# Supplementary material for: Control and coding of pupil size by hypothalamic orexin neurons
Source: Nat Neurosci. 2023 Jun 19;26(7):1160–4. doi: 10.1038/s41593-023-01365-w (PMC10322704; doi:10.1038/s41593-023-01365-w)
Supplement: Source Data Fig. 1 — Raw source data. [file 41593_2023_1365_MOESM2_ESM.xls]

## Sheet: b
Time(s)	1 Hz	5 Hz	10 Hz	20 Hz
-14.9	0.0100703	-0.00487992	0.032365	0.0300899
-14.8	0.00819342	-0.00723389	0.0324518	0.0286472
-14.7	0.00662449	-0.00381576	0.032929	0.0267069
-14.6	0.00908933	-0.00130567	0.0299516	0.0306431
-14.5	0.0118735	-0.000464091	0.0289686	0.0304655
-14.4	0.0126176	-0.0003395	0.031459	0.0293759
-14.3	0.0103092	-0.00249708	0.031535	0.0332796
-14.2	0.00178516	-0.00196695	0.0301489	0.0323618
-14.1	-0.00249052	-0.00109093	0.0296955	0.0315177
-14	0.00438762	-0.000581239	0.0314241	0.0312005
-13.9	0.00687108	-0.00159404	0.0320368	0.0268008
-13.8	0.000171632	-0.0018767	0.0299426	0.0283256
-13.7	-0.00211863	0.00145603	0.0295577	0.0329712
-13.6	0.00130855	0.000541639	0.0300343	0.0333625
-13.5	0.00350586	-0.00191687	0.0270984	0.0346599
-13.4	0.000871315	-0.0016058	0.0257738	0.0340523
-13.3	-0.00400003	-0.0026874	0.0256749	0.0295091
-13.2	-0.00338029	-0.00224705	0.0256567	0.0255808
-13.1	0.00151292	0.00118288	0.0251922	0.0260731
-13	0.00259446	0.00303655	0.0230237	0.030261
-12.9	-0.000349447	0.00345707	0.0231864	0.0318256
-12.8	-0.00442308	0.00171056	0.0252081	0.0318619
-12.7	-0.00498809	-0.00375146	0.0265025	0.0348841
-12.6	-0.00449037	-0.00633673	0.0267464	0.0355983
-12.5	-0.00621849	-0.00204387	0.0264531	0.0327758
-12.4	-0.00509464	0.000540731	0.0262631	0.0290685
-12.3	-2.98294e-05	-0.00373628	0.0248813	0.0296241
-12.2	0.00340601	-0.00680753	0.0214459	0.031936
-12.1	0.00048115	-0.00626615	0.0194222	0.0333457
-12	-0.000902955	-0.004749	0.0207504	0.0343405
-11.9	0.00032449	-0.00419831	0.0222613	0.0331893
-11.8	-0.00350698	-0.00805978	0.0229057	0.0356013
-11.7	-0.00684311	-0.0142734	0.0222281	0.0342874
-11.6	-0.00478328	-0.0205117	0.0221747	0.029842
-11.5	-0.00149751	-0.0245471	0.0232417	0.0256992
-11.4	-0.000110653	-0.0234831	0.022216	0.0244965
-11.3	-0.000100339	-0.0152905	0.0238203	0.0315937
-11.2	-0.00236565	-0.00610934	0.0275148	0.0316778
-11.1	-0.00470687	-0.0052229	0.0261756	0.0263547
-11	-0.0036964	-0.00540486	0.0244982	0.0302297
-10.9	-0.00305727	-0.00668414	0.0260735	0.0367105
-10.8	-0.00381451	-0.0136764	0.0274211	0.0342391
-10.7	-0.00183953	-0.0182896	0.0256295	0.0303714
-10.6	0.00131769	-0.0205365	0.0235148	0.031615
-10.5	0.00489895	-0.0180975	0.0235314	0.0318554
-10.4	0.00582888	-0.00860934	0.0253211	0.031586
-10.3	0.00333599	-0.00261852	0.0285248	0.0338641
-10.2	0.00289603	-0.00148902	0.0272352	0.0308069
-10.1	0.00480385	-0.000307552	0.0249426	0.0304548
-10	0.0064613	-0.00506704	0.0241155	0.0347174
-9.9	0.00124647	-0.0131068	0.0219942	0.0302084
-9.8	-0.00426291	-0.0131012	0.0231828	0.0273314
-9.7	-0.000615006	-0.0134523	0.02494	0.0279278
-9.6	0.000686415	-0.0174612	0.0247617	0.0280204
-9.5	0.00228703	-0.0181774	0.0251717	0.0269477
-9.4	0.00461952	-0.0161166	0.0229638	0.0239734
-9.3	0.00195254	-0.0148789	0.019636	0.0247008
-9.2	0.00247291	-0.0143829	0.0195586	0.0294674
-9.1	0.00383017	-0.01571	0.0195491	0.0359242
-9	0.00337085	-0.0189339	0.0198232	0.0340509
-8.9	0.00239373	-0.0177355	0.0190815	0.0323549
-8.8	-0.0017926	-0.0141757	0.0159028	0.0362111
-8.7	-0.00288364	-0.0171637	0.0142879	0.0355354
-8.6	0.000642252	-0.0194948	0.0151803	0.0343391
-8.5	0.00235016	-0.015744	0.0177251	0.0352482
-8.4	-0.00355074	-0.0143765	0.0166814	0.0311682
-8.3	-0.00789064	-0.0125142	0.0128327	0.0287201
-8.2	-0.00152146	-0.00942308	0.0123803	0.0342448
-8.1	0.00384138	-0.00995425	0.0152625	0.0339227
-8	0.00459697	-0.0115956	0.0152187	0.0293073
-7.9	0.00559153	-0.0123006	0.0134578	0.026498
-7.8	0.00329402	-0.0127206	0.0129936	0.0248997
-7.7	-0.00108828	-0.0139227	0.0118442	0.0248623
-7.6	-0.00137177	-0.0164439	0.00871583	0.0231555
-7.5	0.0013226	-0.0142736	0.0043468	0.0220359
-7.4	0.00176478	-0.00904025	0.00356951	0.0233565
-7.3	0.000453214	-0.00823605	0.00539374	0.0241466
-7.2	0.00111013	-0.0105682	0.00388869	0.0217306
-7.1	0.000408944	-0.0098326	-0.000104221	0.0202481
-7	-0.00254274	-0.0090456	0.0012411	0.0215402
-6.9	-0.00172298	-0.0109227	0.00453685	0.0243364
-6.8	-0.000406476	-0.00970247	0.00523485	0.0275673
-6.7	-0.00223957	-0.0100908	0.00679211	0.0264879
-6.6	-0.00449895	-0.0115119	0.00665779	0.0264172
-6.5	-0.00224656	-0.00685767	0.00633012	0.0259943
-6.4	0.0019649	-0.00839018	0.00639881	0.0235812
-6.3	-0.000435708	-0.0150383	0.00420263	0.0246434
-6.2	-0.00208385	-0.0155096	0.00703492	0.0264247
-6.1	0.00268387	-0.0131577	0.00808046	0.0257177
-6	0.00132381	-0.0086031	0.00357535	0.0236512
-5.9	-0.00648664	-0.00870987	0.000898951	0.02458
-5.8	-0.0077918	-0.0119462	0.00163069	0.0268804
-5.7	-0.00555072	-0.0100165	0.00375156	0.0278688
-5.6	-0.00653555	-0.00803467	0.00365339	0.0228858
-5.5	-0.00554725	-0.00782873	0.00239298	0.0202812
-5.4	0.00107462	-0.00843011	0.00254577	0.0239858
-5.3	0.00436882	-0.0099113	0.00447549	0.0227213
-5.2	0.000814454	-0.010661	0.00520066	0.0202421
-5.1	-0.000826753	-0.011204	0.00547967	0.0222275
-5	0.000232881	-0.0114018	0.00504557	0.0194617
-4.9	-0.00132259	-0.0118191	0.00565135	0.0141004
-4.8	-0.00142595	-0.00912585	0.00597934	0.0151572
-4.7	-0.0004345	-0.00851242	0.00603494	0.015074
-4.6	-0.00360696	-0.0113042	0.00520651	0.0136484
-4.5	-0.00295287	-0.011268	0.00158425	0.021573
-4.4	0.00151811	-0.00826419	0.00216009	0.0226306
-4.3	-0.00153543	-0.00384496	0.00710803	0.0169015
-4.2	-0.00482455	-0.00302933	0.00900794	0.0155221
-4.1	-0.00199505	-0.0040884	0.0071861	0.0106303
-4	-0.00114449	-0.00327435	0.00512377	0.00592587
-3.9	-0.00114825	-0.00156109	0.00502959	0.00673252
-3.8	0.00184689	-0.00348048	0.00641901	0.0112426
-3.7	0.00336242	-0.00503555	0.00498139	0.0105299
-3.6	0.00206801	-0.00253315	0.00283117	0.0114979
-3.5	0.0012497	-0.00293022	0.00267503	0.0138677
-3.4	-0.000342051	-0.0031186	0.00278568	0.00922018
-3.3	-0.00154966	-0.000292338	0.000720986	0.00597329
-3.2	-0.000478995	0.00179011	0.000531469	0.00820403
-3.1	0.000916891	0.00169985	-6.30409e-05	0.00706015
-3	0.00229003	0.00269669	-0.00321718	0.00264379
-2.9	-0.000188514	0.00572644	-0.00304355	0.00298979
-2.8	-0.002537	0.00272713	0.000163826	0.00597385
-2.7	-0.0014726	-0.000669073	0.00225327	0.0077554
-2.6	-0.00260878	-0.00120187	0.0016129	0.00929795
-2.5	-0.00275485	-0.00237361	-0.000656535	0.00771922
-2.4	-0.00147768	-0.00296111	-0.00171318	0.0046217
-2.3	-0.00040273	-0.00255469	-0.0031048	0.00028299
-2.2	0.00233366	-0.00231806	-0.00150856	-0.00365705
-2.1	0.00332583	-0.000808047	0.000256207	-0.0013225
-2	0.00061746	-0.000164874	-6.42193e-05	-0.00081189
-1.9	-0.0032813	-0.000811038	0.00113631	0.00323547
-1.8	-0.00225157	0.00248061	0.00122306	0.00632189
-1.7	0.000151224	0.0031409	0.00158537	0.00764404
-1.6	-0.00115736	-0.000939768	0.000956454	0.00776887
-1.5	-0.00292984	0.000231199	0.000522971	0.00236108
-1.4	-0.00302711	0.00229428	0.00133367	-0.00230232
-1.3	0.000588564	0.00297435	-0.000336681	-0.00584535
-1.2	0.00239774	0.00246978	5.40786e-05	-0.00332804
-1.1	0.00313713	0.00118547	0.00323047	-0.0023387
-1	0.004005	0.00153032	0.00171294	-0.0053973
-0.9	0.00273535	-0.000951623	-0.000524746	-0.00349618
-0.8	-0.000192424	-0.00239164	0.000282439	-0.00222461
-0.7	-0.000907328	-0.00247228	0.000942383	-0.00299695
-0.6	-0.000357762	-0.0048469	0.00149991	-0.00267087
-0.5	0.000980134	-0.00409776	0.0021496	-0.00310112
-0.4	0.00406339	-0.00112391	0.00447473	8.51698e-05
-0.3	0.000757865	-0.00237058	0.00425572	0.00138125
-0.2	-0.00243605	-0.00299381	0.00263172	-0.00542219
-0.1	-0.00125378	-0.00126193	0.00179423	-0.00917595
0	-0.00334407	-0.00133603	0.0010057	-0.00271025
0.1	-0.00419146	-0.00306262	0.00161863	0.00194374
0.2	-0.00303567	-0.0045252	0.0022723	0.00353372
0.3	-0.00309527	-0.00315599	0.00353328	0.00227662
0.4	-0.00188179	-0.00351953	0.00382604	-0.00296179
0.5	0.00279992	-0.00415221	0.000855996	-0.00344827
0.6	0.00341194	-0.00410133	-0.000935426	-0.0033853
0.7	-0.000321341	-0.00440474	0.000941091	-0.00467279
0.8	0.000103157	-0.0024361	0.00335904	-0.00130309
0.9	-2.45146e-05	0.000630193	0.00453905	-0.00103607
1	-0.000562637	0.00355694	0.00544491	-0.000141526
1.1	0.00325689	0.00471332	0.00808945	0.00811128
1.2	0.00409956	0.00677872	0.00943873	0.0109199
1.3	-0.000663354	0.0114666	0.00752315	0.0121543
1.4	-0.00350155	0.0156219	0.00856784	0.0205386
1.5	-0.00062474	0.0142018	0.0136041	0.0269122
1.6	0.00306177	0.010642	0.0174214	0.0315225
1.7	0.00147074	0.0110697	0.0211126	0.0384406
1.8	-0.00108296	0.0157464	0.0253987	0.0405825
1.9	0.00190063	0.0182556	0.0236901	0.0450697
2	0.00575515	0.0202739	0.0238914	0.0559288
2.1	0.00721886	0.0254315	0.0286677	0.0575955
2.2	0.00708478	0.030986	0.0313277	0.0584121
2.3	0.00533009	0.0343691	0.0338448	0.0659343
2.4	0.00468368	0.0317338	0.0344089	0.070306
2.5	0.00715491	0.0299642	0.0330842	0.0735723
2.6	0.0068921	0.0361241	0.0342586	0.0771544
2.7	0.00617415	0.0410602	0.0394259	0.0810604
2.8	0.00777165	0.0418563	0.0417713	0.0858434
2.9	0.00839873	0.0416724	0.0413344	0.0905497
3	0.0092625	0.0395041	0.0458612	0.0956477
3.1	0.00911683	0.0407045	0.0490714	0.103267
3.2	0.0106281	0.0462767	0.0484834	0.109089
3.3	0.0118931	0.0470882	0.0493202	0.107736
3.4	0.00755175	0.0442928	0.0510482	0.108599
3.5	0.00938185	0.0460733	0.0533639	0.113469
3.6	0.0138664	0.0494142	0.0565565	0.120262
3.7	0.0141574	0.0495114	0.0592785	0.122769
3.8	0.0171473	0.0470237	0.0607335	0.123478
3.9	0.0172173	0.047301	0.0630692	0.129886
4	0.0121154	0.0508573	0.0635643	0.134349
4.1	0.0120854	0.0492818	0.0639201	0.135273
4.2	0.0119384	0.04526	0.0668494	0.136131
4.3	0.0073551	0.0461698	0.0674945	0.142409
4.4	0.00705095	0.0483471	0.0651881	0.147666
4.5	0.00995245	0.0500678	0.0638359	0.150859
4.6	0.013027	0.0527365	0.0634717	0.157186
4.7	0.0153984	0.0569142	0.0645708	0.158632
4.8	0.0176633	0.0577189	0.0676264	0.159188
4.9	0.0168828	0.0576696	0.069564	0.164662
5	0.0151358	0.0585237	0.0706371	0.169574
5.1	0.0145294	0.0557749	0.0725094	0.172222
5.2	0.0130067	0.0555108	0.071688	0.170653
5.3	0.0101582	0.0568343	0.0711217	0.169673
5.4	0.00916426	0.056488	0.0729771	0.179333
5.5	0.0123706	0.0542002	0.0750912	0.18422
5.6	0.016261	0.0561441	0.0791755	0.184026
5.7	0.0166912	0.0618611	0.0806927	0.183356
5.8	0.014965	0.0624746	0.0777673	0.17899
5.9	0.0161374	0.061781	0.0770091	0.18012
6	0.0172878	0.065927	0.0802052	0.188274
6.1	0.0146433	0.066239	0.0821548	0.195067
6.2	0.0132582	0.0612182	0.0803805	0.196418
6.3	0.0144315	0.0599252	0.0799973	0.195839
6.4	0.0158487	0.0608179	0.081059	0.198779
6.5	0.0164869	0.0614775	0.0795079	0.205865
6.6	0.0188368	0.0619034	0.0797998	0.212217
6.7	0.0198414	0.0633441	0.0823437	0.210823
6.8	0.0160101	0.0661794	0.0826779	0.208835
6.9	0.0138389	0.0668108	0.0829661	0.211528
7	0.0147804	0.0682074	0.0845595	0.213739
7.1	0.0145046	0.0675314	0.0857532	0.216184
7.2	0.0126867	0.0671871	0.0858021	0.218505
7.3	0.0150156	0.0709602	0.083326	0.216791
7.4	0.0205758	0.071736	0.0857579	0.215098
7.5	0.0194973	0.0691832	0.0918395	0.222664
7.6	0.0138133	0.0688387	0.0907152	0.230737
7.7	0.0129112	0.0680456	0.0872991	0.227186
7.8	0.0159531	0.0678464	0.085911	0.229497
7.9	0.0163811	0.0695543	0.0880789	0.237268
8	0.0133648	0.0724052	0.0946262	0.237573
8.1	0.0139646	0.0752624	0.0979593	0.233808
8.2	0.0159985	0.0760283	0.0977028	0.234816
8.3	0.0164347	0.0773666	0.0976868	0.237078
8.4	0.0131875	0.0780654	0.0999238	0.240032
8.5	0.0149108	0.0780147	0.101866	0.240214
8.6	0.0155412	0.0785228	0.103374	0.237941
8.7	0.00889491	0.0796074	0.103677	0.241752
8.8	0.00932648	0.0804698	0.102316	0.24685
8.9	0.0119238	0.0794393	0.103758	0.248204
9	0.0129438	0.078844	0.107707	0.251976
9.1	0.0152439	0.0802154	0.111284	0.256672
9.2	0.0155408	0.0816342	0.110683	0.255683
9.3	0.0169001	0.0855696	0.109187	0.255712
9.4	0.0189093	0.0901295	0.111837	0.261789
9.5	0.0168216	0.09712	0.114357	0.264123
9.6	0.0156071	0.102119	0.115529	0.263474
9.7	0.0170645	0.0998775	0.115606	0.267098
9.8	0.0183857	0.0943992	0.115297	0.270136
9.9	0.0179012	0.0903014	0.118397	0.274092
10	0.0189406	0.0945639	0.120415	0.279415
10.1	0.0154977	0.102095	0.122446	0.27876
10.2	0.00973884	0.101331	0.122524	0.278517
10.3	0.0129456	0.0949786	0.121553	0.287269
10.4	0.0178796	0.0929016	0.125378	0.297362
10.5	0.0188284	0.0982512	0.128492	0.299873
10.6	0.0171933	0.100433	0.128	0.296085
10.7	0.0138107	0.0957124	0.126781	0.297224
10.8	0.0115266	0.0951167	0.127915	0.29957
10.9	0.010391	0.0962352	0.130759	0.298385
11	0.0118212	0.0967062	0.134168	0.299695
11.1	0.013818	0.0992568	0.137783	0.305997
11.2	0.0151288	0.0993611	0.140219	0.309488
11.3	0.0168046	0.0974058	0.143209	0.309205
11.4	0.0171169	0.0993326	0.145119	0.318116
11.5	0.0166419	0.102069	0.144495	0.323117
11.6	0.0147991	0.0992639	0.144053	0.318458
11.7	0.0144408	0.0975015	0.14691	0.318209
11.8	0.017298	0.0997415	0.148551	0.322451
11.9	0.0174128	0.100905	0.147836	0.327341
12	0.0121752	0.100385	0.152043	0.330997
12.1	0.0109047	0.0993018	0.155629	0.330823
12.2	0.0126633	0.102105	0.154283	0.332661
12.3	0.0108418	0.10444	0.15433	0.334426
12.4	0.00945151	0.102346	0.154382	0.332166
12.5	0.00942399	0.105153	0.156204	0.340269
12.6	0.00928577	0.107053	0.160375	0.347474
12.7	0.00986853	0.107828	0.161203	0.347337
12.8	0.010557	0.111221	0.162816	0.347638
12.9	0.0110607	0.109826	0.16299	0.348979
13	0.0106801	0.107718	0.163428	0.351252
13.1	0.00911131	0.108295	0.162831	0.351783
13.2	0.00754835	0.109237	0.160644	0.358008
13.3	0.00860481	0.10826	0.163258	0.364751
13.4	0.0119387	0.105767	0.166534	0.366092
13.5	0.0136996	0.106079	0.169161	0.365089
13.6	0.0137511	0.106343	0.171889	0.368312
13.7	0.0131864	0.107891	0.173532	0.36977
13.8	0.0123527	0.110541	0.174032	0.366888
13.9	0.0131543	0.111882	0.172191	0.373206
14	0.0147713	0.114798	0.171256	0.379581
14.1	0.0138769	0.116164	0.174205	0.377766
14.2	0.0136271	0.117352	0.173095	0.37824
14.3	0.018814	0.117286	0.174289	0.381257
14.4	0.0211756	0.118371	0.183097	0.381366
14.5	0.015702	0.121475	0.186005	0.384345
14.6	0.0114684	0.120003	0.183848	0.387827
14.7	0.0141725	0.120732	0.181265	0.392651
14.8	0.0212324	0.121942	0.181302	0.397903
14.9	0.0237053	0.117597	0.185612	0.395579
15	0.0216766	0.118843	0.18746	0.397485
15.1	0.0212437	0.123558	0.187242	0.406307
15.2	0.0214525	0.124521	0.188286	0.408374
15.3	0.0236291	0.126059	0.190799	0.404616
15.4	0.0256503	0.126812	0.192294	0.404887
15.5	0.0253719	0.124948	0.194363	0.408005
15.6	0.0252667	0.125358	0.19629	0.41084
15.7	0.0243727	0.126995	0.192332	0.416735
15.8	0.020399	0.128279	0.192038	0.419708
15.9	0.0178297	0.131239	0.197908	0.421787
16	0.0196648	0.133941	0.198497	0.424428
16.1	0.025421	0.138275	0.195856	0.421468
16.2	0.0292265	0.140987	0.199297	0.422473
16.3	0.0294114	0.137128	0.20306	0.426896
16.4	0.0306934	0.13525	0.203382	0.424615
16.5	0.0294762	0.137408	0.206226	0.422947
16.6	0.0246926	0.138459	0.210555	0.429922
16.7	0.0228253	0.140006	0.210455	0.437429
16.8	0.0234789	0.141565	0.207786	0.437099
16.9	0.0205034	0.143182	0.208216	0.437244
17	0.0201695	0.14586	0.206848	0.435572
17.1	0.0225469	0.148402	0.205841	0.428941
17.2	0.0205934	0.149072	0.205593	0.429885
17.3	0.0169044	0.145764	0.205877	0.436534
17.4	0.0170996	0.144434	0.208365	0.439459
17.5	0.0210188	0.147327	0.208165	0.444188
17.6	0.0215261	0.148842	0.207433	0.441417
17.7	0.020535	0.149279	0.209898	0.437738
17.8	0.0227681	0.150421	0.216549	0.442859
17.9	0.0227321	0.150069	0.221008	0.445022
18	0.0206255	0.147178	0.222912	0.444973
18.1	0.0217644	0.143419	0.222913	0.449229
18.2	0.0223749	0.142868	0.220102	0.456794
18.3	0.0238697	0.148202	0.221508	0.462771
18.4	0.0263589	0.152431	0.224653	0.467831
18.5	0.0226405	0.151189	0.224106	0.469501
18.6	0.0193202	0.147617	0.225132	0.466248
18.7	0.0227102	0.144659	0.227463	0.466303
18.8	0.024993	0.146848	0.228132	0.467366
18.9	0.0212311	0.150971	0.23049	0.46949
19	0.0183976	0.152854	0.232556	0.46781
19.1	0.0202757	0.156982	0.231602	0.463723
19.2	0.0229439	0.160777	0.231681	0.471589
19.3	0.0243382	0.160053	0.235817	0.479198
19.4	0.0233483	0.15951	0.23974	0.474372
19.5	0.0224274	0.162447	0.2393	0.470907
19.6	0.0205233	0.164868	0.23749	0.47599
19.7	0.0210624	0.164128	0.239326	0.482608
19.8	0.025563	0.165263	0.242567	0.484194
19.9	0.0244588	0.169168	0.246238	0.479545
20	0.0220444	0.16956	0.247183	0.480612
20.1	0.0243891	0.164973	0.247039	0.485948
20.2	0.0248238	0.165568	0.24787	0.488004
20.3	0.0227513	0.170697	0.248271	0.490072
20.4	0.0237305	0.171273	0.251075	0.487424
20.5	0.0254834	0.171895	0.252375	0.483434
20.6	0.0243218	0.173134	0.250019	0.484779
20.7	0.024125	0.170268	0.247584	0.48685
20.8	0.0258388	0.17054	0.249802	0.488313
20.9	0.0281771	0.17005	0.255296	0.490608
21	0.0296564	0.167244	0.25831	0.495156
21.1	0.0287905	0.17162	0.259009	0.495217
21.2	0.0297426	0.173792	0.258072	0.494744
21.3	0.0310273	0.172887	0.255793	0.503371
21.4	0.0291194	0.17239	0.255365	0.506363
21.5	0.0302668	0.173628	0.258522	0.502871
21.6	0.0308283	0.177039	0.259226	0.50869
21.7	0.0293541	0.17317	0.257232	0.512605
21.8	0.0324622	0.169029	0.258232	0.5087
21.9	0.0355201	0.170002	0.261735	0.508188
22	0.0315469	0.171706	0.261632	0.506756
22.1	0.0252722	0.175118	0.25906	0.504412
22.2	0.0266872	0.179352	0.260673	0.507186
22.3	0.0327403	0.181786	0.261671	0.513243
22.4	0.0343	0.182782	0.261811	0.520303
22.5	0.0310503	0.181561	0.265449	0.520843
22.6	0.031017	0.178852	0.270367	0.516021
22.7	0.0346004	0.178174	0.272427	0.520968
22.8	0.0346403	0.178201	0.270406	0.526902
22.9	0.0325958	0.176466	0.271484	0.521516
23	0.0352082	0.176477	0.274837	0.516456
23.1	0.0383752	0.178014	0.275953	0.519168
23.2	0.0373652	0.180409	0.277184	0.525932
23.3	0.0349067	0.182717	0.278958	0.525612
23.4	0.0330767	0.185967	0.279401	0.524963
23.5	0.0306124	0.188078	0.278803	0.530078
23.6	0.0312044	0.187002	0.27884	0.535182
23.7	0.035872	0.186733	0.279173	0.5319
23.8	0.0370015	0.18634	0.284501	0.525966
23.9	0.0348408	0.1867	0.288836	0.530191
24	0.0349153	0.188001	0.288429	0.536317
24.1	0.0356473	0.191151	0.288849	0.535012
24.2	0.0333397	0.191953	0.292868	0.530445
24.3	0.0345526	0.190251	0.292557	0.534851
24.4	0.0342203	0.194079	0.289072	0.540389
24.5	0.0309375	0.196898	0.294257	0.542658
24.6	0.0340836	0.192983	0.298154	0.543936
24.7	0.037959	0.191291	0.296027	0.54467
24.8	0.0377352	0.193686	0.294046	0.546925
24.9	0.0359608	0.194236	0.294955	0.545219
25	0.0338747	0.195837	0.296791	0.54519
25.1	0.0317567	0.199336	0.298366	0.54712
25.2	0.0321002	0.198735	0.298316	0.546178
25.3	0.0376289	0.194063	0.299838	0.548743
25.4	0.0394225	0.19146	0.305838	0.5544
25.5	0.036984	0.191459	0.310082	0.551366
25.6	0.038132	0.192092	0.309951	0.546237
25.7	0.0381891	0.193582	0.309997	0.548212
25.8	0.0394903	0.196658	0.311304	0.554185
25.9	0.0394133	0.198942	0.310661	0.557605
26	0.0354565	0.199462	0.310696	0.561635
26.1	0.0340772	0.198301	0.313869	0.563228
26.2	0.0348986	0.196784	0.319283	0.563389
26.3	0.0351052	0.196344	0.323104	0.566149
26.4	0.0334505	0.197064	0.325269	0.558743
26.5	0.0308203	0.197975	0.32416	0.55556
26.6	0.0294499	0.200054	0.321074	0.558021
26.7	0.0320642	0.200591	0.320134	0.553112
26.8	0.0345565	0.198876	0.322497	0.552893
26.9	0.0341762	0.202498	0.325951	0.558304
27	0.034654	0.20519	0.32647	0.562614
27.1	0.0339036	0.201282	0.327016	0.570118
27.2	0.0336474	0.195382	0.329941	0.574076
27.3	0.0361901	0.196214	0.334779	0.569624
27.4	0.0362138	0.202572	0.338434	0.567666
27.5	0.0350761	0.200808	0.337854	0.565313
27.6	0.0343567	0.196088	0.33552	0.560413
27.7	0.0344897	0.196593	0.333321	0.557995
27.8	0.0339856	0.199939	0.335302	0.553891
27.9	0.0326321	0.203956	0.337127	0.552609
28	0.0345124	0.204451	0.336411	0.56152
28.1	0.0344751	0.200042	0.340977	0.562347
28.2	0.0325271	0.199167	0.346512	0.55326
28.3	0.0328791	0.200544	0.348852	0.552554
28.4	0.0328419	0.199035	0.34851	0.552224
28.5	0.0332864	0.198188	0.345779	0.549321
28.6	0.0321115	0.198785	0.345635	0.552208
28.7	0.0309213	0.195879	0.34646	0.553192
28.8	0.0336917	0.190452	0.344183	0.55679
28.9	0.0319442	0.192149	0.346451	0.562614
29	0.0276904	0.195704	0.350393	0.557755
29.1	0.0297362	0.196317	0.350921	0.555886
29.2	0.0344705	0.199983	0.35115	0.552773
29.3	0.0368327	0.202174	0.350468	0.552404
29.4	0.0345249	0.202061	0.352573	0.55682
29.5	0.0325476	0.20419	0.352572	0.557493
29.6	0.032158	0.206656	0.349126	0.558831
29.7	0.030424	0.206726	0.351053	0.563087
29.8	0.0311118	0.205671	0.357377	0.563137
29.9	0.0335371	0.205232	0.361935	0.562685
30	0.0335664	0.207193	0.364464	0.56334
30.1	0.0302178	0.210175	0.364531	0.558211
30.2	0.0283904	0.210113	0.363257	0.553242
30.3	0.028733	0.206408	0.363071	0.555593
30.4	0.0274321	0.202119	0.3636	0.562121
30.5	0.0265734	0.201565	0.36497	0.566069
30.6	0.0279398	0.202867	0.367348	0.56394
30.7	0.0295	0.205918	0.367786	0.558692
30.8	0.0269203	0.2061	0.367913	0.561009
30.9	0.0229663	0.204284	0.369964	0.565501
31	0.0233806	0.204704	0.372465	0.566552
31.1	0.0258244	0.207143	0.373724	0.563367
31.2	0.0260826	0.208723	0.367999	0.558833
31.3	0.0267239	0.205227	0.366638	0.556682
31.4	0.0279659	0.203151	0.373081	0.561015
31.5	0.025453	0.200382	0.37673	0.561285
31.6	0.0238369	0.194969	0.377718	0.55634
31.7	0.0263143	0.194981	0.377519	0.551906
31.8	0.0280195	0.200571	0.375707	0.550398
31.9	0.0273596	0.203865	0.372153	0.549779
32	0.0304868	0.201456	0.374929	0.544834
32.1	0.0311252	0.201025	0.376514	0.541338
32.2	0.0278181	0.19968	0.374772	0.54355
32.3	0.0266357	0.196262	0.374804	0.54261
32.4	0.0240015	0.196768	0.375068	0.537267
32.5	0.0218708	0.197994	0.376063	0.536914
32.6	0.0218919	0.197887	0.373896	0.537225
32.7	0.0232314	0.195628	0.373113	0.530905
32.8	0.0266925	0.194531	0.374161	0.530098
32.9	0.0298787	0.194494	0.371104	0.535042
33	0.0314125	0.192975	0.374589	0.535229
33.1	0.0317875	0.191856	0.377084	0.537795
33.2	0.0316673	0.191064	0.37277	0.539478
33.3	0.0294562	0.189425	0.373986	0.534221
33.4	0.0231306	0.190741	0.373673	0.531333
33.5	0.0214413	0.193162	0.369655	0.529399
33.6	0.0247123	0.192271	0.370997	0.525297
33.7	0.0266418	0.191451	0.372979	0.522435
33.8	0.0273096	0.19019	0.375618	0.520248
33.9	0.024047	0.187936	0.375863	0.519423
34	0.0218688	0.187412	0.371178	0.517743
34.1	0.0218401	0.187864	0.370199	0.514796
34.2	0.0191418	0.186562	0.371006	0.514534
34.3	0.0178204	0.184845	0.371447	0.512121
34.4	0.0188565	0.18853	0.373417	0.508787
34.5	0.0196118	0.193476	0.375668	0.508663
34.6	0.020339	0.191813	0.37975	0.510237
34.7	0.0221979	0.186918	0.382365	0.508204
34.8	0.0206829	0.183933	0.377522	0.508724
34.9	0.0180878	0.183565	0.377342	0.513445
35	0.0194202	0.185059	0.379969	0.509362
35.1	0.0187634	0.188749	0.376669	0.503484
35.2	0.0176243	0.187033	0.374808	0.501579
35.3	0.0177962	0.183353	0.376974	0.497857
35.4	0.0132646	0.185819	0.379918	0.497823
35.5	0.00860503	0.185034	0.380263	0.494369
35.6	0.00975705	0.181586	0.377696	0.488868
35.7	0.0121211	0.180725	0.375676	0.494746
35.8	0.0136537	0.178132	0.37267	0.496616
35.9	0.0143045	0.175797	0.372476	0.492641
36	0.0131957	0.175546	0.375337	0.49144
36.1	0.0120452	0.173118	0.377061	0.487936
36.2	0.0132069	0.17388	0.378562	0.483703
36.3	0.0142491	0.174164	0.380713	0.480562
36.4	0.0123233	0.171158	0.381936	0.480924
36.5	0.0107849	0.171096	0.38175	0.483288
36.6	0.0104852	0.170625	0.380323	0.481755
36.7	0.00907496	0.171307	0.379534	0.480849
36.8	0.00859974	0.171829	0.379079	0.485023
36.9	0.0102013	0.167784	0.377083	0.487082
37	0.0133695	0.168422	0.377056	0.484558
37.1	0.0126154	0.16899	0.378863	0.482652
37.2	0.00739531	0.164555	0.377149	0.482035
37.3	0.00745959	0.16383	0.375864	0.480264
37.4	0.00694758	0.166437	0.377064	0.479666
37.5	0.00737177	0.167219	0.376627	0.474245
37.6	0.00953884	0.164806	0.375593	0.470803
37.7	0.00705887	0.164656	0.374583	0.472565
37.8	0.00551519	0.168092	0.373583	0.473101
37.9	0.00487039	0.16925	0.376964	0.47227
38	0.00695631	0.167151	0.378614	0.46946
38.1	0.00968657	0.162557	0.373094	0.469422
38.2	0.00712206	0.158459	0.370636	0.47074
38.3	0.00527406	0.15981	0.371731	0.469089
38.4	0.00754438	0.162572	0.370756	0.466917
38.5	0.00696569	0.163241	0.367474	0.465533
38.6	0.00336788	0.163716	0.365573	0.464761
38.7	0.00313886	0.166244	0.368666	0.464066
38.8	0.00589346	0.167361	0.369204	0.460428
38.9	0.00615428	0.165184	0.36732	0.460788
39	0.00340155	0.163811	0.365486	0.461463
39.1	0.00320236	0.160303	0.364915	0.456743
39.2	0.00727794	0.159376	0.367428	0.455033
39.3	0.00749792	0.159087	0.364613	0.457414
39.4	0.00679435	0.155717	0.362088	0.459158
39.5	0.00664377	0.155334	0.365394	0.456767
39.6	0.00384142	0.156117	0.368725	0.45069
39.7	0.00300611	0.156908	0.369119	0.450345
39.8	0.0034267	0.158528	0.367001	0.45183
39.9	0.00277348	0.155216	0.366067	0.450176
40	0.000139458	0.150596	0.366572	0.453204
40.1	0.000914571	0.152079	0.365685	0.455581
40.2	0.00419824	0.151185	0.365964	0.450914
40.3	0.00489981	0.15058	0.367057	0.447217
40.4	0.00616445	0.154657	0.363964	0.44815
40.5	0.00719324	0.153553	0.360837	0.450099
40.6	0.00761687	0.150435	0.363028	0.444985
40.7	0.00707601	0.150417	0.366121	0.442274
40.8	0.00538074	0.147416	0.364554	0.446177
40.9	0.00339983	0.146426	0.361668	0.444368
41	0.00233455	0.152363	0.364361	0.442491
41.1	0.00550676	0.153455	0.367725	0.443963
41.2	0.0105301	0.150663	0.36512	0.442361
41.3	0.010077	0.151286	0.363406	0.440446
41.4	0.00609028	0.150797	0.364193	0.440182
41.5	0.00278564	0.14875	0.364918	0.43952
41.6	-0.00109744	0.148081	0.366158	0.437558
41.7	-0.00182763	0.149107	0.36549	0.436302
41.8	0.00156681	0.148963	0.36557	0.437401
41.9	0.00400978	0.14938	0.366836	0.436629
42	0.00446231	0.153922	0.368327	0.434426
42.1	0.00495936	0.154267	0.370918	0.434683
42.2	0.00641241	0.149399	0.369484	0.431187
42.3	0.00944117	0.150212	0.36925	0.426002
42.4	0.00977674	0.155633	0.373358	0.426138
42.5	0.00578098	0.155216	0.371879	0.426215
42.6	0.00498715	0.151557	0.370787	0.425427
42.7	0.00823912	0.151481	0.375395	0.425699
42.8	0.0112029	0.149804	0.375154	0.42813
42.9	0.0122512	0.147374	0.372252	0.428536
43	0.0102487	0.145808	0.374286	0.424048
43.1	0.00793951	0.14488	0.376944	0.421045
43.2	0.00882978	0.144852	0.378246	0.418329
43.3	0.0102951	0.14515	0.379329	0.415281
43.4	0.0106563	0.146121	0.378852	0.412209
43.5	0.00987988	0.145649	0.379934	0.411935
43.6	0.0112848	0.144617	0.382684	0.412099
43.7	0.0144505	0.140552	0.381036	0.408376
43.8	0.0126961	0.140267	0.379814	0.407963
43.9	0.0103413	0.144212	0.380641	0.407854
44	0.0138809	0.141676	0.379765	0.405165
44.1	0.0144971	0.139601	0.38076	0.4001
44.2	0.0112146	0.141017	0.382619	0.398253
44.3	0.0115453	0.141158	0.383893	0.403838
44.4	0.0135285	0.138357	0.380861	0.404234
44.5	0.0148318	0.134793	0.374474	0.39803
44.6	0.0142304	0.132475	0.37323	0.390674
44.7	0.0113581	0.130617	0.372203	0.388294
44.8	0.010473	0.13397	0.368298	0.390105
44.9	0.0112646	0.137324	0.369957	0.393187
45	0.0106824	0.134465	0.375557	0.39343
45.1	0.0101665	0.133282	0.378868	0.390245
45.2	0.00888547	0.134626	0.377854	0.39136
45.3	0.00959054	0.133372	0.374156	0.39323
45.4	0.0152538	0.132935	0.371375	0.390912
45.5	0.0159389	0.131253	0.372856	0.389183
45.6	0.0132149	0.127622	0.373866	0.389453
45.7	0.0132651	0.130081	0.370152	0.388322
45.8	0.00991503	0.132747	0.36953	0.385293
45.9	0.0037813	0.130781	0.370522	0.382984
46	0.00142131	0.128717	0.367351	0.382991
46.1	0.00225739	0.128008	0.36855	0.381132
46.2	0.00443861	0.129569	0.370662	0.379551
46.3	0.007068	0.130732	0.368954	0.382208
46.4	0.0101236	0.13007	0.36877	0.382597
46.5	0.0109445	0.12745	0.368028	0.380175
46.6	0.0109118	0.130369	0.365793	0.378444
46.7	0.0106852	0.136073	0.368143	0.378267
46.8	0.00758405	0.134272	0.371232	0.382314
46.9	0.00452104	0.132189	0.370615	0.385073
47	0.00341215	0.132968	0.369724	0.385642
47.1	0.00444042	0.134251	0.369223	0.382643
47.2	0.00469189	0.135654	0.369389	0.382174
47.3	0.00315229	0.137906	0.369746	0.387462
47.4	0.00214726	0.134454	0.369211	0.386424
47.5	0.000711791	0.130588	0.36807	0.37983
47.6	-0.000347261	0.1358	0.364645	0.378921
47.7	0.00123935	0.13892	0.364532	0.37854
47.8	0.00232177	0.136122	0.366751	0.375547
47.9	0.000855327	0.133228	0.365276	0.377563
48	-0.000196072	0.131552	0.365072	0.380856
48.1	0.0017324	0.133019	0.365199	0.380348
48.2	0.00236737	0.136502	0.365549	0.381227
48.3	0.00252513	0.133791	0.365983	0.377588
48.4	0.00402855	0.129258	0.364254	0.375007
48.5	0.00183679	0.128876	0.364736	0.378341
48.6	0.00113371	0.131696	0.366227	0.376495
48.7	0.000561368	0.135088	0.367605	0.376564
48.8	-0.000378003	0.136028	0.370213	0.380205
48.9	0.00087052	0.136802	0.368751	0.379267
49	0.00283384	0.137415	0.365217	0.377318
49.1	0.00359795	0.135517	0.362317	0.375805
49.2	0.0026177	0.13158	0.361628	0.376486
49.3	0.00203138	0.125792	0.364621	0.373156
49.4	0.00145201	0.124695	0.366126	0.365807
49.5	0.000861901	0.127159	0.364526	0.366946
49.6	-0.000531808	0.127901	0.362463	0.367373
49.7	0.000366765	0.128525	0.36105	0.366234
49.8	0.00342294	0.130132	0.362474	0.369261
49.9	0.00270623	0.133089	0.36514	0.365134
50	0.00122065	0.134834	0.365377	0.359228
50.1	0.000221103	0.132639	0.362236	0.359516
50.2	0.000783986	0.124796	0.361501	0.357144
50.3	0.00176398	0.121085	0.361177	0.355447
50.4	-0.00116147	0.12584	0.357532	0.356632
50.5	-0.00248834	0.127059	0.358753	0.357424
50.6	-0.000419039	0.124489	0.361334	0.354266
50.7	0.00364807	0.124158	0.358104	0.343603
50.8	0.00376466	0.124105	0.357612	0.340115
50.9	0.000700057	0.122797	0.361724	0.348364
51	-0.000481598	0.123471	0.361961	0.353143
51.1	-0.00266871	0.121718	0.362905	0.35048
51.2	-0.00234636	0.119007	0.363224	0.344811
51.3	-0.00203588	0.123274	0.361148	0.343759
51.4	-0.00195172	0.125358	0.363454	0.344991
51.5	-0.00187746	0.12615	0.365533	0.344546
51.6	-0.00231624	0.128253	0.364638	0.344577
51.7	0.00047149	0.126921	0.364875	0.346305
51.8	0.00271463	0.125211	0.361436	0.345333
51.9	0.00020629	0.123865	0.358414	0.340459
52	-0.00139971	0.12288	0.358723	0.338563
52.1	0.00133137	0.122509	0.358969	0.341118
52.2	0.00109561	0.123161	0.361777	0.340636
52.3	-0.00162898	0.122776	0.362292	0.337663
52.4	-1.0924e-05	0.122487	0.360398	0.339544
52.5	0.00288454	0.125467	0.363516	0.341599
52.6	0.00286062	0.123344	0.366173	0.335566
52.7	0.000908784	0.120548	0.363528	0.334367
52.8	-0.00198386	0.122947	0.359517	0.341092
52.9	-0.00178003	0.123664	0.358355	0.340978
53	-0.000159965	0.125004	0.360634	0.337211
53.1	0.0041751	0.125016	0.360334	0.335037
53.2	0.00661298	0.122113	0.359195	0.32972
53.3	0.00249061	0.120484	0.358423	0.328786
53.4	-0.000495814	0.122117	0.356768	0.335572
53.5	0.000616196	0.122292	0.355841	0.338623
53.6	0.00280937	0.117386	0.354724	0.338134
53.7	0.00216692	0.115313	0.353808	0.338549
53.8	0.0030778	0.115982	0.351713	0.335361
53.9	0.00410796	0.117681	0.350494	0.330208
54	0.000637463	0.11877	0.350665	0.326523
54.1	-0.00308551	0.117548	0.346427	0.32231
54.2	0.000169234	0.116442	0.343597	0.316033
54.3	0.00353111	0.116273	0.347458	0.316948
54.4	-0.000850376	0.115506	0.348672	0.322055
54.5	-0.00428977	0.116069	0.346069	0.32445
54.6	-0.00592693	0.115026	0.344396	0.326558
54.7	-0.00601552	0.115993	0.340664	0.324425
54.8	-0.0025264	0.119379	0.338647	0.324429
54.9	-0.00315636	0.117071	0.33643	0.329158
55	-0.00696055	0.111937	0.332885	0.327823
55.1	-0.00509516	0.10959	0.332656	0.326912
55.2	0.000369271	0.113919	0.334437	0.326405
55.3	0.000311829	0.115876	0.33569	0.322723
55.4	-0.00344604	0.11159	0.332475	0.321706
55.5	-0.00288206	0.110657	0.329444	0.323933
55.6	1.688e-05	0.112069	0.329149	0.325405
55.7	0.000534559	0.11485	0.327308	0.323527
55.8	-0.000523198	0.117494	0.326626	0.318978
55.9	0.000256819	0.11511	0.329369	0.320714
56	0.00101441	0.110347	0.329548	0.325816
56.1	-0.00268145	0.108614	0.3267	0.322411
56.2	-0.00608624	0.109636	0.327187	0.317074
56.3	-0.00453413	0.11275	0.328655	0.314881
56.4	-0.00719853	0.114876	0.324711	0.31474
56.5	-0.00907502	0.11449	0.320475	0.309575
56.6	-0.00654741	0.115218	0.319792	0.308655
56.7	-0.00464141	0.116715	0.31867	0.314622
56.8	-0.00198923	0.116417	0.316816	0.31499
56.9	-0.0030485	0.113289	0.320695	0.31245
57	-0.00564196	0.108427	0.323162	0.313196
57.1	-0.00535443	0.108169	0.322336	0.315281
57.2	-0.00596671	0.11057	0.323126	0.31593
57.3	-0.00460176	0.112177	0.326187	0.316494
57.4	-0.00153258	0.112538	0.326378	0.314673
57.5	-0.00109087	0.113455	0.321467	0.311969
57.6	-0.003246	0.114782	0.320595	0.31067
57.7	-0.00567264	0.114387	0.32496	0.312311
57.8	-0.00459819	0.115563	0.325402	0.314108
57.9	-0.00582542	0.116885	0.324051	0.310885
58	-0.00782959	0.111839	0.325757	0.306029
58.1	-0.00617808	0.110203	0.325269	0.306025
58.2	-0.00497564	0.114352	0.321311	0.307068
58.3	-0.00579606	0.114173	0.318176	0.305826
58.4	-0.00443909	0.11243	0.318702	0.304537
58.5	-0.00115657	0.114652	0.318153	0.305102
58.6	-0.000563392	0.115151	0.318814	0.306647
58.7	-0.0019489	0.112746	0.32172	0.305604
58.8	-0.00353702	0.113662	0.318445	0.301861
58.9	-0.00395864	0.113132	0.315945	0.300691
59	-0.00233487	0.11076	0.319766	0.304573
59.1	-0.000730021	0.113668	0.321983	0.306712
59.2	0.00066526	0.114122	0.320711	0.306524
59.3	0.001131	0.111552	0.318197	0.305687
59.4	-0.000615145	0.112956	0.314172	0.302744
59.5	-0.00435588	0.111448	0.313054	0.297164
59.6	-0.00802151	0.110295	0.313755	0.297349
59.7	-0.00672771	0.114756	0.313048	0.300023
59.8	-0.00390656	0.11554	0.312458	0.297093
59.9	-0.00625508	0.110693	0.311483	0.296001
60	-0.0089328	0.107151	0.308844	0.297349
60.1	-0.00652301	0.11108	0.310881	0.299399
60.2	-0.00424407	0.110571	0.313754	0.297605
60.3	-0.00465701	0.105978	0.31027	0.294853
60.4	-0.00323272	0.106312	0.307136	0.296366
60.5	-0.00114906	0.106779	0.307796	0.298199
60.6	-0.00200717	0.10757	0.305922	0.293791
60.7	-0.00185673	0.105459	0.304345	0.28988
60.8	0.000941797	0.106075	0.306982	0.289689
60.9	0.00195129	0.110618	0.309808	0.287573
61	-0.00152559	0.108397	0.308321	0.284853
61.1	-0.00669598	0.106899	0.30498	0.281646
61.2	-0.00518948	0.111552	0.304327	0.284725
61.3	0.00365728	0.110364	0.306824	0.29016
61.4	0.0051941	0.106082	0.307134	0.288525
61.5	0.00263789	0.104379	0.304168	0.279403
61.6	0.00441391	0.105879	0.305261	0.272815
61.7	0.00470544	0.107543	0.305268	0.275379
61.8	0.00405358	0.104197	0.305269	0.279306
61.9	0.00430049	0.102371	0.304056	0.280025
62	0.00365015	0.100596	0.302082	0.278035
62.1	-0.000429111	0.102401	0.301527	0.281153
62.2	-0.00305793	0.103031	0.300649	0.28168
62.3	4.08545e-05	0.0976093	0.302876	0.276985
62.4	0.00285397	0.0993119	0.304977	0.275213
62.5	0.00193585	0.102632	0.304103	0.273944
62.6	-0.000421631	0.102817	0.301851	0.273292
62.7	-0.000576927	0.102878	0.302951	0.273831
62.8	0.00180485	0.101292	0.306488	0.270886
62.9	0.00300725	0.0996573	0.305447	0.268406
63	0.00266123	0.100186	0.303793	0.268387
63.1	0.0032478	0.0990363	0.305421	0.267443
63.2	0.00438739	0.0971204	0.303299	0.267963
63.3	0.00371446	0.0972505	0.302524	0.266096
63.4	0.000708581	0.0973998	0.304316	0.263891
63.5	-0.00113268	0.0975176	0.302575	0.263656
63.6	-0.000777093	0.0977946	0.302804	0.262504
63.7	-0.00229103	0.0964477	0.302125	0.260198
63.8	-0.00197891	0.0942198	0.30082	0.258551
63.9	0.000585372	0.0960637	0.301533	0.259947
64	-0.000769543	0.0971189	0.298782	0.263168
64.1	-0.0042941	0.0972851	0.294517	0.261492
64.2	-0.00751767	0.0946979	0.294456	0.256641
64.3	-0.00731185	0.0898388	0.2966	0.254661
64.4	-0.00330106	0.0902807	0.295854	0.256711
64.5	-0.00247913	0.0931045	0.294637	0.255157
64.6	-0.0031624	0.0968665	0.29689	0.252604
64.7	-0.00376717	0.098876	0.299179	0.252515
64.8	-0.00454911	0.0978913	0.295948	0.251431
64.9	-0.00809382	0.0997263	0.291756	0.252709
65	-0.012763	0.0953824	0.288264	0.25021
65.1	-0.00979465	0.0906637	0.282088	0.24817
65.2	-0.00560215	0.0928818	0.278838	0.251903
65.3	-0.00468095	0.0914344	0.280218	0.2523
65.4	-0.00427923	0.0881798	0.28088	0.251374
65.5	-0.0052901	0.0885711	0.28074	0.248443
65.6	-0.00861441	0.091832	0.280023	0.243047
65.7	-0.00973228	0.0908104	0.277338	0.239852
65.8	-0.0080494	0.0865014	0.275452	0.24296
65.9	-0.0099003	0.0876734	0.277033	0.247856
66	-0.0125939	0.0886825	0.278	0.248138
66.1	-0.0134751	0.0876939	0.275474	0.24738
66.2	-0.014359	0.0887177	0.275334	0.247195
66.3	-0.015301	0.0889218	0.277143	0.246209
66.4	-0.0141445	0.0873982	0.275803	0.24665
66.5	-0.0103493	0.0844275	0.271577	0.246859
66.6	-0.00668228	0.0834863	0.268909	0.245082
66.7	-0.00595155	0.0841283	0.270189	0.245075
66.8	-0.00640232	0.0841701	0.267764	0.243925
66.9	-0.00756188	0.0788805	0.265074	0.240851
67	-0.0106352	0.0756465	0.266039	0.241179
67.1	-0.010996	0.0803253	0.265125	0.242416
67.2	-0.00988207	0.0782842	0.263986	0.240813
67.3	-0.00967206	0.0741506	0.26495	0.242339
67.4	-0.00944511	0.078779	0.267138	0.241427
67.5	-0.00785718	0.0814715	0.268847	0.236726
67.6	-0.00401993	0.0775579	0.26769	0.235469
67.7	-0.00257511	0.0766333	0.265887	0.237565
67.8	-0.0030359	0.0801413	0.265531	0.240136
67.9	-0.00383878	0.0778022	0.264233	0.238936
68	-0.0071974	0.0720812	0.261983	0.236831
68.1	-0.00792252	0.0761553	0.262386	0.23481
68.2	-0.00605814	0.0810148	0.263992	0.232356
68.3	-0.00755577	0.0823401	0.262547	0.232051
68.4	-0.0100735	0.0844815	0.261715	0.231784
68.5	-0.0126766	0.0828003	0.26049	0.230532
68.6	-0.0108757	0.0784904	0.255937	0.227648
68.7	-0.00423322	0.0771682	0.256024	0.226054
68.8	-0.00260583	0.0789715	0.260532	0.227684
68.9	-0.00679388	0.078481	0.259251	0.232757
69	-0.00839138	0.0761895	0.256163	0.235838
69.1	-0.00613444	0.073617	0.256388	0.228813
69.2	-0.00652521	0.0740665	0.255404	0.223219
69.3	-0.00940098	0.0761938	0.252943	0.226983
69.4	-0.0120862	0.0721451	0.249296	0.228762
69.5	-0.0122952	0.0707102	0.248397	0.228836
69.6	-0.0079276	0.0692501	0.248485	0.232617
69.7	-0.00499433	0.0652329	0.246362	0.235315
69.8	-0.00701092	0.071162	0.247392	0.236003
69.9	-0.00884133	0.075206	0.248309	0.234269
70	-0.0105962	0.0700812	0.246487	0.233013
70.1	-0.0118439	0.0698301	0.243917	0.233649
70.2	-0.0114901	0.0713347	0.244202	0.234113
70.3	-0.0111792	0.0692832	0.242068	0.232339
70.4	-0.0111816	0.0709809	0.239865	0.230024
70.5	-0.00983395	0.0736872	0.242797	0.230875
70.6	-0.00876939	0.0743333	0.242702	0.231222
70.7	-0.0100329	0.0735929	0.239732	0.229908
70.8	-0.00924905	0.0706551	0.24126	0.231093
70.9	-0.00824726	0.0680526	0.241413	0.234381
71	-0.0119932	0.071605	0.240275	0.23302
71.1	-0.0108567	0.0754321	0.240054	0.227287
71.2	-0.007303	0.0702571	0.236782	0.228464
71.3	-0.00951966	0.0678415	0.235213	0.229704
71.4	-0.0152159	0.0695901	0.236376	0.226803
71.5	-0.0170935	0.066851	0.233689	0.225664
71.6	-0.0114846	0.0642089	0.227273	0.223741
71.7	-0.01052	0.0662315	0.224731	0.226339
71.8	-0.0137573	0.0669303	0.227143	0.228796
71.9	-0.0112979	0.0636527	0.231006	0.2269
72	-0.00820224	0.0638381	0.231952	0.225779
72.1	-0.00881624	0.0644958	0.232634	0.224814
72.2	-0.00893023	0.0631114	0.232642	0.223031
72.3	-0.00775167	0.0621203	0.231022	0.221989
72.4	-0.0093573	0.0610559	0.230747	0.219829
72.5	-0.0112751	0.061463	0.226139	0.217392
72.6	-0.00878697	0.0616293	0.223486	0.219767
72.7	-0.00946953	0.063085	0.22665	0.217441
72.8	-0.0138347	0.0640888	0.227239	0.211055
72.9	-0.0137959	0.0608485	0.227399	0.214366
73	-0.0109366	0.0599841	0.226498	0.216949
73.1	-0.00729319	0.0592246	0.222662	0.211791
73.2	-0.00820352	0.0585525	0.223414	0.212295
73.3	-0.0121573	0.0587869	0.227596	0.214641
73.4	-0.0113344	0.0580558	0.227843	0.209319
73.5	-0.00910193	0.0597363	0.226371	0.206997
73.6	-0.00960216	0.0584999	0.227106	0.210802
73.7	-0.0108649	0.0542528	0.223975	0.213095
73.8	-0.0111405	0.0513267	0.21973	0.212768
73.9	-0.00975071	0.049538	0.220497	0.211086
74	-0.0077054	0.0522692	0.223073	0.211572
74.1	-0.00670297	0.055403	0.223975	0.212576
74.2	-0.00802366	0.0530535	0.223682	0.213285
74.3	-0.00796558	0.0504485	0.223032	0.214671
74.4	-0.0035824	0.0526926	0.222788	0.210791
74.5	-0.00101764	0.0546118	0.221069	0.208602
74.6	-0.00214824	0.0533717	0.221157	0.210025
74.7	-0.00381295	0.0541463	0.223415	0.207961
74.8	-0.00628608	0.0541788	0.221235	0.202165
74.9	-0.00414485	0.0525991	0.219381	0.198656
75	-0.000930148	0.0513366	0.218826	0.200694

## Sheet: c
Time	meanPupilC1V1_1	meanPupilC1V1_5	meanPupilC1V1_10	meanPupilC1V1_20	meanPupilControl_1	meanPupilControl_5	meanPupilControl_10	meanPupilControl_20	semPupilC1V1_1	semPupilC1V1_5	semPupilC1V1_10	semPupilC1V1_20	semPupilControl_1	semPupilControl_5	semPupilControl_10	semPupilControl_20
-7.4	0.0013226	-0.0142736	0.0043468	0.0220359	0.0252878	-0.0137743	-0.0177749	-0.0148152	0.0107672	0.0156359	0.0064652	0.00411721	0.0255387	0.0224905	0.0156345	0.0220358
-7.3	0.00176478	-0.00904025	0.00356951	0.0233565	0.0240148	-0.0169588	-0.0124161	-0.00824038	0.0106728	0.0143723	0.00617365	0.00534159	0.0256647	0.0243706	0.0151547	0.0195724
-7.2	0.000453214	-0.00823605	0.00539374	0.0241466	0.0236144	-0.023064	-0.00797975	-0.00770193	0.0104805	0.0138339	0.00460668	0.0103008	0.026471	0.0242619	0.0144012	0.0152507
-7.1	0.00111013	-0.0105682	0.00388869	0.0217306	0.0222814	-0.0218538	-0.00964946	-0.00421891	0.0102491	0.0138287	0.0059922	0.00780236	0.0258482	0.0215599	0.0149242	0.0124625
-7	0.000408944	-0.0098326	-0.000104221	0.0202481	0.0252588	-0.0154895	-0.00955108	0.00218366	0.00902244	0.0134183	0.00704781	0.00522233	0.0225315	0.019152	0.0146829	0.0117273
-6.9	-0.00254274	-0.0090456	0.0012411	0.0215402	0.0288519	-0.0152952	-0.00629901	0.0043107	0.00816256	0.013066	0.00460838	0.00571371	0.0213078	0.0189558	0.0137002	0.0101691
-6.8	-0.00172298	-0.0109227	0.00453685	0.0243364	0.0269124	-0.0189749	-0.00523717	0.0030527	0.00898195	0.0125549	0.00306638	0.00559313	0.0219451	0.0176655	0.0131745	0.0073971
-6.7	-0.000406476	-0.00970247	0.00523485	0.0275673	0.0256544	-0.0160482	-0.00489988	0.00147476	0.0101069	0.0122995	0.0034462	0.00747786	0.0221499	0.0155537	0.0130637	0.00723993
-6.6	-0.00223957	-0.0100908	0.00679211	0.0264879	0.0254667	-0.0110215	-0.00463504	7.21074e-05	0.00902977	0.0124568	0.0038117	0.00776797	0.0209255	0.015207	0.0138371	0.00913262
-6.5	-0.00449895	-0.0115119	0.00665779	0.0264172	0.0223565	-0.0121086	-0.00471349	-0.0019784	0.00822199	0.0126703	0.00448319	0.00840093	0.0197988	0.0159958	0.0129051	0.0116041
-6.4	-0.00224656	-0.00685767	0.00633012	0.0259943	0.0190854	-0.0174343	-0.00675488	-0.00326678	0.00786314	0.011721	0.00400744	0.0082094	0.0205809	0.015378	0.0121265	0.0129219
-6.3	0.0019649	-0.00839018	0.00639881	0.0235812	0.0174827	-0.0199319	-0.0119269	-0.00202235	0.00820981	0.011456	0.00273022	0.00687018	0.0205663	0.0145288	0.0136489	0.0133802
-6.2	-0.000435708	-0.0150383	0.00420263	0.0246434	0.0162319	-0.019867	-0.0132248	4.53841e-05	0.00816875	0.0115168	0.00380435	0.00758949	0.0194267	0.0150503	0.0114445	0.0106067
-6.1	-0.00208385	-0.0155096	0.00703492	0.0264247	0.0150067	-0.0229555	-0.0111297	0.00343197	0.0082758	0.0115318	0.00579384	0.00887653	0.0196479	0.0162341	0.0100685	0.00823062
-6	0.00268387	-0.0131577	0.00808046	0.0257177	0.0103305	-0.0251019	-0.0115021	0.00597414	0.00910915	0.0105111	0.0059353	0.00822101	0.0209293	0.0184014	0.010693	0.00768161
-5.9	0.00132381	-0.0086031	0.00357535	0.0236512	0.00331923	-0.0246896	-0.0108661	0.00349626	0.0110563	0.0103678	0.00565013	0.00563073	0.0225725	0.0167091	0.0103929	0.0085917
-5.8	-0.00648664	-0.00870987	0.000898951	0.02458	0.00315603	-0.0238301	-0.00557269	0.000193802	0.01209	0.010341	0.00525955	0.0048673	0.0230186	0.0127238	0.011058	0.0118219
-5.7	-0.0077918	-0.0119462	0.00163069	0.0268804	0.0132124	-0.0224379	-2.50297e-05	2.11429e-05	0.0105517	0.010655	0.00361515	0.00594505	0.0200953	0.0106962	0.0109997	0.0146848
-5.6	-0.00555072	-0.0100165	0.00375156	0.0278688	0.0234548	-0.0193669	0.00250724	0.00112735	0.00804224	0.0100667	0.00246732	0.00688084	0.0174151	0.0118974	0.00923165	0.0161269
-5.5	-0.00653555	-0.00803467	0.00365339	0.0228858	0.0226694	-0.0165239	0.00340456	0.00200822	0.00787229	0.0102896	0.00280164	0.00426713	0.0172943	0.0131376	0.00853997	0.0159781
-5.4	-0.00554725	-0.00782873	0.00239298	0.0202812	0.0150171	-0.0195085	0.00183816	0.00401221	0.00798913	0.0098856	0.00306186	0.00217961	0.0189925	0.0148286	0.00994329	0.0129647
-5.3	0.00107462	-0.00843011	0.00254577	0.0239858	0.00989993	-0.0219141	-0.00369702	0.00571161	0.00728533	0.00990689	0.0022012	0.00336884	0.0189955	0.0156139	0.0107849	0.00807559
-5.2	0.00436882	-0.0099113	0.00447549	0.0227213	0.00816107	-0.0218213	-0.00887316	0.00461161	0.00549355	0.0110259	0.00116372	0.00246917	0.0175025	0.0148911	0.0110453	0.00633877
-5.1	0.000814454	-0.010661	0.00520066	0.0202421	0.00683087	-0.0218256	-0.0101101	0.00205626	0.00558479	0.0105676	0.00161505	0.0032833	0.0178915	0.0133488	0.0113597	0.00895792
-5	-0.000826753	-0.011204	0.00547967	0.0222275	0.00649739	-0.0196331	-0.00870287	-0.00286634	0.00810336	0.0107785	0.00136082	0.00477099	0.0187956	0.0121781	0.0106814	0.0120706
-4.9	0.000232881	-0.0114018	0.00504557	0.0194617	0.00745562	-0.0200816	-0.00700831	-0.00767119	0.00781558	0.0140332	0.0030129	0.00408597	0.0166878	0.0125342	0.0104723	0.0134385
-4.8	-0.00132259	-0.0118191	0.00565135	0.0141004	0.00925491	-0.0249197	-0.00327362	-0.00873807	0.00658644	0.016565	0.00264523	0.00447056	0.0147507	0.0132974	0.0109833	0.0140366
-4.7	-0.00142595	-0.00912585	0.00597934	0.0151572	0.0051681	-0.0267781	-0.00031463	-0.00745698	0.00645068	0.0174112	0.00309541	0.00387691	0.0154435	0.0116245	0.0111118	0.0149328
-4.6	-0.0004345	-0.00851242	0.00603494	0.015074	-0.000396119	-0.0232201	-0.00329119	-0.00613159	0.00786981	0.0185917	0.00270179	0.00359324	0.0173726	0.00991069	0.0103716	0.0151628
-4.5	-0.00360696	-0.0113042	0.00520651	0.0136484	-0.000123547	-0.0213047	-0.00661001	-0.00690107	0.0071032	0.0177396	0.00236982	0.0038068	0.0179853	0.00896609	0.0108242	0.0127699
-4.4	-0.00295287	-0.011268	0.00158425	0.021573	0.00103445	-0.0220197	-0.00942382	-0.00653403	0.00488131	0.0140196	0.0030106	0.00405215	0.0157637	0.0074659	0.0126683	0.0110752
-4.3	0.00151811	-0.00826419	0.00216009	0.0226306	0.005469	-0.0208771	-0.0125068	-0.00448688	0.00498419	0.01075	0.00404319	0.00407046	0.0136891	0.00722445	0.0127751	0.0119944
-4.2	-0.00153543	-0.00384496	0.00710803	0.0169015	0.00969346	-0.0182338	-0.0122773	-0.00198258	0.00549824	0.0107428	0.00333882	0.00255841	0.0129599	0.00714435	0.0104594	0.0114317
-4.1	-0.00482455	-0.00302933	0.00900794	0.0155221	0.00700712	-0.0165897	-0.00929043	0.0009624	0.00566988	0.0122248	0.00143604	0.00361445	0.0127208	0.00814469	0.00957879	0.0077346
-4	-0.00199505	-0.0040884	0.0071861	0.0106303	0.00343481	-0.0165135	-0.00597675	0.00184054	0.00675107	0.0119129	0.00200586	0.0029472	0.0132833	0.00871474	0.0100309	0.00539576
-3.9	-0.00114449	-0.00327435	0.00512377	0.00592587	0.00239869	-0.0139892	-0.00513774	0.00247305	0.00942032	0.00964856	0.00188551	0.00420456	0.0135963	0.00821364	0.00819757	0.00553827
-3.8	-0.00114825	-0.00156109	0.00502959	0.00673252	0.00139583	-0.012231	-0.00648468	0.00386457	0.00970611	0.00772906	0.000690562	0.00289391	0.0133582	0.00987524	0.00623468	0.00593692
-3.7	0.00184689	-0.00348048	0.00641901	0.0112426	-0.000735319	-0.0123412	-0.00839719	0.00416562	0.00607795	0.00673041	0.00115596	0.00116316	0.0141145	0.0108446	0.00531707	0.00667133
-3.6	0.00336242	-0.00503555	0.00498139	0.0105299	-0.00109839	-0.00972918	-0.00760631	0.000696583	0.00318417	0.00713421	0.00193675	0.00217705	0.0145794	0.0102014	0.00385835	0.00930967
-3.5	0.00206801	-0.00253315	0.00283117	0.0114979	0.00171483	-0.00640241	-0.00367118	-0.00558531	0.0033374	0.00724049	0.00170279	0.0021304	0.0134399	0.00825949	0.00324202	0.0114972
-3.4	0.0012497	-0.00293022	0.00267503	0.0138677	0.00148599	-0.0059855	-0.00128809	-0.00714303	0.00476776	0.0060343	0.00256923	0.00455368	0.0117631	0.00732538	0.00482509	0.00987793
-3.3	-0.000342051	-0.0031186	0.00278568	0.00922018	-0.00154695	-0.00931691	-4.3098e-05	-0.00229614	0.00508486	0.00569551	0.00458357	0.00250262	0.0121733	0.00768209	0.0074814	0.00652428
-3.2	-0.00154966	-0.000292338	0.000720986	0.00597329	-0.00113329	-0.0128449	0.000890695	0.00209108	0.00347677	0.00515826	0.00388839	0.0025981	0.0128176	0.00972402	0.00730232	0.00513636
-3.1	-0.000478995	0.00179011	0.000531469	0.00820403	0.00451567	-0.0118659	-0.00265586	-0.00117239	0.00326607	0.00386245	0.00411716	0.00305176	0.0113137	0.0119546	0.00636062	0.00544153
-3	0.000916891	0.00169985	-6.30409e-05	0.00706015	0.00651069	-0.012194	-0.00663614	-0.0070893	0.0044029	0.00428937	0.0045577	0.00259278	0.010967	0.0104564	0.00769608	0.00493015
-2.9	0.00229003	0.00269669	-0.00321718	0.00264379	0.00209443	-0.0157125	-0.00535804	-0.00654674	0.00485946	0.00337349	0.00508581	0.00286531	0.0110242	0.00666531	0.00837901	0.00692488
-2.8	-0.000188514	0.00572644	-0.00304355	0.00298979	-0.00050836	-0.0137712	-0.00130463	-0.00506451	0.00314837	0.00246316	0.00458931	0.00369504	0.0118524	0.00502878	0.00786482	0.00708431
-2.7	-0.002537	0.00272713	0.000163826	0.00597385	0.00120041	-0.00805174	0.00185295	-0.00470456	0.001457	0.00248099	0.00240395	0.00298884	0.0112541	0.00554186	0.00720391	0.00528892
-2.6	-0.0014726	-0.000669073	0.00225327	0.0077554	0.00388663	-0.00713672	0.000836815	-0.00158704	0.003092	0.00261585	0.00167474	0.00224075	0.0095198	0.00612488	0.00643081	0.00302735
-2.5	-0.00260878	-0.00120187	0.0016129	0.00929795	0.00409471	-0.0089598	-0.000608966	0.00182388	0.00244094	0.0023566	0.00247122	0.00271011	0.00905618	0.00442208	0.00424202	0.00566014
-2.4	-0.00275485	-0.00237361	-0.000656535	0.00771922	0.00349918	-0.0101755	0.0021347	0.00192528	0.00314913	0.00313857	0.00307676	0.00440974	0.00851323	0.0046676	0.00383336	0.00875609
-2.3	-0.00147768	-0.00296111	-0.00171318	0.0046217	0.00364768	-0.0116255	0.00437281	0.00099889	0.00561008	0.00276258	0.00295261	0.00303838	0.00647327	0.00640994	0.00591842	0.00771162
-2.2	-0.00040273	-0.00255469	-0.0031048	0.00028299	0.00245636	-0.00924652	0.00470217	0.00220965	0.00606138	0.00296025	0.00172532	0.00162261	0.00595904	0.00471138	0.00664217	0.00520049
-2.1	0.00233366	-0.00231806	-0.00150856	-0.00365705	6.17673e-05	-0.00642101	0.00366054	0.00521795	0.00402752	0.0030819	0.00225343	0.00234905	0.00747104	0.00364569	0.00553046	0.00264132
-2	0.00332583	-0.000808047	0.000256207	-0.0013225	0.000622367	-0.00858215	0.00238348	0.00677676	0.0051358	0.00404855	0.00230803	0.0033872	0.00849445	0.00688092	0.00289995	0.00339912
-1.9	0.00061746	-0.000164874	-6.42193e-05	-0.00081189	0.00121279	-0.00877653	0.00321802	0.00444704	0.00461814	0.00276475	0.00111904	0.00634048	0.00779427	0.00743458	0.00287029	0.00331265
-1.8	-0.0032813	-0.000811038	0.00113631	0.00323547	-0.00112267	-0.00470266	0.00146944	0.000447943	0.00253588	0.00417487	0.00161286	0.00570971	0.00598749	0.00478155	0.00405518	0.00273745
-1.7	-0.00225157	0.00248061	0.00122306	0.00632189	-0.00043785	-0.00135627	-0.00245868	-0.00151785	0.0026197	0.00194094	0.00252261	0.00447896	0.00680323	0.00289987	0.00426529	0.00254968
-1.6	0.000151224	0.0031409	0.00158537	0.00764404	0.00342899	-0.000400022	-0.00110928	-0.00176592	0.00200499	0.00187032	0.00163289	0.00506807	0.00662288	0.00321406	0.00295314	0.00327923
-1.5	-0.00115736	-0.000939768	0.000956454	0.00776887	0.00692457	-0.00233101	0.00225829	-0.00268782	0.0033921	0.00375034	0.00262656	0.00567167	0.00538941	0.00537812	0.00318369	0.00324229
-1.4	-0.00292984	0.000231199	0.000522971	0.00236108	0.0106995	-0.00763811	0.00182859	-0.00377408	0.00392894	0.00289812	0.0044179	0.00274681	0.00518357	0.0054387	0.00488565	0.00472772
-1.3	-0.00302711	0.00229428	0.00133367	-0.00230232	0.0130325	-0.00716717	0.000772935	-0.00468303	0.0026127	0.00180157	0.00163928	0.00145323	0.0051971	0.0030679	0.00550571	0.00516322
-1.2	0.000588564	0.00297435	-0.000336681	-0.00584535	0.010819	0.00155879	0.00316774	-0.0063034	0.00213502	0.00120534	0.00151504	0.00351938	0.00302961	0.00216318	0.00445464	0.00462785
-1.1	0.00239774	0.00246978	5.40786e-05	-0.00332804	0.00353786	0.00449194	0.00527919	-0.00630574	0.00304714	0.0013952	0.000909067	0.00199077	0.00261358	0.0062079	0.00306771	0.00517726
-1	0.00313713	0.00118547	0.00323047	-0.0023387	-0.0011659	0.000543201	0.0037066	-0.00433892	0.00487461	0.0022204	0.00128206	0.00327719	0.00543105	0.00589696	0.00275763	0.0057902
-0.9	0.004005	0.00153032	0.00171294	-0.0053973	-0.00176332	0.00180321	0.00285865	-0.00238278	0.00316773	0.00361415	0.00129962	0.00194349	0.00491285	0.0028572	0.00221537	0.0063738
-0.8	0.00273535	-0.000951623	-0.000524746	-0.00349618	-0.00479913	0.00752673	0.000535191	-0.00118816	0.0017765	0.00353838	0.0023238	0.00244935	0.00316606	0.00505923	0.00386997	0.00364821
-0.7	-0.000192424	-0.00239164	0.000282439	-0.00222461	-0.00495915	0.00825572	-0.00398735	-0.000659205	0.000828938	0.00330622	0.0015846	0.00141507	0.00212191	0.00583762	0.00711094	0.00177409
-0.6	-0.000907328	-0.00247228	0.000942383	-0.00299695	0.00180973	0.00683018	-0.00398777	0.0011262	0.0025411	0.00220335	0.00160897	0.00158211	0.0036341	0.0056146	0.00662688	0.00217411
-0.5	-0.000357762	-0.0048469	0.00149991	-0.00267087	0.0052468	0.00904139	-0.00160909	0.00424804	0.00462777	0.0022192	0.00236289	0.000997647	0.00553249	0.00635764	0.00416932	0.00513163
-0.4	0.000980134	-0.00409776	0.0021496	-0.00310112	0.000524649	0.014012	0.00166046	0.00498838	0.00468165	0.00276546	0.0026189	0.00154615	0.0070471	0.00719396	0.00312107	0.00723677
-0.3	0.00406339	-0.00112391	0.00447473	8.51698e-05	0.00031675	0.0172496	0.00644059	0.00551414	0.00459302	0.000984346	0.00324141	0.00092186	0.00812439	0.00766795	0.00215424	0.00969059
-0.2	0.000757865	-0.00237058	0.00425572	0.00138125	0.00652549	0.0161542	0.00853528	0.0109222	0.00436866	0.00213436	0.00419303	0.00338668	0.00530628	0.00974111	0.00177183	0.0107009
-0.1	-0.00243605	-0.00299381	0.00263172	-0.00542219	0.00860892	0.0142994	0.00632716	0.0143487	0.00340722	0.00102361	0.00399898	0.00300323	0.00780901	0.00940291	0.0030817	0.0116548
0	-0.00125378	-0.00126193	0.00179423	-0.00917595	0.00575701	0.0106394	0.00511415	0.0128946	0.00461311	0.00227549	0.00197541	0.00499065	0.00743272	0.00457942	0.00594051	0.0130265
0.1	-0.00334407	-0.00133603	0.0010057	-0.00271025	0.00326695	0.00442913	0.00657652	0.0112769	0.00650732	0.00357092	0.00358158	0.00250904	0.00957692	0.00227354	0.00656392	0.0120727
0.2	-0.00419146	-0.00306262	0.00161863	0.00194374	0.00498601	0.00107505	0.00574068	0.0107074	0.00621198	0.00449338	0.00301708	0.00252049	0.0105936	0.00427419	0.00466985	0.0120554
0.3	-0.00303567	-0.0045252	0.0022723	0.00353372	0.00754346	-0.000757575	0.00251455	0.0096087	0.00489238	0.00510941	0.00338515	0.00571127	0.0101347	0.00439364	0.0061514	0.0145563
0.4	-0.00309527	-0.00315599	0.00353328	0.00227662	0.00726085	-0.00391785	0.00289251	0.00728943	0.00484343	0.00593303	0.00214401	0.00415032	0.0103125	0.00532656	0.00853217	0.0143834
0.5	-0.00188179	-0.00351953	0.00382604	-0.00296179	0.00922426	-0.00590571	0.0062665	0.00852567	0.00407583	0.00731279	0.00282673	0.00464998	0.0111318	0.00636617	0.0102836	0.0113887
0.6	0.00279992	-0.00415221	0.000855996	-0.00344827	0.0106715	-0.00197454	0.00951555	0.0114599	0.00494895	0.00845932	0.00403245	0.00190277	0.0105669	0.00842981	0.0112344	0.00927339
0.7	0.00341194	-0.00410133	-0.000935426	-0.0033853	0.00784701	0.00432788	0.0126242	0.0086841	0.00656209	0.00688824	0.00437057	0.00343842	0.0113739	0.0124769	0.0102297	0.00904214
0.8	-0.000321341	-0.00440474	0.000941091	-0.00467279	0.00722872	0.00697539	0.0134178	0.00442234	0.00616455	0.00457611	0.00354844	0.00315771	0.0112495	0.014109	0.00856755	0.0102432
0.9	0.000103157	-0.0024361	0.00335904	-0.00130309	0.00858131	0.00691642	0.0124545	0.00812244	0.0054744	0.00493922	0.00318132	0.00513078	0.01243	0.0141557	0.00855863	0.0136296
1	-2.45146e-05	0.000630193	0.00453905	-0.00103607	0.00720836	0.00508196	0.0134577	0.0141717	0.00591174	0.0056514	0.0029298	0.00727578	0.0142264	0.0136977	0.00986633	0.0151551
1.1	-0.000562637	0.00355694	0.00544491	-0.000141526	0.00449237	0.00205691	0.0138525	0.0143	0.00677838	0.00372219	0.00211491	0.00938815	0.0150608	0.0128991	0.0101074	0.0137862
1.2	0.00325689	0.00471332	0.00808945	0.00811128	0.00233407	-0.000885159	0.0126676	0.0125787	0.0057425	0.00349425	0.0033473	0.0095518	0.0151232	0.0123628	0.00901314	0.0138229
1.3	0.00409956	0.00677872	0.00943873	0.0109199	-0.00144027	-0.00428772	0.0107747	0.0148399	0.00499479	0.00375422	0.00484031	0.0108127	0.0158827	0.0122545	0.0091095	0.015764
1.4	-0.000663354	0.0114666	0.00752315	0.0121543	-0.00636936	-0.00836672	0.00653136	0.0160917	0.00577651	0.004748	0.00456268	0.0110939	0.01541	0.0126684	0.00887166	0.013667
1.5	-0.00350155	0.0156219	0.00856784	0.0205386	-0.00798266	-0.00887998	0.00245712	0.0130247	0.00798523	0.00604052	0.00786837	0.0127038	0.0153563	0.0151275	0.00918588	0.0100514
1.6	-0.00062474	0.0142018	0.0136041	0.0269122	-0.00420044	-0.00765565	0.00194593	0.0121283	0.00903949	0.00690375	0.00999254	0.0132384	0.0173423	0.0163728	0.0113353	0.010041
1.7	0.00306177	0.010642	0.0174214	0.0315225	-0.00196864	-0.00792532	0.00566465	0.0138204	0.0076182	0.00841288	0.00997392	0.0153912	0.0184326	0.0159414	0.0130719	0.011711
1.8	0.00147074	0.0110697	0.0211126	0.0384406	-0.00656883	-0.00679485	0.0107888	0.0121915	0.00683815	0.00984384	0.00998203	0.0192745	0.0178767	0.0169795	0.0117156	0.0139069
1.9	-0.00108296	0.0157464	0.0253987	0.0405825	-0.0121716	-0.00252068	0.0106008	0.0121508	0.00728056	0.0107363	0.0096639	0.0207725	0.0171608	0.0201897	0.0098498	0.0148959
2	0.00190063	0.0182556	0.0236901	0.0450697	-0.0159183	0.00177808	0.00392811	0.0141179	0.00868775	0.0101851	0.0103575	0.021835	0.015952	0.0234816	0.00860136	0.0153978
2.1	0.00575515	0.0202739	0.0238914	0.0559288	-0.0190108	0.000647747	-0.00185148	0.0125463	0.00920782	0.0106016	0.0112707	0.0242356	0.0142204	0.0250229	0.00898926	0.01491
2.2	0.00721886	0.0254315	0.0286677	0.0575955	-0.0198223	-0.00533887	-0.00361724	0.0113072	0.00829233	0.011817	0.012202	0.0213029	0.0154845	0.0240247	0.0101988	0.0132252
2.3	0.00708478	0.030986	0.0313277	0.0584121	-0.0169257	-0.00991578	-0.00247583	0.0125044	0.00880817	0.0115059	0.0125783	0.0201449	0.0188984	0.0216665	0.0106705	0.0115507
2.4	0.00533009	0.0343691	0.0338448	0.0659343	-0.0131256	-0.00952978	0.00164598	0.0143757	0.00955288	0.0117967	0.0125028	0.0223806	0.0192637	0.0209183	0.00979857	0.00972076
2.5	0.00468368	0.0317338	0.0344089	0.070306	-0.0127453	-0.00657884	0.00206026	0.0161852	0.00846051	0.0116008	0.012649	0.0240342	0.0183208	0.0234431	0.0085737	0.0112516
2.6	0.00715491	0.0299642	0.0330842	0.0735723	-0.0158964	-0.00113878	-0.00196905	0.0179915	0.00655239	0.0117686	0.011801	0.0248571	0.0187941	0.0254801	0.00813293	0.0135649
2.7	0.0068921	0.0361241	0.0342586	0.0771544	-0.0183164	0.000915775	-0.00422262	0.0160938	0.00521777	0.0149503	0.0112261	0.0241055	0.0194471	0.0258337	0.0090481	0.0134684
2.8	0.00617415	0.0410602	0.0394259	0.0810604	-0.0170338	-0.00141882	-0.0027637	0.00993245	0.00773341	0.0165543	0.013702	0.026015	0.0188492	0.0263649	0.0115969	0.0117819
2.9	0.00777165	0.0418563	0.0417713	0.0858434	-0.015007	-0.00124791	0.00229604	0.00673821	0.0102338	0.0143721	0.0158779	0.0299776	0.0179095	0.0281074	0.0133798	0.0115438
3	0.00839873	0.0416724	0.0413344	0.0905497	-0.0187864	-0.00133526	0.00672316	0.00968381	0.00962167	0.0132398	0.0174256	0.0312262	0.0172642	0.0298581	0.0143334	0.011353
3.1	0.0092625	0.0395041	0.0458612	0.0956477	-0.0224989	-0.00414775	0.00707837	0.0128233	0.00797807	0.0145319	0.0183977	0.0304666	0.0166283	0.0310528	0.0158879	0.0108858
3.2	0.00911683	0.0407045	0.0490714	0.103267	-0.021473	-0.00412618	0.00323232	0.010198	0.00821342	0.0158469	0.018578	0.0313401	0.0171827	0.0340281	0.0169761	0.0116419
3.3	0.0106281	0.0462767	0.0484834	0.109089	-0.0213964	-0.000438726	-0.00187923	0.00547873	0.0102009	0.0157177	0.0175463	0.0335664	0.0183762	0.0368499	0.0148179	0.014321
3.4	0.0118931	0.0470882	0.0493202	0.107736	-0.0222732	-0.00112564	-0.00525048	0.00309811	0.00930387	0.0147225	0.0177059	0.0331615	0.0193585	0.0353391	0.0115446	0.0160579
3.5	0.00755175	0.0442928	0.0510482	0.108599	-0.0211095	-0.00697669	-0.00649528	0.00157694	0.00570408	0.0148921	0.0185509	0.0332056	0.0201277	0.0326338	0.0107046	0.0149011
3.6	0.00938185	0.0460733	0.0533639	0.113469	-0.0210336	-0.00761089	-0.00562207	-0.000948294	0.00414988	0.0160928	0.0175746	0.03354	0.0183236	0.0322783	0.0109688	0.0119318
3.7	0.0138664	0.0494142	0.0565565	0.120262	-0.0246704	-0.00522437	-0.00257411	-0.00211593	0.00608584	0.0165663	0.0173393	0.0356982	0.0172931	0.0336937	0.0122175	0.00884581
3.8	0.0141574	0.0495114	0.0592785	0.122769	-0.0263791	-0.00610485	-0.000490093	-0.00130609	0.00758441	0.0177163	0.0195094	0.0380193	0.0186279	0.0341707	0.0138158	0.00747397
3.9	0.0171473	0.0470237	0.0607335	0.123478	-0.0257586	-0.00696514	0.000124544	-0.000842058	0.00613666	0.0189658	0.0209378	0.0382286	0.0189786	0.0330065	0.014297	0.00709759
4	0.0172173	0.047301	0.0630692	0.129886	-0.0266142	-0.00802168	0.00261121	-0.00110476	0.00506133	0.0183904	0.020998	0.0399959	0.0195667	0.0323078	0.014193	0.00979399
4.1	0.0121154	0.0508573	0.0635643	0.134349	-0.0277717	-0.00543261	0.00743243	-0.00151903	0.00568687	0.0179442	0.0214422	0.0402726	0.0202346	0.0322658	0.0141794	0.0118762
4.2	0.0120854	0.0492818	0.0639201	0.135273	-0.0271239	0.00161993	0.00995285	-0.00250651	0.00591786	0.017625	0.0217635	0.0396711	0.0206859	0.0340472	0.0140846	0.0102347
4.3	0.0119384	0.04526	0.0668494	0.136131	-0.0250834	0.00354925	0.00490024	-0.00461582	0.00623254	0.017402	0.0220252	0.0398823	0.0221785	0.0352497	0.0138912	0.00748228
4.4	0.0073551	0.0461698	0.0674945	0.142409	-0.0226523	-0.00428689	-0.000916565	-0.00706046	0.007716	0.0183687	0.0221797	0.0428435	0.0225874	0.0333776	0.0153045	0.00680618
4.5	0.00705095	0.0483471	0.0651881	0.147666	-0.0213874	-0.0126133	0.00106993	-0.00916705	0.00848826	0.0194359	0.0228474	0.0463078	0.0228803	0.0314086	0.0170167	0.00806084
4.6	0.00995245	0.0500678	0.0638359	0.150859	-0.023519	-0.00864157	0.00664897	-0.00985699	0.00814924	0.0196892	0.0235108	0.0495603	0.0248135	0.0317546	0.0195619	0.00759269
4.7	0.013027	0.0527365	0.0634717	0.157186	-0.0239345	0.00184099	0.00792097	-0.00829977	0.00781583	0.0198361	0.023052	0.0507327	0.0249979	0.0349241	0.0210259	0.00548022
4.8	0.0153984	0.0569142	0.0645708	0.158632	-0.0219904	0.00292255	0.00531492	-0.00883089	0.00961344	0.020535	0.0227122	0.0470089	0.0228658	0.0379453	0.0207788	0.00667502
4.9	0.0176633	0.0577189	0.0676264	0.159188	-0.026246	-0.00352098	0.00337975	-0.0138174	0.0102076	0.0203739	0.0223607	0.0470932	0.0209539	0.0370334	0.021	0.00928816
5	0.0168828	0.0576696	0.069564	0.164662	-0.0320778	-0.00656978	0.00387447	-0.0166316	0.00776441	0.0210377	0.0230573	0.0511095	0.0200449	0.0358245	0.0210751	0.011442
5.1	0.0151358	0.0585237	0.0706371	0.169574	-0.0308474	-0.00580771	0.00727329	-0.0157206	0.0062348	0.0217685	0.0248106	0.0527153	0.0206297	0.0362743	0.0214533	0.0118223
5.2	0.0145294	0.0557749	0.0725094	0.172222	-0.0269	-0.00791794	0.0122706	-0.0135984	0.00833411	0.0209468	0.0256392	0.054559	0.0216659	0.03417	0.0208618	0.0126823
5.3	0.0130067	0.0555108	0.071688	0.170653	-0.0256791	-0.0127981	0.0171659	-0.0130825	0.0100681	0.0215611	0.0270554	0.0534318	0.0224049	0.0305498	0.0193869	0.013344
5.4	0.0101582	0.0568343	0.0711217	0.169673	-0.0270839	-0.0158978	0.0194418	-0.0135146	0.00785808	0.022573	0.028776	0.0496371	0.0230153	0.0304812	0.0200856	0.0119002
5.5	0.00916426	0.056488	0.0729771	0.179333	-0.0294258	-0.0133124	0.0193403	-0.0107343	0.00651854	0.0227393	0.0295456	0.054569	0.0237971	0.0321153	0.0227536	0.010903
5.6	0.0123706	0.0542002	0.0750912	0.18422	-0.0289198	-0.00711174	0.0205239	-0.0103175	0.0076772	0.0223166	0.0295346	0.0566822	0.0245025	0.0326908	0.0244038	0.0104668
5.7	0.016261	0.0561441	0.0791755	0.184026	-0.0239019	-0.00470698	0.0201593	-0.0140869	0.00891674	0.0214093	0.0294992	0.0543442	0.02566	0.0344901	0.0250972	0.0115699
5.8	0.0166912	0.0618611	0.0806927	0.183356	-0.0169955	-0.00448801	0.014743	-0.0142529	0.00828417	0.0220865	0.0293101	0.0526599	0.0269	0.0364905	0.024615	0.012915
5.9	0.014965	0.0624746	0.0777673	0.17899	-0.0112093	0.000198893	0.0105106	-0.0121228	0.00756452	0.024269	0.0289457	0.0475226	0.0283844	0.0362387	0.0241789	0.0119467
6	0.0161374	0.061781	0.0770091	0.18012	-0.00998611	0.00665568	0.009594	-0.0144867	0.0075013	0.0248932	0.0282596	0.0460571	0.0295518	0.036262	0.0252482	0.0124737
6.1	0.0172878	0.065927	0.0802052	0.188274	-0.0178691	0.0040294	0.0063872	-0.0166885	0.00840992	0.0241014	0.0281503	0.0523726	0.0288779	0.0370186	0.0255485	0.0138823
6.2	0.0146433	0.066239	0.0821548	0.195067	-0.0257773	-0.00160985	0.00183819	-0.0120866	0.0090692	0.0236878	0.0280666	0.0575493	0.0273872	0.0353851	0.0250923	0.0143116
6.3	0.0132582	0.0612182	0.0803805	0.196418	-0.0255371	-0.000633542	0.00137589	-0.00655685	0.00827819	0.0236955	0.0278107	0.0584669	0.027792	0.0339747	0.022973	0.0129785
6.4	0.0144315	0.0599252	0.0799973	0.195839	-0.0228472	0.00126395	0.00806978	-0.00961874	0.0083814	0.0240663	0.0280344	0.0610664	0.028173	0.034647	0.0216985	0.0111496
6.5	0.0158487	0.0608179	0.081059	0.198779	-0.0229198	0.000500421	0.0151189	-0.0138841	0.00898313	0.0247055	0.0277988	0.064087	0.0274121	0.0349849	0.0220448	0.0112597
6.6	0.0164869	0.0614775	0.0795079	0.205865	-0.0232818	0.00274056	0.0156408	-0.00975875	0.0101631	0.0241567	0.0293324	0.0647488	0.0275031	0.0366497	0.0217158	0.0132079
6.7	0.0188368	0.0619034	0.0797998	0.212217	-0.021684	0.00857809	0.0123496	-0.00623377	0.0109012	0.0226761	0.0308538	0.0654336	0.0289756	0.0385013	0.0215464	0.0145912
6.8	0.0198414	0.0633441	0.0823437	0.210823	-0.0219154	0.00836217	0.0106515	-0.00953982	0.00918865	0.0225202	0.0307803	0.0635337	0.0308687	0.0396164	0.0230848	0.0144149
6.9	0.0160101	0.0661794	0.0826779	0.208835	-0.0255806	0.00137222	0.00846808	-0.0136841	0.0079291	0.0235317	0.0310745	0.0600159	0.0304979	0.0397436	0.0231885	0.0164028
7	0.0138389	0.0668108	0.0829661	0.211528	-0.0308642	-0.00198896	0.00337595	-0.0131111	0.00893109	0.0236145	0.031231	0.0585958	0.0290001	0.0373658	0.0221661	0.0183056
7.1	0.0147804	0.0682074	0.0845595	0.213739	-0.0336755	-0.00113585	0.00356401	-0.00791431	0.0104507	0.024015	0.0302776	0.0589771	0.0297337	0.0343259	0.0222751	0.0188341
7.2	0.0145046	0.0675314	0.0857532	0.216184	-0.0320071	0.00126153	0.0087564	-0.00413153	0.0114739	0.0244652	0.0296653	0.0611343	0.0311221	0.0337563	0.0217701	0.0194634
7.3	0.0126867	0.0671871	0.0858021	0.218505	-0.0289322	0.00575295	0.011503	-0.00397494	0.0113172	0.0237265	0.030198	0.0629396	0.0316042	0.0346853	0.0209217	0.0207353
7.4	0.0150156	0.0709602	0.083326	0.216791	-0.0294378	0.00734564	0.0107806	-0.00469148	0.00984268	0.0230645	0.0308907	0.0621724	0.0310574	0.0358357	0.0210905	0.0215035
7.5	0.0205758	0.071736	0.0857579	0.215098	-0.0349286	0.00697214	0.00882823	-0.00854556	0.0101302	0.0232191	0.0306137	0.0611252	0.0301846	0.0364617	0.022717	0.020898
7.6	0.0194973	0.0691832	0.0918395	0.222664	-0.0393883	0.00611791	0.00739806	-0.0155454	0.0108022	0.0241505	0.0312872	0.0645479	0.0304747	0.0354651	0.0237095	0.0214742
7.7	0.0138133	0.0688387	0.0907152	0.230737	-0.0398759	0.00515135	0.0103707	-0.0177111	0.0101391	0.0250228	0.0324287	0.0678899	0.0308795	0.0338689	0.0229397	0.0222974
7.8	0.0129112	0.0680456	0.0872991	0.227186	-0.0380565	0.00895919	0.0148848	-0.0132051	0.0105635	0.0258463	0.0326245	0.0648096	0.0315123	0.032934	0.0232115	0.0230461
7.9	0.0159531	0.0678464	0.085911	0.229497	-0.0377631	0.0105659	0.0157069	-0.0090514	0.0120659	0.0268823	0.0335374	0.0652496	0.0340904	0.0341814	0.0238829	0.0235255
8	0.0163811	0.0695543	0.0880789	0.237268	-0.0392716	0.00669739	0.0153668	-0.00863376	0.0111989	0.0260234	0.0336962	0.0689523	0.0369367	0.0356653	0.0225472	0.0238107
8.1	0.0133648	0.0724052	0.0946262	0.237573	-0.0382211	0.00534812	0.0121686	-0.012079	0.00918163	0.0246042	0.03362	0.0695302	0.0387652	0.0359379	0.0205063	0.0235326
8.2	0.0139646	0.0752624	0.0979593	0.233808	-0.0363934	0.00339149	0.00682847	-0.019871	0.00845693	0.0259737	0.0347787	0.0681962	0.0402152	0.0364848	0.0193989	0.0219455
8.3	0.0159985	0.0760283	0.0977028	0.234816	-0.0359117	-0.00333188	0.00482556	-0.0271235	0.00926891	0.0276423	0.0355896	0.0687511	0.0404926	0.0372503	0.0177216	0.0191424
8.4	0.0164347	0.0773666	0.0976868	0.237078	-0.0373784	-0.00604162	0.00505785	-0.0273863	0.0101012	0.027998	0.0368867	0.0695837	0.0402382	0.0381992	0.0149963	0.0166182
8.5	0.0131875	0.0780654	0.0999238	0.240032	-0.0374394	-0.000779258	0.00271123	-0.0233739	0.0108925	0.0280839	0.0376245	0.0708466	0.0408481	0.0376006	0.0143998	0.0173049
8.6	0.0149108	0.0780147	0.101866	0.240214	-0.0341254	0.000958638	0.000651082	-0.0204928	0.0104473	0.0276965	0.0365321	0.0697445	0.0421842	0.036217	0.0157756	0.021939
8.7	0.0155412	0.0785228	0.103374	0.237941	-0.0337524	-0.003021	0.00133785	-0.0222457	0.0101959	0.0276493	0.0368591	0.0658468	0.0432981	0.0376126	0.0166215	0.0242501
8.8	0.00889491	0.0796074	0.103677	0.241752	-0.0387374	-0.0021884	0.00116595	-0.0223987	0.0104893	0.028586	0.0375487	0.0663785	0.0428561	0.0388562	0.0180936	0.0241532
8.9	0.00932648	0.0804698	0.102316	0.24685	-0.0424115	0.00211443	0.000623594	-0.0150139	0.00955584	0.0296525	0.0366009	0.0693419	0.0421579	0.0372397	0.0192278	0.026288
9	0.0119238	0.0794393	0.103758	0.248204	-0.0404828	0.00376877	0.00194117	-0.00805701	0.0107375	0.0302037	0.036416	0.068506	0.0433603	0.0360446	0.0183042	0.0283355
9.1	0.0129438	0.078844	0.107707	0.251976	-0.0386613	0.00404978	0.00433716	-0.00529626	0.0112034	0.0303884	0.0377636	0.0668087	0.0464471	0.0365745	0.0179286	0.0286127
9.2	0.0152439	0.0802154	0.111284	0.256672	-0.0385119	0.00408654	0.00341303	-0.00591224	0.00954549	0.0306454	0.0384113	0.0673282	0.0485873	0.036393	0.0196437	0.0303134
9.3	0.0155408	0.0816342	0.110683	0.255683	-0.0395423	0.00449963	0.0021271	-0.00510152	0.010484	0.032118	0.0384248	0.06701	0.048004	0.0351513	0.0210977	0.0326747
9.4	0.0169001	0.0855696	0.109187	0.255712	-0.0436344	0.00764939	0.00236162	-0.00153884	0.0127804	0.0321196	0.0389409	0.0686363	0.0456716	0.0360054	0.0213718	0.0316025
9.5	0.0189093	0.0901295	0.111837	0.261789	-0.0464462	0.0124511	-0.000482313	-0.00267626	0.0136464	0.0275207	0.0384828	0.0733635	0.0442499	0.0383071	0.0206485	0.0297253
9.6	0.0168216	0.09712	0.114357	0.264123	-0.0449019	0.0149044	-0.00392416	-0.00914453	0.0152899	0.0220221	0.0383892	0.0739306	0.0448376	0.0396279	0.0208028	0.0300562
9.7	0.0156071	0.102119	0.115529	0.263474	-0.0449085	0.0155405	-0.00543093	-0.0133077	0.015715	0.0201449	0.0392795	0.0714312	0.0455866	0.0399025	0.0220788	0.0288363
9.8	0.0170645	0.0998775	0.115606	0.267098	-0.0478883	0.0138604	-0.00562696	-0.0133678	0.0149823	0.0241407	0.0397482	0.0720283	0.0454236	0.0410822	0.0212031	0.0256561
9.9	0.0183857	0.0943992	0.115297	0.270136	-0.0489266	0.0112316	-0.00325615	-0.0141206	0.0143686	0.0311241	0.0403774	0.0724414	0.0449687	0.0422078	0.0207403	0.0248392
10	0.0179012	0.0903014	0.118397	0.274092	-0.0489912	0.0130002	0.00266506	-0.0144937	0.0155108	0.0314682	0.0414755	0.0720414	0.0451767	0.0422426	0.0221515	0.0270222
10.1	0.0189406	0.0945639	0.120415	0.279415	-0.0476596	0.0154141	0.00789378	-0.0139051	0.015892	0.0233703	0.0422699	0.0721777	0.0464264	0.0431495	0.0224291	0.0287872
10.2	0.0154977	0.102095	0.122446	0.27876	-0.0456233	0.0154649	0.00763794	-0.0144355	0.0157977	0.0183872	0.0431601	0.0701914	0.0474483	0.0426529	0.022754	0.0288524
10.3	0.00973884	0.101331	0.122524	0.278517	-0.0488412	0.0170519	0.0020315	-0.0160033	0.0167654	0.0204899	0.0455262	0.0696216	0.0466238	0.0410129	0.0245927	0.0282852
10.4	0.0129456	0.0949786	0.121553	0.287269	-0.054861	0.0198092	-0.00309662	-0.016289	0.0165781	0.0274792	0.0473737	0.0731518	0.0446726	0.0409882	0.0258743	0.0272384
10.5	0.0178796	0.0929016	0.125378	0.297362	-0.0553402	0.0183134	-0.00261973	-0.0145352	0.017538	0.0313601	0.0477454	0.0771983	0.0439553	0.0417341	0.0265037	0.0282306
10.6	0.0188284	0.0982512	0.128492	0.299873	-0.051297	0.0161993	4.33605e-05	-0.0154197	0.016049	0.0318935	0.0480822	0.0782491	0.0445412	0.0412104	0.0267211	0.0313639
10.7	0.0171933	0.100433	0.128	0.296085	-0.0497113	0.0184321	-0.000586639	-0.0202004	0.0159246	0.0326553	0.0496232	0.0769243	0.0458188	0.0410665	0.0254572	0.033612
10.8	0.0138107	0.0957124	0.126781	0.297224	-0.0514244	0.0209459	-0.00148878	-0.0229021	0.0174889	0.0330174	0.0509574	0.0769733	0.0465431	0.0428906	0.0237308	0.033951
10.9	0.0115266	0.0951167	0.127915	0.29957	-0.0536467	0.0201583	0.000824415	-0.0209523	0.0162211	0.0330792	0.0504058	0.0771338	0.0456534	0.0434213	0.0237766	0.0330607
11	0.010391	0.0962352	0.130759	0.298385	-0.0556215	0.0173145	0.000309827	-0.0196352	0.0153922	0.0327932	0.0507994	0.0767746	0.0451172	0.0444797	0.0251366	0.0320637
11.1	0.0118212	0.0967062	0.134168	0.299695	-0.0558294	0.0194384	-0.00185708	-0.0208127	0.0159942	0.0314917	0.0509001	0.077316	0.0458301	0.0474343	0.0255026	0.0308573
11.2	0.013818	0.0992568	0.137783	0.305997	-0.0554449	0.0241994	-0.00120845	-0.0206583	0.0168992	0.0299419	0.0494277	0.0791024	0.0475213	0.0500118	0.0268422	0.0292143
11.3	0.0151288	0.0993611	0.140219	0.309488	-0.0556349	0.0231676	-0.00305006	-0.0195373	0.0176689	0.0305244	0.0494055	0.0792811	0.0494025	0.0499953	0.0277211	0.0271883
11.4	0.0168046	0.0974058	0.143209	0.309205	-0.0527677	0.0187317	-0.00652321	-0.022052	0.0178707	0.0327451	0.0501463	0.0785531	0.0501948	0.0482515	0.0266383	0.0277572
11.5	0.0171169	0.0993326	0.145119	0.318116	-0.0500181	0.0153083	-0.00802787	-0.0273334	0.0189616	0.0327809	0.0508749	0.0825609	0.0514179	0.0498332	0.0255216	0.0293931
11.6	0.0166419	0.102069	0.144495	0.323117	-0.0480746	0.0156486	-0.00880706	-0.0296112	0.0205521	0.0314789	0.0528684	0.0853875	0.0529066	0.0508326	0.0251608	0.0280554
11.7	0.0147991	0.0992639	0.144053	0.318458	-0.0460351	0.0152886	-0.00861495	-0.0267775	0.0212185	0.0319502	0.0539077	0.0823587	0.0535352	0.0474468	0.0261161	0.0264703
11.8	0.0144408	0.0975015	0.14691	0.318209	-0.0473245	0.0113929	-0.00894371	-0.0244468	0.0195898	0.0329555	0.0537615	0.0812159	0.0538238	0.0438388	0.0268838	0.0271882
11.9	0.017298	0.0997415	0.148551	0.322451	-0.0499183	0.00935968	-0.0127009	-0.023521	0.016871	0.032678	0.053783	0.0833024	0.0533572	0.0446399	0.0265559	0.0280994
12	0.0174128	0.100905	0.147836	0.327341	-0.0519284	0.013751	-0.0151922	-0.0207181	0.0168059	0.0331709	0.0537517	0.0857025	0.0530014	0.048009	0.0270088	0.0291615
12.1	0.0121752	0.100385	0.152043	0.330997	-0.0531364	0.0225819	-0.0120702	-0.0199628	0.0190294	0.0347201	0.0536864	0.0859347	0.0540603	0.0490194	0.0271847	0.0314438
12.2	0.0109047	0.0993018	0.155629	0.330823	-0.0534283	0.0267907	-0.00892054	-0.0215109	0.0193337	0.0351749	0.0541064	0.0832742	0.0543629	0.0487939	0.0248355	0.0322717
12.3	0.0126633	0.102105	0.154283	0.332661	-0.0539765	0.0232021	-0.00978009	-0.022468	0.0192286	0.0357773	0.0559187	0.0831268	0.0532046	0.0488416	0.0231331	0.0294236
12.4	0.0108418	0.10444	0.15433	0.334426	-0.0557939	0.0174375	-0.0136159	-0.0259618	0.0199707	0.0368469	0.0572693	0.0864135	0.0530277	0.0483539	0.0240612	0.0261835
12.5	0.00945151	0.102346	0.154382	0.332166	-0.0601119	0.0159365	-0.0209735	-0.0304389	0.019407	0.0375372	0.0564906	0.088355	0.0532654	0.0489998	0.0243309	0.0242863
12.6	0.00942399	0.105153	0.156204	0.340269	-0.0637006	0.0196809	-0.0230119	-0.0326108	0.0188752	0.0384052	0.0551586	0.0899389	0.0523466	0.0501956	0.0239264	0.0222226
12.7	0.00928577	0.107053	0.160375	0.347474	-0.0636258	0.0205704	-0.0178653	-0.0319753	0.0188984	0.0378489	0.0552412	0.0890472	0.0519744	0.0501376	0.0226649	0.0205763
12.8	0.00986853	0.107828	0.161203	0.347337	-0.0606982	0.0189407	-0.0156047	-0.0273887	0.018442	0.0347624	0.0568539	0.0876521	0.0540939	0.0484434	0.0224915	0.0206929
12.9	0.010557	0.111221	0.162816	0.347638	-0.0559779	0.0197097	-0.0145883	-0.0213469	0.0196351	0.0333818	0.0578408	0.0880427	0.0558323	0.0470207	0.026392	0.0207657
13	0.0110607	0.109826	0.16299	0.348979	-0.05266	0.0203087	-0.0103537	-0.0198047	0.0216294	0.0359286	0.0572942	0.0885765	0.0555051	0.0480765	0.0291312	0.0226273
13.1	0.0106801	0.107718	0.163428	0.351252	-0.0553501	0.0217821	-0.00718943	-0.0213794	0.0217915	0.0376797	0.0581267	0.0901244	0.0561349	0.0497912	0.0291058	0.0283645
13.2	0.00911131	0.108295	0.162831	0.351783	-0.0607875	0.0238303	-0.00764131	-0.0197329	0.0207661	0.0373248	0.0599842	0.0910053	0.0566418	0.0523631	0.0290196	0.0340444
13.3	0.00754835	0.109237	0.160644	0.358008	-0.0604159	0.0215488	-0.00953905	-0.0154784	0.0211838	0.0380501	0.0605583	0.0915529	0.0567701	0.0534309	0.0285376	0.0364231
13.4	0.00860481	0.10826	0.163258	0.364751	-0.0565457	0.0171071	-0.0101008	-0.0130107	0.0213898	0.0402593	0.0597339	0.0929098	0.0577443	0.051661	0.0268373	0.0365833
13.5	0.0119387	0.105767	0.166534	0.366092	-0.0583408	0.0164231	-0.00919844	-0.0131693	0.0198469	0.0404103	0.0599495	0.0935161	0.059132	0.0498403	0.0260027	0.0346756
13.6	0.0136996	0.106079	0.169161	0.365089	-0.0617214	0.0194532	-0.009131	-0.0153802	0.0194879	0.0379571	0.0609434	0.0931227	0.0615489	0.0489735	0.0275825	0.031229
13.7	0.0137511	0.106343	0.171889	0.368312	-0.0599957	0.0217368	-0.011597	-0.0214361	0.0206226	0.0379389	0.0605332	0.0935728	0.0631626	0.0499487	0.0270516	0.0293159
13.8	0.0131864	0.107891	0.173532	0.36977	-0.0563509	0.0232392	-0.0136209	-0.0242572	0.0196908	0.0403221	0.0602949	0.0929928	0.0640278	0.0511494	0.0247959	0.0289392
13.9	0.0123527	0.110541	0.174032	0.366888	-0.0542618	0.023544	-0.0107197	-0.0197951	0.0184924	0.0387134	0.0604941	0.0914824	0.0654979	0.0513052	0.0250353	0.0297626
14	0.0131543	0.111882	0.172191	0.373206	-0.0570158	0.0213733	-0.00699221	-0.0174404	0.0215405	0.0344719	0.0609208	0.0926318	0.065914	0.0520623	0.0256909	0.0321446
14.1	0.0147713	0.114798	0.171256	0.379581	-0.0621083	0.0217955	-0.00495826	-0.0198771	0.0243405	0.0328943	0.0619174	0.0944849	0.0655139	0.0520046	0.0257917	0.0335018
14.2	0.0138769	0.116164	0.174205	0.377766	-0.0624	0.0208181	-0.00318411	-0.0242858	0.0230165	0.0328604	0.0626893	0.094003	0.0651607	0.0519807	0.02748	0.0331818
14.3	0.0136271	0.117352	0.173095	0.37824	-0.0593612	0.0166751	-0.00346374	-0.0281394	0.0209089	0.0338313	0.0639552	0.0938909	0.0647864	0.0533032	0.0292966	0.03421
14.4	0.018814	0.117286	0.174289	0.381257	-0.0604086	0.0157798	-0.00253669	-0.0262777	0.0213864	0.0366727	0.0643719	0.0942992	0.064138	0.0540594	0.0304425	0.0335032
14.5	0.0211756	0.118371	0.183097	0.381366	-0.0631754	0.0156297	-0.00109126	-0.020002	0.0224247	0.038109	0.0636922	0.0936714	0.0633153	0.054853	0.0324129	0.029901
14.6	0.015702	0.121475	0.186005	0.384345	-0.0632648	0.0153944	-0.00302081	-0.0181272	0.0213225	0.0373869	0.0647067	0.0944848	0.0631514	0.0562436	0.0326089	0.0280201
14.7	0.0114684	0.120003	0.183848	0.387827	-0.0636301	0.0174061	-0.00574913	-0.0235713	0.0210672	0.0357911	0.0658227	0.0958376	0.0621375	0.0575196	0.030986	0.029526
14.8	0.0141725	0.120732	0.181265	0.392651	-0.0665068	0.0188035	-0.00642462	-0.0291512	0.0228089	0.0342508	0.0659916	0.0976229	0.0607888	0.0562953	0.030406	0.0300713
14.9	0.0212324	0.121942	0.181302	0.397903	-0.0719622	0.0154246	-0.00195366	-0.030452	0.0224724	0.0349433	0.066912	0.101159	0.0605141	0.0529265	0.0315595	0.0294129
15	0.0237053	0.117597	0.185612	0.395579	-0.0753757	0.0122191	0.00380765	-0.0317793	0.0209358	0.0364818	0.0670882	0.101102	0.0602007	0.0520865	0.0326211	0.0300739
15.1	0.0216766	0.118843	0.18746	0.397485	-0.0720188	0.0163294	0.00523745	-0.0314757	0.020088	0.0363459	0.0670225	0.0996026	0.0609697	0.0541482	0.0322464	0.0324485
15.2	0.0212437	0.123558	0.187242	0.406307	-0.0676016	0.018832	0.00325206	-0.0271285	0.0187801	0.036477	0.0683097	0.101196	0.0618424	0.0564371	0.0320232	0.034311
15.3	0.0214525	0.124521	0.188286	0.408374	-0.0679787	0.0163028	0.000636482	-0.0233129	0.019308	0.0368775	0.0688734	0.102962	0.0607806	0.0554145	0.0319316	0.0342109
15.4	0.0236291	0.126059	0.190799	0.404616	-0.0719268	0.0142052	0.0011025	-0.0241582	0.0207478	0.0359598	0.0679589	0.103353	0.0605135	0.0520796	0.0326208	0.0324691
15.5	0.0256503	0.126812	0.192294	0.404887	-0.0763427	0.0111082	0.0049176	-0.0295887	0.0226736	0.0360306	0.0682941	0.102576	0.0600836	0.0507281	0.0354135	0.0292763
15.6	0.0253719	0.124948	0.194363	0.408005	-0.0776082	0.00805433	0.00526648	-0.0325165	0.0229537	0.037426	0.0694281	0.100003	0.0586411	0.0496274	0.0371809	0.0256186
15.7	0.0252667	0.125358	0.19629	0.41084	-0.075962	0.00601223	0.00174071	-0.0292127	0.0211912	0.0370323	0.0703543	0.0990885	0.0588682	0.0484477	0.0392221	0.0243509
15.8	0.0243727	0.126995	0.192332	0.416735	-0.0732297	0.0051111	0.00113677	-0.0259742	0.0219695	0.036691	0.0714192	0.10156	0.0597825	0.049772	0.0402549	0.0259062
15.9	0.020399	0.128279	0.192038	0.419708	-0.0694503	0.00665731	0.00392841	-0.0251472	0.0241025	0.0386313	0.0727705	0.103401	0.0606287	0.0521044	0.0383092	0.0262556
16	0.0178297	0.131239	0.197908	0.421787	-0.0667337	0.00716208	0.00206529	-0.0246041	0.0234175	0.0407448	0.0741597	0.104229	0.0625572	0.0539245	0.0364303	0.0261018
16.1	0.0196648	0.133941	0.198497	0.424428	-0.0676485	0.00643436	-0.00301644	-0.0290904	0.0228539	0.0407878	0.0749698	0.104396	0.0637136	0.0553168	0.035422	0.0273646
16.2	0.025421	0.138275	0.195856	0.421468	-0.0697378	0.00525151	-0.00308568	-0.0382472	0.0233261	0.0400431	0.0756818	0.10296	0.0640677	0.0562707	0.0363107	0.0294151
16.3	0.0292265	0.140987	0.199297	0.422473	-0.0694828	0.00200148	0.000272697	-0.0401962	0.0225643	0.040501	0.0765802	0.103202	0.0651334	0.0543262	0.036994	0.0299359
16.4	0.0294114	0.137128	0.20306	0.426896	-0.0698151	-0.00330892	0.00328684	-0.0338059	0.0225812	0.0415281	0.0770373	0.105173	0.0653342	0.0516533	0.0364804	0.0280838
16.5	0.0306934	0.13525	0.203382	0.424615	-0.0727251	-0.00858441	0.00370571	-0.0291281	0.022997	0.0412867	0.0772702	0.105138	0.0646844	0.0520652	0.0369725	0.0255809
16.6	0.0294762	0.137408	0.206226	0.422947	-0.0753752	-0.0118911	-0.000255959	-0.0276376	0.0246806	0.0395959	0.0774174	0.103173	0.0642257	0.0543794	0.0365878	0.02427
16.7	0.0246926	0.138459	0.210555	0.429922	-0.0723604	-0.0119003	-0.00571972	-0.0288789	0.0254494	0.039203	0.0774475	0.103426	0.0637415	0.0558749	0.0364578	0.025174
16.8	0.0228253	0.140006	0.210455	0.437429	-0.0681012	-0.00716512	-0.00884459	-0.032663	0.0250434	0.0402497	0.077447	0.106803	0.0645836	0.0561948	0.0389501	0.0270676
16.9	0.0234789	0.141565	0.207786	0.437099	-0.0693385	-0.00399994	-0.00817349	-0.034806	0.0249505	0.0392364	0.0776754	0.108752	0.0674308	0.056049	0.0392774	0.0283002
17	0.0205034	0.143182	0.208216	0.437244	-0.0704581	-0.0049004	-0.00491289	-0.0350035	0.0251412	0.0377226	0.0784628	0.108732	0.0699805	0.0534472	0.0369533	0.0280344
17.1	0.0201695	0.14586	0.206848	0.435572	-0.0671246	-0.00536693	-0.00386162	-0.0366489	0.0239326	0.0382617	0.0795271	0.108893	0.070817	0.0522374	0.0354981	0.0260451
17.2	0.0225469	0.148402	0.205841	0.428941	-0.0645998	-0.00135513	-0.00764946	-0.03999	0.0232447	0.0395567	0.0802258	0.108162	0.070261	0.0554386	0.033821	0.0258007
17.3	0.0205934	0.149072	0.205593	0.429885	-0.0656722	0.00329382	-0.00801771	-0.0412216	0.0254034	0.0410644	0.0817533	0.107182	0.0691368	0.0580753	0.0340262	0.0282916
17.4	0.0169044	0.145764	0.205877	0.436534	-0.0667829	0.0038162	-0.00377697	-0.0382634	0.0259481	0.0423143	0.0820686	0.106775	0.0677968	0.0576937	0.03486	0.0303517
17.5	0.0170996	0.144434	0.208365	0.439459	-0.066542	0.00358919	-0.00105922	-0.0323609	0.0239926	0.0418587	0.0811494	0.106447	0.0666959	0.0565882	0.0335488	0.03024
17.6	0.0210188	0.147327	0.208165	0.444188	-0.0705973	0.0045336	-0.00194934	-0.0296201	0.021557	0.0405884	0.0820902	0.10861	0.067153	0.0571183	0.0329411	0.0283083
17.7	0.0215261	0.148842	0.207433	0.441417	-0.0741693	0.00427015	-0.00329006	-0.0315988	0.0235902	0.0398336	0.0829069	0.109508	0.0686653	0.0584087	0.0338648	0.0254732
17.8	0.020535	0.149279	0.209898	0.437738	-0.0716087	-0.000140629	-0.000879011	-0.0318506	0.0262909	0.0396391	0.082556	0.108011	0.0706816	0.0590993	0.0348683	0.0236146
17.9	0.0227681	0.150421	0.216549	0.442859	-0.071542	-0.00679282	-0.00127616	-0.0291636	0.0233557	0.0394102	0.0822566	0.107772	0.0718631	0.0593038	0.034852	0.0240378
18	0.0227321	0.150069	0.221008	0.445022	-0.0739136	-0.00726127	-0.0062366	-0.0263757	0.0221822	0.0384496	0.0839589	0.109284	0.0710443	0.0579221	0.0353872	0.0258895
18.1	0.0206255	0.147178	0.222912	0.444973	-0.0711853	-0.00229619	-0.00950793	-0.0279029	0.023004	0.0385883	0.0843952	0.10903	0.0711841	0.0556006	0.0347537	0.0287547
18.2	0.0217644	0.143419	0.222913	0.449229	-0.0682056	0.000251442	-0.00880394	-0.0303916	0.0218661	0.0398793	0.0847933	0.109716	0.0731087	0.0542706	0.0343027	0.0318284
18.3	0.0223749	0.142868	0.220102	0.456794	-0.0720717	0.000768282	-0.00716196	-0.0253196	0.0247905	0.039569	0.0865079	0.113961	0.0734532	0.0541582	0.0360174	0.0335327
18.4	0.0238697	0.148202	0.221508	0.462771	-0.0750152	0.00166031	-0.00593465	-0.0155304	0.027004	0.0378553	0.0850208	0.116367	0.0714512	0.0544131	0.0360582	0.0360943
18.5	0.0263589	0.152431	0.224653	0.467831	-0.072762	-0.000591378	-0.00534443	-0.00970907	0.0248893	0.038914	0.0835608	0.115426	0.0695308	0.0530357	0.0365109	0.0388903
18.6	0.0226405	0.151189	0.224106	0.469501	-0.0740887	-0.00594685	-0.00740592	-0.00906925	0.0255188	0.0409085	0.0861132	0.114485	0.0682299	0.0506044	0.0388722	0.038961
18.7	0.0193202	0.147617	0.225132	0.466248	-0.0794702	-0.00583547	-0.00821364	-0.011571	0.0260407	0.0396468	0.0879999	0.115448	0.0670581	0.050371	0.0397809	0.0375726
18.8	0.0227102	0.144659	0.227463	0.466303	-0.0788447	-0.00157	-0.00737949	-0.0153228	0.0231257	0.0383783	0.0878056	0.117413	0.067433	0.052771	0.0384469	0.0371042
18.9	0.024993	0.146848	0.228132	0.467366	-0.0750723	0.000423519	-0.00997241	-0.0179425	0.0228572	0.0397503	0.0876588	0.116219	0.0690346	0.0542116	0.0378113	0.0365001
19	0.0212311	0.150971	0.23049	0.46949	-0.0770914	0.00139328	-0.0166223	-0.0200665	0.0246335	0.0424677	0.0874505	0.114473	0.0697321	0.0534832	0.0383695	0.0342607
19.1	0.0183976	0.152854	0.232556	0.46781	-0.0783232	0.00197232	-0.0215875	-0.0238721	0.0232223	0.0429695	0.0869957	0.115383	0.0714163	0.0525459	0.0387601	0.0328434
19.2	0.0202757	0.156982	0.231602	0.463723	-0.0753882	-0.000756413	-0.0224411	-0.0280894	0.0223672	0.0416364	0.088102	0.116794	0.0730707	0.0530464	0.0384357	0.0334098
19.3	0.0229439	0.160777	0.231681	0.471589	-0.0718577	-0.00205923	-0.021619	-0.0276353	0.0220596	0.0412552	0.0893297	0.115312	0.0730965	0.0544155	0.0374079	0.0342013
19.4	0.0243382	0.160053	0.235817	0.479198	-0.0700896	4.57087e-05	-0.019613	-0.0252174	0.0222376	0.0415883	0.0895379	0.113934	0.0741571	0.0545572	0.0384799	0.0342392
19.5	0.0233483	0.15951	0.23974	0.474372	-0.0687881	0.00195481	-0.0213635	-0.0247735	0.0237294	0.0417239	0.0897384	0.115518	0.0753587	0.0542836	0.0386466	0.0335766
19.6	0.0224274	0.162447	0.2393	0.470907	-0.0670959	0.000875044	-0.0259723	-0.024823	0.0214546	0.0414484	0.0910443	0.116984	0.0744385	0.0551608	0.0372565	0.0334588
19.7	0.0205233	0.164868	0.23749	0.47599	-0.0712373	-0.00228355	-0.0285889	-0.0243323	0.0205953	0.0416062	0.0935543	0.116579	0.0731792	0.0538333	0.0390972	0.0339765
19.8	0.0210624	0.164128	0.239326	0.482608	-0.0775828	-0.00436005	-0.0322333	-0.0244787	0.0226354	0.0425019	0.0942465	0.116848	0.071575	0.0512809	0.0414356	0.0328742
19.9	0.025563	0.165263	0.242567	0.484194	-0.0818589	-0.0021759	-0.0338455	-0.0233853	0.0237794	0.0429542	0.0932656	0.11777	0.0704813	0.0522385	0.0404797	0.0290197
20	0.0244588	0.169168	0.246238	0.479545	-0.081902	-0.000257049	-0.0286453	-0.0228498	0.0238481	0.0419396	0.0928335	0.118282	0.0706611	0.0521327	0.0377648	0.0256852
20.1	0.0220444	0.16956	0.247183	0.480612	-0.0807824	-0.00437523	-0.0253511	-0.0243599	0.0237262	0.0408514	0.0937839	0.116891	0.0701918	0.0497542	0.0367455	0.0242221
20.2	0.0243891	0.164973	0.247039	0.485948	-0.0836329	-0.0072192	-0.0311183	-0.0252038	0.0229471	0.0417772	0.0939538	0.115514	0.0694713	0.0498277	0.038514	0.0230568
20.3	0.0248238	0.165568	0.24787	0.488004	-0.0857221	-0.00623008	-0.0353606	-0.0240004	0.0225231	0.042918	0.0937379	0.116185	0.0711523	0.0507941	0.0390986	0.023643
20.4	0.0227513	0.170697	0.248271	0.490072	-0.0829473	-0.0060337	-0.0317068	-0.0181488	0.0216735	0.0421744	0.0945464	0.116896	0.0746458	0.0494613	0.0382284	0.0277861
20.5	0.0237305	0.171273	0.251075	0.487424	-0.0781815	-0.00872072	-0.0318094	-0.0115768	0.0213396	0.0414865	0.09513	0.117765	0.0767265	0.0489951	0.0391426	0.0314278
20.6	0.0254834	0.171895	0.252375	0.483434	-0.0741409	-0.0109453	-0.0394865	-0.00805475	0.0226781	0.043489	0.0957448	0.119645	0.0765481	0.0501411	0.0382899	0.0318567
20.7	0.0243218	0.173134	0.250019	0.484779	-0.0715161	-0.0130729	-0.0426567	-0.00694516	0.0248061	0.0448702	0.0973458	0.120836	0.0768078	0.0491173	0.0366945	0.0310195
20.8	0.024125	0.170268	0.247584	0.48685	-0.0685896	-0.0144019	-0.0405428	-0.00691324	0.0237324	0.0422279	0.098218	0.122307	0.0771165	0.0490134	0.0366859	0.0303715
20.9	0.0258388	0.17054	0.249802	0.488313	-0.0669362	-0.0132935	-0.0411857	-0.00724486	0.0224675	0.0408317	0.0981726	0.122771	0.0760432	0.05158	0.0356663	0.0288802
21	0.0281771	0.17005	0.255296	0.490608	-0.0698692	-0.0130809	-0.0397266	-0.00870165	0.0232006	0.0434314	0.0983762	0.122187	0.0745044	0.0515377	0.0348543	0.0278327
21.1	0.0296564	0.167244	0.25831	0.495156	-0.0748629	-0.0111423	-0.0354276	-0.0097092	0.0225996	0.0443075	0.0984008	0.123165	0.0736074	0.0505818	0.0355176	0.0271258
21.2	0.0287905	0.17162	0.259009	0.495217	-0.0768379	-0.00322425	-0.0344907	-0.0080211	0.0220912	0.0424718	0.0986028	0.124786	0.0745567	0.053025	0.0357753	0.0257336
21.3	0.0297426	0.173792	0.258072	0.494744	-0.0747787	0.00268614	-0.0352823	-0.00506483	0.0223876	0.0414662	0.0992378	0.124943	0.0761229	0.0550656	0.036234	0.0250685
21.4	0.0310273	0.172887	0.255793	0.503371	-0.0728768	-0.00192243	-0.0376443	-0.00261027	0.0222119	0.0423216	0.0999577	0.122027	0.0781161	0.0529802	0.0383902	0.0261675
21.5	0.0291194	0.17239	0.255365	0.506363	-0.0722078	-0.00907146	-0.0430511	0.000638311	0.0224136	0.0428724	0.100783	0.122722	0.0800895	0.0511617	0.040737	0.0294564
21.6	0.0302668	0.173628	0.258522	0.502871	-0.0720429	-0.00913889	-0.0469379	0.003952	0.0215831	0.0423178	0.100007	0.127648	0.0822837	0.0538869	0.0420184	0.0325928
21.7	0.0308283	0.177039	0.259226	0.50869	-0.0725442	-0.00708321	-0.0454473	0.00344317	0.0222959	0.043451	0.100194	0.129041	0.0830536	0.057735	0.0420276	0.0334512
21.8	0.0293541	0.17317	0.257232	0.512605	-0.0740604	-0.00632702	-0.0440981	0.000551916	0.0240794	0.0452904	0.101721	0.128183	0.0818812	0.060834	0.04289	0.0327078
21.9	0.0324622	0.169029	0.258232	0.5087	-0.0740569	-0.00335144	-0.0459288	0.00036276	0.0250175	0.0468502	0.10246	0.128789	0.0814839	0.063226	0.0441306	0.0309398
22	0.0355201	0.170002	0.261735	0.508188	-0.0711308	-0.00165679	-0.0452146	0.000505582	0.0259161	0.0476078	0.103995	0.13035	0.0808408	0.0633256	0.0441696	0.0291879
22.1	0.0315469	0.171706	0.261632	0.506756	-0.0693845	-0.0059751	-0.0404086	-0.00312025	0.024226	0.045853	0.105435	0.132013	0.079639	0.0613208	0.0438091	0.0265168
22.2	0.0252722	0.175118	0.25906	0.504412	-0.0688608	-0.00969414	-0.0363825	-0.00538143	0.0225014	0.0426571	0.106017	0.133176	0.0799683	0.0590513	0.0441476	0.0234111
22.3	0.0266872	0.179352	0.260673	0.507186	-0.0689132	-0.0110621	-0.0374058	-0.00513419	0.0227132	0.0432246	0.105486	0.132016	0.0808193	0.058044	0.0437742	0.0220044
22.4	0.0327403	0.181786	0.261671	0.513243	-0.0719768	-0.0126761	-0.0400239	-0.00501273	0.0229884	0.0470527	0.105752	0.130729	0.0800084	0.0576674	0.0435617	0.0230285
22.5	0.0343	0.182782	0.261811	0.520303	-0.0759167	-0.01022	-0.0392808	-0.00390498	0.023146	0.0482888	0.107283	0.131313	0.0775947	0.0584228	0.0445592	0.0260594
22.6	0.0310503	0.181561	0.265449	0.520843	-0.0797474	-0.00540948	-0.0389575	-0.000666953	0.0246112	0.0459262	0.107792	0.132921	0.0758466	0.0608808	0.0439028	0.0296038
22.7	0.031017	0.178852	0.270367	0.516021	-0.082702	-0.00651601	-0.0417198	0.00402241	0.0228773	0.0431317	0.108331	0.133949	0.0759147	0.0627681	0.043263	0.032149
22.8	0.0346004	0.178174	0.272427	0.520968	-0.0840715	-0.0100453	-0.0447191	0.00710628	0.020738	0.0431648	0.108899	0.133393	0.0760334	0.0642942	0.0438668	0.0331459
22.9	0.0346403	0.178201	0.270406	0.526902	-0.0839816	-0.01047	-0.0451045	0.0066933	0.0252504	0.0455401	0.109383	0.132485	0.0771538	0.0659766	0.0437104	0.0333307
23	0.0325958	0.176466	0.271484	0.521516	-0.0818223	-0.0107434	-0.0435703	0.00431352	0.0275072	0.0463473	0.110351	0.134245	0.0792949	0.0654794	0.0427518	0.0330269
23.1	0.0352082	0.176477	0.274837	0.516456	-0.0790609	-0.0124976	-0.0448038	-0.00052203	0.0225141	0.0462433	0.111456	0.137711	0.0808243	0.0622179	0.0429931	0.031241
23.2	0.0383752	0.178014	0.275953	0.519168	-0.0760232	-0.0167933	-0.0488241	-0.00516595	0.021383	0.047505	0.112125	0.137539	0.0820463	0.0593324	0.0438169	0.0270942
23.3	0.0373652	0.180409	0.277184	0.525932	-0.0788455	-0.0211196	-0.0494344	-0.00520269	0.0255341	0.048926	0.113137	0.136128	0.0829998	0.0567059	0.0443996	0.0231503
23.4	0.0349067	0.182717	0.278958	0.525612	-0.0847164	-0.0240008	-0.0473923	-0.00291132	0.0254466	0.0483479	0.113308	0.139023	0.0825952	0.055564	0.0450966	0.0217439
23.5	0.0330767	0.185967	0.279401	0.524963	-0.0865789	-0.024353	-0.0479135	-0.00403001	0.0202124	0.0477619	0.113394	0.140799	0.0793453	0.0559423	0.044589	0.0229267
23.6	0.0306124	0.188078	0.278803	0.530078	-0.0898937	-0.0251293	-0.0493385	-0.00529005	0.02012	0.0484689	0.114214	0.137931	0.0751469	0.056607	0.042584	0.0247915
23.7	0.0312044	0.187002	0.27884	0.535182	-0.0967749	-0.0262786	-0.0497535	-0.00115904	0.024061	0.0490505	0.114018	0.135689	0.0734482	0.0574063	0.04144	0.0268134
23.8	0.035872	0.186733	0.279173	0.5319	-0.101	-0.0260594	-0.0509277	0.00191391	0.0244675	0.0493561	0.1153	0.137468	0.0728263	0.0579258	0.0426347	0.0300146
23.9	0.0370015	0.18634	0.284501	0.525966	-0.097622	-0.0275294	-0.05176	-2.95667e-05	0.0238168	0.0491781	0.116762	0.139835	0.0726986	0.0584344	0.0440279	0.0322246
24	0.0348408	0.1867	0.288836	0.530191	-0.0927238	-0.0282506	-0.050273	-0.0028413	0.0248036	0.0489124	0.117997	0.140695	0.0743494	0.0585277	0.0444727	0.0318525
24.1	0.0349153	0.188001	0.288429	0.536317	-0.0927613	-0.0262627	-0.0486008	-0.00433759	0.026275	0.0494339	0.119454	0.141034	0.0757563	0.0583789	0.0448106	0.0294206
24.2	0.0356473	0.191151	0.288849	0.535012	-0.0964833	-0.0233963	-0.0488241	-0.00643646	0.0242877	0.0514224	0.119215	0.141047	0.0761886	0.0568773	0.0448879	0.0259391
24.3	0.0333397	0.191953	0.292868	0.530445	-0.100869	-0.0216264	-0.0501557	-0.00856524	0.0228079	0.052567	0.119021	0.141991	0.075973	0.0551403	0.0442116	0.0236306
24.4	0.0345526	0.190251	0.292557	0.534851	-0.104749	-0.0212212	-0.0463332	-0.00988549	0.0227458	0.0514595	0.119618	0.143046	0.0747999	0.055832	0.0448855	0.0230976
24.5	0.0342203	0.194079	0.289072	0.540389	-0.106487	-0.0210456	-0.0434673	-0.0117989	0.0217362	0.0498131	0.121145	0.143241	0.0737907	0.0573523	0.04658	0.0234404
24.6	0.0309375	0.196898	0.294257	0.542658	-0.10455	-0.0194285	-0.0489423	-0.0143172	0.0215069	0.0499292	0.120934	0.141402	0.0740011	0.0574889	0.0450099	0.0242878
24.7	0.0340836	0.192983	0.298154	0.543936	-0.100296	-0.0158729	-0.0509277	-0.0145068	0.0221329	0.0510922	0.119647	0.143228	0.075469	0.0585598	0.0430045	0.0256111
24.8	0.037959	0.191291	0.296027	0.54467	-0.0977225	-0.013507	-0.0467419	-0.0116964	0.0239441	0.050653	0.121257	0.145211	0.076863	0.0613675	0.0434312	0.0263581
24.9	0.0377352	0.193686	0.294046	0.546925	-0.098242	-0.0145554	-0.0473434	-0.00868244	0.0244979	0.0505263	0.123897	0.144733	0.0773515	0.0625191	0.044779	0.0266781
25	0.0359608	0.194236	0.294955	0.545219	-0.0955589	-0.0173891	-0.051359	-0.00630304	0.0234483	0.0522452	0.124651	0.14947	0.0785064	0.0625533	0.0460003	0.0269936
25.1	0.0338747	0.195837	0.296791	0.54519	-0.0908525	-0.0191426	-0.0522514	-0.00246596	0.0227621	0.0536038	0.123955	0.152488	0.0793142	0.0634779	0.0474053	0.0277673
25.2	0.0317567	0.199336	0.298366	0.54712	-0.0949194	-0.0204728	-0.0501647	0.00282213	0.0223211	0.0541585	0.123645	0.154492	0.077904	0.0626014	0.049878	0.0292675
25.3	0.0321002	0.198735	0.298316	0.546178	-0.103369	-0.0235819	-0.0488236	0.00369423	0.0219089	0.0539082	0.12538	0.157726	0.0763351	0.0604777	0.052135	0.0314447
25.4	0.0376289	0.194063	0.299838	0.548743	-0.102438	-0.0224461	-0.0488869	-0.000853292	0.0224888	0.0524416	0.127058	0.154301	0.0765876	0.0587382	0.0526756	0.0331989
25.5	0.0394225	0.19146	0.305838	0.5544	-0.098146	-0.0194793	-0.0494354	-0.00340705	0.0241779	0.0509813	0.12661	0.149772	0.0779919	0.0580629	0.0518685	0.0337574
25.6	0.036984	0.191459	0.310082	0.551366	-0.0992413	-0.0172464	-0.0498981	-0.000718052	0.0230797	0.0506859	0.126729	0.150232	0.0793913	0.0577429	0.0508672	0.0329939
25.7	0.038132	0.192092	0.309951	0.546237	-0.100742	-0.0151013	-0.0520894	-0.00213195	0.021258	0.0507076	0.128328	0.151533	0.0802251	0.0564852	0.0495402	0.0312744
25.8	0.0381891	0.193582	0.309997	0.548212	-0.0993681	-0.0193356	-0.052986	-0.00807849	0.0248712	0.0509481	0.129785	0.152966	0.0799535	0.0555069	0.0495572	0.028961
25.9	0.0394903	0.196658	0.311304	0.554185	-0.0974225	-0.0232447	-0.0496526	-0.00804447	0.0261729	0.0521817	0.130191	0.154123	0.0794211	0.0536467	0.0517309	0.026806
26	0.0394133	0.198942	0.310661	0.557605	-0.0983791	-0.0214784	-0.0507447	-0.0041654	0.0259707	0.0528686	0.13106	0.153759	0.0792958	0.0532105	0.0529662	0.0264207
26.1	0.0354565	0.199462	0.310696	0.561635	-0.100629	-0.0211962	-0.0543392	-0.00495092	0.0270202	0.0533276	0.132116	0.153506	0.0797828	0.0544367	0.0537357	0.0279925
26.2	0.0340772	0.198301	0.313869	0.563228	-0.102095	-0.0233758	-0.0534906	-0.00868366	0.0237666	0.0536422	0.132635	0.154733	0.0804049	0.0541075	0.0525667	0.0304796
26.3	0.0348986	0.196784	0.319283	0.563389	-0.102274	-0.0235565	-0.0492656	-0.00677903	0.0205165	0.0529583	0.133234	0.154625	0.0808164	0.052594	0.0502488	0.0325625
26.4	0.0351052	0.196344	0.323104	0.566149	-0.0997722	-0.0255858	-0.0469004	-0.00164976	0.0213078	0.0528345	0.133539	0.155133	0.0799577	0.05075	0.0501413	0.034502
26.5	0.0334505	0.197064	0.325269	0.558743	-0.0986489	-0.028664	-0.049501	1.98339e-05	0.0223332	0.053489	0.132882	0.160674	0.0786586	0.0493328	0.0509158	0.0346618
26.6	0.0308203	0.197975	0.32416	0.55556	-0.100651	-0.025623	-0.0505473	-0.00103481	0.0226901	0.0530263	0.132494	0.163663	0.0790785	0.050325	0.0516014	0.0327623
26.7	0.0294499	0.200054	0.321074	0.558021	-0.10118	-0.0190797	-0.0480363	-0.00124607	0.0246879	0.0519708	0.13385	0.160881	0.080632	0.0531378	0.0519085	0.0317273
26.8	0.0320642	0.200591	0.320134	0.553112	-0.0995983	-0.0142206	-0.0472143	-0.00103997	0.0244131	0.052748	0.134647	0.161138	0.0811128	0.0542472	0.0516213	0.0316295
26.9	0.0345565	0.198876	0.322497	0.552893	-0.0982014	-0.013242	-0.0484302	-0.00235853	0.0219523	0.0545533	0.134345	0.161646	0.0799214	0.0546352	0.0526567	0.0308002
27	0.0341762	0.202498	0.325951	0.558304	-0.101792	-0.015686	-0.0497864	-0.00248294	0.0217477	0.054951	0.135617	0.161319	0.0786074	0.0537306	0.0518818	0.0303632
27.1	0.034654	0.20519	0.32647	0.562614	-0.106656	-0.0219172	-0.0498741	0.000206163	0.0219611	0.0537634	0.137396	0.161023	0.0790636	0.0521933	0.0489715	0.0329388
27.2	0.0339036	0.201282	0.327016	0.570118	-0.106823	-0.0255203	-0.048941	0.00438504	0.0230483	0.0542724	0.137956	0.157569	0.0797921	0.0513745	0.0495432	0.0372491
27.3	0.0336474	0.195382	0.329941	0.574076	-0.105956	-0.0257982	-0.0488309	0.00681383	0.0235121	0.0556209	0.137848	0.158348	0.0789773	0.0507967	0.0512466	0.0390939
27.4	0.0361901	0.196214	0.334779	0.569624	-0.109205	-0.0275108	-0.0487135	0.00523409	0.0228106	0.0547075	0.137768	0.161646	0.0785566	0.0518438	0.0521703	0.0376058
27.5	0.0362138	0.202572	0.338434	0.567666	-0.112324	-0.0244625	-0.0476201	0.000749304	0.0233042	0.0538152	0.137258	0.159554	0.0798786	0.0549221	0.0546931	0.0349738
27.6	0.0350761	0.200808	0.337854	0.565313	-0.109737	-0.0196684	-0.0477902	0.000321371	0.0223612	0.0544133	0.137894	0.160748	0.0811221	0.0569363	0.0571704	0.0326132
27.7	0.0343567	0.196088	0.33552	0.560413	-0.107389	-0.0233877	-0.0463156	0.00396231	0.0210647	0.0558316	0.139986	0.163242	0.081059	0.0543313	0.0581898	0.032218
27.8	0.0344897	0.196593	0.333321	0.557995	-0.109206	-0.0317149	-0.043605	0.00615982	0.0203297	0.0565915	0.141132	0.161522	0.0801537	0.0517411	0.0585921	0.0347591
27.9	0.0339856	0.199939	0.335302	0.553891	-0.110857	-0.0329071	-0.0461856	0.00744206	0.0198786	0.0556275	0.1409	0.161569	0.0794158	0.0521407	0.0587654	0.0369527
28	0.0326321	0.203956	0.337127	0.552609	-0.111178	-0.0261134	-0.0489314	0.00786557	0.0201638	0.0543099	0.13966	0.160991	0.0801606	0.052914	0.0604807	0.0371708
28.1	0.0345124	0.204451	0.336411	0.56152	-0.110511	-0.0208861	-0.0481561	0.0101171	0.0200708	0.0548572	0.139345	0.156928	0.0818451	0.0547699	0.0615999	0.0374978
28.2	0.0344751	0.200042	0.340977	0.562347	-0.10923	-0.0185992	-0.0469744	0.013085	0.0220018	0.0556491	0.139539	0.158113	0.0829873	0.0570111	0.0608405	0.0382086
28.3	0.0325271	0.199167	0.346512	0.55326	-0.11153	-0.0157421	-0.0442041	0.00915005	0.0222371	0.0553293	0.138106	0.16316	0.0826347	0.0570641	0.0607997	0.0381607
28.4	0.0328791	0.200544	0.348852	0.552554	-0.116571	-0.0126909	-0.0426271	0.00323381	0.0217306	0.0564632	0.138488	0.163499	0.0822737	0.057987	0.0612341	0.0375124
28.5	0.0328419	0.199035	0.34851	0.552224	-0.117378	-0.0100717	-0.0433005	0.00185503	0.0225288	0.0572008	0.140512	0.163901	0.0827165	0.0604249	0.0622841	0.0355261
28.6	0.0332864	0.198188	0.345779	0.549321	-0.114537	-0.00888083	-0.0423548	0.000523445	0.0202163	0.054964	0.141617	0.166551	0.0832975	0.0611828	0.0632855	0.0316654
28.7	0.0321115	0.198785	0.345635	0.552208	-0.115132	-0.00945062	-0.0406213	0.000982681	0.0181766	0.0536659	0.142229	0.166933	0.0831652	0.0608324	0.0619588	0.027167
28.8	0.0309213	0.195879	0.34646	0.553192	-0.119509	-0.0113642	-0.0409999	0.00422635	0.0195055	0.0552282	0.142865	0.167959	0.0835631	0.0604181	0.0605382	0.0244651
28.9	0.0336917	0.190452	0.344183	0.55679	-0.119812	-0.0136386	-0.0423628	0.00274011	0.01969	0.057037	0.14394	0.166889	0.0847032	0.0587446	0.0618356	0.0254935
29	0.0319442	0.192149	0.346451	0.562614	-0.114532	-0.0168048	-0.042661	-0.000267334	0.020001	0.05713	0.144403	0.164797	0.0852543	0.0568505	0.0640957	0.028458
29.1	0.0276904	0.195704	0.350393	0.557755	-0.110808	-0.0195562	-0.0438293	0.00408542	0.0197091	0.0566341	0.143627	0.167854	0.0861773	0.0541125	0.0639162	0.0310065
29.2	0.0297362	0.196317	0.350921	0.555886	-0.111473	-0.0202807	-0.0464876	0.0109839	0.0193449	0.0571293	0.142879	0.167548	0.0866386	0.0520808	0.0615094	0.0333545
29.3	0.0344705	0.199983	0.35115	0.552773	-0.115612	-0.0155737	-0.0478407	0.01006	0.0214968	0.0576717	0.14356	0.168071	0.0858555	0.055223	0.059354	0.0342133
29.4	0.0368327	0.202174	0.350468	0.552404	-0.122799	-0.00779433	-0.0482856	0.00498364	0.0205728	0.0579043	0.144681	0.17189	0.0850036	0.0602973	0.0583277	0.0330405
29.5	0.0345249	0.202061	0.352573	0.55682	-0.1285	-0.0101627	-0.0476933	0.0046443	0.0189374	0.0584088	0.144828	0.173381	0.0843435	0.060454	0.0615808	0.0315551
29.6	0.0325476	0.20419	0.352572	0.557493	-0.128179	-0.0205579	-0.0466264	0.00782474	0.0196985	0.0582085	0.145613	0.171104	0.0832628	0.0574028	0.0649575	0.0319379
29.7	0.032158	0.206656	0.349126	0.558831	-0.127498	-0.0236335	-0.0469555	0.0113899	0.0175067	0.0579496	0.147861	0.168031	0.0829459	0.0567356	0.0653294	0.0335341
29.8	0.030424	0.206726	0.351053	0.563087	-0.129944	-0.0192561	-0.0469548	0.0144915	0.0144313	0.0583489	0.148769	0.166929	0.083918	0.0577819	0.066424	0.0333987
29.9	0.0311118	0.205671	0.357377	0.563137	-0.127774	-0.0198367	-0.0440854	0.0151361	0.0166045	0.0597453	0.147899	0.166002	0.0852441	0.0586393	0.0676524	0.0310512
30	0.0335371	0.205232	0.361935	0.562685	-0.123093	-0.0262739	-0.0415756	0.0132675	0.0215216	0.0610937	0.147799	0.165703	0.0874327	0.0574891	0.0663336	0.0314131
30.1	0.0335664	0.207193	0.364464	0.56334	-0.121532	-0.0299173	-0.0420456	0.0149458	0.0220232	0.0614988	0.148084	0.165857	0.089167	0.0557445	0.0639966	0.0338598
30.2	0.0302178	0.210175	0.364531	0.558211	-0.123224	-0.0271928	-0.041956	0.0183267	0.019107	0.0613674	0.148883	0.1655	0.0891412	0.0564568	0.0646726	0.0327668
30.3	0.0283904	0.210113	0.363257	0.553242	-0.124541	-0.0240782	-0.0439262	0.0178445	0.0172549	0.0614348	0.149511	0.168773	0.0885059	0.0577516	0.0652143	0.030902
30.4	0.028733	0.206408	0.363071	0.555593	-0.123255	-0.0263894	-0.0485078	0.0182522	0.0169612	0.0607579	0.150186	0.171733	0.0891173	0.0564766	0.0644521	0.0315382
30.5	0.0274321	0.202119	0.3636	0.562121	-0.12272	-0.0279088	-0.0489706	0.0198992	0.0183042	0.0593532	0.151687	0.171457	0.0905559	0.0555181	0.0650338	0.0326352
30.6	0.0265734	0.201565	0.36497	0.566069	-0.122575	-0.0243008	-0.0467269	0.0186061	0.018597	0.0592055	0.151217	0.17008	0.090446	0.0574623	0.0644171	0.0322487
30.7	0.0279398	0.202867	0.367348	0.56394	-0.119569	-0.023397	-0.0455475	0.0161481	0.0179165	0.0605334	0.15056	0.169428	0.0906339	0.057892	0.064449	0.0304168
30.8	0.0295	0.205918	0.367786	0.558692	-0.115435	-0.0282072	-0.0459206	0.0129405	0.0181771	0.0610478	0.152005	0.171179	0.09201	0.0567268	0.0642432	0.0289012
30.9	0.0269203	0.2061	0.367913	0.561009	-0.115277	-0.0306284	-0.0433434	0.0134762	0.018502	0.0605438	0.153525	0.167412	0.0923796	0.0580863	0.063413	0.0278507
31	0.0229663	0.204284	0.369964	0.565501	-0.115891	-0.0267005	-0.0405732	0.0200398	0.0190056	0.0617224	0.154428	0.165827	0.092203	0.0604881	0.0646886	0.0263858
31.1	0.0233806	0.204704	0.372465	0.566552	-0.114043	-0.0240494	-0.044778	0.0259921	0.0183341	0.0622796	0.155591	0.168071	0.0929936	0.061614	0.0676208	0.0265806
31.2	0.0258244	0.207143	0.373724	0.563367	-0.115627	-0.0270234	-0.0481765	0.0295454	0.0145905	0.0609562	0.156262	0.168591	0.0945745	0.0595871	0.0700791	0.0295977
31.3	0.0260826	0.208723	0.367999	0.558833	-0.118563	-0.0329306	-0.0449673	0.03229	0.0144931	0.0606194	0.156132	0.170043	0.0937282	0.0557889	0.0690784	0.0329972
31.4	0.0267239	0.205227	0.366638	0.556682	-0.118315	-0.0373846	-0.0415397	0.0321746	0.0177663	0.0607049	0.156415	0.169837	0.0918606	0.0551908	0.0662326	0.0329288
31.5	0.0279659	0.203151	0.373081	0.561015	-0.119372	-0.0353297	-0.040291	0.0278616	0.0184138	0.0598243	0.15666	0.166413	0.0905461	0.0564861	0.0626919	0.0296842
31.6	0.025453	0.200382	0.37673	0.561285	-0.12692	-0.0314552	-0.0378929	0.0234697	0.0182047	0.0591149	0.156144	0.167371	0.0883444	0.0581845	0.0584086	0.0274527
31.7	0.0238369	0.194969	0.377718	0.55634	-0.135537	-0.0299144	-0.0345566	0.0267715	0.0179773	0.0591762	0.157211	0.172057	0.0869614	0.0601442	0.0568362	0.0276292
31.8	0.0263143	0.194981	0.377519	0.551906	-0.133171	-0.0275651	-0.0336108	0.034353	0.0176603	0.05974	0.158164	0.173344	0.087974	0.0619255	0.0585585	0.0287315
31.9	0.0280195	0.200571	0.375707	0.550398	-0.125349	-0.0237801	-0.0350019	0.0355864	0.019455	0.0596258	0.158182	0.172462	0.0897909	0.0622709	0.0596454	0.0278315
32	0.0273596	0.203865	0.372153	0.549779	-0.125504	-0.0231602	-0.0351741	0.0298827	0.0209295	0.0592653	0.159114	0.172543	0.0906037	0.0589677	0.0609123	0.0241395
32.1	0.0304868	0.201456	0.374929	0.544834	-0.126948	-0.0278598	-0.0346867	0.0245351	0.0182291	0.0600172	0.159725	0.172665	0.0907445	0.0550247	0.0629939	0.0205652
32.2	0.0311252	0.201025	0.376514	0.541338	-0.121771	-0.0301772	-0.0342199	0.0213571	0.0182731	0.0606246	0.160699	0.172104	0.0917037	0.0547727	0.0639988	0.0192337
32.3	0.0278181	0.19968	0.374772	0.54355	-0.117922	-0.0293022	-0.0303433	0.0216515	0.0209482	0.0616419	0.161766	0.16978	0.0932465	0.0582362	0.0632363	0.0181479
32.4	0.0266357	0.196262	0.374804	0.54261	-0.119211	-0.0294332	-0.0259392	0.0259467	0.0219723	0.0617519	0.162544	0.170821	0.0943686	0.0607742	0.0591914	0.0173698
32.5	0.0240015	0.196768	0.375068	0.537267	-0.121215	-0.0268637	-0.0234177	0.0281631	0.0213155	0.0598382	0.16326	0.175555	0.0954864	0.0605164	0.0550498	0.0185812
32.6	0.0218708	0.197994	0.376063	0.536914	-0.122021	-0.0232403	-0.0208446	0.0263927	0.0199478	0.0580909	0.162492	0.175543	0.0956463	0.0602455	0.0548223	0.0202868
32.7	0.0218919	0.197887	0.373896	0.537225	-0.123271	-0.0239974	-0.0182087	0.024438	0.0207794	0.0577513	0.162118	0.17474	0.094106	0.0622193	0.0547991	0.0214482
32.8	0.0232314	0.195628	0.373113	0.530905	-0.125844	-0.0228648	-0.0163753	0.0247842	0.0212902	0.0594118	0.16281	0.175231	0.0928615	0.0646681	0.0555721	0.0214539
32.9	0.0266925	0.194531	0.374161	0.530098	-0.13028	-0.0192681	-0.0180195	0.0263548	0.0200003	0.0605159	0.163962	0.174722	0.0921597	0.0665551	0.0581802	0.0208577
33	0.0298787	0.194494	0.371104	0.535042	-0.133245	-0.018955	-0.0206984	0.0283452	0.0214416	0.0596161	0.164586	0.174626	0.0915204	0.0678177	0.059164	0.0211593
33.1	0.0314125	0.192975	0.374589	0.535229	-0.132733	-0.0195145	-0.0191288	0.0297622	0.0221644	0.0590526	0.162985	0.173622	0.0909858	0.0665685	0.0586963	0.02314
33.2	0.0317875	0.191856	0.377084	0.537795	-0.131202	-0.0205474	-0.0176919	0.0285169	0.0223394	0.059542	0.162344	0.171403	0.090396	0.0646452	0.0589156	0.0248345
33.3	0.0316673	0.191064	0.37277	0.539478	-0.126059	-0.0242823	-0.0211199	0.0260214	0.0233781	0.0598855	0.163024	0.171422	0.0923444	0.0637452	0.0587871	0.0242567
33.4	0.0294562	0.189425	0.373986	0.534221	-0.121582	-0.0284336	-0.0245095	0.0250649	0.0223798	0.0586025	0.16347	0.174082	0.0943838	0.0616542	0.0574776	0.0243411
33.5	0.0231306	0.190741	0.373673	0.531333	-0.124555	-0.0310192	-0.0242527	0.0255242	0.0229872	0.056572	0.165251	0.173755	0.094396	0.0597754	0.0578442	0.0260138
33.6	0.0214413	0.193162	0.369655	0.529399	-0.129922	-0.0289968	-0.0217083	0.0254836	0.0241714	0.0569364	0.166498	0.17434	0.0929686	0.0602751	0.0589553	0.0267095
33.7	0.0247123	0.192271	0.370997	0.525297	-0.130234	-0.0247675	-0.0192263	0.0239062	0.0234661	0.0574194	0.166036	0.175087	0.0902304	0.061031	0.0580113	0.0272837
33.8	0.0266418	0.191451	0.372979	0.522435	-0.128522	-0.0265523	-0.0186257	0.0248237	0.0235228	0.0565027	0.16594	0.174902	0.0884815	0.061425	0.0568726	0.0282836
33.9	0.0273096	0.19019	0.375618	0.520248	-0.130949	-0.0312394	-0.0211576	0.028856	0.0233225	0.056638	0.165142	0.175763	0.0885092	0.0617713	0.0571273	0.0278876
34	0.024047	0.187936	0.375863	0.519423	-0.133273	-0.0327399	-0.0254629	0.0279164	0.0226764	0.05618	0.164038	0.172386	0.0891154	0.0605462	0.0575877	0.0255659
34.1	0.0218688	0.187412	0.371178	0.517743	-0.133074	-0.0350277	-0.0295708	0.022179	0.0230995	0.055267	0.164541	0.169811	0.0899249	0.0583366	0.0583534	0.0235975
34.2	0.0218401	0.187864	0.370199	0.514796	-0.132452	-0.0374177	-0.0340333	0.0230225	0.0257441	0.0559807	0.165732	0.172635	0.0901738	0.0579735	0.0602	0.0236409
34.3	0.0191418	0.186562	0.371006	0.514534	-0.130301	-0.0327415	-0.0380433	0.029932	0.0270706	0.0573528	0.165928	0.174221	0.0898293	0.059892	0.0612211	0.0257635
34.4	0.0178204	0.184845	0.371447	0.512121	-0.128237	-0.0257002	-0.0387109	0.0352559	0.0252528	0.0568019	0.165993	0.17599	0.0909046	0.0630307	0.0612058	0.0272334
34.5	0.0188565	0.18853	0.373417	0.508787	-0.129711	-0.0232401	-0.0389908	0.0379883	0.0243688	0.0555928	0.167388	0.178181	0.0920084	0.0649484	0.0625171	0.0273528
34.6	0.0196118	0.193476	0.375668	0.508663	-0.131865	-0.0253915	-0.0432835	0.0406387	0.0249109	0.0561536	0.167941	0.177761	0.0917514	0.0637531	0.0653267	0.0286812
34.7	0.020339	0.191813	0.37975	0.510237	-0.132738	-0.0285489	-0.0462288	0.0442029	0.0246732	0.0568903	0.167775	0.17702	0.0912497	0.0612043	0.0662325	0.0293722
34.8	0.0221979	0.186918	0.382365	0.508204	-0.132086	-0.0261669	-0.0439868	0.0410925	0.0239594	0.0562157	0.168305	0.176456	0.0910494	0.0597832	0.0663176	0.029033
34.9	0.0206829	0.183933	0.377522	0.508724	-0.129877	-0.0222762	-0.0438198	0.0347545	0.0259958	0.0553817	0.16775	0.177456	0.0918323	0.0616693	0.0664573	0.0278321
35	0.0180878	0.183565	0.377342	0.513445	-0.127084	-0.0209837	-0.045461	0.0340441	0.0270174	0.0557537	0.167474	0.179728	0.0931128	0.0642143	0.064108	0.0266543
35.1	0.0194202	0.185059	0.379969	0.509362	-0.125865	-0.0212913	-0.0415115	0.038861	0.0237256	0.0558562	0.167852	0.180602	0.0930334	0.0641577	0.062212	0.0277305

## Sheet: d
mouseNr	C1V1 = 1	1 Hz	5 Hz	10 Hz	20 Hz
1	0	-0.11674	0.0893544	-0.0931099	-0.0329309
2	0	-0.378928	-0.087141	-0.0764475	-0.0659767
3	0	-0.0101919	-0.187362	0.146745	-0.0163297
4	0	0.0938095	0.112264	-0.12798	0.10713
5	0	-0.0691902	-0.0107029	-0.0753979	0.00152746
6	1	0.0112249	0.279088	0.769268	0.754004
7	1	0.0693072	0.270741	0.288668	0.939456
8	1	-0.0440007	0.18353	0.139091	0.29955
9	1	0.0522219	0.210728	0.231688	0.550508
10	1	0.0744497	0.00217311	0.0759115	0.137216
