# Supplementary material for: Control and coding of pupil size by hypothalamic orexin neurons
Source: Nat Neurosci. 2023 Jun 19;26(7):1160–4. doi: 10.1038/s41593-023-01365-w (PMC10322704; doi:10.1038/s41593-023-01365-w)
Supplement: Source Data Fig. 2 — Raw source data. [file 41593_2023_1365_MOESM3_ESM.xls]

## Sheet: b
Time_seconds	Almo	Control
-9.95	0.577953	0.686457
-9.9	0.579068	0.685561
-9.85	0.579288	0.690656
-9.8	0.580841	0.68724
-9.75	0.580664	0.689251
-9.7	0.585456	0.688983
-9.65	0.583373	0.683409
-9.6	0.582114	0.682987
-9.55	0.579985	0.690878
-9.5	0.578019	0.68832
-9.45	0.583391	0.691493
-9.4	0.577605	0.695274
-9.35	0.578018	0.692332
-9.3	0.579549	0.691754
-9.25	0.582946	0.689841
-9.2	0.581558	0.689425
-9.15	0.58291	0.696192
-9.1	0.585197	0.688535
-9.05	0.578436	0.690811
-9	0.58267	0.690474
-8.95	0.583938	0.689944
-8.9	0.582577	0.687454
-8.85	0.582597	0.691731
-8.8	0.581769	0.687928
-8.75	0.579911	0.693687
-8.7	0.579277	0.691148
-8.65	0.57911	0.690487
-8.6	0.581356	0.688969
-8.55	0.580067	0.689441
-8.5	0.577972	0.693678
-8.45	0.581468	0.690978
-8.4	0.57764	0.6897
-8.35	0.576727	0.69178
-8.3	0.579892	0.69014
-8.25	0.579032	0.697907
-8.2	0.578328	0.690697
-8.15	0.575601	0.693681
-8.1	0.576885	0.691176
-8.05	0.578064	0.694023
-8	0.575895	0.69089
-7.95	0.578991	0.690507
-7.9	0.577162	0.694748
-7.85	0.578409	0.691634
-7.8	0.573518	0.689759
-7.75	0.57434	0.695513
-7.7	0.575034	0.688108
-7.65	0.572628	0.690922
-7.6	0.574798	0.691203
-7.55	0.576309	0.688439
-7.5	0.577763	0.690798
-7.45	0.578613	0.691588
-7.4	0.573261	0.692025
-7.35	0.575721	0.685959
-7.3	0.578794	0.684841
-7.25	0.578705	0.694665
-7.2	0.57638	0.690406
-7.15	0.575699	0.691351
-7.1	0.580427	0.693176
-7.05	0.577947	0.690751
-7	0.576173	0.694892
-6.95	0.579115	0.688775
-6.9	0.575931	0.696798
-6.85	0.578379	0.694623
-6.8	0.579814	0.687742
-6.75	0.583545	0.692349
-6.7	0.578497	0.691391
-6.65	0.577886	0.69473
-6.6	0.578615	0.691164
-6.55	0.58478	0.69039
-6.5	0.578222	0.692694
-6.45	0.579496	0.690672
-6.4	0.581437	0.690443
-6.35	0.575371	0.690526
-6.3	0.580386	0.687933
-6.25	0.58014	0.690598
-6.2	0.579847	0.690841
-6.15	0.578852	0.690322
-6.1	0.580707	0.696001
-6.05	0.578026	0.690674
-6	0.574113	0.696008
-5.95	0.577525	0.687585
-5.9	0.577084	0.688011
-5.85	0.57742	0.688536
-5.8	0.575673	0.688168
-5.75	0.575673	0.688562
-5.7	0.574088	0.688862
-5.65	0.579779	0.687968
-5.6	0.577711	0.690667
-5.55	0.579225	0.688184
-5.5	0.582322	0.692855
-5.45	0.579773	0.693131
-5.4	0.576633	0.700558
-5.35	0.574738	0.6931
-5.3	0.580616	0.686954
-5.25	0.575664	0.693154
-5.2	0.578816	0.690991
-5.15	0.580676	0.694207
-5.1	0.576923	0.689422
-5.05	0.572406	0.690755
-5	0.575891	0.691883
-4.95	0.579631	0.693865
-4.9	0.578859	0.689323
-4.85	0.580113	0.689445
-4.8	0.575384	0.693074
-4.75	0.576685	0.692389
-4.7	0.579065	0.687287
-4.65	0.582333	0.692834
-4.6	0.575495	0.689849
-4.55	0.573547	0.692485
-4.5	0.577328	0.689462
-4.45	0.576688	0.694652
-4.4	0.573832	0.694238
-4.35	0.58027	0.693049
-4.3	0.571906	0.691193
-4.25	0.579144	0.692606
-4.2	0.586259	0.694224
-4.15	0.577128	0.695148
-4.1	0.575796	0.696328
-4.05	0.56469	0.692251
-4	0.576486	0.687809
-3.95	0.572838	0.692392
-3.9	0.579439	0.693402
-3.85	0.574962	0.692786
-3.8	0.574967	0.694115
-3.75	0.571367	0.696553
-3.7	0.576781	0.698585
-3.65	0.57627	0.694078
-3.6	0.577448	0.691877
-3.55	0.57768	0.699676
-3.5	0.57732	0.695143
-3.45	0.578567	0.693341
-3.4	0.573327	0.69564
-3.35	0.571054	0.695664
-3.3	0.575476	0.691981
-3.25	0.575134	0.694575
-3.2	0.573855	0.691388
-3.15	0.573079	0.694427
-3.1	0.573289	0.696004
-3.05	0.578828	0.692879
-3	0.577344	0.68837
-2.95	0.575732	0.688633
-2.9	0.576435	0.691655
-2.85	0.578363	0.691082
-2.8	0.577019	0.688658
-2.75	0.577018	0.694975
-2.7	0.58132	0.695134
-2.65	0.573346	0.692304
-2.6	0.582292	0.690845
-2.55	0.577989	0.688977
-2.5	0.578437	0.689763
-2.45	0.58045	0.689541
-2.4	0.5757	0.694998
-2.35	0.572624	0.692998
-2.3	0.574362	0.689587
-2.25	0.573034	0.696463
-2.2	0.570787	0.694051
-2.15	0.578208	0.693548
-2.1	0.579057	0.689086
-2.05	0.579478	0.689439
-2	0.575235	0.69045
-1.95	0.571816	0.693095
-1.9	0.573027	0.689233
-1.85	0.575608	0.687033
-1.8	0.575996	0.688012
-1.75	0.573178	0.688578
-1.7	0.577305	0.68665
-1.65	0.576674	0.69111
-1.6	0.574571	0.691824
-1.55	0.578523	0.694691
-1.5	0.577382	0.694578
-1.45	0.575412	0.694718
-1.4	0.576872	0.69323
-1.35	0.57437	0.691879
-1.3	0.573695	0.688487
-1.25	0.577211	0.691884
-1.2	0.578872	0.691149
-1.15	0.577348	0.694225
-1.1	0.580048	0.697752
-1.05	0.577371	0.693464
-1	0.579765	0.691325
-0.95	0.573427	0.695642
-0.9	0.578768	0.693418
-0.85	0.575909	0.687974
-0.8	0.576561	0.689791
-0.75	0.578723	0.691112
-0.7	0.572391	0.686521
-0.65	0.575138	0.689702
-0.6	0.575742	0.69324
-0.55	0.573884	0.684963
-0.5	0.573802	0.686377
-0.45	0.574901	0.686185
-0.4	0.571505	0.693671
-0.35	0.571573	0.692636
-0.3	0.571953	0.692393
-0.25	0.572601	0.69396
-0.2	0.57049	0.689836
-0.15	0.572822	0.69249
-0.1	0.577283	0.689803
-0.05	0.578215	0.689907
0	0.570905	0.69099
0.05	0.579273	0.693008
0.1	0.573842	0.691633
0.15	0.57455	0.697345
0.2	0.577981	0.697597
0.25	0.581393	0.706058
0.3	0.573861	0.708081
0.35	0.581449	0.713587
0.4	0.576939	0.716103
0.45	0.587032	0.722355
0.5	0.587941	0.722336
0.55	0.589776	0.724575
0.6	0.593568	0.730247
0.65	0.593511	0.736034
0.7	0.597106	0.737781
0.75	0.602622	0.737354
0.8	0.604334	0.748625
0.85	0.605212	0.743872
0.9	0.614577	0.748779
0.95	0.611922	0.749985
1	0.613015	0.754917
1.05	0.615688	0.759495
1.1	0.615872	0.759181
1.15	0.620068	0.760316
1.2	0.623651	0.76077
1.25	0.623693	0.759599
1.3	0.621704	0.76568
1.35	0.624524	0.769934
1.4	0.628248	0.771299
1.45	0.624219	0.76916
1.5	0.629133	0.771305
1.55	0.629054	0.774488
1.6	0.633685	0.775784
1.65	0.629655	0.776976
1.7	0.632287	0.780311
1.75	0.633177	0.77658
1.8	0.630771	0.780631
1.85	0.635445	0.78338
1.9	0.631094	0.78761
1.95	0.630482	0.789236
2	0.634048	0.784865
2.05	0.635497	0.783031
2.1	0.634179	0.787583
2.15	0.636445	0.786693
2.2	0.636984	0.788249
2.25	0.635348	0.791849
2.3	0.639778	0.791543
2.35	0.6373	0.795223
2.4	0.636921	0.798262
2.45	0.636508	0.795671
2.5	0.638006	0.798047
2.55	0.644353	0.79631
2.6	0.639832	0.798904
2.65	0.642783	0.804244
2.7	0.643582	0.796396
2.75	0.64293	0.805377
2.8	0.642894	0.804789
2.85	0.645177	0.800342
2.9	0.640997	0.802604
2.95	0.640059	0.810832
3	0.646763	0.811617
3.05	0.644566	0.807142
3.1	0.644794	0.808116
3.15	0.639482	0.812029
3.2	0.644031	0.807631
3.25	0.645206	0.809014
3.3	0.641753	0.809232
3.35	0.645438	0.811617
3.4	0.640641	0.8081
3.45	0.647535	0.811262
3.5	0.647011	0.810097
3.55	0.649032	0.814035
3.6	0.650228	0.812616
3.65	0.649031	0.81401
3.7	0.645981	0.820085
3.75	0.642753	0.817587
3.8	0.647027	0.817039
3.85	0.648995	0.816583
3.9	0.651287	0.82023
3.95	0.652255	0.827089
4	0.650062	0.825385
4.05	0.648299	0.821862
4.1	0.652938	0.82334
4.15	0.650833	0.824003
4.2	0.65552	0.821994
4.25	0.652154	0.826261
4.3	0.647817	0.825892
4.35	0.653427	0.823974
4.4	0.65022	0.827559
4.45	0.65486	0.827399
4.5	0.654628	0.831668
4.55	0.654344	0.829953
4.6	0.655766	0.833273
4.65	0.655683	0.830951
4.7	0.65923	0.829789
4.75	0.659929	0.831617
4.8	0.657461	0.834571
4.85	0.661332	0.83129
4.9	0.655579	0.835912
4.95	0.658732	0.830789
5	0.66028	0.828986
5.05	0.661359	0.828041
5.1	0.659263	0.834164
5.15	0.658202	0.839294
5.2	0.659769	0.837968
5.25	0.660994	0.838218
5.3	0.665465	0.844245
5.35	0.666159	0.839677
5.4	0.661261	0.843575
5.45	0.665905	0.846907
5.5	0.665501	0.839548
5.55	0.667067	0.845407
5.6	0.666058	0.842709
5.65	0.665162	0.846585
5.7	0.665775	0.847458
5.75	0.663334	0.844505
5.8	0.662872	0.841222
5.85	0.659438	0.848211
5.9	0.663284	0.850698
5.95	0.660854	0.849623
6	0.661434	0.849405
6.05	0.664619	0.849709
6.1	0.666638	0.847863
6.15	0.66282	0.852287
6.2	0.66486	0.854103
6.25	0.66236	0.850569
6.3	0.664325	0.849405
6.35	0.66702	0.854047
6.4	0.67009	0.849994
6.45	0.677145	0.855001
6.5	0.674366	0.853051
6.55	0.672105	0.854657
6.6	0.671796	0.85922
6.65	0.676167	0.85674
6.7	0.67131	0.860212
6.75	0.674375	0.86256
6.8	0.672804	0.861367
6.85	0.670409	0.860165
6.9	0.670823	0.858098
6.95	0.669698	0.858527
7	0.676883	0.865828
7.05	0.674951	0.858937
7.1	0.674273	0.864476
7.15	0.671389	0.864942
7.2	0.681839	0.864376
7.25	0.67803	0.864722
7.3	0.677326	0.865516
7.35	0.6863	0.869256
7.4	0.678098	0.869488
7.45	0.681505	0.870867
7.5	0.682293	0.871158
7.55	0.684418	0.875777
7.6	0.681467	0.877274
7.65	0.684217	0.875479
7.7	0.685704	0.878614
7.75	0.681738	0.875443
7.8	0.680633	0.877669
7.85	0.68144	0.881747
7.9	0.6805	0.886965
7.95	0.686518	0.883102
8	0.685886	0.883215
8.05	0.685308	0.891568
8.1	0.687033	0.887352
8.15	0.683391	0.889944
8.2	0.69278	0.888535
8.25	0.686757	0.88677
8.3	0.6941	0.891385
8.35	0.689464	0.88691
8.4	0.692113	0.891914
8.45	0.684699	0.893251
8.5	0.695373	0.892828
8.55	0.69305	0.890836
8.6	0.688284	0.901916
8.65	0.691245	0.896759
8.7	0.693065	0.896029
8.75	0.69326	0.897471
8.8	0.693493	0.895621
8.85	0.690768	0.896852
8.9	0.689206	0.903521
8.95	0.691091	0.899839
9	0.693284	0.900134
9.05	0.695758	0.899838
9.1	0.699035	0.904458
9.15	0.697098	0.905635
9.2	0.701393	0.907396
9.25	0.697791	0.901796
9.3	0.702218	0.910749
9.35	0.698597	0.910595
9.4	0.70222	0.913201
9.45	0.706233	0.919701
9.5	0.698402	0.918636
9.55	0.704322	0.917921
9.6	0.696938	0.918372
9.65	0.700621	0.91872
9.7	0.700285	0.917342
9.75	0.699808	0.925857
9.8	0.705025	0.931676
9.85	0.705724	0.930241
9.9	0.706458	0.92909
9.95	0.706359	0.927809
10	0.708971	0.921342
10.05	0.708668	0.928461
10.1	0.708373	0.931846
10.15	0.710571	0.92144
10.2	0.710443	0.941464
10.25	0.707937	0.928866
10.3	0.711665	0.923699
10.35	0.706965	0.922694
10.4	0.709432	0.931545
10.45	0.710892	0.930364
10.5	0.710891	0.930818
10.55	0.707706	0.940313
10.6	0.712256	0.93443
10.65	0.714602	0.932078
10.7	0.711786	0.948208
10.75	0.71449	0.943756
10.8	0.713135	0.938699
10.85	0.720859	0.93834
10.9	0.717115	0.948444
10.95	0.720986	0.951094
11	0.714182	0.941138
11.05	0.719366	0.942192
11.1	0.713328	0.951401
11.15	0.722663	0.953235
11.2	0.719393	0.949441
11.25	0.71836	0.953094
11.3	0.718116	0.945713
11.35	0.723751	0.955462
11.4	0.719364	0.956506
11.45	0.716861	0.947062
11.5	0.718521	0.959136
11.55	0.719784	0.961016
11.6	0.72113	0.961925
11.65	0.725246	0.963674
11.7	0.71702	0.95846
11.75	0.724371	0.965799
11.8	0.727542	0.96969
11.85	0.717163	0.961237
11.9	0.723833	0.965491
11.95	0.720571	0.968001
12	0.720388	0.961525
12.05	0.723542	0.971406
12.1	0.722444	0.974586
12.15	0.721312	0.968469
12.2	0.722004	0.975004
12.25	0.725359	0.979314
12.3	0.723427	0.972487
12.35	0.728215	0.979915
12.4	0.728463	0.980076
12.45	0.726517	0.981922
12.5	0.727433	0.986955
12.55	0.731997	0.984347
12.6	0.723323	0.985474
12.65	0.729396	0.991573
12.7	0.731678	0.990881
12.75	0.731325	0.989286
12.8	0.736282	0.985611
12.85	0.732255	0.994284
12.9	0.73115	0.991876
12.95	0.732895	0.994966
13	0.726701	0.998691
13.05	0.733056	0.994911
13.1	0.732729	0.998022
13.15	0.738716	0.992014
13.2	0.740285	0.989497
13.25	0.732766	1.00458
13.3	0.738511	1.00656
13.35	0.737202	1.00133
13.4	0.733547	0.994057
13.45	0.732895	1.00155
13.5	0.735474	1.0024
13.55	0.738626	1.00575
13.6	0.738858	1.0035
13.65	0.736931	1.00638
13.7	0.73226	1.006
13.75	0.727443	1.0036
13.8	0.735122	1.00166
13.85	0.733985	0.995945
13.9	0.73393	1.0071
13.95	0.737732	0.998448
14	0.738586	1.0054
14.05	0.735383	1.00259
14.1	0.736454	1.00308
14.15	0.738606	1.01964
14.2	0.736185	1.02403
14.25	0.747291	1.01372
14.3	0.733352	1.02088
14.35	0.742188	1.01746
14.4	0.741261	1.0264
14.45	0.742754	1.02742
14.5	0.744072	1.01898
14.55	0.741392	1.01599
14.6	0.743681	1.02992
14.65	0.740944	1.02091
14.7	0.745135	1.02854
14.75	0.745397	1.02674
14.8	0.744513	1.0296
14.85	0.74249	1.02789
14.9	0.74529	1.03645
14.95	0.746696	1.03482
15	0.743897	1.03938
15.05	0.751954	1.03163
15.1	0.752643	1.04507
15.15	0.750149	1.04648
15.2	0.754025	1.04967
15.25	0.746888	1.0502
15.3	0.745185	1.04446
15.35	0.749888	1.0489
15.4	0.746003	1.04931
15.45	0.75057	1.04908
15.5	0.750744	1.04301
15.55	0.748869	1.04007
15.6	0.749376	1.04174
15.65	0.750972	1.05526
15.7	0.751657	1.05442
15.75	0.7488	1.05095
15.8	0.746181	1.05581
15.85	0.753929	1.0556
15.9	0.754048	1.06133
15.95	0.753364	1.05786
16	0.748583	1.05917
16.05	0.747349	1.0587
16.1	0.754382	1.06193
16.15	0.752442	1.0675
16.2	0.750304	1.06712
16.25	0.751553	1.05651
16.3	0.749404	1.06307
16.35	0.756534	1.07018
16.4	0.753467	1.05863
16.45	0.752408	1.0718
16.5	0.753422	1.07268
16.55	0.755734	1.07058
16.6	0.752096	1.07699
16.65	0.757182	1.06454
16.7	0.756573	1.0608
16.75	0.757935	1.07581
16.8	0.758069	1.07103
16.85	0.753326	1.07697
16.9	0.758851	1.08032
16.95	0.747822	1.06707
17	0.758413	1.07643
17.05	0.761603	1.07911
17.1	0.755679	1.08196
17.15	0.759379	1.07611
17.2	0.75617	1.08142
17.25	0.760603	1.08485
17.3	0.758995	1.07789
17.35	0.759309	1.08504
17.4	0.754047	1.08729
17.45	0.762884	1.08656
17.5	0.761228	1.08716
17.55	0.758562	1.08987
17.6	0.760184	1.08485
17.65	0.757523	1.08535
17.7	0.756561	1.09266
17.75	0.757812	1.08818
17.8	0.757083	1.09759
17.85	0.756762	1.09487
17.9	0.761114	1.09419
17.95	0.755835	1.09852
18	0.756965	1.10568
18.05	0.759179	1.0976
18.1	0.755529	1.10857
18.15	0.760767	1.09913
18.2	0.753964	1.09193
18.25	0.761365	1.10839
18.3	0.760882	1.09852
18.35	0.762086	1.10898
18.4	0.760155	1.09551
18.45	0.758869	1.09903
18.5	0.76112	1.11001
18.55	0.767621	1.10863
18.6	0.762502	1.09888
18.65	0.763297	1.1143
18.7	0.759176	1.10107
18.75	0.772797	1.10186
18.8	0.764606	1.10467
18.85	0.767678	1.1149
18.9	0.768571	1.11746
18.95	0.765909	1.11739
19	0.766525	1.12104
19.05	0.764512	1.11161
19.1	0.764803	1.10834
19.15	0.771542	1.11921
19.2	0.760187	1.11043
19.25	0.766739	1.11034
19.3	0.766828	1.10625
19.35	0.760243	1.12891
19.4	0.759378	1.12008
19.45	0.77043	1.11383
19.5	0.76779	1.11179
19.55	0.764859	1.12053
19.6	0.769596	1.11641
19.65	0.771575	1.11948
19.7	0.775146	1.11636
19.75	0.769995	1.13045
19.8	0.7676	1.13513
19.85	0.772741	1.11966
19.9	0.768561	1.11871
19.95	0.774031	1.13098
20	0.768632	1.12884
20.05	0.769917	1.12364
20.1	0.769626	1.11922
20.15	0.77729	1.13246
20.2	0.767081	1.13072
20.25	0.767459	1.11982
20.3	0.767014	1.12699
20.35	0.770585	1.13577
20.4	0.768072	1.13417
20.45	0.77046	1.12383
20.5	0.775422	1.13691
20.55	0.769399	1.13944
20.6	0.770418	1.14682
20.65	0.776271	1.12949
20.7	0.774698	1.13371
20.75	0.770479	1.14794
20.8	0.770332	1.13798
20.85	0.773906	1.1348
20.9	0.772574	1.13754
20.95	0.779423	1.1458
21	0.775249	1.13485
21.05	0.783277	1.14082
21.1	0.773398	1.13229
21.15	0.777044	1.14088
21.2	0.776416	1.13897
21.25	0.776015	1.1402
21.3	0.774824	1.1414
21.35	0.774607	1.14371
21.4	0.770367	1.14715
21.45	0.777187	1.1479
21.5	0.777081	1.14478
21.55	0.773226	1.14607
21.6	0.772309	1.15596
21.65	0.776499	1.1525
21.7	0.77374	1.14611
21.75	0.773464	1.15002
21.8	0.771827	1.15938
21.85	0.773419	1.15595
21.9	0.773584	1.15376
21.95	0.774458	1.15376
22	0.77174	1.15965
22.05	0.775474	1.15273
22.1	0.772338	1.15738
22.15	0.779718	1.16071
22.2	0.776684	1.15997
22.25	0.778427	1.15802
22.3	0.787822	1.16002
22.35	0.781626	1.16232
22.4	0.780136	1.16193
22.45	0.785874	1.16873
22.5	0.784654	1.15594
22.55	0.782426	1.16058
22.6	0.776552	1.1607
22.65	0.785976	1.16225
22.7	0.783089	1.16134
22.75	0.786332	1.16497
22.8	0.783128	1.16033
22.85	0.779263	1.16239
22.9	0.791768	1.16429
22.95	0.780471	1.16589
23	0.79124	1.16141
23.05	0.782719	1.15889
23.1	0.790095	1.16662
23.15	0.782701	1.16372
23.2	0.787194	1.16647
23.25	0.779672	1.16242
23.3	0.785772	1.16765
23.35	0.781314	1.17024
23.4	0.783079	1.16918
23.45	0.783677	1.16443
23.5	0.787218	1.17657
23.55	0.789605	1.16999
23.6	0.790811	1.17218
23.65	0.789624	1.1724
23.7	0.789924	1.16969
23.75	0.785103	1.17384
23.8	0.780052	1.1814
23.85	0.783636	1.17253
23.9	0.781388	1.17165
23.95	0.780215	1.17169
24	0.790746	1.17756
24.05	0.787526	1.17644
24.1	0.783815	1.17064
24.15	0.78895	1.1806
24.2	0.79402	1.17558
24.25	0.78535	1.17272
24.3	0.794252	1.17864
24.35	0.792127	1.18263
24.4	0.786704	1.17956
24.45	0.785847	1.17645
24.5	0.791687	1.18495
24.55	0.793198	1.19518
24.6	0.792463	1.18213
24.65	0.784948	1.17444
24.7	0.782494	1.1803
24.75	0.782315	1.1839
24.8	0.787529	1.182
24.85	0.786186	1.18304
24.9	0.78057	1.19206
24.95	0.787508	1.18489
25	0.790032	1.18005
25.05	0.788951	1.18703
25.1	0.787589	1.19046
25.15	0.791529	1.19077
25.2	0.786558	1.18987
25.25	0.793281	1.19227
25.3	0.79388	1.19457
25.35	0.787908	1.19195
25.4	0.789186	1.18244
25.45	0.788014	1.19572
25.5	0.792397	1.19358
25.55	0.788475	1.18924
25.6	0.785473	1.18723
25.65	0.788794	1.1902
25.7	0.790901	1.1955
25.75	0.784675	1.19511
25.8	0.784789	1.1875
25.85	0.791444	1.19257
25.9	0.784826	1.19174
25.95	0.788056	1.19132
26	0.783625	1.2069
26.05	0.789794	1.19547
26.1	0.789787	1.19361
26.15	0.784797	1.19633
26.2	0.783891	1.20013
26.25	0.780903	1.19269
26.3	0.784829	1.19789
26.35	0.78217	1.19378
26.4	0.779872	1.19445
26.45	0.780173	1.20513
26.5	0.785135	1.19417
26.55	0.789988	1.19798
26.6	0.780642	1.20084
26.65	0.784177	1.20117
26.7	0.786813	1.20666
26.75	0.788982	1.20232
26.8	0.790337	1.20472
26.85	0.803565	1.20413
26.9	0.787107	1.20552
26.95	0.785928	1.19564
27	0.796507	1.2027
27.05	0.792769	1.2118
27.1	0.789662	1.20365
27.15	0.78886	1.19999
27.2	0.78286	1.20549
27.25	0.788364	1.20871
27.3	0.786974	1.20231
27.35	0.786331	1.20309
27.4	0.790589	1.20336
27.45	0.789249	1.20936
27.5	0.782594	1.21072
27.55	0.787821	1.21618
27.6	0.780333	1.2092
27.65	0.796912	1.20545
27.7	0.799605	1.20891
27.75	0.782583	1.21167
27.8	0.789279	1.20899
27.85	0.790384	1.2074
27.9	0.788314	1.20949
27.95	0.79419	1.2087
28	0.787042	1.20929
28.05	0.788288	1.2086
28.1	0.790908	1.21047
28.15	0.795252	1.21079
28.2	0.789236	1.21323
28.25	0.786495	1.21319
28.3	0.789968	1.20558
28.35	0.788723	1.21557
28.4	0.794958	1.2056
28.45	0.788612	1.20744
28.5	0.78795	1.20888
28.55	0.787804	1.21275
28.6	0.793174	1.21415
28.65	0.791836	1.22211
28.7	0.790376	1.21706
28.75	0.795503	1.2123
28.8	0.787731	1.21856
28.85	0.793544	1.22455
28.9	0.788316	1.21366
28.95	0.797825	1.21972
29	0.798822	1.22318
29.05	0.794506	1.22151
29.1	0.789744	1.22157
29.15	0.797591	1.22907
29.2	0.788908	1.22761
29.25	0.790545	1.23663
29.3	0.793934	1.23101
29.35	0.792867	1.22926
29.4	0.79767	1.22647
29.45	0.796577	1.22712
29.5	0.804904	1.22405
29.55	0.78967	1.23133
29.6	0.797383	1.22332
29.65	0.799281	1.22474
29.7	0.802335	1.22101
29.75	0.793759	1.22402
29.8	0.801325	1.22846
29.85	0.783711	1.22371
29.9	0.789757	1.23048
29.95	0.790658	1.22428
30	0.78703	1.22381
30.05	0.788561	1.22859
30.1	0.786236	1.22718
30.15	0.788909	1.22968
30.2	0.784635	1.22822
30.25	0.788784	1.23183
30.3	0.787064	1.23101
30.35	0.782952	1.22934
30.4	0.792882	1.22605
30.45	0.791747	1.22695
30.5	0.784575	1.22548
30.55	0.786383	1.23852
30.6	0.783677	1.23358
30.65	0.781557	1.23009
30.7	0.784646	1.22787
30.75	0.782346	1.22859
30.8	0.782092	1.22656
30.85	0.783962	1.22587
30.9	0.779093	1.22587
30.95	0.786434	1.23677
31	0.781335	1.22402
31.05	0.778907	1.22538
31.1	0.780972	1.21941
31.15	0.776323	1.22378
31.2	0.776537	1.22399
31.25	0.775632	1.21613
31.3	0.779895	1.2223
31.35	0.774289	1.23299
31.4	0.773354	1.22077
31.45	0.773886	1.2232
31.5	0.772634	1.22417
31.55	0.773435	1.22411
31.6	0.778703	1.21757
31.65	0.770626	1.22326
31.7	0.772374	1.21961
31.75	0.767439	1.22401
31.8	0.776321	1.22085
31.85	0.764991	1.21739
31.9	0.769619	1.23117
31.95	0.772011	1.22078
32	0.771099	1.2351
32.05	0.772391	1.21864
32.1	0.768316	1.22014
32.15	0.768033	1.22027
32.2	0.769056	1.22074
32.25	0.764603	1.22111
32.3	0.766465	1.21578
32.35	0.766782	1.21447
32.4	0.764258	1.22061
32.45	0.766716	1.21355
32.5	0.76205	1.2063
32.55	0.765383	1.21178
32.6	0.763443	1.21446
32.65	0.764506	1.21335
32.7	0.763187	1.21753
32.75	0.765186	1.2124
32.8	0.765939	1.21902
32.85	0.763251	1.21533
32.9	0.760342	1.21676
32.95	0.76096	1.21265
33	0.763581	1.22549
33.05	0.761922	1.21411
33.1	0.76181	1.20863
33.15	0.759245	1.21344
33.2	0.754873	1.20719
33.25	0.757534	1.22709
33.3	0.754509	1.213
33.35	0.752514	1.20981
33.4	0.755809	1.21747
33.45	0.754619	1.20475
33.5	0.754297	1.21568
33.55	0.753852	1.21439
33.6	0.755026	1.21552
33.65	0.751318	1.20758
33.7	0.755566	1.21921
33.75	0.753756	1.21241
33.8	0.755319	1.20533
33.85	0.756838	1.21235
33.9	0.761713	1.19823
33.95	0.758093	1.19993
34	0.756467	1.19738
34.05	0.749744	1.19856
34.1	0.74788	1.19733
34.15	0.748497	1.20272
34.2	0.750874	1.20067
34.25	0.752045	1.21653
34.3	0.750076	1.20289
34.35	0.747162	1.19542
34.4	0.747255	1.19973
34.45	0.748023	1.19366
34.5	0.747486	1.20066
34.55	0.748849	1.19481
34.6	0.745594	1.20171
34.65	0.745438	1.21036
34.7	0.746062	1.19674
34.75	0.744597	1.20049
34.8	0.745417	1.19781
34.85	0.742982	1.19575
34.9	0.742825	1.19945
34.95	0.740693	1.20241
35	0.746318	1.19329
35.05	0.740746	1.19162
35.1	0.743444	1.19203
35.15	0.745037	1.19238
35.2	0.737833	1.20172
35.25	0.741952	1.1915
35.3	0.748143	1.19394
35.35	0.73706	1.20172
35.4	0.737912	1.20211
35.45	0.739825	1.19017
35.5	0.739822	1.1909
35.55	0.740873	1.19159
35.6	0.740251	1.19591
35.65	0.738884	1.18643
35.7	0.741501	1.18862
35.75	0.739461	1.18764
35.8	0.741365	1.18335
35.85	0.738732	1.18494
35.9	0.737483	1.18392
35.95	0.736704	1.18674
36	0.736288	1.18472
36.05	0.736009	1.18121
36.1	0.747028	1.18719
36.15	0.74129	1.18407
36.2	0.739525	1.18292
36.25	0.740352	1.18071
36.3	0.74009	1.18962
36.35	0.7358	1.17654
36.4	0.737194	1.17814
36.45	0.734472	1.17514
36.5	0.734292	1.17268
36.55	0.732566	1.17752
36.6	0.736607	1.17746
36.65	0.736344	1.18077
36.7	0.733564	1.17465
36.75	0.737979	1.17709
36.8	0.739989	1.17494
36.85	0.737364	1.17125
36.9	0.736771	1.17343
36.95	0.732711	1.17074
37	0.73213	1.17297
37.05	0.725577	1.17247
37.1	0.727451	1.17387
37.15	0.725943	1.16853
37.2	0.728061	1.17151
37.25	0.726633	1.167
37.3	0.728885	1.16793
37.35	0.736926	1.16987
37.4	0.724512	1.16892
37.45	0.728073	1.16424
37.5	0.723257	1.16769
37.55	0.723907	1.16931
37.6	0.721667	1.1676
37.65	0.720437	1.17396
37.7	0.721169	1.16259
37.75	0.717878	1.15861
37.8	0.716524	1.16903
37.85	0.722147	1.16372
37.9	0.718644	1.15936
37.95	0.723743	1.15268
38	0.718139	1.15409
38.05	0.724425	1.15404
38.1	0.718683	1.15459
38.15	0.717058	1.15569
38.2	0.714889	1.15385
38.25	0.7153	1.15895
38.3	0.725358	1.16565
38.35	0.714691	1.15266
38.4	0.712824	1.14863
38.45	0.718206	1.15476
38.5	0.717276	1.14648
38.55	0.714714	1.14809
38.6	0.713111	1.15419
38.65	0.711135	1.15121
38.7	0.710595	1.14656
38.75	0.714187	1.144
38.8	0.71505	1.14417
38.85	0.716174	1.15043
38.9	0.711771	1.1443
38.95	0.71371	1.14626
39	0.712904	1.14435
39.05	0.71319	1.14369
39.1	0.710985	1.13716
39.15	0.708332	1.14133
39.2	0.709197	1.13748
39.25	0.706147	1.13354
39.3	0.707675	1.13543
39.35	0.712401	1.13641
39.4	0.70569	1.13461
39.45	0.706059	1.14511
39.5	0.706782	1.13516
39.55	0.708161	1.13451
39.6	0.709736	1.13465
39.65	0.704335	1.13928
39.7	0.705369	1.13431
39.75	0.709994	1.13204
39.8	0.707164	1.1335
39.85	0.704725	1.13161
39.9	0.704709	1.1355
39.95	0.70388	1.12389
40	0.700758	1.12765
40.05	0.698867	1.12245
40.1	0.701238	1.12807
40.15	0.701136	1.1236
40.2	0.700497	1.12453
40.25	0.704885	1.12475
40.3	0.699093	1.12809
40.35	0.698851	1.11804
40.4	0.693993	1.11712
40.45	0.693124	1.12855
40.5	0.702233	1.11828
40.55	0.697717	1.12028
40.6	0.694951	1.11657
40.65	0.696394	1.11687
40.7	0.693667	1.11366
40.75	0.695657	1.12168
40.8	0.693064	1.12069
40.85	0.6946	1.10911
40.9	0.693877	1.11658
40.95	0.68835	1.11583
41	0.68666	1.12185
41.05	0.691005	1.10919
41.1	0.689906	1.10749
41.15	0.687092	1.10863
41.2	0.683393	1.11004
41.25	0.689831	1.10493
41.3	0.68478	1.1038
41.35	0.6853	1.11057
41.4	0.685874	1.10644
41.45	0.690686	1.10587
41.5	0.688955	1.10168
41.55	0.69474	1.10051
41.6	0.683203	1.10016
41.65	0.68762	1.10505
41.7	0.685857	1.09877
41.75	0.683547	1.09246
41.8	0.683594	1.09882
41.85	0.683872	1.10262
41.9	0.686261	1.10473
41.95	0.684741	1.10367
42	0.681372	1.09536
42.05	0.679101	1.10182
42.1	0.680777	1.08914
42.15	0.682472	1.0986
42.2	0.678793	1.09782
42.25	0.680732	1.08455
42.3	0.676303	1.08632
42.35	0.682548	1.09463
42.4	0.677351	1.09702
42.45	0.68287	1.08947
42.5	0.681638	1.07955
42.55	0.678033	1.0953
42.6	0.675935	1.08897
42.65	0.682994	1.09872
42.7	0.685658	1.09502
42.75	0.678151	1.08736
42.8	0.679556	1.07767
42.85	0.677828	1.08174
42.9	0.678545	1.0805
42.95	0.677116	1.08307
43	0.677103	1.07761
43.05	0.681352	1.0768
43.1	0.675427	1.06538
43.15	0.67096	1.07593
43.2	0.682631	1.074
43.25	0.676831	1.0735
43.3	0.676328	1.06751
43.35	0.675434	1.06448
43.4	0.676886	1.07302
43.45	0.673763	1.07316
43.5	0.674317	1.0727
43.55	0.67202	1.06659
43.6	0.670491	1.07034
43.65	0.67681	1.06197
43.7	0.67166	1.06709
43.75	0.668399	1.06435
43.8	0.669085	1.06368
43.85	0.672991	1.06916
43.9	0.671736	1.05359
43.95	0.667801	1.06529
44	0.672321	1.06641
44.05	0.66758	1.06076
44.1	0.675803	1.06066
44.15	0.670873	1.05151
44.2	0.669914	1.05494
44.25	0.669499	1.06059
44.3	0.666847	1.05231
44.35	0.666771	1.04867
44.4	0.665864	1.06396
44.45	0.666753	1.05941
44.5	0.667152	1.06183
44.55	0.66528	1.04097
44.6	0.664561	1.0368
44.65	0.666129	1.04408
44.7	0.662372	1.04376
44.75	0.66296	1.05608
44.8	0.665233	1.0381
44.85	0.663993	1.04512
44.9	0.666175	1.03799
44.95	0.663525	1.05369
45	0.671177	1.04978
45.05	0.665273	1.03345
45.1	0.664374	1.03681
45.15	0.66755	1.03087
45.2	0.666842	1.04066
45.25	0.665406	1.03081
45.3	0.665535	1.04242
45.35	0.663809	1.03723
45.4	0.670302	1.02617
45.45	0.661808	1.02104
45.5	0.663783	1.02324
45.55	0.664339	1.02864
45.6	0.663409	1.0304
45.65	0.665079	1.01762
45.7	0.661571	1.02642
45.75	0.661584	1.02534
45.8	0.66226	1.01883
45.85	0.661465	1.02578
45.9	0.663483	1.02062
45.95	0.659065	1.02665
46	0.659001	1.02524
46.05	0.656669	1.01339
46.1	0.658098	1.01264
46.15	0.655899	1.01521
46.2	0.658839	1.01866
46.25	0.658698	1.0184
46.3	0.65461	1.00407
46.35	0.660442	1.01087
46.4	0.657544	1.0058
46.45	0.659287	1.0023
46.5	0.660073	1.00485
46.55	0.653991	1.00805
46.6	0.662924	1.0048
46.65	0.663319	1.00651
46.7	0.662333	1.00579
46.75	0.659429	1.00572
46.8	0.659313	1.00437
46.85	0.660399	1.00768
46.9	0.659898	1.00421
46.95	0.657907	1.00023
47	0.651183	1.00053
47.05	0.65407	1.00995
47.1	0.654283	1.00312
47.15	0.652831	1.00382
47.2	0.652329	1.00075
47.25	0.651213	0.996707
47.3	0.65113	0.999466
47.35	0.65407	0.99262
47.4	0.648941	0.994002
47.45	0.653718	0.99744
47.5	0.652992	0.997298
47.55	0.653032	0.989763
47.6	0.648814	0.995824
47.65	0.65251	0.990653
47.7	0.647457	0.993891
47.75	0.648169	0.996988
47.8	0.64644	0.993214
47.85	0.648699	0.989688
47.9	0.643506	0.984752
47.95	0.643819	0.985425
48	0.645795	0.985232
48.05	0.64809	0.984536
48.1	0.647645	0.986605
48.15	0.640142	0.982096
48.2	0.647019	0.992402
48.25	0.643601	0.983928
48.3	0.647901	0.989385
48.35	0.643261	0.982582
48.4	0.646897	0.983837
48.45	0.64694	0.985222
48.5	0.645215	0.975506
48.55	0.644592	0.986612
48.6	0.64405	0.978079
48.65	0.647834	0.982985
48.7	0.645505	0.969259
48.75	0.647001	0.973514
48.8	0.642098	0.977678
48.85	0.643825	0.967776
48.9	0.642159	0.97627
48.95	0.644436	0.962163
49	0.639861	0.965194
49.05	0.640109	0.965907
49.1	0.638969	0.962623
49.15	0.637027	0.961706
49.2	0.642025	0.966727
49.25	0.639651	0.967075
49.3	0.640829	0.972616
49.35	0.640812	0.957097
49.4	0.639123	0.961207
49.45	0.639361	0.972556
49.5	0.636742	0.958299
49.55	0.643783	0.967213
49.6	0.64238	0.967077
49.65	0.643191	0.97112
49.7	0.643705	0.960593
49.75	0.63896	0.971002
49.8	0.636714	0.962426
49.85	0.636523	0.960199
49.9	0.635254	0.951484
49.95	0.633859	0.958588
50	0.63377	0.958147
50.05	0.633092	0.952844
50.1	0.634514	0.959516
50.15	0.633669	0.961257
50.2	0.633484	0.954628
50.25	0.636174	0.953622
50.3	0.636257	0.951917
50.35	0.636323	0.957683
50.4	0.637461	0.949535
50.45	0.638472	0.94522
50.5	0.629709	0.939637
50.55	0.635006	0.947569
50.6	0.633724	0.944953
50.65	0.633817	0.952193
50.7	0.629271	0.94209
50.75	0.627428	0.943521
50.8	0.629245	0.942081
50.85	0.633319	0.953472
50.9	0.630913	0.950847
50.95	0.632332	0.94872
51	0.628825	0.951429
51.05	0.628932	0.945806
51.1	0.629186	0.947708
51.15	0.630786	0.95178
51.2	0.62904	0.945921
51.25	0.630624	0.938159
51.3	0.623537	0.945357
51.35	0.63163	0.937136
51.4	0.624339	0.951142
51.45	0.628897	0.945176
51.5	0.629669	0.940638
51.55	0.624196	0.933172
51.6	0.624308	0.934452
51.65	0.628562	0.933055
51.7	0.628585	0.935779
51.75	0.627387	0.93892
51.8	0.621281	0.935294
51.85	0.625979	0.929457
51.9	0.627198	0.934442
51.95	0.625856	0.936345
52	0.630024	0.937334
52.05	0.626822	0.930457
52.1	0.623664	0.932315
52.15	0.63235	0.926815
52.2	0.623225	0.936744
52.25	0.62325	0.929776
52.3	0.623268	0.924647
52.35	0.621934	0.923887
52.4	0.623724	0.923917
52.45	0.626431	0.931506
52.5	0.624317	0.924413
52.55	0.62627	0.924105
52.6	0.61976	0.92996
52.65	0.617985	0.915875
52.7	0.619735	0.918574
52.75	0.620792	0.915797
52.8	0.62009	0.92823
52.85	0.615271	0.916785
52.9	0.615084	0.91681
52.95	0.618037	0.921911
53	0.616749	0.921839
53.05	0.617331	0.924695
53.1	0.621589	0.922199
53.15	0.619311	0.916908
53.2	0.621824	0.921275
53.25	0.623635	0.916277
53.3	0.621642	0.917831
53.35	0.616717	0.913061
53.4	0.620749	0.916697
53.45	0.620479	0.920061
53.5	0.620138	0.919665
53.55	0.621787	0.913551
53.6	0.620493	0.914285
53.65	0.620009	0.913148
53.7	0.618464	0.918126
53.75	0.618885	0.906758
53.8	0.616888	0.906016
53.85	0.620119	0.910217
53.9	0.617159	0.915615
53.95	0.621614	0.906624
54	0.615598	0.905601
54.05	0.619529	0.906029
54.1	0.6173	0.911385
54.15	0.615966	0.905372
54.2	0.617663	0.906586
54.25	0.611216	0.904955
54.3	0.61423	0.902429
54.35	0.616832	0.909809
54.4	0.616008	0.906636
54.45	0.613846	0.90466
54.5	0.613093	0.90295
54.55	0.617796	0.900113
54.6	0.618491	0.895249
54.65	0.614882	0.898844
54.7	0.616221	0.9007
54.75	0.612154	0.896983
54.8	0.613064	0.906461
54.85	0.61388	0.902982
54.9	0.613269	0.902984
54.95	0.61119	0.902668
55	0.613735	0.896522
55.05	0.612004	0.90358
55.1	0.608402	0.89441
55.15	0.607799	0.888921
55.2	0.616837	0.897066
55.25	0.610759	0.88767
55.3	0.604829	0.88859
55.35	0.610735	0.892861
55.4	0.609973	0.896097
55.45	0.615265	0.890095
55.5	0.611096	0.884243
55.55	0.61134	0.885753
55.6	0.609581	0.87935
55.65	0.609584	0.880172
55.7	0.611974	0.886365
55.75	0.608152	0.883997
55.8	0.613462	0.878559
55.85	0.608973	0.888402
55.9	0.609198	0.88979
55.95	0.612512	0.88227
56	0.60663	0.876951
56.05	0.605126	0.873438
56.1	0.609838	0.878918
56.15	0.609645	0.882465
56.2	0.605851	0.877399
56.25	0.610134	0.880821
56.3	0.606184	0.878313
56.35	0.610906	0.878771
56.4	0.60846	0.866769
56.45	0.604001	0.876568
56.5	0.608922	0.875188
56.55	0.610647	0.875696
56.6	0.606223	0.874907
56.65	0.611186	0.871367
56.7	0.604175	0.876584
56.75	0.609422	0.883765
56.8	0.607968	0.871155
56.85	0.607692	0.869869
56.9	0.614236	0.875281
56.95	0.606876	0.872343
57	0.608236	0.875435
57.05	0.604762	0.88295
57.1	0.604821	0.869833
57.15	0.608194	0.861507
57.2	0.606234	0.873484
57.25	0.600928	0.874367
57.3	0.606268	0.871292
57.35	0.609396	0.866891
57.4	0.609472	0.866071
57.45	0.605982	0.861829
57.5	0.604319	0.862593
57.55	0.603705	0.859599
57.6	0.603674	0.861891
57.65	0.60535	0.863679
57.7	0.599266	0.860732
57.75	0.600832	0.861757
57.8	0.602694	0.85594
57.85	0.606672	0.865379
57.9	0.60382	0.86206
57.95	0.607636	0.861779
58	0.600159	0.858686
58.05	0.60362	0.861852
58.1	0.60224	0.860634
58.15	0.60316	0.856073
58.2	0.597468	0.861916
58.25	0.606218	0.861482
58.3	0.600551	0.854681
58.35	0.602984	0.849672
58.4	0.605727	0.857536
58.45	0.60046	0.850354
58.5	0.598335	0.857751
58.55	0.600662	0.850065
58.6	0.59745	0.850045
58.65	0.60024	0.844991
58.7	0.599446	0.85454
58.75	0.600062	0.856938
58.8	0.598851	0.851281
58.85	0.598328	0.851129
58.9	0.600182	0.852626
58.95	0.60127	0.851571
59	0.599542	0.850032
59.05	0.59695	0.848552
59.1	0.598408	0.852005
59.15	0.599951	0.855793
59.2	0.601437	0.845351
59.25	0.596328	0.852325
59.3	0.597567	0.845229
59.35	0.60377	0.854237
59.4	0.598542	0.853066
59.45	0.598166	0.849311
59.5	0.595765	0.84677
59.55	0.596536	0.848924
59.6	0.592346	0.847976
59.65	0.593801	0.848101
59.7	0.594373	0.848773
59.75	0.596019	0.84188
59.8	0.594477	0.843909
59.85	0.598725	0.84225
59.9	0.594473	0.841844
59.95	0.595335	0.844427
60	0.597679	0.840729
60.05	0.595687	0.842806
60.1	0.596111	0.838091
60.15	0.59641	0.847686
60.2	0.595601	0.844981
60.25	0.597586	0.846242
60.3	0.597441	0.835925
60.35	0.597318	0.840688
60.4	0.598245	0.841711
60.45	0.595331	0.838665
60.5	0.592987	0.844097
60.55	0.594508	0.844588
60.6	0.594406	0.836903
60.65	0.594467	0.83944
60.7	0.5899	0.836131
60.75	0.590374	0.836122
60.8	0.589837	0.8374
60.85	0.590079	0.841569
60.9	0.590839	0.834706
60.95	0.593016	0.838828
61	0.593218	0.83465
61.05	0.594252	0.839341
61.1	0.591855	0.835286
61.15	0.590172	0.835835
61.2	0.59215	0.835968
61.25	0.592022	0.833881
61.3	0.593936	0.837126
61.35	0.591397	0.833027
61.4	0.589546	0.843174
61.45	0.594006	0.827355
61.5	0.594269	0.832026
61.55	0.590012	0.835565
61.6	0.59133	0.834505
61.65	0.592454	0.831114
61.7	0.590689	0.829474
61.75	0.590915	0.82993
61.8	0.59319	0.830205
61.85	0.59495	0.829657
61.9	0.591021	0.826619
61.95	0.58902	0.825512
62	0.593483	0.826793
62.05	0.591289	0.828656
62.1	0.591082	0.828063
62.15	0.588445	0.829164
62.2	0.590759	0.826879
62.25	0.591538	0.820084
62.3	0.589754	0.822756
62.35	0.588228	0.825496
62.4	0.592702	0.816534
62.45	0.589018	0.821789
62.5	0.591947	0.818134
62.55	0.591299	0.819235
62.6	0.589218	0.815454
62.65	0.59133	0.818311
62.7	0.587519	0.812791
62.75	0.589886	0.818695
62.8	0.591669	0.818501
62.85	0.592549	0.816575
62.9	0.591173	0.821811
62.95	0.590597	0.813866
63	0.589929	0.812767
63.05	0.595184	0.822853
63.1	0.590274	0.816666
63.15	0.588663	0.814089
63.2	0.5897	0.815309
63.25	0.587814	0.81715
63.3	0.585041	0.817872
63.35	0.590501	0.822999
63.4	0.586558	0.816939
63.45	0.587841	0.814651
63.5	0.588572	0.809692
63.55	0.587593	0.812437
63.6	0.586695	0.812002
63.65	0.585345	0.811189
63.7	0.585998	0.817315
63.75	0.588892	0.815845
63.8	0.582734	0.817215
63.85	0.585446	0.811976
63.9	0.585733	0.810658
63.95	0.586804	0.816042
64	0.587803	0.812944
64.05	0.586315	0.811059
64.1	0.587916	0.813757
64.15	0.584478	0.805475
64.2	0.588343	0.809962
64.25	0.588056	0.80797
64.3	0.587041	0.812059
64.35	0.586985	0.809481
64.4	0.583828	0.808078
64.45	0.582227	0.811181
64.5	0.585603	0.807937
64.55	0.58599	0.813361
64.6	0.579895	0.805127
64.65	0.579848	0.806791
64.7	0.579852	0.808681
64.75	0.582179	0.807887
64.8	0.584153	0.802161
64.85	0.581049	0.813098
64.9	0.585194	0.814094
64.95	0.582468	0.806938
65	0.579688	0.800396
65.05	0.585246	0.800864
65.1	0.584255	0.796411
65.15	0.581449	0.798489
65.2	0.580833	0.798758
65.25	0.58326	0.797449
65.3	0.590671	0.798318
65.35	0.586286	0.802817
65.4	0.584791	0.804403
65.45	0.585801	0.796939
65.5	0.582367	0.800262
65.55	0.582517	0.799367
65.6	0.583198	0.805643
65.65	0.580762	0.805691
65.7	0.586386	0.802047
65.75	0.581186	0.801706
65.8	0.581282	0.801732
65.85	0.581801	0.798594
65.9	0.581536	0.798549
65.95	0.582788	0.801441
66	0.581006	0.800963
66.05	0.579589	0.799892
66.1	0.582919	0.792052
66.15	0.587549	0.789878
66.2	0.581044	0.797952
66.25	0.582795	0.791112
66.3	0.579844	0.791567
66.35	0.580574	0.796911
66.4	0.577774	0.786206
66.45	0.579079	0.792229
66.5	0.580458	0.797076
66.55	0.576807	0.796982
66.6	0.578794	0.791215
66.65	0.57614	0.79218
66.7	0.577314	0.788884
66.75	0.576503	0.792729
66.8	0.575994	0.78845
66.85	0.578766	0.80157
66.9	0.576962	0.785713
66.95	0.577339	0.795845
67	0.578025	0.791784
67.05	0.577906	0.797157
67.1	0.578613	0.7896
67.15	0.577583	0.795253
67.2	0.579476	0.790512
67.25	0.581868	0.798566
67.3	0.581913	0.797232
67.35	0.575709	0.795877
67.4	0.573449	0.79458
67.45	0.580194	0.793714
67.5	0.577435	0.790599
67.55	0.5789	0.791193
67.6	0.577968	0.790626
67.65	0.578286	0.794905
67.7	0.576989	0.789452
67.75	0.577962	0.795318
67.8	0.575855	0.784085
67.85	0.579869	0.781379
67.9	0.576649	0.787352
67.95	0.577384	0.786856
68	0.578774	0.78869
68.05	0.577683	0.785243
68.1	0.575569	0.789021
68.15	0.57575	0.785135
68.2	0.571564	0.787282
68.25	0.57793	0.786073
68.3	0.576073	0.786159
68.35	0.581766	0.784243
68.4	0.579364	0.785198
68.45	0.576855	0.782814
68.5	0.58087	0.784982
68.55	0.578414	0.78825
68.6	0.577445	0.783765
68.65	0.580152	0.789862
68.7	0.577595	0.779429
68.75	0.577073	0.782313
68.8	0.581901	0.781177
68.85	0.580197	0.776922
68.9	0.579566	0.776786
68.95	0.579454	0.77981
69	0.576279	0.783258
69.05	0.575891	0.778536
69.1	0.578183	0.775357
69.15	0.579787	0.777921
69.2	0.577665	0.77571
69.25	0.576762	0.78204
69.3	0.574798	0.77803
69.35	0.576732	0.778502
69.4	0.577144	0.777872
69.45	0.577823	0.78306
69.5	0.574905	0.774035
69.55	0.577765	0.776475
69.6	0.577961	0.775279
69.65	0.575144	0.77985
69.7	0.57673	0.780061
69.75	0.576861	0.778088
69.8	0.576416	0.780498
69.85	0.579719	0.779433
69.9	0.572439	0.772505
69.95	0.573298	0.777009
70	0.575082	0.778424
70.05	0.573505	0.778975
70.1	0.575436	0.77751
70.15	0.57507	0.781423
70.2	0.574706	0.774858
70.25	0.574912	0.778462
70.3	0.576837	0.78345
70.35	0.570076	0.775175
70.4	0.575293	0.78139
70.45	0.573127	0.778135
70.5	0.572914	0.77655
70.55	0.572837	0.773519
70.6	0.571044	0.777385
70.65	0.573439	0.773506
70.7	0.57168	0.772779
70.75	0.573379	0.775308
70.8	0.574053	0.769381
70.85	0.575083	0.769959
70.9	0.574975	0.76911
70.95	0.572369	0.770669
71	0.579007	0.771915
71.05	0.569059	0.768831
71.1	0.574637	0.769655
71.15	0.57619	0.773059
71.2	0.574937	0.770486
71.25	0.579381	0.767647
71.3	0.570899	0.76791
71.35	0.571945	0.76326
71.4	0.576886	0.772564
71.45	0.570602	0.768011
71.5	0.575303	0.765133
71.55	0.574273	0.769542
71.6	0.575145	0.767351
71.65	0.574104	0.767134
71.7	0.575301	0.761146
71.75	0.572079	0.761936
71.8	0.56876	0.763722
71.85	0.572523	0.766811
71.9	0.5731	0.764567
71.95	0.569839	0.768922
72	0.570034	0.763493
72.05	0.570628	0.765085
72.1	0.570189	0.767798
72.15	0.574215	0.761881
72.2	0.57768	0.759004
72.25	0.575766	0.760634
72.3	0.569072	0.76584
72.35	0.575456	0.758598
72.4	0.568485	0.76416
72.45	0.574212	0.765211
72.5	0.575292	0.764549
72.55	0.573177	0.762841
72.6	0.571479	0.760571
72.65	0.570135	0.758927
72.7	0.569889	0.762387
72.75	0.568499	0.763656
72.8	0.569265	0.759168
72.85	0.573121	0.758339
72.9	0.572729	0.756607
72.95	0.574133	0.759283
73	0.572698	0.76045
73.05	0.575088	0.755416
73.1	0.570203	0.761711
73.15	0.570794	0.755781
73.2	0.570225	0.754882
73.25	0.571081	0.758477
73.3	0.570291	0.761514
73.35	0.567165	0.760263
73.4	0.566499	0.756732
73.45	0.569466	0.755912
73.5	0.568108	0.758828
73.55	0.567229	0.761326
73.6	0.572677	0.764004
73.65	0.56878	0.761068
73.7	0.570322	0.760095
73.75	0.571582	0.761513
73.8	0.573877	0.759013
73.85	0.571884	0.761045
73.9	0.569038	0.757017
73.95	0.568181	0.761728
74	0.569555	0.757205
74.05	0.568313	0.759585
74.1	0.5753	0.757743
74.15	0.571666	0.764326
74.2	0.568452	0.755816
74.25	0.568948	0.759059
74.3	0.573253	0.757405
74.35	0.57012	0.762656
74.4	0.570545	0.757862
74.45	0.570115	0.759208
74.5	0.569675	0.756621
74.55	0.569319	0.761343
74.6	0.569747	0.758777
74.65	0.567452	0.758082
74.7	0.571693	0.755633
74.75	0.574273	0.756699
74.8	0.576361	0.757578
74.85	0.575248	0.762196
74.9	0.573846	0.757283
74.95	0.569166	0.757079
75	0.571022	0.756981
75.05	0.572773	0.758456
75.1	0.572821	0.756841
75.15	0.574426	0.758647
75.2	0.56796	0.758995
75.25	0.567034	0.755576
75.3	0.568712	0.755325
75.35	0.570158	0.759683
75.4	0.566232	0.756208
75.45	0.574625	0.752427
75.5	0.571069	0.753682
75.55	0.570301	0.749328
75.6	0.572198	0.753119
75.65	0.573475	0.749053
75.7	0.574284	0.752236
75.75	0.573122	0.754723
75.8	0.570784	0.750037
75.85	0.573271	0.749278
75.9	0.572563	0.754315
75.95	0.568339	0.74541
76	0.570068	0.748939
76.05	0.569715	0.751663
76.1	0.568867	0.745444
76.15	0.571482	0.74458
76.2	0.570946	0.74835
76.25	0.570552	0.747818
76.3	0.572292	0.750212
76.35	0.570116	0.74905
76.4	0.572877	0.752671
76.45	0.566707	0.749605
76.5	0.576112	0.750766
76.55	0.569971	0.751883
76.6	0.572635	0.75036
76.65	0.570044	0.749678
76.7	0.571504	0.747623
76.75	0.566551	0.748734
76.8	0.57006	0.749345
76.85	0.570653	0.745439
76.9	0.571172	0.748987
76.95	0.570577	0.751091
77	0.572532	0.747936
77.05	0.571282	0.750435
77.1	0.569739	0.749624
77.15	0.576109	0.747773
77.2	0.572537	0.75327
77.25	0.572265	0.74829
77.3	0.571296	0.747038
77.35	0.575173	0.747948
77.4	0.568277	0.748134
77.45	0.569818	0.743325
77.5	0.570303	0.746167
77.55	0.572829	0.748313
77.6	0.577188	0.749997
77.65	0.571179	0.750356
77.7	0.571188	0.749603
77.75	0.574515	0.749658
77.8	0.572113	0.753799
77.85	0.571232	0.749562
77.9	0.569908	0.749863
77.95	0.570683	0.744712
78	0.566136	0.747152
78.05	0.569949	0.743061
78.1	0.569849	0.748085
78.15	0.570833	0.745357
78.2	0.573271	0.746619
78.25	0.567575	0.749461
78.3	0.575769	0.748967
78.35	0.575624	0.75059
78.4	0.575372	0.747659
78.45	0.57957	0.750109
78.5	0.578614	0.744972
78.55	0.576533	0.744618
78.6	0.579158	0.744854
78.65	0.574955	0.746606
78.7	0.577202	0.745261
78.75	0.5748	0.750499
78.8	0.57484	0.752014
78.85	0.572785	0.755674
78.9	0.574435	0.753109
78.95	0.57429	0.75117
79	0.574634	0.745635
79.05	0.569501	0.74816
79.1	0.572599	0.748196
79.15	0.569934	0.747008
79.2	0.576876	0.749049
79.25	0.577122	0.745922
79.3	0.570734	0.738354
79.35	0.57195	0.744231
79.4	0.571771	0.745812
79.45	0.572534	0.73941
79.5	0.568452	0.748123
79.55	0.574335	0.746162
79.6	0.570271	0.743446
79.65	0.57201	0.745739
79.7	0.566655	0.748889
79.75	0.574944	0.746379
79.8	0.570559	0.744345
79.85	0.57145	0.745378
79.9	0.566661	0.745997
79.95	0.572741	0.746052
80	0.57365	0.74642
80.05	0.570378	0.740382
80.1	0.568773	0.745725
80.15	0.571911	0.741275
80.2	0.568598	0.742925
80.25	0.569223	0.747835
80.3	0.573832	0.743707
80.35	0.572777	0.742583
80.4	0.576682	0.747347
80.45	0.576578	0.746493
80.5	0.573116	0.744372
80.55	0.575235	0.742841
80.6	0.576912	0.744291
80.65	0.579723	0.746728
80.7	0.575332	0.746747
80.75	0.577975	0.744578
80.8	0.573995	0.746591
80.85	0.578204	0.745917
80.9	0.573667	0.746223
80.95	0.573103	0.741149
81	0.572435	0.742694
81.05	0.572907	0.744248
81.1	0.574314	0.746028
81.15	0.574249	0.741808
81.2	0.573039	0.741622
81.25	0.575683	0.745654
81.3	0.573925	0.742026
81.35	0.574632	0.743468
81.4	0.568546	0.744087
81.45	0.575067	0.746725
81.5	0.567259	0.748767
81.55	0.570486	0.747503
81.6	0.572506	0.746978
81.65	0.570434	0.74753
81.7	0.572077	0.739118
81.75	0.573827	0.744436
81.8	0.571284	0.746479
81.85	0.571895	0.744712
81.9	0.570566	0.74838
81.95	0.569121	0.74311
82	0.571272	0.749149
82.05	0.570562	0.74665
82.1	0.569543	0.742274
82.15	0.571063	0.74633
82.2	0.57363	0.74144
82.25	0.575774	0.743134
82.3	0.56952	0.741792
82.35	0.571219	0.745036
82.4	0.570828	0.742869
82.45	0.571997	0.742042
82.5	0.57199	0.742687
82.55	0.568339	0.740531
82.6	0.575522	0.74141
82.65	0.570348	0.744889
82.7	0.574567	0.744109
82.75	0.569864	0.745793
82.8	0.570304	0.74425
82.85	0.571953	0.746589
82.9	0.571826	0.744694
82.95	0.569865	0.7444
83	0.572869	0.742461
83.05	0.572563	0.743093
83.1	0.569861	0.751851
83.15	0.577341	0.744755
83.2	0.577671	0.749008
83.25	0.577243	0.742661
83.3	0.574863	0.743117
83.35	0.577179	0.743476
83.4	0.577315	0.74264
83.45	0.575083	0.740964
83.5	0.57156	0.743235
83.55	0.575452	0.743029
83.6	0.570982	0.747692
83.65	0.572781	0.746371
83.7	0.572693	0.742387
83.75	0.574802	0.746447
83.8	0.57374	0.744823
83.85	0.575391	0.738573
83.9	0.573349	0.7415
83.95	0.574369	0.746184
84	0.573437	0.739527
84.05	0.574049	0.74421
84.1	0.57594	0.743974
84.15	0.572368	0.742662
84.2	0.570188	0.744716
84.25	0.575769	0.742484
84.3	0.574377	0.742212
84.35	0.571466	0.741445
84.4	0.569953	0.747926
84.45	0.573696	0.744778
84.5	0.577824	0.744235
84.55	0.575636	0.743751
84.6	0.57697	0.74233
84.65	0.577382	0.747487
84.7	0.577412	0.745744
84.75	0.571052	0.74424
84.8	0.573282	0.749091
84.85	0.579558	0.742616
84.9	0.574779	0.745515
84.95	0.575211	0.746947
85	0.573286	0.748932
85.05	0.577191	0.747124
85.1	0.574021	0.741876
85.15	0.576059	0.743176
85.2	0.572741	0.73932
85.25	0.574942	0.742347
85.3	0.573376	0.748498
85.35	0.57847	0.74465
85.4	0.575793	0.745016
85.45	0.575379	0.743862
85.5	0.575588	0.746273
85.55	0.578859	0.742507
85.6	0.572191	0.741617
85.65	0.575536	0.744651
85.7	0.573593	0.743231
85.75	0.574189	0.748091
85.8	0.576776	0.745098
85.85	0.581169	0.744348
85.9	0.581014	0.750454
85.95	0.576498	0.746144
86	0.582403	0.740734
86.05	0.577267	0.745531
86.1	0.580612	0.744896
86.15	0.577451	0.745197
86.2	0.577679	0.742818
86.25	0.579291	0.743915
86.3	0.578243	0.741854
86.35	0.57841	0.742723
86.4	0.575869	0.745612
86.45	0.5773	0.744323
86.5	0.577575	0.740993
86.55	0.577753	0.742941
86.6	0.575451	0.744897
86.65	0.574438	0.736129
86.7	0.57784	0.737845
86.75	0.5768	0.743712
86.8	0.577177	0.744688
86.85	0.57796	0.738856
86.9	0.575795	0.738389
86.95	0.574357	0.738495
87	0.578548	0.73967
87.05	0.573307	0.740842
87.1	0.575414	0.741882
87.15	0.568844	0.737102
87.2	0.57138	0.737902
87.25	0.571883	0.73978
87.3	0.572767	0.737343
87.35	0.571655	0.73951
87.4	0.571503	0.736152
87.45	0.57623	0.740882
87.5	0.572225	0.739933
87.55	0.573215	0.737618
87.6	0.576531	0.735343
87.65	0.576488	0.743428
87.7	0.577577	0.73577
87.75	0.579826	0.734442
87.8	0.577725	0.743637
87.85	0.576052	0.738823
87.9	0.578075	0.738793
87.95	0.576983	0.74014
88	0.578361	0.742538
88.05	0.572769	0.741671
88.1	0.574427	0.740016
88.15	0.576665	0.74235
88.2	0.574285	0.745752
88.25	0.576166	0.740466
88.3	0.577574	0.737314
88.35	0.576302	0.74107
88.4	0.5763	0.739916
88.45	0.577308	0.736746
88.5	0.573731	0.741378
88.55	0.573092	0.737555
88.6	0.578145	0.742471
88.65	0.577932	0.740074
88.7	0.572653	0.741747
88.75	0.578518	0.740246
88.8	0.577801	0.74137
88.85	0.577211	0.73979
88.9	0.573868	0.740635
88.95	0.576859	0.73788
89	0.576365	0.737382
89.05	0.577845	0.739281
89.1	0.575133	0.736566
89.15	0.577718	0.735424
89.2	0.574017	0.734803
89.25	0.577669	0.737569
89.3	0.576607	0.737264
89.35	0.576936	0.73647
89.4	0.572836	0.739556
89.45	0.570619	0.73827
89.5	0.576894	0.745278
89.55	0.574802	0.741767
89.6	0.577326	0.741204
89.65	0.576876	0.740246
89.7	0.576341	0.741032
89.75	0.577997	0.739464
89.8	0.574854	0.736983
89.85	0.575729	0.744445
89.9	0.579315	0.743528
89.95	0.580081	0.742143
[truncated: 2 more rows]

## Sheet: c
Time_seconds	meanAlmorexantTrace	meanVehicleTrace	SEM_AlmorexantTrace	SEM_VehicleTrace
-9.95	0.456619	0.664888	0.025128	0.0736547
-9.9	0.454661	0.664901	0.0244724	0.07374
-9.85	0.454062	0.667964	0.0246944	0.0724175
-9.8	0.455316	0.670423	0.0248318	0.0718121
-9.75	0.45427	0.671549	0.0238446	0.071489
-9.7	0.455741	0.67293	0.0249274	0.0707593
-9.65	0.456929	0.674385	0.0251463	0.0703502
-9.6	0.456354	0.671302	0.02448	0.0715967
-9.55	0.453676	0.672165	0.024211	0.0716498
-9.5	0.453552	0.670376	0.0240957	0.0723513
-9.45	0.453398	0.670046	0.0248772	0.0729619
-9.4	0.452471	0.66837	0.0241271	0.0733738
-9.35	0.454669	0.667611	0.0241686	0.0733882
-9.3	0.455322	0.667479	0.0245413	0.0737268
-9.25	0.457607	0.665233	0.0259531	0.0746986
-9.2	0.457422	0.664113	0.0250635	0.0749053
-9.15	0.45716	0.667168	0.0246225	0.0742177
-9.1	0.45851	0.667019	0.0257371	0.0747796
-9.05	0.456372	0.666201	0.0234396	0.0747114
-9	0.457108	0.666119	0.0247437	0.0744552
-8.95	0.456141	0.665891	0.0248918	0.0745998
-8.9	0.45657	0.666866	0.0250757	0.0746966
-8.85	0.455405	0.666774	0.0247396	0.0747476
-8.8	0.455771	0.665957	0.0251742	0.0750067
-8.75	0.455492	0.665664	0.0243392	0.074799
-8.7	0.455455	0.665152	0.0238619	0.074621
-8.65	0.455603	0.664423	0.0240347	0.0747868
-8.6	0.456482	0.66167	0.024321	0.0750522
-8.55	0.455949	0.660218	0.0234353	0.0752965
-8.5	0.456311	0.664563	0.0235187	0.0748135
-8.45	0.457988	0.664521	0.0244026	0.0748244
-8.4	0.456989	0.665201	0.0233271	0.0747139
-8.35	0.455906	0.666514	0.0230227	0.0746814
-8.3	0.456868	0.669593	0.0239768	0.0741586
-8.25	0.457075	0.670087	0.0234267	0.073604
-8.2	0.458046	0.671233	0.0233649	0.0734097
-8.15	0.458214	0.671896	0.0229836	0.0728842
-8.1	0.458911	0.673227	0.0240466	0.0724626
-8.05	0.459735	0.673921	0.0243929	0.0720836
-8	0.459215	0.675135	0.0244205	0.0720551
-7.95	0.460282	0.675252	0.0253624	0.0716687
-7.9	0.457784	0.678432	0.0244842	0.0709441
-7.85	0.459448	0.680644	0.0243532	0.0704845
-7.8	0.457896	0.68236	0.0229231	0.0700687
-7.75	0.457875	0.682928	0.0228144	0.0695273
-7.7	0.458403	0.681088	0.0232109	0.0699047
-7.65	0.458151	0.681331	0.0227938	0.0696565
-7.6	0.458895	0.680088	0.0233373	0.0699134
-7.55	0.457877	0.67766	0.0235375	0.0710121
-7.5	0.457699	0.67741	0.0233193	0.0714517
-7.45	0.458113	0.679295	0.0239464	0.0718384
-7.4	0.456108	0.676429	0.0233261	0.0731954
-7.35	0.455937	0.674599	0.0238566	0.074102
-7.3	0.456582	0.672909	0.0237218	0.0746487
-7.25	0.455952	0.672107	0.0235172	0.0749788
-7.2	0.45523	0.668138	0.0231118	0.0757823
-7.15	0.454605	0.667098	0.0234068	0.0762714
-7.1	0.455656	0.666414	0.0242939	0.0765013
-7.05	0.453516	0.665754	0.0237661	0.0765534
-7	0.453645	0.668501	0.0241145	0.075985
-6.95	0.45497	0.667942	0.0240952	0.0764524
-6.9	0.455084	0.669474	0.0230742	0.076015
-6.85	0.457074	0.668489	0.0235377	0.0761915
-6.8	0.45712	0.669108	0.0238577	0.076223
-6.75	0.457819	0.670931	0.0247553	0.0761838
-6.7	0.455287	0.670113	0.0236962	0.0765782
-6.65	0.456485	0.671993	0.0241287	0.0764947
-6.6	0.456145	0.672878	0.0242828	0.0766739
-6.55	0.459097	0.672626	0.0252957	0.0768401
-6.5	0.457936	0.672553	0.0234976	0.0768962
-6.45	0.458308	0.67234	0.0241347	0.0770399
-6.4	0.458456	0.673157	0.0238722	0.0766082
-6.35	0.457307	0.672628	0.0231309	0.0769089
-6.3	0.458721	0.673	0.0240124	0.0768156
-6.25	0.459457	0.674842	0.0239993	0.0763999
-6.2	0.460065	0.671543	0.0242214	0.0770171
-6.15	0.459228	0.673832	0.0241861	0.0766234
-6.1	0.460851	0.672902	0.0242857	0.0765809
-6.05	0.460068	0.671068	0.0237172	0.0769135
-6	0.458342	0.670192	0.0231468	0.0770457
-5.95	0.459008	0.66913	0.0239313	0.0774339
-5.9	0.457509	0.6673	0.0234344	0.0779363
-5.85	0.45548	0.668553	0.0228773	0.0777845
-5.8	0.455094	0.669418	0.0229954	0.0777391
-5.75	0.453137	0.668775	0.0220677	0.0780715
-5.7	0.454219	0.667512	0.0218963	0.0782143
-5.65	0.457739	0.667553	0.0237026	0.0785592
-5.6	0.456702	0.66869	0.022823	0.0785681
-5.55	0.45791	0.667326	0.0233496	0.0787402
-5.5	0.459435	0.670885	0.0236721	0.0781597
-5.45	0.458854	0.670554	0.0239818	0.0784836
-5.4	0.457705	0.671801	0.0227479	0.0779695
-5.35	0.456609	0.669537	0.0223164	0.0783385
-5.3	0.458226	0.668816	0.023435	0.0785781
-5.25	0.456389	0.668961	0.0226225	0.0785668
-5.2	0.45745	0.6686	0.0227216	0.0785689
-5.15	0.458062	0.670176	0.0238195	0.0784652
-5.1	0.458566	0.670371	0.0236658	0.0785871
-5.05	0.456622	0.672369	0.0224847	0.0786013
-5	0.457	0.673718	0.0230967	0.0781182
-4.95	0.457791	0.673771	0.0237559	0.0780044
-4.9	0.458035	0.672537	0.0231522	0.0783843
-4.85	0.459066	0.673757	0.0240337	0.0780532
-4.8	0.457859	0.673229	0.0230153	0.077992
-4.75	0.458853	0.67121	0.0229128	0.078404
-4.7	0.460088	0.670862	0.0233433	0.0788214
-4.65	0.460843	0.673505	0.0242073	0.0783578
-4.6	0.457973	0.672108	0.0227274	0.0785627
-4.55	0.456214	0.672864	0.0219727	0.0783189
-4.5	0.457792	0.675219	0.0228351	0.0781156
-4.45	0.458355	0.675372	0.0233914	0.0783119
-4.4	0.456447	0.674985	0.021936	0.0782243
-4.35	0.458685	0.674873	0.0240167	0.0782704
-4.3	0.456299	0.674077	0.0223498	0.078516
-4.25	0.45664	0.674168	0.023551	0.0785759
-4.2	0.459377	0.674471	0.0258745	0.0781854
-4.15	0.455675	0.674381	0.0235439	0.0778477
-4.1	0.45613	0.675102	0.0228152	0.0776203
-4.05	0.453853	0.674085	0.0215289	0.0777544
-4	0.454668	0.67413	0.022615	0.0774837
-3.95	0.454428	0.673985	0.0222752	0.0773053
-3.9	0.455713	0.674533	0.0227381	0.0775018
-3.85	0.454776	0.674477	0.0218669	0.0775552
-3.8	0.454866	0.674628	0.0218269	0.0775405
-3.75	0.454742	0.672548	0.0215353	0.0778829
-3.7	0.457023	0.67398	0.0235951	0.0779063
-3.65	0.456409	0.674363	0.0237823	0.077706
-3.6	0.455796	0.674306	0.0236806	0.0777203
-3.55	0.455349	0.676009	0.0238247	0.0773579
-3.5	0.455519	0.675252	0.0233467	0.0775193
-3.45	0.455534	0.675085	0.0226988	0.0774484
-3.4	0.454503	0.675095	0.0225938	0.0773599
-3.35	0.454109	0.675538	0.0220837	0.0772715
-3.3	0.457271	0.675247	0.0228888	0.0774607
-3.25	0.456322	0.676108	0.0224808	0.0772118
-3.2	0.456033	0.676992	0.0223221	0.0769584
-3.15	0.457138	0.678195	0.022787	0.0765749
-3.1	0.456602	0.676902	0.0222731	0.0766569
-3.05	0.457107	0.676824	0.023484	0.0762606
-3	0.457035	0.67307	0.0227565	0.0766856
-2.95	0.457022	0.672973	0.0228597	0.0764144
-2.9	0.457374	0.673581	0.0230257	0.0762894
-2.85	0.457906	0.67441	0.0232812	0.0759881
-2.8	0.458125	0.674251	0.022705	0.0762548
-2.75	0.458054	0.676904	0.0231136	0.0758414
-2.7	0.459317	0.67452	0.0236021	0.0761558
-2.65	0.457865	0.673629	0.022015	0.0761034
-2.6	0.460054	0.673406	0.0232873	0.0760016
-2.55	0.459982	0.672071	0.0235396	0.0760668
-2.5	0.459465	0.670521	0.0229063	0.0762389
-2.45	0.459852	0.671082	0.0230206	0.0762866
-2.4	0.458459	0.67137	0.0222331	0.0763852
-2.35	0.457328	0.67078	0.0214454	0.0764527
-2.3	0.45819	0.669735	0.0214041	0.0765798
-2.25	0.457802	0.673844	0.0217085	0.0759763
-2.2	0.456753	0.675313	0.021191	0.0754131
-2.15	0.45904	0.676086	0.0229418	0.0751823
-2.1	0.458475	0.675448	0.0230545	0.0750126
-2.05	0.457104	0.676027	0.0228271	0.0747732
-2	0.456666	0.674924	0.022087	0.0747464
-1.95	0.454717	0.675433	0.0213444	0.0748257
-1.9	0.455448	0.673334	0.0215736	0.07507
-1.85	0.457018	0.673817	0.021772	0.0751797
-1.8	0.457822	0.675539	0.0219456	0.0746186
-1.75	0.457748	0.674538	0.0210069	0.0746828
-1.7	0.45999	0.671986	0.0215111	0.0747475
-1.65	0.460875	0.673501	0.0218224	0.0743015
-1.6	0.460178	0.672828	0.0218373	0.0744144
-1.55	0.461175	0.673721	0.0226301	0.0744706
-1.5	0.460576	0.674151	0.0228087	0.0744689
-1.45	0.4594	0.675785	0.0224642	0.0743897
-1.4	0.459292	0.674931	0.0225029	0.074688
-1.35	0.45955	0.674831	0.0225181	0.0748039
-1.3	0.459339	0.67326	0.0222751	0.0749153
-1.25	0.459623	0.672394	0.0225011	0.0746894
-1.2	0.460029	0.671747	0.0226607	0.0745846
-1.15	0.459232	0.671243	0.0217644	0.0745184
-1.1	0.460858	0.672614	0.0222593	0.0739029
-1.05	0.460145	0.67393	0.0218326	0.0738192
-1	0.460727	0.673667	0.0221188	0.0739507
-0.95	0.459477	0.673956	0.0217351	0.0738566
-0.9	0.458999	0.67344	0.0219687	0.07375
-0.85	0.456962	0.673344	0.0217392	0.0739846
-0.8	0.456877	0.670898	0.0218697	0.0741241
-0.75	0.457165	0.671925	0.0218635	0.0738873
-0.7	0.455376	0.672107	0.0203464	0.073834
-0.65	0.45658	0.673439	0.0209442	0.0737454
-0.6	0.456885	0.672829	0.0211812	0.0735877
-0.55	0.457576	0.672464	0.0212545	0.0738869
-0.5	0.456802	0.672857	0.0215286	0.0738449
-0.45	0.456677	0.675902	0.0214958	0.0735853
-0.4	0.45621	0.675924	0.0212251	0.0735733
-0.35	0.45639	0.674436	0.0211053	0.0737661
-0.3	0.45545	0.674465	0.0208849	0.0738028
-0.25	0.457622	0.673779	0.0216153	0.0739466
-0.2	0.456725	0.671585	0.0205721	0.0742564
-0.15	0.458025	0.672015	0.0213035	0.074321
-0.1	0.459847	0.672322	0.0224259	0.074367
-0.05	0.45955	0.672513	0.0223541	0.0743652
0	0.457018	0.67285	0.0211979	0.0742406
0.05	0.457331	0.672058	0.0223759	0.0744289
0.1	0.456433	0.670358	0.0222927	0.0752017
0.15	0.455614	0.674898	0.0222163	0.0747901
0.2	0.455642	0.675319	0.0219302	0.0747795
0.25	0.458386	0.676498	0.0230562	0.074508
0.3	0.458318	0.676453	0.0216492	0.0742771
0.35	0.459824	0.676349	0.0229642	0.0743952
0.4	0.458591	0.676412	0.0217827	0.0745983
0.45	0.461242	0.676193	0.0233464	0.0746974
0.5	0.461946	0.677156	0.0236721	0.0749539
0.55	0.462096	0.679452	0.0240722	0.0748764
0.6	0.463239	0.681813	0.0239801	0.0744935
0.65	0.464833	0.682495	0.0236231	0.0740611
0.7	0.466561	0.685	0.0243424	0.0737473
0.75	0.468164	0.688207	0.0252244	0.073163
0.8	0.468469	0.691292	0.0249489	0.0730078
0.85	0.471197	0.689948	0.0249974	0.0730525
0.9	0.472004	0.69363	0.0256947	0.0729203
0.95	0.470921	0.693987	0.0245071	0.0730156
1	0.472527	0.695112	0.0248601	0.0728958
1.05	0.473947	0.695737	0.0245085	0.0729171
1.1	0.475161	0.69851	0.0250738	0.0727674
1.15	0.476005	0.699069	0.0247342	0.0726343
1.2	0.477178	0.701361	0.0248619	0.0724524
1.25	0.478746	0.702695	0.024313	0.0725341
1.3	0.479595	0.702789	0.023853	0.0725957
1.35	0.480651	0.703584	0.0236483	0.0725394
1.4	0.484004	0.706057	0.0239139	0.0722552
1.45	0.486205	0.707875	0.0236739	0.0721681
1.5	0.488067	0.708031	0.0237919	0.0721615
1.55	0.488908	0.709347	0.0235235	0.0720269
1.6	0.490918	0.709839	0.0241062	0.0720731
1.65	0.490879	0.710681	0.0237908	0.0724373
1.7	0.492517	0.709695	0.0236634	0.0726754
1.75	0.492789	0.711118	0.0236006	0.0726071
1.8	0.493756	0.71297	0.0232353	0.0728058
1.85	0.496175	0.715028	0.0243889	0.0729787
1.9	0.493757	0.717417	0.0235977	0.0726897
1.95	0.492464	0.719447	0.0238565	0.0725356
2	0.492475	0.720069	0.0239007	0.0726342
2.05	0.492121	0.721372	0.0244204	0.0724794
2.1	0.492434	0.722501	0.0239305	0.0722797
2.15	0.494461	0.722407	0.0245199	0.0724717
2.2	0.495099	0.722626	0.0246312	0.0726205
2.25	0.495561	0.724538	0.0240459	0.0726617
2.3	0.496161	0.723857	0.0237604	0.0729271
2.35	0.496601	0.724358	0.0242301	0.0729799
2.4	0.496773	0.727184	0.0233774	0.0727891
2.45	0.497636	0.727345	0.0228859	0.0728089
2.5	0.497581	0.72666	0.022889	0.0729155
2.55	0.498652	0.728314	0.0236809	0.0728476
2.6	0.498968	0.730158	0.0239006	0.0726175
2.65	0.49947	0.730234	0.0237786	0.0728114
2.7	0.501785	0.731579	0.0250823	0.0727692
2.75	0.499778	0.734281	0.0245391	0.0726118
2.8	0.502521	0.733974	0.0249158	0.0727202
2.85	0.502347	0.734589	0.0246627	0.07284
2.9	0.503674	0.735741	0.0244687	0.0728119
2.95	0.504871	0.735708	0.0243445	0.0731009
3	0.506903	0.735881	0.0246851	0.0734313
3.05	0.506671	0.734816	0.0255265	0.0737213
3.1	0.505774	0.732595	0.0247544	0.0741627
3.15	0.504062	0.73468	0.0244547	0.0739477
3.2	0.503816	0.733528	0.0249876	0.0741443
3.25	0.503511	0.732545	0.0244364	0.0741713
3.3	0.503943	0.733763	0.0244483	0.0740253
3.35	0.505127	0.734874	0.0241807	0.0740008
3.4	0.503204	0.734794	0.0228596	0.0743824
3.45	0.504858	0.735922	0.0242764	0.0743603
3.5	0.504811	0.736638	0.0245105	0.0744334
3.55	0.504715	0.738533	0.0250175	0.0742191
3.6	0.503789	0.736328	0.0256039	0.0746799
3.65	0.503046	0.739955	0.0251829	0.0741907
3.7	0.502393	0.740514	0.0246437	0.0740972
3.75	0.502525	0.740791	0.0243092	0.0738516
3.8	0.504189	0.74043	0.0244634	0.0740879
3.85	0.505612	0.743483	0.024681	0.0734918
3.9	0.506602	0.742012	0.0256682	0.0734979
3.95	0.505991	0.744773	0.0246604	0.0733146
4	0.507364	0.744164	0.0256823	0.0734849
4.05	0.506301	0.744542	0.0241569	0.0734144
4.1	0.505469	0.742443	0.0246433	0.0739539
4.15	0.505937	0.742683	0.0235543	0.0741699
4.2	0.507582	0.741844	0.0248956	0.0743618
4.25	0.507156	0.742918	0.0241263	0.0744612
4.3	0.506156	0.743314	0.0238728	0.0745388
4.35	0.508067	0.743463	0.0244731	0.0745116
4.4	0.506219	0.74466	0.0250669	0.0744571
4.45	0.505563	0.74531	0.0248542	0.0743564
4.5	0.506453	0.74527	0.0256707	0.0743692
4.55	0.507338	0.745247	0.0257682	0.0745011
4.6	0.506492	0.744699	0.0251596	0.0747329
4.65	0.507252	0.74532	0.0247305	0.0749009
4.7	0.50795	0.745871	0.0255099	0.0746548
4.75	0.50701	0.747481	0.025068	0.0743619
4.8	0.506928	0.747945	0.0263477	0.074352
4.85	0.509067	0.747654	0.0274525	0.0743886
4.9	0.506176	0.749165	0.0259063	0.0742324
4.95	0.508474	0.748255	0.0263311	0.0744692
5	0.508406	0.749423	0.0265143	0.0743294
5.05	0.508043	0.74908	0.0257665	0.0742976
5.1	0.507383	0.750151	0.0247033	0.0740981
5.15	0.508194	0.75139	0.0238165	0.0743463
5.2	0.508774	0.749484	0.0243777	0.074689
5.25	0.509822	0.750265	0.0244708	0.0750637
5.3	0.511174	0.749733	0.0260011	0.075427
5.35	0.511488	0.748871	0.0264133	0.0756459
5.4	0.510727	0.750751	0.026064	0.0751159
5.45	0.509965	0.750962	0.0264548	0.0751328
5.5	0.509968	0.749555	0.0266639	0.0753047
5.55	0.509161	0.750999	0.0265765	0.0752352
5.6	0.509206	0.751116	0.0264003	0.075311
5.65	0.507526	0.751802	0.0265672	0.0754751
5.7	0.508166	0.752113	0.027427	0.0755574
5.75	0.506211	0.751965	0.0267028	0.0756524
5.8	0.505412	0.751752	0.0271794	0.0755824
5.85	0.504679	0.752277	0.0265586	0.0754061
5.9	0.505968	0.754078	0.0261364	0.0752479
5.95	0.506574	0.753908	0.0253007	0.0754058
6	0.50743	0.754574	0.0249622	0.0750464
6.05	0.510195	0.754558	0.0251556	0.0751354
6.1	0.511421	0.754167	0.025814	0.0754021
6.15	0.511057	0.754614	0.0252542	0.0752689
6.2	0.511819	0.754827	0.0257101	0.0753455
6.25	0.512459	0.756856	0.0258527	0.0755251
6.3	0.512462	0.756555	0.0260012	0.0755749
6.35	0.512185	0.758205	0.0264693	0.0751289
6.4	0.512168	0.758584	0.026627	0.0752355
6.45	0.512928	0.760212	0.0278848	0.0747012
6.5	0.511747	0.759138	0.0270172	0.0745689
6.55	0.511268	0.761821	0.0265197	0.074301
6.6	0.511702	0.761499	0.0268626	0.0744138
6.65	0.512927	0.761224	0.0283198	0.0741849
6.7	0.512276	0.761608	0.0266578	0.0743764
6.75	0.511395	0.763136	0.0264272	0.0741118
6.8	0.512687	0.762232	0.0265472	0.0741032
6.85	0.510976	0.76303	0.0257969	0.0740802
6.9	0.509519	0.762859	0.0256588	0.0742121
6.95	0.511402	0.762196	0.0263711	0.0741287
7	0.514241	0.762117	0.027587	0.0743993
7.05	0.51255	0.761275	0.0266459	0.0743886
7.1	0.514628	0.762366	0.0271892	0.0744589
7.15	0.514834	0.762446	0.0257783	0.0743154
7.2	0.516664	0.761995	0.0282323	0.0742489
7.25	0.515518	0.763696	0.0273794	0.0739293
7.3	0.516022	0.764287	0.0270507	0.0735897
7.35	0.518267	0.765456	0.0289248	0.0732622
7.4	0.517551	0.765909	0.0273122	0.0734159
7.45	0.51793	0.767793	0.0277016	0.0726582
7.5	0.51817	0.767634	0.0277742	0.0726831
7.55	0.518845	0.768233	0.0286337	0.0726304
7.6	0.517205	0.769381	0.0273463	0.0725228
7.65	0.518469	0.769668	0.0281434	0.0722289
7.7	0.519304	0.766739	0.0286576	0.0732214
7.75	0.51565	0.769166	0.0274314	0.0724674
7.8	0.515123	0.770658	0.0269187	0.07259
7.85	0.51461	0.769233	0.0270867	0.0725849
7.9	0.513435	0.770451	0.0269894	0.0724702
7.95	0.514343	0.769998	0.0276193	0.0722016
8	0.516967	0.770818	0.0278658	0.0723901
8.05	0.517986	0.771997	0.0276458	0.0721041
8.1	0.519895	0.773146	0.02833	0.0717
8.15	0.518053	0.774168	0.0267729	0.0711992
8.2	0.521361	0.775864	0.0286786	0.0707662
8.25	0.519005	0.774955	0.0274737	0.0709199
8.3	0.520736	0.776119	0.0279665	0.0709916
8.35	0.521864	0.776005	0.0278602	0.0711721
8.4	0.52235	0.77618	0.0287321	0.071574
8.45	0.520572	0.776017	0.0265507	0.0719041
8.5	0.52438	0.774414	0.0284219	0.0717562
8.55	0.523085	0.775449	0.0285328	0.0717643
8.6	0.521799	0.775926	0.0267291	0.0719312
8.65	0.52343	0.77501	0.0281962	0.0719586
8.7	0.52293	0.775502	0.0278659	0.0714853
8.75	0.521936	0.776976	0.0274676	0.0714586
8.8	0.521965	0.778899	0.0277098	0.0709647
8.85	0.521573	0.77825	0.0278748	0.0709472
8.9	0.521504	0.7819	0.0265801	0.0701917
8.95	0.522646	0.781091	0.0276663	0.0706385
9	0.522276	0.780573	0.0284448	0.0707024
9.05	0.524038	0.780401	0.0287664	0.0710695
9.1	0.523593	0.783768	0.0288632	0.070155
9.15	0.522819	0.783595	0.0285381	0.0706746
9.2	0.523132	0.785047	0.0289324	0.0702499
9.25	0.524209	0.785413	0.028705	0.0703347
9.3	0.524705	0.78686	0.0305534	0.0703121
9.35	0.521856	0.783665	0.0295344	0.0712011
9.4	0.523834	0.785798	0.0301113	0.0707206
9.45	0.525166	0.786747	0.0310027	0.071063
9.5	0.522887	0.786832	0.0283153	0.0712632
9.55	0.524763	0.787327	0.0301317	0.0710143
9.6	0.523547	0.788683	0.0280278	0.0710539
9.65	0.522719	0.7869	0.02854	0.0716387
9.7	0.523163	0.787322	0.0288821	0.0718498
9.75	0.522777	0.789925	0.0290996	0.0713112
9.8	0.524737	0.790935	0.0290787	0.0719211
9.85	0.525253	0.790115	0.0292457	0.0718295
9.9	0.526271	0.792202	0.0292961	0.0715573
9.95	0.525924	0.793209	0.0291758	0.0711156
10	0.527885	0.790557	0.0298523	0.0716963
10.05	0.527348	0.792289	0.0298187	0.071396
10.1	0.526752	0.792331	0.0296763	0.0717257
10.15	0.526609	0.791229	0.0299968	0.0722143
10.2	0.528197	0.793263	0.0299221	0.0724452
10.25	0.527614	0.792588	0.0294836	0.0724823
10.3	0.529412	0.793248	0.0304804	0.0724668
10.35	0.529749	0.795907	0.0297377	0.0721514
10.4	0.530865	0.796786	0.0296647	0.0718919
10.45	0.53074	0.796866	0.0299411	0.0718456
10.5	0.531657	0.799036	0.030457	0.0715048
10.55	0.529783	0.800387	0.0295253	0.0711651
10.6	0.529941	0.801913	0.0298292	0.0711006
10.65	0.530359	0.800864	0.0305668	0.0713602
10.7	0.529389	0.802939	0.0299357	0.0715725
10.75	0.530101	0.8017	0.0296496	0.0719351
10.8	0.528946	0.800008	0.0285423	0.0728134
10.85	0.530857	0.800948	0.0297469	0.0726846
10.9	0.528729	0.800533	0.0293043	0.0727095
10.95	0.530144	0.801312	0.0300426	0.0729603
11	0.527721	0.802613	0.0292602	0.0726101
11.05	0.530368	0.802903	0.0309311	0.0725775
11.1	0.528264	0.80275	0.030143	0.0727544
11.15	0.53155	0.802111	0.0317387	0.0728021
11.2	0.531418	0.804118	0.0307317	0.0726113
11.25	0.530691	0.804627	0.0297549	0.0725937
11.3	0.531268	0.804486	0.0303325	0.0725265
11.35	0.534499	0.804683	0.0317404	0.0730079
11.4	0.532644	0.805478	0.0306274	0.0730851
11.45	0.528666	0.806399	0.0296764	0.0733517
11.5	0.529556	0.806358	0.0302793	0.0735814
11.55	0.530345	0.807139	0.0302217	0.0732718
11.6	0.530234	0.809616	0.0305686	0.0725886
11.65	0.53225	0.811101	0.0314712	0.072266
11.7	0.531133	0.811018	0.0296684	0.0719432
11.75	0.533075	0.813361	0.0314872	0.0716997
11.8	0.53379	0.813553	0.0317967	0.0716192
11.85	0.533093	0.814527	0.0298902	0.0717851
11.9	0.536049	0.813592	0.0305915	0.0718767
11.95	0.536003	0.813291	0.029274	0.0724891
12	0.535345	0.815002	0.0287837	0.0724906
12.05	0.537617	0.814229	0.0303049	0.0727514
12.1	0.537418	0.815488	0.0310443	0.0728883
12.15	0.536309	0.814524	0.0307624	0.0729975
12.2	0.536496	0.815386	0.031314	0.0728527
12.25	0.538338	0.814885	0.0318612	0.0735292
12.3	0.53819	0.816191	0.0322468	0.073215
12.35	0.537708	0.816067	0.0326908	0.0740065
12.4	0.53693	0.814788	0.0327025	0.0741484
12.45	0.536431	0.814833	0.0318657	0.0740551
12.5	0.537142	0.817473	0.0321153	0.0737661
12.55	0.538314	0.815116	0.032394	0.0744315
12.6	0.536769	0.817845	0.030411	0.0737937
12.65	0.539984	0.818948	0.0320506	0.0735191
12.7	0.539832	0.820322	0.0320254	0.0730035
12.75	0.538716	0.821814	0.0318108	0.0727646
12.8	0.539445	0.823054	0.0323811	0.0721515
12.85	0.539058	0.825539	0.0313464	0.071952
12.9	0.539114	0.825636	0.0305627	0.0721313
12.95	0.539957	0.825292	0.0307237	0.0722398
13	0.538898	0.826433	0.0289554	0.0722996
13.05	0.540998	0.824448	0.0302139	0.0725303
13.1	0.541105	0.825725	0.0305349	0.0726904
13.15	0.5417	0.824507	0.0322846	0.0727811
13.2	0.541088	0.826213	0.0321914	0.0725813
13.25	0.54081	0.827287	0.0314391	0.0723189
13.3	0.542345	0.826608	0.0334824	0.0725823
13.35	0.542925	0.825668	0.033372	0.0725323
13.4	0.541087	0.825416	0.0323441	0.072644
13.45	0.542484	0.826113	0.0322133	0.0734188
13.5	0.541964	0.825024	0.0325347	0.0736443
13.55	0.542619	0.82686	0.0333008	0.0734532
13.6	0.541345	0.826815	0.0318622	0.0734818
13.65	0.543071	0.827566	0.0319039	0.0730883
13.7	0.542151	0.827508	0.0311502	0.072603
13.75	0.540366	0.828466	0.0299895	0.072671
13.8	0.544916	0.828544	0.0313323	0.0726697
13.85	0.543113	0.827851	0.0313118	0.0728658
13.9	0.542972	0.829143	0.0324603	0.0727529
13.95	0.543036	0.828003	0.0339977	0.072991
14	0.542785	0.829795	0.0344298	0.0732129
14.05	0.538828	0.830717	0.0332897	0.0732012
14.1	0.540494	0.830379	0.0319225	0.0734098
14.15	0.542416	0.829702	0.0317703	0.073727
14.2	0.543725	0.832128	0.0318044	0.0733847
14.25	0.545962	0.833794	0.0317632	0.0734269
14.3	0.544779	0.834139	0.0299637	0.0734974
14.35	0.544736	0.835907	0.0324815	0.0727864
14.4	0.543073	0.836622	0.0323283	0.0724515
14.45	0.542274	0.836827	0.0324635	0.0723955
14.5	0.542152	0.837357	0.0331156	0.0721117
14.55	0.54245	0.837437	0.0321346	0.0721732
14.6	0.542604	0.838386	0.0317172	0.0721444
14.65	0.544007	0.836973	0.0308553	0.0722789
14.7	0.545477	0.837451	0.0319733	0.0727156
14.75	0.545215	0.836524	0.0307597	0.07282
14.8	0.545148	0.837472	0.0309543	0.0728627
14.85	0.546465	0.837669	0.0308356	0.0730664
14.9	0.546805	0.83896	0.0319288	0.0730473
14.95	0.548046	0.838794	0.0319254	0.0727635
15	0.549172	0.841849	0.0309044	0.0729071
15.05	0.552229	0.842018	0.0335511	0.0727443
15.1	0.552909	0.842664	0.0334543	0.0728324
15.15	0.551806	0.843017	0.0321984	0.0731052
15.2	0.553487	0.842866	0.0330584	0.0730434
15.25	0.550991	0.844437	0.0322765	0.0731686
15.3	0.551074	0.84449	0.0317997	0.0731861
15.35	0.550822	0.84407	0.0324519	0.0730077
15.4	0.551875	0.84799	0.0329332	0.0727244
15.45	0.552094	0.845843	0.0329087	0.0726119
15.5	0.554376	0.846734	0.0338656	0.0726765
15.55	0.553411	0.846118	0.0331828	0.0728446
15.6	0.553695	0.845927	0.0321386	0.0730076
15.65	0.553943	0.846726	0.032593	0.0729895
15.7	0.554903	0.847229	0.0325339	0.073119
15.75	0.553329	0.847821	0.0317464	0.0727485
15.8	0.553177	0.848373	0.0307091	0.0728246
15.85	0.554241	0.850456	0.031842	0.0721487
15.9	0.554513	0.849935	0.0324501	0.0722787
15.95	0.55363	0.850491	0.0330542	0.0721933
16	0.551201	0.851311	0.0313516	0.0721776
16.05	0.550661	0.852671	0.0318213	0.0722362
16.1	0.551944	0.850739	0.0335257	0.07283
16.15	0.552276	0.851966	0.0331511	0.073106
16.2	0.553243	0.853238	0.0325236	0.0733239
16.25	0.554311	0.851666	0.0327446	0.0733914
16.3	0.553676	0.853695	0.0317589	0.0733848
16.35	0.556936	0.853754	0.0336375	0.0733472
16.4	0.555463	0.853699	0.0321891	0.0731731
16.45	0.553591	0.854223	0.0326494	0.073156
16.5	0.554051	0.854706	0.0323931	0.0730525
16.55	0.554479	0.855555	0.0326937	0.0731788
16.6	0.554475	0.855257	0.032329	0.0735979
16.65	0.557152	0.856035	0.0325869	0.073316
16.7	0.558317	0.856259	0.0318184	0.0731115
16.75	0.557693	0.857496	0.0321955	0.0730134
16.8	0.557971	0.857173	0.0324231	0.0727787
16.85	0.556489	0.857716	0.0320712	0.0721259
16.9	0.55607	0.858589	0.0329994	0.0724559
16.95	0.552669	0.858285	0.0311034	0.071863
17	0.553695	0.859213	0.0331965	0.0721525
17.05	0.555571	0.858709	0.0333406	0.0723883
17.1	0.556383	0.860821	0.0322655	0.0722689
17.15	0.558493	0.858922	0.0330045	0.0720139
17.2	0.558622	0.861295	0.0317568	0.0721689
17.25	0.560901	0.862085	0.0322522	0.0721923
17.3	0.561718	0.86248	0.0323277	0.0719475
17.35	0.563056	0.862368	0.0328966	0.0722993
17.4	0.559658	0.862141	0.0319902	0.072342
17.45	0.561111	0.862357	0.0330961	0.0727537
17.5	0.562224	0.864311	0.0342362	0.0724384
17.55	0.560174	0.864233	0.0340357	0.0727549
17.6	0.558566	0.864575	0.0346093	0.0727013
17.65	0.557829	0.864737	0.0334257	0.0722652
17.7	0.557277	0.866386	0.0342262	0.0724746
17.75	0.557608	0.865396	0.0345591	0.0724796
17.8	0.558145	0.865362	0.0337098	0.0725157
17.85	0.559796	0.865615	0.0339875	0.0723326
17.9	0.558841	0.865782	0.0341611	0.0725237
17.95	0.560904	0.865841	0.033476	0.0729735
18	0.561195	0.865684	0.033612	0.0733799
18.05	0.560898	0.867175	0.0340517	0.0728562
18.1	0.561305	0.8678	0.0334105	0.07328
18.15	0.564964	0.868537	0.0348719	0.0733112
18.2	0.560943	0.866973	0.033517	0.0728216
18.25	0.564819	0.867548	0.0346452	0.0729032
18.3	0.563784	0.866757	0.0344584	0.0731687
18.35	0.56187	0.86633	0.0341683	0.0730738
18.4	0.560144	0.866676	0.0325706	0.0734446
18.45	0.561789	0.867032	0.0324763	0.0733459
18.5	0.562102	0.867913	0.0333281	0.0733172
18.55	0.562658	0.868243	0.0328384	0.0732405
18.6	0.563528	0.868781	0.0329937	0.0732248
18.65	0.563756	0.871166	0.0325919	0.0728546
18.7	0.564433	0.87119	0.0314767	0.0724541
18.75	0.566096	0.873222	0.0332909	0.0719421
18.8	0.566495	0.87391	0.0325427	0.0713979
18.85	0.567409	0.875962	0.0331004	0.0714553
18.9	0.567726	0.874976	0.0341541	0.0714931
18.95	0.564848	0.8765	0.0342596	0.0719578
19	0.566535	0.876621	0.0346716	0.0722836
19.05	0.563726	0.876781	0.0341642	0.0722921
19.1	0.56392	0.877294	0.0344582	0.072115
19.15	0.56442	0.876521	0.0347722	0.0717335
19.2	0.565021	0.879723	0.0338005	0.0717646
19.25	0.56617	0.878959	0.0357261	0.0715185
19.3	0.566623	0.878166	0.0358455	0.0716357
19.35	0.564532	0.878274	0.0345454	0.0721334
19.4	0.564334	0.878287	0.0338501	0.0718525
19.45	0.565227	0.880515	0.0358284	0.0719172
19.5	0.565662	0.87897	0.0345752	0.0714632
19.55	0.565738	0.882657	0.0332362	0.0720034
19.6	0.568656	0.882208	0.033664	0.0715103
19.65	0.567881	0.882982	0.0332708	0.0716734
19.7	0.569687	0.882497	0.0335972	0.071745
19.75	0.569675	0.884251	0.0337258	0.072017
19.8	0.569474	0.882547	0.0338314	0.0714181
19.85	0.56741	0.884181	0.0339769	0.0713277
19.9	0.568048	0.883087	0.0332334	0.0712834
19.95	0.570424	0.883716	0.0345437	0.0715477
20	0.569148	0.882995	0.0336333	0.0709806
20.05	0.56854	0.88488	0.0336741	0.0712343
20.1	0.56957	0.884324	0.0331971	0.0706061
20.15	0.571184	0.885418	0.0341611	0.0707013
20.2	0.57085	0.885256	0.0342741	0.0703707
20.25	0.570691	0.884641	0.0341785	0.0705147
20.3	0.571811	0.887039	0.0335972	0.0707765
20.35	0.57227	0.886048	0.0341358	0.0708536
20.4	0.571605	0.889594	0.0335624	0.0707641
20.45	0.572226	0.886412	0.0339165	0.0699695
20.5	0.573928	0.889458	0.0339281	0.069829
20.55	0.572505	0.889651	0.032959	0.0698502
20.6	0.573077	0.891758	0.0329357	0.0702047
20.65	0.574289	0.889937	0.0340521	0.0699809
20.7	0.572508	0.890675	0.0328447	0.0702101
20.75	0.572007	0.891872	0.0333371	0.0704841
20.8	0.570962	0.889793	0.0327596	0.0707934
20.85	0.571553	0.890623	0.0344363	0.0710233
20.9	0.571337	0.889787	0.0338751	0.071271
20.95	0.573238	0.890051	0.0353755	0.0706249
21	0.572387	0.889132	0.034641	0.0712278
21.05	0.57268	0.890567	0.0349575	0.0704789
21.1	0.572804	0.890566	0.0343266	0.0703992
21.15	0.573052	0.892873	0.0353211	0.0708459
21.2	0.570334	0.890376	0.0345111	0.0715063
21.25	0.572324	0.890058	0.0355068	0.0711475
21.3	0.573027	0.889541	0.0351233	0.0714275
21.35	0.572214	0.890739	0.0351528	0.0715003
21.4	0.57266	0.891809	0.0349769	0.0713407
21.45	0.575827	0.893459	0.0353249	0.0707109
21.5	0.575486	0.894522	0.0358036	0.0706078
21.55	0.57296	0.894802	0.0349098	0.0701598
21.6	0.57581	0.895809	0.0349243	0.0701251
21.65	0.57629	0.897492	0.0349789	0.0705336
21.7	0.573641	0.896716	0.0334956	0.0705265
21.75	0.575224	0.897069	0.0343848	0.0707472
21.8	0.575473	0.899307	0.0341626	0.0712076
21.85	0.574751	0.897044	0.0343817	0.0710361
21.9	0.575309	0.896542	0.0348493	0.0710156
21.95	0.575269	0.896743	0.0334721	0.0714392
22	0.574975	0.898265	0.0328408	0.0715903
22.05	0.576206	0.897467	0.03445	0.0713182
22.1	0.573989	0.899132	0.0335207	0.0710907
22.15	0.575135	0.899873	0.0341377	0.0715472
22.2	0.574874	0.899909	0.0350046	0.0710443
22.25	0.571972	0.901137	0.0348275	0.0707444
22.3	0.573089	0.900943	0.0349518	0.0710256
22.35	0.575223	0.900479	0.0352923	0.0712726
22.4	0.573385	0.903252	0.0351972	0.0714227
22.45	0.572508	0.902082	0.03478	0.0714842
22.5	0.575168	0.898184	0.0351734	0.071788
22.55	0.578105	0.90029	0.0360481	0.0722621
22.6	0.577658	0.899838	0.035002	0.0724396
22.65	0.580787	0.900124	0.0358326	0.0723044
22.7	0.580057	0.900308	0.0352801	0.0721329
22.75	0.582058	0.900487	0.0351257	0.071699
22.8	0.581932	0.899727	0.0359263	0.0716573
22.85	0.579801	0.900495	0.0357875	0.071843
22.9	0.581647	0.900961	0.0369184	0.0719455
22.95	0.580999	0.901428	0.0356216	0.0725993
23	0.58032	0.900789	0.0365554	0.0720654
23.05	0.579922	0.901796	0.036527	0.0718015
23.1	0.581307	0.903429	0.0372872	0.0718168
23.15	0.578711	0.900342	0.0366302	0.071696
23.2	0.57652	0.90144	0.0359472	0.0724409
23.25	0.576027	0.90034	0.0363262	0.0723546
23.3	0.575156	0.900718	0.0357913	0.0720738
23.35	0.576182	0.901196	0.0354505	0.0729947
23.4	0.576073	0.900183	0.0358444	0.0726852
23.45	0.576499	0.90084	0.0362707	0.0726085
23.5	0.576912	0.903651	0.0356749	0.0730586
23.55	0.578775	0.901766	0.0360742	0.0730388
23.6	0.579207	0.901261	0.0364418	0.0724022
23.65	0.579663	0.903005	0.0366487	0.0721618
23.7	0.580092	0.903452	0.0356687	0.0717329
23.75	0.581065	0.904362	0.035814	0.0719486
23.8	0.578723	0.905325	0.0351207	0.0726276
23.85	0.577998	0.903816	0.0357338	0.0727829
23.9	0.579886	0.902522	0.036605	0.0732309
23.95	0.57951	0.902091	0.0357655	0.0733626
24	0.581189	0.903422	0.036743	0.0743956
24.05	0.580143	0.902588	0.0348939	0.073238
24.1	0.583295	0.904939	0.036242	0.0725977
24.15	0.583007	0.90737	0.035823	0.0724947
24.2	0.582734	0.90879	0.0365242	0.0714506
24.25	0.580595	0.910513	0.0363127	0.0705839
24.3	0.58148	0.910704	0.0360385	0.0710363
24.35	0.581043	0.910692	0.0352962	0.0717996
24.4	0.5803	0.911156	0.034802	0.0716186
24.45	0.580342	0.909706	0.0343621	0.0719789
24.5	0.58054	0.90952	0.0343934	0.0731806
24.55	0.581628	0.909023	0.0349689	0.0734744
24.6	0.580499	0.908955	0.0356566	0.0729051
24.65	0.58088	0.907862	0.0356843	0.0731671
24.7	0.581148	0.907207	0.0354264	0.0734618
24.75	0.581569	0.908096	0.0352328	0.0733971
24.8	0.58221	0.908231	0.036206	0.0727043
24.85	0.581861	0.909487	0.0356405	0.0723621
24.9	0.581711	0.910443	0.0352077	0.0722422
24.95	0.582551	0.912337	0.035265	0.0715679
25	0.583522	0.911686	0.0346399	0.0704868
25.05	0.582637	0.915504	0.0349293	0.0706324
25.1	0.584824	0.913617	0.0355377	0.0707031
25.15	0.585596	0.91694	0.0364898	0.0708409
25.2	0.581724	0.915696	0.0350814	0.0708491
25.25	0.582722	0.914415	0.0369909	0.0709414
25.3	0.581924	0.913471	0.0361669	0.0720273
25.35	0.580061	0.912304	0.0353	0.0718306
25.4	0.581316	0.910537	0.035217	0.071174
25.45	0.582412	0.91452	0.0352875	0.0714717
25.5	0.582546	0.914365	0.0351806	0.0710627
25.55	0.582638	0.913931	0.0354286	0.0707249
25.6	0.582963	0.916705	0.0359217	0.0706618
25.65	0.582479	0.915446	0.0358879	0.0712314
25.7	0.581922	0.914379	0.0352714	0.0721556
25.75	0.583524	0.912371	0.0359921	0.0725502
25.8	0.585055	0.91058	0.0365289	0.0723936
25.85	0.585593	0.909525	0.0362286	0.0729902
25.9	0.584611	0.90974	0.0358226	0.0730765
25.95	0.586989	0.910404	0.0361961	0.0728024
26	0.583872	0.912749	0.0352779	0.072475
26.05	0.583351	0.913072	0.0350425	0.0720237
26.1	0.582989	0.913626	0.0350055	0.071369
26.15	0.583049	0.915256	0.03517	0.0716803
26.2	0.582057	0.913328	0.0357491	0.0713941
26.25	0.583002	0.912937	0.0354913	0.0721089
26.3	0.584179	0.913854	0.0355327	0.071713
26.35	0.584951	0.913408	0.0356735	0.0713438
26.4	0.585287	0.913356	0.0360464	0.0709472
26.45	0.585165	0.915523	0.0362244	0.0713278
26.5	0.583128	0.915388	0.035937	0.0708169
26.55	0.582592	0.914063	0.036323	0.070916
26.6	0.580538	0.914351	0.035813	0.0715027
26.65	0.581805	0.91424	0.0356609	0.0717945
26.7	0.581683	0.915607	0.0359361	0.0720625
26.75	0.58509	0.916624	0.0363049	0.0709466
26.8	0.584054	0.918256	0.0358786	0.0705916
26.85	0.586898	0.91868	0.0363287	0.0702026
26.9	0.584507	0.91963	0.0356642	0.0695752
26.95	0.585577	0.919944	0.0360546	0.0687173
27	0.584165	0.920268	0.036917	0.069417
27.05	0.584662	0.920762	0.0367217	0.0696152
27.1	0.583909	0.921027	0.0371232	0.0690659
27.15	0.583013	0.9214	0.0358211	0.069069
27.2	0.583386	0.923008	0.0357733	0.0691142
27.25	0.58582	0.924143	0.0356243	0.0698129
27.3	0.585097	0.923359	0.0358494	0.0694622
27.35	0.584327	0.923731	0.0357034	0.0695426
27.4	0.584723	0.922687	0.0362721	0.0690185
27.45	0.584922	0.923496	0.035474	0.0701507
27.5	0.582842	0.925762	0.0348804	0.0700907
27.55	0.585169	0.924199	0.0360295	0.068637
27.6	0.583871	0.923209	0.0348739	0.0688229
27.65	0.585502	0.922742	0.0363183	0.0691165
27.7	0.585937	0.92271	0.0375176	0.0690544
27.75	0.583039	0.922478	0.035664	0.0693652
27.8	0.583453	0.921142	0.0363526	0.0702384
27.85	0.584089	0.922955	0.0361979	0.0704649
27.9	0.585025	0.922484	0.0364199	0.0701793
27.95	0.583744	0.922497	0.0360157	0.0699315
28	0.583366	0.922758	0.0358669	0.0698559
28.05	0.582542	0.924559	0.0351049	0.0697162
28.1	0.582072	0.923099	0.0359488	0.0696714
28.15	0.581609	0.922466	0.0362246	0.0702409
28.2	0.580761	0.923254	0.0354616	0.0702123
28.25	0.582118	0.923433	0.0356737	0.069905
28.3	0.581836	0.923784	0.0357199	0.0697637
28.35	0.584275	0.9259	0.0365357	0.070007
28.4	0.583632	0.925634	0.0366522	0.0690436
28.45	0.583833	0.925169	0.0360261	0.0696545
28.5	0.58389	0.924768	0.0363031	0.0697978
28.55	0.584839	0.924661	0.0363039	0.0702744
28.6	0.585	0.926656	0.0364572	0.0703005
28.65	0.585884	0.926431	0.0358643	0.0702747
28.7	0.585299	0.926346	0.0351975	0.0703934
28.75	0.585574	0.923581	0.0357592	0.0704648
28.8	0.584104	0.926297	0.0349864	0.0707947
28.85	0.582165	0.924621	0.0357161	0.0709469
28.9	0.580037	0.924154	0.0355346	0.070736
28.95	0.579733	0.927343	0.0369887	0.0705605
29	0.579319	0.929645	0.036204	0.0703659
29.05	0.580237	0.929655	0.0360103	0.0698232
29.1	0.582964	0.929452	0.0356507	0.0697242
29.15	0.585641	0.931758	0.0362976	0.0706172
29.2	0.587465	0.929693	0.0356503	0.0711428
29.25	0.589163	0.929809	0.0361749	0.0706466
29.3	0.587479	0.932061	0.0355258	0.0709902
29.35	0.588594	0.931884	0.0365324	0.0701828
29.4	0.588769	0.931675	0.0358948	0.069077
29.45	0.587388	0.93437	0.0354165	0.0690362
29.5	0.586659	0.93319	0.0358574	0.0684294
29.55	0.585307	0.932443	0.0351736	0.0693085
29.6	0.585982	0.931507	0.0351416	0.0686684
29.65	0.585821	0.92993	0.0361802	0.0688147
29.7	0.587335	0.930968	0.0371335	0.0683541
29.75	0.586248	0.93155	0.0357943	0.068271
29.8	0.58712	0.934725	0.0349654	0.0678205
29.85	0.585779	0.932719	0.0348618	0.0675335
29.9	0.587784	0.936463	0.0363704	0.0675881
29.95	0.586531	0.934723	0.03545	0.0677875
30	0.587296	0.934224	0.0362503	0.0681921
30.05	0.586168	0.933912	0.0364517	0.0689812
30.1	0.585837	0.93196	0.036308	0.0685091
30.15	0.587444	0.932879	0.0366931	0.0689162
30.2	0.586381	0.933086	0.036006	0.0679808
30.25	0.588465	0.935663	0.0358939	0.068094
30.3	0.587395	0.935945	0.035655	0.0676082
30.35	0.586733	0.935727	0.0345789	0.0672276
30.4	0.586138	0.935747	0.0354472	0.0670925
30.45	0.585361	0.935114	0.0354439	0.0671014
30.5	0.583319	0.933616	0.0354938	0.0676929
30.55	0.584995	0.933849	0.0360564	0.0683586
30.6	0.58414	0.935059	0.0352183	0.068833
30.65	0.583378	0.931409	0.0348889	0.0685855
30.7	0.584438	0.931094	0.0350912	0.0689063
30.75	0.585337	0.932537	0.0365011	0.0688773
30.8	0.585654	0.930741	0.0356586	0.0688454
30.85	0.58575	0.931459	0.0358134	0.0698394
30.9	0.585199	0.93138	0.0347787	0.0693073
30.95	0.586365	0.932701	0.0356453	0.0690601
31	0.586651	0.929145	0.0352769	0.068581
31.05	0.585779	0.931709	0.034956	0.068808
31.1	0.585941	0.930436	0.0351388	0.0676188
31.15	0.584273	0.929889	0.0336575	0.0684405
31.2	0.585624	0.929404	0.0347928	0.0686231
31.25	0.584118	0.928534	0.0337196	0.0674472
31.3	0.585035	0.931032	0.0357115	0.0676401
31.35	0.583456	0.934114	0.0341567	0.0686181
31.4	0.583424	0.933079	0.0340164	0.0673406
31.45	0.582174	0.934169	0.0345861	0.0681171
31.5	0.581246	0.933507	0.0341651	0.0684253
31.55	0.581394	0.93202	0.0343992	0.0684779
31.6	0.581793	0.92971	0.0355075	0.0680897
31.65	0.579197	0.928852	0.033663	0.0684929
31.7	0.580285	0.928348	0.0345886	0.0677179
31.75	0.577775	0.92944	0.0332154	0.0685042
31.8	0.577908	0.926705	0.0337125	0.0685708
31.85	0.577387	0.926923	0.0332673	0.0695428
31.9	0.577871	0.927912	0.0349232	0.0687585
31.95	0.579865	0.926708	0.0347918	0.0694167
32	0.58085	0.928406	0.0349182	0.0688818
32.05	0.580922	0.92873	0.0356581	0.0678632
32.1	0.579646	0.928933	0.0351416	0.0668756
32.15	0.578681	0.929998	0.0347863	0.0671883
32.2	0.575564	0.93119	0.0344462	0.0667862
32.25	0.576026	0.931606	0.0342437	0.0666337
32.3	0.576214	0.92898	0.0340365	0.0660835
32.35	0.57635	0.929703	0.0350309	0.0658973
32.4	0.576532	0.930372	0.0348079	0.0668221
32.45	0.577356	0.927868	0.0347564	0.0665138
32.5	0.573626	0.926625	0.0335021	0.0663493
32.55	0.575418	0.92628	0.0342272	0.0664499
32.6	0.57578	0.924137	0.033559	0.0666893
32.65	0.575383	0.924919	0.0335386	0.0664688
32.7	0.576138	0.927313	0.034213	0.0666559
32.75	0.57764	0.924399	0.0350435	0.0667736
32.8	0.57634	0.925918	0.0343824	0.0667668
32.85	0.574249	0.927153	0.0338758	0.0667367
32.9	0.573845	0.923846	0.0333838	0.067029
32.95	0.5729	0.922904	0.0344189	0.0671423
33	0.571715	0.92438	0.0338223	0.0671321
33.05	0.572323	0.921885	0.0347201	0.0676831
33.1	0.572124	0.9203	0.0346067	0.0679835
33.15	0.5727	0.923212	0.0348849	0.0677671
33.2	0.571616	0.92141	0.034134	0.0677451
33.25	0.573208	0.925168	0.0351318	0.0681084
33.3	0.572009	0.925366	0.033875	0.0672565
33.35	0.570604	0.924217	0.032896	0.0668419
33.4	0.571758	0.923337	0.0344689	0.0664037
33.45	0.572202	0.923584	0.0342583	0.0657647
33.5	0.570754	0.924282	0.0328627	0.066877
33.55	0.570944	0.923732	0.0333798	0.066501
33.6	0.57129	0.923588	0.0334875	0.0658738
33.65	0.568344	0.92478	0.0317867	0.0659182
33.7	0.571488	0.925697	0.0325607	0.0655528
33.75	0.569992	0.925149	0.0316981	0.0644873
33.8	0.569662	0.92543	0.0321364	0.0644708
33.85	0.571486	0.924554	0.032561	0.0645973
33.9	0.5732	0.923187	0.0339253	0.0646821
33.95	0.570261	0.92316	0.0332319	0.0652219
34	0.571146	0.920891	0.0340241	0.0653723
34.05	0.569966	0.91984	0.0328142	0.066079
34.1	0.568794	0.919993	0.0321671	0.065883
34.15	0.569206	0.920309	0.0329958	0.0660807
34.2	0.570355	0.920038	0.0333604	0.0661667
34.25	0.571166	0.919028	0.0335242	0.0666507
34.3	0.569506	0.918036	0.0329138	0.0664989
34.35	0.568025	0.916649	0.0328132	0.0661155
34.4	0.568816	0.917295	0.0323166	0.0665071
34.45	0.568118	0.916549	0.0322825	0.0661441
34.5	0.56739	0.919466	0.0323643	0.0661793
34.55	0.568489	0.919072	0.0333125	0.0659177
34.6	0.568428	0.917558	0.0323372	0.0671734
34.65	0.568896	0.916022	0.0324842	0.066758
34.7	0.570298	0.915199	0.0333667	0.0667182
34.75	0.568972	0.916551	0.0314747	0.0665641
34.8	0.56969	0.91629	0.0323032	0.0657812
34.85	0.56721	0.916749	0.0321028	0.0647734
34.9	0.565739	0.91686	0.0315259	0.0645253
34.95	0.564073	0.918292	0.0319527	0.0645882
35	0.564113	0.915162	0.0327884	0.0641688
35.05	0.563267	0.913579	0.0315654	0.0641641
35.1	0.565251	0.913864	0.0320226	0.0645592
35.15	0.565874	0.91432	0.0325606	0.065042
35.2	0.565598	0.912249	0.0307772	0.0648778
35.25	0.56498	0.912594	0.0311618	0.065626
35.3	0.563846	0.911347	0.0313436	0.0655539
35.35	0.562729	0.912177	0.0309302	0.0651577
35.4	0.561925	0.912701	0.0315105	0.0652704
35.45	0.562222	0.911572	0.0310869	0.065771
35.5	0.561412	0.913087	0.031198	0.0653394
35.55	0.561579	0.909402	0.0315577	0.0649093
35.6	0.561349	0.910505	0.0323001	0.0655458
35.65	0.562375	0.909483	0.0307278	0.0658032
35.7	0.560528	0.910158	0.0312765	0.0655147
35.75	0.561148	0.908354	0.0315325	0.0665717
35.8	0.562056	0.906494	0.0317599	0.0664451
35.85	0.562856	0.907639	0.0321016	0.0663329
35.9	0.559688	0.907901	0.031914	0.0657007
35.95	0.558661	0.907383	0.031658	0.0661905
36	0.559476	0.907965	0.0319208	0.065788
36.05	0.55838	0.908896	0.0317933	0.065818
36.1	0.559483	0.907411	0.0334635	0.0656044
36.15	0.558527	0.907734	0.0325458	0.0664623
36.2	0.560713	0.90888	0.0325218	0.0655739
36.25	0.561126	0.908956	0.0321385	0.0654207
36.3	0.562177	0.908661	0.0322905	0.0648723
36.35	0.562249	0.908188	0.0310559	0.065181
36.4	0.562837	0.909513	0.0317014	0.0643819
36.45	0.560987	0.908231	0.0314061	0.0645788
36.5	0.560788	0.90888	0.0318581	0.0643825
36.55	0.560994	0.908586	0.0314887	0.0651399
36.6	0.55988	0.908346	0.0324054	0.0654112
36.65	0.558766	0.906561	0.0319071	0.0659089
36.7	0.559325	0.904764	0.0321336	0.065808
36.75	0.560148	0.904125	0.0329953	0.0658024
36.8	0.560488	0.906344	0.0333019	0.065313
36.85	0.560283	0.905313	0.0323158	0.0651103
36.9	0.561199	0.904543	0.0325287	0.0652283
36.95	0.560064	0.904697	0.0313566	0.065426
37	0.559899	0.903822	0.0327333	0.0655928
37.05	0.556988	0.902158	0.0307139	0.0657935
37.1	0.557346	0.902633	0.0317947	0.0650227
37.15	0.556824	0.903068	0.031283	0.0648367
37.2	0.558134	0.902092	0.0319825	0.0648944
37.25	0.55716	0.90154	0.030476	0.0643319
37.3	0.555782	0.902305	0.0303625	0.0640412
37.35	0.557645	0.900698	0.0315187	0.0649137
37.4	0.556581	0.900594	0.0305264	0.0648513
37.45	0.557712	0.900725	0.0317066	0.0642619
37.5	0.556393	0.90144	0.0316999	0.0641869
37.55	0.555537	0.901871	0.0305682	0.0647342
37.6	0.556023	0.901958	0.0314673	0.0645343
37.65	0.555621	0.903269	0.0319216	0.0642749
37.7	0.554214	0.90412	0.0315725	0.0639664
37.75	0.554261	0.90202	0.0301032	0.0637336
37.8	0.553151	0.900957	0.0299843	0.0640196
37.85	0.554915	0.90236	0.0308746	0.0635053
37.9	0.555815	0.901912	0.0292413	0.0638365
37.95	0.557511	0.900676	0.0307702	0.0638716
38	0.555391	0.900569	0.0300143	0.0639764
38.05	0.557527	0.901707	0.0307263	0.0632795
38.1	0.555293	0.901137	0.0299563	0.0638514
38.15	0.554735	0.901271	0.0302128	0.0635907
38.2	0.553864	0.900862	0.0294741	0.0637255
38.25	0.554374	0.899059	0.0298227	0.0642627
38.3	0.554479	0.898355	0.0301588	0.0643848
38.35	0.555266	0.898958	0.0296862	0.0640022
38.4	0.55443	0.896971	0.0309061	0.0644017
38.45	0.555064	0.897628	0.0306201	0.0646235
38.5	0.555697	0.897295	0.0308075	0.0643901
38.55	0.555443	0.896529	0.0314012	0.064131
38.6	0.552824	0.895607	0.0302218	0.064723
38.65	0.553669	0.895729	0.0305339	0.0649125
38.7	0.552351	0.893859	0.031306	0.0649187
38.75	0.55246	0.89537	0.0309085	0.064546
38.8	0.5535	0.894569	0.0318814	0.0648516
38.85	0.554066	0.89696	0.0310019	0.0644429
38.9	0.552983	0.897964	0.0308946	0.0638084
38.95	0.552408	0.896824	0.0305927	0.0637135
39	0.552294	0.895718	0.0305325	0.0639656
39.05	0.552298	0.894016	0.0301083	0.064287
39.1	0.551001	0.891727	0.0298622	0.0643335
39.15	0.550182	0.891969	0.0300698	0.0648038
39.2	0.551945	0.890354	0.0307604	0.0646155
39.25	0.549704	0.88925	0.0302641	0.0648359
39.3	0.550112	0.891526	0.0307124	0.0645368
39.35	0.549683	0.890654	0.0304357	0.0642678
39.4	0.551774	0.889631	0.029618	0.064082
39.45	0.552036	0.889794	0.0305853	0.0644063
39.5	0.553444	0.88887	0.0312456	0.0643692
39.55	0.553596	0.889838	0.0313096	0.0644254
39.6	0.552002	0.888836	0.0303189	0.0646073
39.65	0.549435	0.888832	0.0305227	0.0651233
39.7	0.549872	0.888449	0.0305041	0.0650701
39.75	0.550234	0.889218	0.030382	0.0644764
39.8	0.549369	0.89061	0.0305395	0.0643196
39.85	0.548171	0.890521	0.0306989	0.0643006
39.9	0.547966	0.89159	0.0305391	0.0637806
39.95	0.547672	0.889772	0.0306148	0.0634434
40	0.54613	0.889704	0.0296197	0.0635688
40.05	0.545946	0.889541	0.0287085	0.0635331
40.1	0.547244	0.888034	0.029031	0.0632983
40.15	0.547324	0.887846	0.0290473	0.0633679
40.2	0.546773	0.887748	0.0293165	0.0633359
40.25	0.545598	0.886457	0.0298237	0.0632664
40.3	0.545368	0.886106	0.0295577	0.0638604
40.35	0.544098	0.882917	0.0298681	0.0637259
40.4	0.541921	0.884238	0.0288703	0.0636666
40.45	0.542107	0.884151	0.0286586	0.0637194
40.5	0.544646	0.883304	0.0309913	0.0643343
40.55	0.543397	0.884331	0.0297055	0.0639561
40.6	0.542685	0.883976	0.0295863	0.0640166
40.65	0.542547	0.881688	0.0298733	0.0647572
40.7	0.540477	0.880081	0.0292784	0.0646536
40.75	0.540694	0.882961	0.0306627	0.0643123
40.8	0.537614	0.882784	0.030026	0.0643582
40.85	0.53961	0.879558	0.030377	0.0641562
40.9	0.540201	0.88216	0.0299919	0.0634764
40.95	0.539237	0.881627	0.0289537	0.0633185
41	0.540047	0.881086	0.0287624	0.0634975
41.05	0.543835	0.879552	0.0294354	0.06341
41.1	0.542643	0.880706	0.0291993	0.0633329
41.15	0.541421	0.879252	0.02852	0.0632807
41.2	0.541848	0.880292	0.0276008	0.0633184
41.25	0.544114	0.87941	0.0291304	0.0629896
41.3	0.540077	0.879698	0.0275544	0.0630332
41.35	0.54045	0.879883	0.0273506	0.0632913
41.4	0.540934	0.879051	0.0278251	0.0633416
41.45	0.540454	0.878948	0.0288307	0.0635078
41.5	0.539998	0.876722	0.0289352	0.0635677
41.55	0.542159	0.876933	0.0309528	0.0636653
41.6	0.540187	0.877266	0.0283053	0.0634297
41.65	0.541979	0.8758	0.0292057	0.0635643
41.7	0.542493	0.878396	0.0291148	0.0633358
41.75	0.541508	0.876457	0.0277792	0.0631641
41.8	0.541057	0.878087	0.0282385	0.0629395
41.85	0.540257	0.87873	0.028489	0.0630938
41.9	0.539986	0.878943	0.0288593	0.0630841
41.95	0.540794	0.879039	0.029117	0.0630417
42	0.538233	0.877965	0.0280246	0.0631366
42.05	0.539667	0.877317	0.0279112	0.0633787
42.1	0.539936	0.876218	0.0283022	0.0634315
42.15	0.539321	0.876702	0.0286962	0.0635382
42.2	0.539713	0.875188	0.0289501	0.0637516
42.25	0.540074	0.872195	0.0291115	0.0637919
42.3	0.537336	0.873235	0.028377	0.0637008
42.35	0.538375	0.873002	0.0300753	0.0638267
42.4	0.537422	0.873153	0.0287619	0.063776
42.45	0.538041	0.873456	0.0291694	0.0638605
42.5	0.537254	0.87272	0.0289332	0.0637744
42.55	0.538426	0.873139	0.0288708	0.0638305
42.6	0.537923	0.874148	0.0272653	0.0635285
42.65	0.541808	0.87495	0.029532	0.0632647
42.7	0.539054	0.873411	0.0287244	0.0632484
42.75	0.538927	0.873223	0.0279678	0.0634009
42.8	0.53921	0.87051	0.0282838	0.0635823
42.85	0.538122	0.871179	0.0289402	0.0635992
42.9	0.536692	0.87028	0.0291277	0.0637586
42.95	0.535027	0.870168	0.0283931	0.0638179
43	0.53619	0.869854	0.0296034	0.0638404
43.05	0.536329	0.869279	0.0299076	0.0638472
43.1	0.534993	0.866292	0.02841	0.064037
43.15	0.533885	0.868581	0.0271544	0.06404
43.2	0.53702	0.867976	0.0295004	0.0639756
43.25	0.535411	0.867811	0.0284742	0.0638948
43.3	0.536355	0.868304	0.0295079	0.0639226
43.35	0.536794	0.865987	0.0288605	0.0640059
43.4	0.536003	0.866788	0.0292229	0.0641993
43.45	0.535633	0.868436	0.0294571	0.0642189
43.5	0.535218	0.86604	0.029292	0.0644212
43.55	0.533427	0.866425	0.028929	0.0643175
43.6	0.533389	0.866434	0.0277969	0.0643056
43.65	0.535892	0.865365	0.0286622	0.0642806
43.7	0.535597	0.862465	0.027863	0.064463
43.75	0.534194	0.865272	0.0272151	0.0641656
43.8	0.534567	0.864641	0.0274496	0.0642132
43.85	0.532542	0.865121	0.0287478	0.0642694
43.9	0.530545	0.864208	0.0280156	0.0642715
43.95	0.530867	0.865742	0.0276488	0.0642447
44	0.530837	0.86601	0.0283017	0.0642807
44.05	0.531545	0.863171	0.0273966	0.0645377
44.1	0.535695	0.862692	0.0299947	0.0651805
44.15	0.534007	0.858985	0.029153	0.0653843
44.2	0.532689	0.86	0.0280904	0.0651536
44.25	0.534273	0.859298	0.0285552	0.0650676
44.3	0.532769	0.861675	0.0288748	0.0648009
44.35	0.53068	0.861758	0.0280438	0.0642084
44.4	0.5322	0.861823	0.0281967	0.0640647
44.45	0.532855	0.861338	0.0289538	0.0644167
44.5	0.532022	0.861653	0.0288263	0.0645521
44.55	0.532365	0.861248	0.029132	0.0646312
44.6	0.531343	0.860212	0.0280294	0.0648088
44.65	0.531026	0.861975	0.0287093	0.0650439
44.7	0.529023	0.861744	0.0281762	0.0645603
44.75	0.529384	0.861055	0.027515	0.0648769
44.8	0.529896	0.858598	0.0277082	0.0649723
44.85	0.530677	0.859005	0.0272227	0.0648912
44.9	0.530046	0.858874	0.0272501	0.0644952
44.95	0.530123	0.858246	0.0270408	0.064588
45	0.532796	0.858807	0.0286909	0.064122
45.05	0.53014	0.855793	0.0272563	0.0644247
45.1	0.528884	0.856897	0.0276841	0.0642051
45.15	0.530419	0.85558	0.0278673	0.0641992
45.2	0.531337	0.855571	0.0285468	0.0642102
45.25	0.530279	0.8539	0.0276205	0.0644394
45.3	0.531241	0.854126	0.0276396	0.0641946
45.35	0.530905	0.854377	0.0273902	0.0642725
45.4	0.532011	0.854417	0.0287019	0.0644292
45.45	0.530156	0.852792	0.0268944	0.0644024
45.5	0.5294	0.853316	0.0272976	0.0641922
45.55	0.530001	0.853549	0.0279559	0.064053
45.6	0.529623	0.852342	0.0274446	0.0640402
45.65	0.529582	0.851083	0.0277143	0.0640323
45.7	0.528614	0.852335	0.0271467	0.0639254
45.75	0.528468	0.855548	0.0274482	0.0635997
45.8	0.529199	0.853956	0.0275828	0.0636501
45.85	0.52815	0.853043	0.0268311	0.0637507
45.9	0.529249	0.85484	0.0280328	0.0637457
45.95	0.527552	0.85311	0.027041	0.0639833
46	0.527803	0.851255	0.0271722	0.0644047
46.05	0.526507	0.850855	0.0273885	0.06461
46.1	0.527989	0.850626	0.0284812	0.0644968
46.15	0.525405	0.851405	0.0274212	0.064263
46.2	0.527748	0.849793	0.0284276	0.0647208
46.25	0.526485	0.850177	0.0275686	0.0642456
46.3	0.525878	0.847437	0.0274181	0.0646344
46.35	0.52755	0.849069	0.0288365	0.0643334
46.4	0.529414	0.847022	0.027835	0.064593
46.45	0.526834	0.845919	0.0276043	0.0644142
46.5	0.527649	0.846877	0.027869	0.0644814
46.55	0.526883	0.8489	0.0267504	0.0642337
46.6	0.528037	0.847314	0.0281804	0.0645458
46.65	0.527979	0.847945	0.0284115	0.0643902
46.7	0.529345	0.84795	0.029142	0.0644835
46.75	0.526964	0.847324	0.0286524	0.064465
46.8	0.52715	0.846659	0.0289894	0.0644935
46.85	0.52656	0.847559	0.0289256	0.0642114
46.9	0.524153	0.847746	0.0292999	0.0641849
46.95	0.523419	0.847116	0.029321	0.0642209
47	0.521563	0.848957	0.0282842	0.0639048
47.05	0.52103	0.846692	0.0276196	0.0643096
47.1	0.521595	0.846834	0.0288933	0.0642232
47.15	0.520656	0.847169	0.02789	0.0642825
47.2	0.520605	0.845649	0.0285484	0.064449
47.25	0.520282	0.84214	0.0287853	0.0649013
47.3	0.520764	0.841282	0.0289556	0.0649076
47.35	0.522488	0.840793	0.0295271	0.0650336
47.4	0.521112	0.840552	0.027656	0.0649446
47.45	0.523569	0.840392	0.0289133	0.0652658
47.5	0.523899	0.841068	0.0284129	0.0652219
47.55	0.523295	0.839262	0.0285628	0.0656179
47.6	0.52349	0.839833	0.027912	0.0657539
47.65	0.524345	0.838059	0.0281001	0.0660245
47.7	0.52294	0.84061	0.0271942	0.0654694
47.75	0.52453	0.840393	0.0281019	0.0658061
47.8	0.525048	0.840007	0.0275316	0.0656923
47.85	0.523514	0.839343	0.0272681	0.0657956
47.9	0.522851	0.839727	0.0271308	0.0660877
47.95	0.523404	0.836401	0.0273049	0.0666723
48	0.524412	0.837675	0.0275866	0.0666356
48.05	0.523428	0.838854	0.0284399	0.0666701
48.1	0.523932	0.835974	0.0289304	0.0671156
48.15	0.523078	0.836532	0.0279421	0.0667371
48.2	0.523214	0.83805	0.0291159	0.0662913
48.25	0.521292	0.836108	0.028081	0.0662348
48.3	0.523136	0.835132	0.0284647	0.0663186
48.35	0.523435	0.834572	0.0275947	0.0663899
48.4	0.522768	0.833351	0.0280658	0.0666093
48.45	0.52279	0.833387	0.0274731	0.0665943
48.5	0.522663	0.832964	0.027869	0.0667448
48.55	0.521483	0.834311	0.0275675	0.0668048
48.6	0.521374	0.833921	0.0280932	0.0667431
48.65	0.521499	0.83425	0.0284468	0.0667528
48.7	0.523637	0.832533	0.0288819	0.067037
48.75	0.524888	0.832539	0.0291077	0.0668726
48.8	0.523168	0.831997	0.0284163	0.0666181
48.85	0.521692	0.830531	0.0288854	0.0668052
48.9	0.521209	0.831906	0.0288026	0.0666482
48.95	0.518298	0.831825	0.0286343	0.0668352
49	0.517117	0.832113	0.0281587	0.066898
49.05	0.515718	0.830291	0.0272966	0.0673884
49.1	0.518821	0.829229	0.0281023	0.0674386
49.15	0.517601	0.828213	0.0276626	0.0674103
49.2	0.519035	0.827905	0.0282401	0.0672175
49.25	0.517872	0.827066	0.0280141	0.0672129
49.3	0.519541	0.827749	0.0286506	0.0668932
49.35	0.518764	0.826685	0.0290749	0.0671882
49.4	0.518193	0.827442	0.0288938	0.0668506
49.45	0.517548	0.829191	0.0287414	0.0666084
49.5	0.516256	0.827309	0.0287576	0.0670516
49.55	0.514692	0.828833	0.0294041	0.0669035
49.6	0.513752	0.828392	0.02896	0.0668116
49.65	0.51551	0.828958	0.0298127	0.0670399
49.7	0.516316	0.826867	0.0297015	0.0672344
49.75	0.516341	0.827124	0.0286685	0.067094
49.8	0.519249	0.825717	0.028465	0.0670764
49.85	0.520308	0.826837	0.0282866	0.0667983
49.9	0.519581	0.826428	0.0275141	0.0666785
49.95	0.519655	0.825912	0.0277368	0.0668434
50	0.518851	0.824129	0.0276805	0.0672416
50.05	0.516256	0.822254	0.0275	0.0674817
50.1	0.516898	0.822445	0.0281696	0.067924
50.15	0.518238	0.82399	0.0280719	0.0676424
50.2	0.518029	0.823099	0.0280508	0.0679983
50.25	0.517897	0.822397	0.0283834	0.068137
50.3	0.517901	0.821226	0.0283616	0.0686722
50.35	0.516702	0.821987	0.0291367	0.0683842
50.4	0.515133	0.819134	0.0299252	0.0688571
50.45	0.514441	0.817355	0.030673	0.0690707
50.5	0.5128	0.817367	0.0293981	0.0689552
50.55	0.514208	0.819458	0.0305022	0.06814
50.6	0.514895	0.819115	0.0304335	0.0679232
50.65	0.513998	0.818483	0.0297911	0.0680509
50.7	0.514605	0.819139	0.0286665	0.0675337
50.75	0.514087	0.819161	0.0284599	0.0673966
50.8	0.515014	0.817688	0.0284142	0.0680139
50.85	0.515915	0.817809	0.0286868	0.0682316
50.9	0.516242	0.816923	0.0288136	0.0683555
50.95	0.515668	0.815205	0.029909	0.0687155
51	0.515238	0.816148	0.0294107	0.0685814
51.05	0.514761	0.814841	0.0294913	0.0688697
51.1	0.513307	0.817489	0.0291873	0.0683027
51.15	0.513287	0.816415	0.0288755	0.0684468
51.2	0.513641	0.815409	0.0286405	0.0688461
51.25	0.514262	0.815314	0.0286279	0.06896
51.3	0.513025	0.81605	0.0278638	0.0688166
51.35	0.515408	0.814333	0.029659	0.0693005
51.4	0.514609	0.815212	0.0284415	0.0692322
51.45	0.514215	0.814939	0.0288331	0.0689763
51.5	0.514376	0.814485	0.029159	0.0688032
51.55	0.51366	0.816199	0.0283669	0.0682667
51.6	0.51556	0.815497	0.0283332	0.0679001
51.65	0.515444	0.815744	0.0292209	0.0674385
51.7	0.517238	0.815183	0.0299222	0.0676287
51.75	0.515673	0.813581	0.0295069	0.0680795
51.8	0.513327	0.812497	0.0288165	0.0680018
51.85	0.512926	0.813582	0.0291344	0.0677866
51.9	0.51522	0.812134	0.0295078	0.0682533
51.95	0.514431	0.811969	0.0294129	0.0682275
52	0.516435	0.813089	0.0296864	0.0677092
52.05	0.51776	0.811353	0.0289435	0.0683529
52.1	0.518237	0.812745	0.0286104	0.06789
52.15	0.520947	0.811348	0.0305475	0.0681717
52.2	0.519965	0.811718	0.0282118	0.0678495
52.25	0.519119	0.81018	0.0280035	0.0684094
52.3	0.518565	0.809627	0.0280696	0.068267
52.35	0.515753	0.808532	0.0276082	0.0687182
52.4	0.515201	0.808957	0.0279657	0.0684159
52.45	0.514085	0.809685	0.028925	0.0683575
52.5	0.513881	0.809243	0.0285077	0.0684665
52.55	0.514908	0.811082	0.0295736	0.0680128
52.6	0.514844	0.80941	0.0283589	0.0682587
52.65	0.515086	0.808366	0.0276919	0.0682978
52.7	0.51616	0.808248	0.0282477	0.0683706
52.75	0.515968	0.808102	0.0285555	0.0680396
52.8	0.516202	0.807928	0.0285761	0.0682191
52.85	0.513983	0.807751	0.0280114	0.0680505
52.9	0.51306	0.808203	0.0281322	0.0683846
52.95	0.513666	0.808582	0.0287926	0.0683917
53	0.513721	0.807885	0.028738	0.0687343
53.05	0.514376	0.808059	0.0290049	0.0686934
53.1	0.512486	0.807338	0.0295675	0.0687333
53.15	0.510567	0.804447	0.0294888	0.0691754
53.2	0.511184	0.80537	0.0290098	0.0687027
53.25	0.511657	0.805341	0.0293723	0.0686718
53.3	0.510832	0.805774	0.0292947	0.0685653
53.35	0.51113	0.804344	0.0283903	0.0690974
53.4	0.512018	0.806203	0.028437	0.0687516
53.45	0.511301	0.808664	0.0288353	0.0680644
53.5	0.510866	0.808043	0.0288707	0.0681065
53.55	0.510422	0.807082	0.0285739	0.0681087
53.6	0.512196	0.807447	0.0285592	0.0679512
53.65	0.512165	0.806547	0.0283477	0.0680784
53.7	0.512962	0.805788	0.027966	0.0685023
53.75	0.513532	0.803938	0.0284007	0.0688809
53.8	0.513282	0.802888	0.0271379	0.0690269
53.85	0.51306	0.803576	0.0276951	0.0687483
53.9	0.512534	0.802614	0.0280845	0.0687746
53.95	0.512937	0.799814	0.0294915	0.0690455
54	0.512657	0.802327	0.0285604	0.0684652
54.05	0.511632	0.80296	0.0294068	0.068378
54.1	0.511164	0.80343	0.0293943	0.0682339
54.15	0.510185	0.803316	0.0293414	0.0681902
54.2	0.509327	0.803425	0.0295967	0.0681329
54.25	0.505326	0.801052	0.0280682	0.0686978
54.3	0.505678	0.799778	0.0293241	0.0686602
54.35	0.505768	0.800402	0.0299985	0.0683118
54.4	0.506555	0.798812	0.0303202	0.0687425
54.45	0.507615	0.798059	0.0302456	0.0689008
54.5	0.507746	0.797367	0.0292769	0.0688827
54.55	0.509613	0.79914	0.0304077	0.0685223
54.6	0.510517	0.797467	0.0295231	0.0690712
54.65	0.510669	0.798668	0.0281336	0.0688797
54.7	0.511701	0.797659	0.0295316	0.0690722
54.75	0.510417	0.79805	0.0294978	0.0688727
54.8	0.508713	0.797924	0.028331	0.0689182
54.85	0.50909	0.797412	0.0294128	0.0690375
54.9	0.507011	0.795947	0.029134	0.0692144
54.95	0.506989	0.796004	0.0278254	0.0691891
55	0.508156	0.795916	0.0284905	0.06925
55.05	0.507554	0.795786	0.0279673	0.0693515
55.1	0.505873	0.793574	0.0278864	0.0697515
55.15	0.504368	0.79562	0.0269225	0.0692115
55.2	0.506941	0.797102	0.0291411	0.068743
55.25	0.505761	0.795293	0.029189	0.0689946
55.3	0.505381	0.796432	0.0288822	0.068635
55.35	0.508335	0.794814	0.0287419	0.06899
55.4	0.50837	0.797219	0.0291469	0.0684633
55.45	0.508818	0.797355	0.0307939	0.0685386
55.5	0.507572	0.797351	0.029888	0.0687823
55.55	0.509142	0.797613	0.0296424	0.0686706
55.6	0.506378	0.79744	0.0293551	0.0688036
55.65	0.507276	0.796013	0.0287703	0.0688351
55.7	0.508027	0.795633	0.0295713	0.0688117
55.75	0.508146	0.794514	0.0283138	0.0689957
55.8	0.507563	0.793265	0.0293884	0.0691636
55.85	0.508331	0.794859	0.0299668	0.0688174
55.9	0.508128	0.794315	0.0298985	0.069084
55.95	0.509592	0.795355	0.0301474	0.0689063
56	0.50632	0.794692	0.029766	0.0688068
56.05	0.506426	0.793451	0.0298736	0.0691835
56.1	0.506947	0.793216	0.0298975	0.0691922
56.15	0.505543	0.791752	0.0301403	0.0695598
56.2	0.504619	0.791211	0.0299211	0.0696305
56.25	0.505553	0.790357	0.0298613	0.0699361
56.3	0.506708	0.789772	0.0293796	0.0702135
56.35	0.50698	0.790328	0.0300573	0.0699376
56.4	0.507507	0.789462	0.0296631	0.0701829
56.45	0.506999	0.790464	0.028962	0.0699424
56.5	0.508049	0.791294	0.0291186	0.0698777
56.55	0.5058	0.791711	0.0295923	0.0696243
56.6	0.50452	0.791494	0.0289358	0.0696385
56.65	0.505273	0.789952	0.0293397	0.0699655
56.7	0.503236	0.79006	0.0290003	0.0698908
56.75	0.503623	0.788279	0.0299715	0.0699197
56.8	0.504447	0.787083	0.0296238	0.0701684
56.85	0.504575	0.787956	0.0292508	0.0698559
56.9	0.504632	0.786762	0.0301629	0.0701187
56.95	0.503295	0.786671	0.0293811	0.0699309
57	0.502479	0.788182	0.0298439	0.0697455
57.05	0.501726	0.788094	0.029584	0.0697484
57.1	0.502128	0.786182	0.0303102	0.0701992
57.15	0.502132	0.786722	0.0306283	0.0699933
57.2	0.501621	0.788619	0.0299984	0.0697616
57.25	0.501172	0.789509	0.0296942	0.069475
57.3	0.501475	0.788637	0.0299948	0.06958
57.35	0.502441	0.787867	0.0313311	0.0700099
57.4	0.501962	0.786176	0.0308084	0.0703489
57.45	0.501214	0.785932	0.0301505	0.0701337
57.5	0.502132	0.784094	0.0296545	0.0707485
57.55	0.503183	0.785787	0.0298019	0.0706097
57.6	0.50537	0.784694	0.0299681	0.0706178
57.65	0.505901	0.78757	0.029434	0.070269
57.7	0.507354	0.785417	0.0289946	0.0708419
57.75	0.507615	0.785798	0.0296288	0.070398
57.8	0.50739	0.785477	0.0299822	0.0704692
57.85	0.506475	0.785444	0.0304085	0.0705485
57.9	0.506581	0.785589	0.0304686	0.0703876
57.95	0.504309	0.785824	0.0308156	0.0704105
58	0.503907	0.785637	0.0285649	0.0706073
58.05	0.505566	0.785009	0.0293602	0.0705168
58.1	0.504316	0.78544	0.0285717	0.0702007
58.15	0.50427	0.785248	0.0291326	0.0701545
58.2	0.50423	0.783253	0.0280559	0.0703852
58.25	0.504841	0.784207	0.0302668	0.070171
58.3	0.502747	0.782029	0.0290907	0.0707912
58.35	0.505795	0.783482	0.0298089	0.0706505
58.4	0.505212	0.783073	0.0301605	0.0708237
58.45	0.504705	0.783739	0.0299261	0.0709561
58.5	0.503257	0.785351	0.0295789	0.0706846
58.55	0.503303	0.784159	0.0301105	0.0710107
58.6	0.502188	0.784297	0.029926	0.0705408
58.65	0.504104	0.782158	0.0302793	0.0708698
58.7	0.504037	0.781736	0.0297371	0.0708599
58.75	0.504887	0.780925	0.0299618	0.0709119
58.8	0.50517	0.779804	0.0295467	0.0711039
58.85	0.50356	0.779715	0.0293582	0.071192
58.9	0.503831	0.778875	0.0308295	0.0714204
58.95	0.502433	0.778001	0.0312769	0.0713597
59	0.501795	0.777384	0.0299747	0.0713953
59.05	0.500894	0.778184	0.0294188	0.0712958
59.1	0.500942	0.779025	0.0292504	0.0710984
59.15	0.501632	0.778728	0.0292885	0.071225
59.2	0.502388	0.778486	0.0293772	0.0712643
59.25	0.500878	0.779826	0.0297567	0.0709219
59.3	0.501247	0.77861	0.030321	0.0712537
59.35	0.502293	0.779018	0.0312171	0.070871
59.4	0.501589	0.777571	0.0311144	0.071068
59.45	0.500599	0.777967	0.029931	0.0708625
59.5	0.50005	0.778029	0.029573	0.0708861
59.55	0.50063	0.778292	0.0294945	0.0704816
59.6	0.500002	0.77644	0.0291063	0.0709589
59.65	0.501165	0.77717	0.0296767	0.0706102
59.7	0.500468	0.778242	0.0298978	0.0707669
59.75	0.501983	0.776861	0.0300057	0.0708635
59.8	0.501861	0.777752	0.0300989	0.0708075
59.85	0.501645	0.776578	0.0298206	0.0708748
59.9	0.500673	0.776457	0.0294989	0.0709476
59.95	0.50118	0.77487	0.0295658	0.0710403
60	0.500777	0.775154	0.0303484	0.0713313
60.05	0.499485	0.77566	0.030533	0.0712316
60.1	0.501035	0.775572	0.0316394	0.071509
60.15	0.500323	0.776973	0.0306906	0.0712357
60.2	0.501767	0.776308	0.0314559	0.0713994
60.25	0.50258	0.776293	0.0311268	0.0710699
60.3	0.502343	0.770391	0.0308704	0.0722255
60.35	0.501437	0.772948	0.0304284	0.0712526
60.4	0.502095	0.772707	0.0299038	0.071318
60.45	0.502999	0.772227	0.0296293	0.0712237
60.5	0.501173	0.773558	0.0290472	0.0707512
60.55	0.501384	0.773125	0.0285963	0.0707786
60.6	0.503968	0.771783	0.0297142	0.0710788
60.65	0.501248	0.771263	0.0293054	0.0710873
60.7	0.499368	0.76952	0.0292795	0.0713896
60.75	0.500858	0.769599	0.0302731	0.071416
60.8	0.500553	0.768369	0.03007	0.0717691
60.85	0.498747	0.768915	0.030074	0.0717871
60.9	0.499701	0.767835	0.0300408	0.0719217
60.95	0.500844	0.770114	0.0312249	0.0715962
61	0.500091	0.769281	0.030656	0.0719058
61.05	0.499909	0.770911	0.0309047	0.0716327
61.1	0.500871	0.770289	0.0309355	0.0717525
61.15	0.49941	0.772003	0.0305986	0.0717063
61.2	0.500144	0.773309	0.0309434	0.0714165
61.25	0.498342	0.772442	0.0305133	0.0714715
61.3	0.499048	0.770869	0.0308144	0.0716489
61.35	0.500269	0.771382	0.031044	0.0714105
61.4	0.500857	0.772568	0.0304623	0.0708264
61.45	0.501307	0.768216	0.0308635	0.0717247
61.5	0.502308	0.769476	0.0307232	0.0713523
61.55	0.501375	0.770696	0.0298848	0.0711031
61.6	0.501937	0.76984	0.0303312	0.0713434
61.65	0.501602	0.770295	0.0307832	0.0713397
61.7	0.502663	0.769282	0.0301028	0.0715304
61.75	0.500706	0.768899	0.0297097	0.0715266
61.8	0.501281	0.769709	0.030779	0.0713577
61.85	0.50037	0.768724	0.0309513	0.0714915
61.9	0.499008	0.769163	0.0305251	0.0714377
61.95	0.497038	0.770042	0.0301667	0.0713547
62	0.500036	0.770261	0.0315757	0.0713113
62.05	0.499103	0.769459	0.0311922	0.0716124
62.1	0.498905	0.768471	0.0311257	0.0718988
62.15	0.498543	0.76822	0.0310007	0.0720269
62.2	0.498726	0.767871	0.0317482	0.0721137
62.25	0.499233	0.767675	0.0313984	0.0721372
62.3	0.49814	0.767715	0.0309024	0.0722033
62.35	0.498645	0.769113	0.0310497	0.071978
62.4	0.500438	0.767147	0.03128	0.0724346
62.45	0.499828	0.766545	0.0311505	0.0724949
62.5	0.499154	0.766892	0.0317668	0.0726914
62.55	0.499178	0.766139	0.031105	0.0726965
62.6	0.49899	0.765018	0.0309314	0.0727918
62.65	0.497236	0.764415	0.0314437	0.07276
62.7	0.497043	0.764442	0.0306139	0.0728653
62.75	0.498301	0.765922	0.0303096	0.072246
62.8	0.499177	0.764779	0.031192	0.0727123
62.85	0.498751	0.763931	0.0304062	0.0729801
62.9	0.500851	0.766792	0.0298571	0.0723096
62.95	0.499405	0.764636	0.0299177	0.0727894
63	0.498616	0.764835	0.0304878	0.0727862
63.05	0.498694	0.766168	0.0304431	0.0723944
63.1	0.49789	0.766238	0.0306109	0.0726261
63.15	0.496892	0.763601	0.0312828	0.0731096
63.2	0.498673	0.763504	0.0314625	0.0729074
63.25	0.498374	0.764876	0.0307996	0.0726149
63.3	0.49862	0.764712	0.0305747	0.072551
63.35	0.499544	0.762925	0.0309044	0.0727733
63.4	0.499701	0.763079	0.0297035	0.0729424
63.45	0.500328	0.763207	0.0291362	0.0731349
63.5	0.501317	0.761993	0.0300558	0.0734701
63.55	0.501183	0.76391	0.0304592	0.0729508
63.6	0.500354	0.761874	0.0302565	0.0735424
63.65	0.499518	0.762888	0.0307049	0.0731492
63.7	0.499889	0.763774	0.0309454	0.0730204
63.75	0.499659	0.762977	0.0307934	0.0730596
63.8	0.497801	0.76362	0.0298096	0.0729912
63.85	0.497931	0.765049	0.0300461	0.0727057
63.9	0.498209	0.765312	0.0302936	0.0727218
63.95	0.497933	0.765321	0.0309321	0.0726923
64	0.498411	0.764859	0.0304099	0.0729173
64.05	0.4993	0.764996	0.0311597	0.0727721
64.1	0.49908	0.764501	0.0309381	0.0727044
64.15	0.497598	0.762851	0.0303313	0.0732058
64.2	0.497115	0.762492	0.0301237	0.0729819
64.25	0.496742	0.761983	0.0306506	0.0730327
64.3	0.498036	0.764246	0.0300767	0.0724675
64.35	0.499303	0.763163	0.0307335	0.0726894
64.4	0.499583	0.762567	0.0308817	0.0727013
64.45	0.498835	0.763853	0.0304493	0.0725229
64.5	0.498381	0.764102	0.0305877	0.0724118
64.55	0.496789	0.763589	0.0307518	0.0724801
64.6	0.494119	0.762262	0.029695	0.0729644
64.65	0.493996	0.762525	0.0293145	0.0727189
64.7	0.494179	0.763377	0.0293106	0.0725716
64.75	0.495593	0.761813	0.029654	0.0729833
64.8	0.494703	0.76079	0.0295696	0.0731472
64.85	0.495297	0.760028	0.0290384	0.0731092
64.9	0.495506	0.76276	0.0297738	0.0725383
64.95	0.495433	0.763496	0.0301317	0.0724249
65	0.49303	0.762904	0.0293742	0.0724956
65.05	0.495051	0.762925	0.0305567	0.0726707
65.1	0.494617	0.76222	0.0298984	0.0730445
65.15	0.495903	0.762552	0.0303835	0.0729493
65.2	0.494041	0.761905	0.0294289	0.072911
65.25	0.495175	0.762895	0.0300104	0.0726338
65.3	0.495838	0.760102	0.0303682	0.0731484
65.35	0.493779	0.761571	0.0294997	0.0722663
65.4	0.494226	0.758509	0.02973	0.0728314
65.45	0.496335	0.75783	0.0301615	0.0727754
65.5	0.49732	0.758619	0.0304543	0.0725769
65.55	0.497627	0.757745	0.0304937	0.0729012
65.6	0.496031	0.759486	0.0301719	0.0728329
65.65	0.495065	0.759122	0.0299109	0.0730948
65.7	0.494853	0.760261	0.0300317	0.0727363
65.75	0.493563	0.759088	0.0296451	0.0730297
65.8	0.494479	0.758766	0.0294541	0.0730257
65.85	0.495777	0.758357	0.0298204	0.0730605
65.9	0.494841	0.758755	0.0293376	0.0730656
65.95	0.495091	0.759562	0.0299377	0.0730363
66	0.496246	0.759694	0.0299236	0.072931
66.05	0.494746	0.75962	0.0300488	0.0730682
66.1	0.495146	0.757323	0.030257	0.0734249
66.15	0.497662	0.756846	0.0316198	0.0735012
66.2	0.495356	0.756577	0.0306033	0.0733391
66.25	0.494917	0.757009	0.0311822	0.0731869
66.3	0.492913	0.756934	0.0301627	0.0732948
66.35	0.49438	0.758357	0.0308037	0.0730163
66.4	0.492568	0.756343	0.029711	0.0735136
66.45	0.492933	0.757341	0.0291778	0.0732094
66.5	0.493739	0.75784	0.0296592	0.0731962
66.55	0.493969	0.756465	0.0289009	0.0732384
66.6	0.493021	0.757275	0.0292765	0.0730032
66.65	0.493898	0.756865	0.0291402	0.0729432
66.7	0.493349	0.754802	0.0292698	0.073408
66.75	0.494303	0.756226	0.0292078	0.072708
66.8	0.494995	0.755888	0.0301191	0.07312
66.85	0.495688	0.757751	0.0305138	0.072555
66.9	0.49545	0.756483	0.0304526	0.0729941
66.95	0.494719	0.758264	0.0303081	0.0725247
67	0.494111	0.759597	0.0306123	0.0724028
67.05	0.495203	0.761198	0.0309756	0.0719764
67.1	0.494488	0.757818	0.0306123	0.0726833
67.15	0.493554	0.757814	0.0305217	0.0727379
67.2	0.494137	0.757555	0.0309833	0.0727071
67.25	0.495769	0.75791	0.0309096	0.072457
67.3	0.495367	0.756201	0.030662	0.0725515
67.35	0.494313	0.75492	0.0301871	0.0729652
67.4	0.494219	0.754619	0.0300549	0.0731248
67.45	0.494623	0.757307	0.0305728	0.0724161
67.5	0.492055	0.758516	0.0292056	0.0720486
67.55	0.491433	0.758706	0.0295034	0.0720627
67.6	0.492161	0.758789	0.0298603	0.072173
67.65	0.493664	0.758611	0.0295987	0.0719867
67.7	0.494721	0.756191	0.0296668	0.0725343
67.75	0.494911	0.754441	0.0308233	0.0728336
67.8	0.495355	0.754843	0.0308906	0.0728342
67.85	0.496991	0.753732	0.0318717	0.0728532
67.9	0.494208	0.755834	0.0318098	0.0723448
67.95	0.493176	0.756822	0.0316184	0.0722236
68	0.492356	0.755467	0.0311497	0.072524
68.05	0.491092	0.756921	0.0309364	0.0722728
68.1	0.490366	0.757095	0.0300325	0.0725448
68.15	0.489636	0.757825	0.0294158	0.0721695
68.2	0.491223	0.758618	0.0297505	0.0720476
68.25	0.49244	0.757637	0.0303476	0.0726308
68.3	0.493259	0.756975	0.0306587	0.0726451
68.35	0.495186	0.756249	0.0320917	0.0727815
68.4	0.495654	0.756488	0.0313482	0.0727798
68.45	0.494386	0.755019	0.0311176	0.0729995
68.5	0.49463	0.754867	0.0312854	0.0727859
68.55	0.496214	0.753367	0.0315868	0.0730551
68.6	0.49591	0.753651	0.0306418	0.0728806
68.65	0.495581	0.753936	0.030981	0.0728076
68.7	0.495541	0.752615	0.0305054	0.0731448
68.75	0.496242	0.754242	0.0304677	0.0728139
68.8	0.495934	0.753124	0.0311644	0.0731065
68.85	0.494923	0.751859	0.0300086	0.0735013
68.9	0.496636	0.752186	0.0310949	0.0731392
68.95	0.495395	0.75176	0.0306579	0.073287
69	0.495103	0.751132	0.030704	0.0732822
69.05	0.495675	0.751989	0.0307705	0.0732073
69.1	0.495869	0.750882	0.0320815	0.073385
69.15	0.493516	0.750766	0.0314238	0.0733975
69.2	0.494553	0.749336	0.0317766	0.0736844
69.25	0.493376	0.752096	0.0313949	0.0730297
69.3	0.491755	0.750477	0.0307845	0.0732712
69.35	0.491007	0.750567	0.0298843	0.0732236
69.4	0.4924	0.7509	0.0302715	0.0730895
69.45	0.490799	0.752947	0.0299544	0.0726088
69.5	0.491722	0.750233	0.0299834	0.0732135
69.55	0.493884	0.750666	0.0302825	0.073249
69.6	0.493547	0.75024	0.0309654	0.0734279
69.65	0.493849	0.751611	0.0315942	0.0729523
69.7	0.493444	0.7499	0.0314006	0.0733531
69.75	0.494253	0.750209	0.0320728	0.0734074
69.8	0.492816	0.750429	0.0319905	0.0733001
69.85	0.492485	0.750433	0.0315263	0.0731259
69.9	0.49097	0.749829	0.0304929	0.0736851
69.95	0.492069	0.751541	0.0310708	0.0732955
70	0.491251	0.751357	0.0307638	0.0736636
70.05	0.4922	0.750857	0.030878	0.0738077
70.1	0.493046	0.751362	0.0313872	0.0737475
70.15	0.492212	0.752676	0.0309111	0.0735232
70.2	0.492549	0.753864	0.0308881	0.0734693
70.25	0.492747	0.753128	0.0310074	0.0734113
70.3	0.493843	0.752868	0.0316806	0.0734397
70.35	0.491725	0.753505	0.0304026	0.0733337
70.4	0.494059	0.754628	0.0315438	0.0728146
70.45	0.492337	0.752245	0.0307523	0.0730923
70.5	0.493154	0.749986	0.0312415	0.0731265
70.55	0.493733	0.749437	0.0303106	0.0731315
70.6	0.493294	0.748257	0.0299027	0.0730829
70.65	0.494267	0.746767	0.0304822	0.0735629
70.7	0.495353	0.747579	0.0305329	0.0736627
70.75	0.495605	0.748123	0.0306284	0.0736786
70.8	0.492813	0.747508	0.0301835	0.0738852
70.85	0.494895	0.748392	0.0310431	0.0739041
70.9	0.494756	0.747772	0.0308472	0.0739063
70.95	0.494642	0.749345	0.0307585	0.0736949
71	0.495488	0.749996	0.0310787	0.0737313
71.05	0.495304	0.751074	0.0304128	0.0736265
71.1	0.496044	0.75037	0.0308794	0.0738901
71.15	0.495928	0.753275	0.0308175	0.0731163
71.2	0.49655	0.750975	0.0308572	0.0732608
71.25	0.496491	0.749371	0.0308432	0.0734617
71.3	0.496731	0.749507	0.0313746	0.0732332
71.35	0.495909	0.748705	0.0307281	0.0733641
71.4	0.496009	0.748167	0.0308887	0.0733103
71.45	0.494198	0.746981	0.0304328	0.0737773
71.5	0.494071	0.7476	0.0304312	0.0740376
71.55	0.493376	0.748935	0.0302203	0.073748
71.6	0.492948	0.747121	0.0306946	0.0742554
71.65	0.492798	0.748385	0.0306032	0.0740763
71.7	0.493397	0.748072	0.0312233	0.0740465
71.75	0.494623	0.746196	0.0317673	0.0741338
71.8	0.492681	0.747756	0.0304529	0.0739198
71.85	0.494954	0.748889	0.0313729	0.0735617
71.9	0.496255	0.748469	0.0313696	0.073815
71.95	0.494977	0.749059	0.0303478	0.0735497
72	0.494953	0.750185	0.0300345	0.0735683
72.05	0.494597	0.750492	0.0299593	0.0731308
72.1	0.495929	0.750748	0.0296046	0.0730634
72.15	0.496381	0.749413	0.0301085	0.0734182
72.2	0.498311	0.748235	0.0311894	0.073884
72.25	0.497391	0.748994	0.0312818	0.0734624
72.3	0.495935	0.748539	0.0302979	0.0736613
72.35	0.49502	0.748993	0.0308615	0.0735438
72.4	0.493715	0.750689	0.03044	0.0730913
72.45	0.494697	0.74935	0.0312494	0.0731664
72.5	0.494585	0.748885	0.0312528	0.0731461
72.55	0.494771	0.748884	0.0316986	0.0731397
72.6	0.495276	0.74791	0.0310663	0.0731213
72.65	0.495425	0.745218	0.0304579	0.073713
72.7	0.495495	0.746746	0.0303745	0.0733913
72.75	0.496147	0.746623	0.0302981	0.0732974
72.8	0.495836	0.745375	0.0300561	0.0737909
72.85	0.496084	0.744511	0.0310113	0.0739378
72.9	0.493748	0.745932	0.0304978	0.0738525
72.95	0.495752	0.74843	0.0308003	0.0735169
73	0.496353	0.750645	0.0310655	0.0735229
73.05	0.496797	0.748794	0.0312184	0.0737246
73.1	0.49501	0.751253	0.0302879	0.0732751
73.15	0.495671	0.750729	0.0303542	0.073212
73.2	0.494298	0.750932	0.0300826	0.0732219
73.25	0.492824	0.749949	0.0295308	0.0730785
73.3	0.49298	0.750351	0.0296464	0.0733625
73.35	0.49275	0.749617	0.0297825	0.0735687
73.4	0.492035	0.747719	0.0298814	0.0736904
73.45	0.491346	0.745928	0.0297726	0.0737001
73.5	0.492479	0.74626	0.0303418	0.0734473
73.55	0.492658	0.744913	0.0304117	0.0734414
73.6	0.493558	0.745539	0.0306313	0.0732526
73.65	0.492445	0.744794	0.0298806	0.0732623
73.7	0.493241	0.742632	0.029722	0.0734447
73.75	0.493701	0.743407	0.0298281	0.0731995
73.8	0.496133	0.742693	0.030818	0.0734457
73.85	0.497268	0.741738	0.0309071	0.073376
73.9	0.497841	0.738893	0.0309606	0.0740556
73.95	0.498102	0.740611	0.0311593	0.0738067
74	0.497521	0.74067	0.0301577	0.0738028
74.05	0.496023	0.74266	0.0290761	0.0733885
74.1	0.49653	0.745309	0.0301936	0.0732619
74.15	0.495837	0.748663	0.0295352	0.0728122
74.2	0.495645	0.74926	0.0297214	0.0730667
74.25	0.495243	0.750347	0.0304248	0.0728077
74.3	0.495345	0.7464	0.0310753	0.073528
74.35	0.495284	0.745898	0.0312688	0.0732474
74.4	0.495962	0.744803	0.0313002	0.073503
74.45	0.495801	0.743144	0.0311767	0.07346
74.5	0.496805	0.743167	0.0311577	0.0734818
74.55	0.497554	0.742966	0.0313466	0.0735353
74.6	0.500383	0.742475	0.0321474	0.0736553
74.65	0.499652	0.742518	0.0316535	0.0735866
74.7	0.499947	0.742625	0.0320522	0.0737491
74.75	0.501026	0.741368	0.0329846	0.0740405
74.8	0.500103	0.741935	0.0327705	0.0739128
74.85	0.498431	0.743088	0.0322788	0.0735416
74.9	0.498324	0.741923	0.0325017	0.0737044
74.95	0.497332	0.741152	0.0314533	0.0736755
75	0.497173	0.740919	0.031407	0.0735259
75.05	0.497167	0.741775	0.031533	0.0733067
75.1	0.496096	0.740668	0.0311147	0.07356
75.15	0.495269	0.738602	0.0313081	0.0739934
75.2	0.49374	0.738651	0.0304266	0.0740832
75.25	0.492111	0.737809	0.0298957	0.0742301
75.3	0.494386	0.736326	0.0305306	0.0744361
75.35	0.495309	0.738872	0.0309965	0.0738707
75.4	0.494855	0.739273	0.0307492	0.0737352
75.45	0.496727	0.73862	0.0323758	0.073799
75.5	0.497331	0.739725	0.0321955	0.0737323
75.55	0.497166	0.739262	0.0323262	0.073929
75.6	0.496356	0.74023	0.0320211	0.07371
75.65	0.498681	0.740242	0.0330101	0.0738254
75.7	0.500142	0.741547	0.0330118	0.0735685
75.75	0.498232	0.740963	0.0321279	0.0734142
75.8	0.498524	0.741548	0.0322896	0.0734686
75.85	0.500913	0.742118	0.033153	0.0733144
75.9	0.500536	0.741835	0.0328512	0.0732727
75.95	0.498944	0.739446	0.0322506	0.0742648
76	0.498616	0.740676	0.0321773	0.0740447
76.05	0.498415	0.740671	0.0321794	0.0737882
76.1	0.497119	0.738999	0.031734	0.0742618
76.15	0.49667	0.739664	0.0318198	0.0740138
76.2	0.497217	0.738555	0.0319837	0.0739563
76.25	0.497742	0.738854	0.0319417	0.0738771
76.3	0.49637	0.738992	0.0312799	0.0739379
76.35	0.49717	0.740285	0.0317196	0.0739582
76.4	0.497671	0.74127	0.0315629	0.0736652
76.45	0.496602	0.741637	0.0313053	0.0735253
76.5	0.499829	0.741863	0.0324266	0.0735278
76.55	0.498836	0.742704	0.0311422	0.073296
76.6	0.498823	0.742581	0.0310829	0.0729696
76.65	0.499048	0.742485	0.0306977	0.0729874
76.7	0.498513	0.741799	0.0306294	0.0731647
76.75	0.496425	0.742343	0.0303263	0.0732581
76.8	0.497926	0.742487	0.0315093	0.0733211
76.85	0.497615	0.741842	0.0313813	0.0737955
76.9	0.495726	0.74438	0.030951	0.0734514
76.95	0.496171	0.746008	0.0310221	0.0729671
77	0.496242	0.743288	0.0307822	0.073386
77.05	0.495863	0.743016	0.0304724	0.0730455
77.1	0.496187	0.739871	0.0300618	0.0732629
77.15	0.498648	0.736965	0.0312262	0.0733647
77.2	0.496305	0.737259	0.0301794	0.0732451
77.25	0.496528	0.735221	0.0303306	0.0737989
77.3	0.496083	0.735215	0.0301719	0.0738294
77.35	0.495835	0.735366	0.0305891	0.0738324
77.4	0.494155	0.73547	0.0297846	0.0739643
77.45	0.496798	0.734982	0.0303671	0.0741155
77.5	0.496822	0.736414	0.0302817	0.0735112
77.55	0.498959	0.736166	0.0313412	0.0734876
77.6	0.500619	0.738299	0.0326886	0.0732463
77.65	0.500328	0.739708	0.0316078	0.0730185
77.7	0.498962	0.739397	0.0313396	0.0728836
77.75	0.498241	0.739439	0.0313038	0.0730853
77.8	0.49801	0.740061	0.0312674	0.0729205
77.85	0.499452	0.738433	0.0311583	0.073347
77.9	0.499245	0.737417	0.0300472	0.0736802
77.95	0.49947	0.736461	0.0298508	0.074022
78	0.498609	0.739563	0.0288421	0.0734018
78.05	0.497666	0.739816	0.0288117	0.073402
78.1	0.49595	0.740034	0.0285065	0.0729936
78.15	0.496169	0.738906	0.0298513	0.0731574
78.2	0.497356	0.739997	0.0307781	0.0728445
78.25	0.496985	0.737114	0.029914	0.0734705
78.3	0.496858	0.738166	0.0299718	0.0732682
78.35	0.498093	0.738251	0.0302642	0.073204
78.4	0.496166	0.737811	0.0299157	0.073227
78.45	0.497534	0.737092	0.029993	0.0734496
78.5	0.497097	0.735751	0.0304151	0.0736798
78.55	0.496674	0.734674	0.0301117	0.0735636
78.6	0.496754	0.734894	0.0306397	0.0738051
78.65	0.497453	0.735085	0.0298212	0.0737932
78.7	0.498286	0.734377	0.0302667	0.0737621
78.75	0.498717	0.737398	0.0303623	0.0732903
78.8	0.499618	0.738415	0.0304865	0.0733286
78.85	0.499706	0.738892	0.0298847	0.0731511
78.9	0.499203	0.738689	0.0301553	0.0730149
78.95	0.499132	0.737143	0.0306648	0.0733681
79	0.499005	0.734882	0.030701	0.0734243
79.05	0.497128	0.734536	0.0291226	0.0732795
79.1	0.497882	0.735953	0.0303123	0.0728188
79.15	0.496973	0.736227	0.0299002	0.072713
79.2	0.497595	0.736277	0.0306799	0.0728078
79.25	0.497155	0.736717	0.0308318	0.0729951
79.3	0.495202	0.735838	0.0302347	0.0734069
79.35	0.494561	0.736037	0.0299361	0.0734278
79.4	0.496425	0.735572	0.0306399	0.0737643
79.45	0.498177	0.734913	0.0312431	0.0740628
79.5	0.49721	0.736823	0.0300804	0.0731474
79.55	0.499085	0.735172	0.0308223	0.0733506
79.6	0.500709	0.734151	0.0310916	0.0735356
79.65	0.499269	0.733538	0.0306628	0.0734603
79.7	0.496239	0.734079	0.0286073	0.0733268
79.75	0.49917	0.732033	0.0302908	0.0737853
79.8	0.499318	0.732321	0.0298644	0.0739514
79.85	0.497093	0.732753	0.0288794	0.0738163
79.9	0.497784	0.734482	0.0287272	0.0736121
79.95	0.500171	0.73421	0.0305248	0.0735103
80	0.498932	0.735146	0.0301736	0.0735144
80.05	0.497808	0.734291	0.0298335	0.0734776
80.1	0.49706	0.734853	0.0292557	0.0731662
80.15	0.499828	0.733359	0.029692	0.07349
80.2	0.497321	0.736302	0.028254	0.0733399
80.25	0.497056	0.737474	0.0282263	0.0728442
80.3	0.499227	0.73844	0.0286602	0.0727701
80.35	0.498802	0.740294	0.0281303	0.0724357
80.4	0.497945	0.739558	0.0286259	0.0724222
80.45	0.498613	0.737223	0.0289626	0.0724323
80.5	0.499642	0.736293	0.028137	0.0725569
80.55	0.501375	0.734077	0.0297052	0.0729112
80.6	0.501154	0.732164	0.0298144	0.0733548
80.65	0.501444	0.731382	0.0302975	0.0735655
80.7	0.499804	0.73204	0.0300488	0.0736212
80.75	0.498183	0.732213	0.0302565	0.0741596
80.8	0.497432	0.732707	0.029717	0.0740419
80.85	0.497186	0.733733	0.0300572	0.0737225
80.9	0.496335	0.735302	0.0294972	0.0738843
80.95	0.497955	0.734012	0.02924	0.0742746
81	0.499468	0.733865	0.0294172	0.0739316
81.05	0.498924	0.735088	0.0292474	0.0736089
81.1	0.499169	0.735847	0.0291633	0.073543
81.15	0.500204	0.735544	0.030013	0.0731481
81.2	0.498645	0.736445	0.0299199	0.0725545
81.25	0.497885	0.736389	0.0301953	0.07223
81.3	0.496892	0.735587	0.0301361	0.0722848
81.35	0.49836	0.735717	0.0305871	0.0724139
81.4	0.497855	0.734901	0.0297503	0.0723752
81.45	0.499026	0.734926	0.0300219	0.0726155
81.5	0.49988	0.734992	0.0297004	0.0728175
81.55	0.500664	0.735956	0.0294917	0.0726026
81.6	0.499932	0.735812	0.0290447	0.0725262
81.65	0.498977	0.735572	0.0288759	0.072734
81.7	0.499495	0.732491	0.0287124	0.0732437
81.75	0.499047	0.734693	0.028929	0.0724934
81.8	0.497414	0.734675	0.0285896	0.0724983
81.85	0.49795	0.734463	0.0291567	0.0724584
81.9	0.497144	0.735791	0.0288906	0.0722444
81.95	0.497181	0.736527	0.0294537	0.0725295
82	0.496574	0.737495	0.0292456	0.0722453
82.05	0.496734	0.735875	0.0288194	0.072582
82.1	0.497079	0.733524	0.0291453	0.0730185
82.15	0.496715	0.73395	0.0286108	0.0730306
82.2	0.499007	0.730898	0.0297695	0.0733014
82.25	0.499596	0.731973	0.0292351	0.0735789
82.3	0.498901	0.733261	0.029295	0.0735012
82.35	0.498816	0.735142	0.0291543	0.0735409
82.4	0.499141	0.735425	0.0297108	0.0733883
82.45	0.496437	0.73599	0.0285955	0.0736936
82.5	0.4951	0.734913	0.0293199	0.0732815
82.55	0.494478	0.733326	0.0281704	0.0734735
82.6	0.496666	0.733427	0.028665	0.0731322
82.65	0.496101	0.732814	0.0276825	0.073186
82.7	0.497199	0.733708	0.0280951	0.0729084
82.75	0.498417	0.734444	0.0276842	0.0729224
82.8	0.499016	0.73464	0.0279914	0.0730365
82.85	0.498139	0.734901	0.0283567	0.0728307
82.9	0.498436	0.733613	0.0289646	0.0732465
82.95	0.498246	0.732135	0.028133	0.0733941
83	0.497584	0.731417	0.0284704	0.0733672
83.05	0.497239	0.732495	0.0288337	0.0732809
83.1	0.496673	0.73354	0.0287241	0.0728997
83.15	0.497954	0.731615	0.0293617	0.0731401
83.2	0.496072	0.732812	0.0288987	0.0733287
83.25	0.496271	0.731597	0.0290688	0.0736413
83.3	0.49714	0.732431	0.0287549	0.073251
83.35	0.500048	0.734332	0.0295375	0.0730627
83.4	0.49887	0.735578	0.0289856	0.0730054
83.45	0.499951	0.733286	0.0285016	0.0730146
83.5	0.499943	0.733851	0.0284234	0.0727724
83.55	0.499445	0.733558	0.0288906	0.0728706
83.6	0.497224	0.732939	0.0282704	0.0727949
83.65	0.498891	0.732413	0.028994	0.072619
83.7	0.4976	0.733604	0.0296358	0.0725618
83.75	0.500538	0.735006	0.0306271	0.0723459
83.8	0.50046	0.734655	0.0309106	0.0722627
83.85	0.50061	0.733872	0.0312101	0.0726711
83.9	0.498449	0.734888	0.0304536	0.0726719
83.95	0.498343	0.735418	0.0303138	0.0725519
84	0.498943	0.733484	0.0313867	0.0732723
84.05	0.497746	0.735048	0.0307276	0.0725936
84.1	0.498259	0.73392	0.0308163	0.0726726
84.15	0.49803	0.733761	0.0307988	0.0725899
84.2	0.497897	0.733208	0.0305827	0.0726494
84.25	0.498284	0.732786	0.0303739	0.0723757
84.3	0.499055	0.733084	0.030328	0.0724823
84.35	0.498087	0.732512	0.0300437	0.0725506
84.4	0.498457	0.734342	0.0289725	0.0720111
84.45	0.50061	0.733144	0.0295261	0.0722078
84.5	0.501047	0.733539	0.0298784	0.0720495
84.55	0.500572	0.734621	0.0294796	0.0717839
84.6	0.502029	0.735317	0.0301116	0.0717754
84.65	0.501141	0.736738	0.0304739	0.0717387
84.7	0.50061	0.73716	0.0306858	0.071518
84.75	0.498719	0.735937	0.0295756	0.0719178
84.8	0.498653	0.734855	0.0298536	0.0719837
84.85	0.500635	0.733643	0.0305553	0.0721834
84.9	0.498496	0.733642	0.0295651	0.0718735
84.95	0.499943	0.733585	0.0298625	0.0717271
85	0.500427	0.734434	0.0303909	0.0714764
85.05	0.501509	0.735048	0.0306946	0.0718619
85.1	0.500608	0.733674	0.0304403	0.0720217
85.15	0.501327	0.733765	0.0305333	0.0722938
85.2	0.498985	0.733319	0.0300266	0.0728711
85.25	0.499244	0.735429	0.0299094	0.0728188
85.3	0.497744	0.736587	0.0291693	0.0722162
85.35	0.499169	0.735642	0.0290189	0.0727349
85.4	0.499606	0.735993	0.0287402	0.072623
85.45	0.499491	0.736205	0.0286479	0.0727427
85.5	0.500795	0.735161	0.0290223	0.0725129
85.55	0.50202	0.733565	0.0295774	0.0725609
85.6	0.50005	0.732654	0.0289977	0.0726229
85.65	0.501426	0.73183	0.0300164	0.0724406
85.7	0.500345	0.729806	0.0292672	0.0725913
85.75	0.499589	0.733109	0.0298618	0.072128
85.8	0.500283	0.732685	0.0303417	0.0722742
85.85	0.500748	0.733465	0.0304504	0.0721868
85.9	0.500301	0.735686	0.0308373	0.0718065
85.95	0.499136	0.735114	0.0303598	0.0721258
86	0.500758	0.73303	0.0306762	0.0723792
86.05	0.498961	0.73395	0.0298274	0.0722641
86.1	0.498939	0.732495	0.0300622	0.0728078
86.15	0.498669	0.732266	0.0300267	0.0726719
86.2	0.498588	0.731418	0.0298484	0.0727416
86.25	0.498786	0.731799	0.0306197	0.072635
86.3	0.501199	0.731625	0.0309095	0.0726708
86.35	0.501031	0.73122	0.0314118	0.0724444
86.4	0.500551	0.732085	0.0308945	0.0722792
86.45	0.501147	0.731743	0.0310131	0.0722681
86.5	0.502165	0.731479	0.0311254	0.0722972
86.55	0.501089	0.73266	0.0311926	0.0724274
86.6	0.502012	0.733967	0.0310933	0.0723051
86.65	0.502107	0.731563	0.0311328	0.0729463
86.7	0.502669	0.732027	0.030709	0.0731757
86.75	0.503165	0.733812	0.0305511	0.0730174
86.8	0.502092	0.732009	0.0298989	0.0727687
86.85	0.500278	0.73089	0.0295313	0.0729576
86.9	0.499849	0.73108	0.0291917	0.0727584
86.95	0.500754	0.731247	0.0290153	0.0723165
87	0.501748	0.730694	0.0297425	0.0721855
87.05	0.500808	0.731039	0.029714	0.0722569
87.1	0.502094	0.730549	0.0303101	0.0720791
87.15	0.501093	0.731221	0.0294096	0.0719205
87.2	0.500109	0.729639	0.0306082	0.0722945
87.25	0.49817	0.72949	0.0300472	0.0723236
87.3	0.499077	0.730021	0.0304717	0.0724789
87.35	0.499416	0.729392	0.0301292	0.0725793
87.4	0.501431	0.729133	0.0305904	0.0729134
87.45	0.505139	0.729103	0.0310749	0.0729092
87.5	0.505294	0.729947	0.0301323	0.0729553
87.55	0.506507	0.728502	0.0299391	0.0729461
87.6	0.50471	0.728937	0.0293289	0.072806
87.65	0.503335	0.729368	0.0292977	0.072334
87.7	0.500933	0.728203	0.0288166	0.0726305
87.75	0.50163	0.727062	0.0295012	0.0727467
87.8	0.501552	0.728918	0.0292055	0.0723277
87.85	0.50331	0.727688	0.0298863	0.0726055
87.9	0.504175	0.727286	0.0305518	0.0726728
87.95	0.50352	0.72956	0.0306595	0.0724889
88	0.503051	0.730344	0.0312776	0.0721166
88.05	0.499499	0.731017	0.0292973	0.0718964
88.1	0.500114	0.730274	0.029368	0.072031
88.15	0.501153	0.732267	0.0298217	0.0718005
88.2	0.500381	0.731227	0.028489	0.0715788
88.25	0.501605	0.730806	0.0286217	0.0720343
88.3	0.501457	0.72998	0.029322	0.0721328
88.35	0.501552	0.730496	0.0287718	0.072094
88.4	0.503511	0.729238	0.0298256	0.0719482
88.45	0.504017	0.72781	0.0303463	0.0723714
88.5	0.503389	0.728556	0.0293466	0.0718692
88.55	0.504164	0.727706	0.0293907	0.072369
88.6	0.503881	0.729836	0.029604	0.0722442
88.65	0.503671	0.730678	0.0295484	0.0721187
88.7	0.501652	0.73113	0.0286971	0.0719595
88.75	0.501463	0.730829	0.0300239	0.0720111
88.8	0.500636	0.731486	0.0294728	0.0719235
88.85	0.500167	0.732366	0.030041	0.0716127
88.9	0.499179	0.732416	0.029468	0.071636
88.95	0.499671	0.732224	0.0290766	0.0721979
89	0.502015	0.733026	0.0293035	0.0724019
89.05	0.502796	0.731345	0.029599	0.0725713
89.1	0.502104	0.729833	0.029002	0.0726966
89.15	0.503185	0.729873	0.0294638	0.0726919
89.2	0.502644	0.730612	0.0287836	0.0723209
89.25	0.503038	0.729811	0.029393	0.0721187
89.3	0.502752	0.730764	0.0292578	0.0720101
89.35	0.503938	0.729693	0.0298843	0.0722293
89.4	0.502716	0.730323	0.0293377	0.0719956
89.45	0.501609	0.729133	0.029646	0.072031
89.5	0.503101	0.730475	0.0297027	0.0717037
89.55	0.502682	0.729869	0.0295529	0.0718605
89.6	0.503513	0.730032	0.0295903	0.0717672
89.65	0.502641	0.729769	0.0293042	0.0719127
89.7	0.502125	0.729532	0.0285991	0.0719836
89.75	0.502781	0.73054	0.0290373	0.0721648
89.8	0.502422	0.728223	0.0285431	0.0724773
89.85	0.502067	0.729888	0.0287031	0.0720651
89.9	0.504527	0.730425	0.028575	0.0718756
89.95	0.503918	0.73029	0.0283832	0.0718287
[truncated: 2 more rows]

## Sheet: d
MouseNr	BaselineDiameterVehicle	BaselineDiameterAlmorexant	DeltaDiameterVehicle	DeltaDiameterAlmorexant
1	0.602659	0.519708	0.377431	0.180525
2	0.957136	0.449055	0.184022	0.0816543
3	0.675979	0.485654	0.208783	0.0804547
4	0.519605	0.38094	0.19797	0.107404
5	0.605468	0.450899	0.216769	0.164203

## Sheet: f
Time_sec	RunningDTR_plus	RunningDTR_minus	SEM_RunningDTR_plus	SEM_RunningDTR_minus
-1.95	0.317331	0.475733	0.0541108	0.0914342
-1.9	0.315836	0.467313	0.0527825	0.0895904
-1.85	0.313963	0.458928	0.0515602	0.0876265
-1.8	0.312403	0.450514	0.0503337	0.0855324
-1.75	0.311804	0.442797	0.049253	0.0832909
-1.7	0.311915	0.435	0.0482179	0.080935
-1.65	0.312989	0.427142	0.0472578	0.0786023
-1.6	0.314363	0.419969	0.0465756	0.0763441
-1.55	0.315372	0.412801	0.0461683	0.0741704
-1.5	0.317046	0.40501	0.0458964	0.0720681
-1.45	0.318531	0.39761	0.0458451	0.0699101
-1.4	0.320984	0.391111	0.0460061	0.0677426
-1.35	0.323359	0.385578	0.0462944	0.0655078
-1.3	0.326279	0.380965	0.0466969	0.063464
-1.25	0.329127	0.377448	0.0469194	0.0616444
-1.2	0.331044	0.374121	0.0470303	0.0601252
-1.15	0.334107	0.371696	0.0475809	0.0588449
-1.1	0.337603	0.370188	0.0485921	0.0578164
-1.05	0.341479	0.369296	0.0497148	0.0570126
-1	0.346929	0.369114	0.051243	0.0563465
-0.95	0.353403	0.369059	0.0530373	0.0557836
-0.9	0.36087	0.36998	0.0550272	0.0554663
-0.85	0.370622	0.371703	0.0576793	0.055545
-0.8	0.381978	0.374493	0.0609835	0.0561336
-0.75	0.393418	0.379125	0.0647389	0.0572529
-0.7	0.405371	0.383974	0.068505	0.0587385
-0.65	0.417832	0.389297	0.072662	0.0606012
-0.6	0.430055	0.395895	0.0771328	0.0629477
-0.55	0.443451	0.40449	0.0821484	0.0659535
-0.5	0.457793	0.415147	0.087532	0.069325
-0.45	0.473158	0.428955	0.0935964	0.0729916
-0.4	0.490822	0.445307	0.100091	0.0767625
-0.35	0.508953	0.463492	0.106819	0.0806426
-0.3	0.528084	0.483704	0.11412	0.0843934
-0.25	0.547694	0.504901	0.122271	0.0883956
-0.2	0.568493	0.526974	0.130859	0.0923974
-0.15	0.590587	0.550142	0.140007	0.0965478
-0.1	0.613506	0.574609	0.149826	0.101055
-0.05	0.637224	0.600311	0.159935	0.105785
0	0.662131	0.627074	0.171107	0.110844
0.05	0.687441	0.655006	0.183044	0.116134
0.1	0.714577	0.684601	0.195633	0.121521
0.15	0.742787	0.716278	0.208853	0.12707
0.2	0.772988	0.751125	0.222344	0.132601
0.25	0.803263	0.788901	0.2359	0.138396
0.3	0.833973	0.829431	0.249571	0.144177
0.35	0.866367	0.872022	0.263281	0.149906
0.4	0.900081	0.917096	0.277077	0.155743
0.45	0.935227	0.964051	0.291136	0.161385
0.5	0.970679	1.01332	0.305466	0.16689
0.55	1.00864	1.06474	0.319346	0.172437
0.6	1.04937	1.11695	0.332722	0.1775
0.65	1.09324	1.17033	0.345601	0.182725
0.7	1.14025	1.22478	0.357929	0.188464
0.75	1.1901	1.28061	0.369879	0.194822
0.8	1.24337	1.33772	0.381408	0.201546
0.85	1.29833	1.39719	0.392605	0.208287
0.9	1.35559	1.45918	0.403509	0.214983
0.95	1.41561	1.52346	0.413736	0.221643
1	1.48032	1.58965	0.423309	0.228739
1.05	1.54608	1.65831	0.432324	0.235831
1.1	1.61174	1.7278	0.441276	0.242721
1.15	1.67758	1.79634	0.45017	0.248995
1.2	1.74317	1.86405	0.459132	0.254235
1.25	1.81014	1.93093	0.467485	0.259321
1.3	1.87753	1.99731	0.475361	0.264409
1.35	1.94242	2.06372	0.483062	0.269672
1.4	2.00437	2.13053	0.491221	0.274811
1.45	2.06568	2.1969	0.499728	0.279441
1.5	2.12771	2.26302	0.508402	0.283372
1.55	2.187	2.32999	0.51744	0.286609
1.6	2.24388	2.39713	0.5263	0.289835
1.65	2.29817	2.46352	0.535307	0.292873
1.7	2.35383	2.52864	0.544064	0.295793
1.75	2.40839	2.59409	0.553428	0.298397
1.8	2.46244	2.65909	0.563206	0.301191
1.85	2.51681	2.72383	0.573096	0.303903
1.9	2.56937	2.78777	0.583071	0.306759
1.95	2.62073	2.84969	0.592495	0.309853
2	2.67047	2.91001	0.601705	0.313195
2.05	2.71909	2.96918	0.610769	0.316701
2.1	2.76468	3.02781	0.619665	0.320059
2.15	2.80944	3.08685	0.628359	0.323276
2.2	2.85147	3.14467	0.636814	0.326178
2.25	2.89132	3.20203	0.644964	0.328633
2.3	2.92875	3.25705	0.65264	0.331287
2.35	2.96573	3.31143	0.660219	0.334081
2.4	3.00295	3.36463	0.667587	0.337426
2.45	3.03994	3.41641	0.67461	0.340613
2.5	3.07662	3.46594	0.680738	0.343432
2.55	3.11349	3.51354	0.686091	0.345613
2.6	3.14873	3.55784	0.691223	0.34783
2.65	3.18261	3.59793	0.696499	0.350687
2.7	3.21681	3.6355	0.701391	0.353884
2.75	3.25119	3.67051	0.706046	0.357481
2.8	3.28554	3.70371	0.70972	0.361022
2.85	3.31845	3.73514	0.712845	0.364699
2.9	3.34933	3.76479	0.715332	0.368446
2.95	3.37739	3.79279	0.717452	0.372182
3	3.40477	3.81953	0.718673	0.375572
3.05	3.42905	3.84421	0.719628	0.379193
3.1	3.4519	3.86686	0.720188	0.383126
3.15	3.47206	3.88662	0.720527	0.38702
3.2	3.49171	3.90339	0.720036	0.390875
3.25	3.51003	3.9163	0.718733	0.39496
3.3	3.52772	3.92591	0.717301	0.398828
3.35	3.54449	3.93187	0.715531	0.40252
3.4	3.55799	3.93438	0.714325	0.40563
3.45	3.56919	3.93329	0.713027	0.407944
3.5	3.57727	3.92934	0.71148	0.409661
3.55	3.58358	3.92269	0.709351	0.41069
3.6	3.5868	3.91288	0.70736	0.411641
3.65	3.58734	3.90157	0.705731	0.412165
3.7	3.58343	3.88834	0.704501	0.411818
3.75	3.57483	3.87347	0.703417	0.409945
3.8	3.56165	3.85612	0.702154	0.407152
3.85	3.54387	3.83696	0.700238	0.403371
3.9	3.5219	3.81581	0.698666	0.398998
3.95	3.49657	3.79212	0.697147	0.394295
4	3.46692	3.76721	0.696568	0.388801
4.05	3.4335	3.74026	0.696976	0.382929
4.1	3.39891	3.71106	0.698073	0.376646
4.15	3.36404	3.68091	0.698902	0.370094
4.2	3.32894	3.65098	0.699806	0.363485
4.25	3.29402	3.62204	0.699812	0.356853
4.3	3.25792	3.59366	0.699783	0.350061
4.35	3.22327	3.56522	0.699894	0.343162
4.4	3.19027	3.53672	0.700345	0.336308
4.45	3.15884	3.5079	0.701353	0.329698
4.5	3.12665	3.47964	0.702487	0.323691
4.55	3.09256	3.45189	0.703732	0.318675
4.6	3.06044	3.42311	0.704531	0.315059
4.65	3.03025	3.39488	0.705029	0.312051
4.7	3.00133	3.36779	0.705255	0.309489
4.75	2.97218	3.34207	0.705408	0.307467
4.8	2.94472	3.31522	0.704739	0.306233
4.85	2.9178	3.28796	0.704008	0.305597
4.9	2.88995	3.26032	0.703358	0.305713
4.95	2.86282	3.23237	0.70253	0.306468
5	2.83605	3.20508	0.701737	0.30752
5.05	2.81306	3.17902	0.700141	0.308779
5.1	2.7917	3.15414	0.697941	0.310469
5.15	2.77265	3.12942	0.694916	0.312951
5.2	2.75363	3.10356	0.692144	0.316177
5.25	2.73527	3.07781	0.689669	0.319716
5.3	2.71826	3.05079	0.687421	0.323779
5.35	2.70271	3.02431	0.685712	0.327524
5.4	2.68728	2.99793	0.683988	0.330879
5.45	2.67295	2.97187	0.681867	0.333852
5.5	2.65899	2.94633	0.68	0.336505
5.55	2.64533	2.9212	0.678629	0.339482
5.6	2.63087	2.89682	0.677859	0.342991
5.65	2.61607	2.87286	0.67687	0.34693
5.7	2.59948	2.85008	0.675755	0.350669
5.75	2.58101	2.82709	0.67463	0.354476
5.8	2.56167	2.80524	0.673494	0.357737
5.85	2.54227	2.78315	0.672569	0.361014
5.9	2.52467	2.76251	0.671148	0.363928
5.95	2.5083	2.74239	0.669072	0.367084
6	2.49409	2.72334	0.666388	0.370038
6.05	2.47911	2.70453	0.66429	0.373364

## Sheet: g
Time_sec	PupilDTR_plus	PupilDTR_minus	SEM_PupilDTR_plus	SEM_PupilDTR_minus
-1.95	0.560597	0.684079	0.0428377	0.0511854
-1.9	0.561056	0.684022	0.043041	0.051202
-1.85	0.561535	0.683979	0.0432441	0.0512222
-1.8	0.562048	0.68396	0.0434485	0.0512419
-1.75	0.562591	0.683923	0.0436478	0.0512585
-1.7	0.563151	0.683879	0.0438453	0.0512773
-1.65	0.563746	0.683831	0.0440518	0.0512866
-1.6	0.564323	0.683783	0.0442498	0.0512964
-1.55	0.564931	0.683746	0.0444626	0.0513091
-1.5	0.56557	0.683748	0.044691	0.0513294
-1.45	0.566196	0.68376	0.0449298	0.0513495
-1.4	0.566844	0.683802	0.0451728	0.0513778
-1.35	0.567523	0.683868	0.0454165	0.0514045
-1.3	0.568216	0.683952	0.0456446	0.0514305
-1.25	0.568914	0.684038	0.04587	0.0514568
-1.2	0.569638	0.684144	0.0460779	0.0514883
-1.15	0.570367	0.684281	0.0462841	0.0515212
-1.1	0.571107	0.684454	0.0464849	0.051554
-1.05	0.571877	0.684665	0.0466972	0.0515954
-1	0.572688	0.684903	0.0469006	0.0516433
-0.95	0.573529	0.685201	0.0470983	0.0517003
-0.9	0.574425	0.685553	0.0472778	0.0517754
-0.85	0.57537	0.685986	0.0474447	0.0518652
-0.8	0.576364	0.686508	0.047591	0.0519657
-0.75	0.577458	0.687095	0.047741	0.0520811
-0.7	0.578565	0.687728	0.0478769	0.0522058
-0.65	0.579697	0.688405	0.0480096	0.0523365
-0.6	0.580872	0.689107	0.0481378	0.0524733
-0.55	0.582031	0.689858	0.0482779	0.0526186
-0.5	0.583143	0.690647	0.048415	0.0527654
-0.45	0.58435	0.691463	0.0485747	0.0529128
-0.4	0.585625	0.692314	0.0487508	0.0530665
-0.35	0.586942	0.693209	0.0489206	0.0532269
-0.3	0.588343	0.694158	0.0490766	0.0533915
-0.25	0.589823	0.69518	0.0492262	0.0535512
-0.2	0.591374	0.696242	0.0493682	0.0537209
-0.15	0.592946	0.697352	0.0495055	0.0538915
-0.1	0.594543	0.698508	0.0496454	0.0540544
-0.05	0.596175	0.699677	0.0497812	0.054218
0	0.597834	0.700867	0.0499108	0.0543903
0.05	0.599513	0.702084	0.0500325	0.054561
0.1	0.601229	0.70333	0.0501516	0.0547346
0.15	0.602971	0.704618	0.0502612	0.0549156
0.2	0.60476	0.705933	0.0503706	0.0550972
0.25	0.606597	0.707285	0.0504781	0.0552773
0.3	0.608421	0.708669	0.0505738	0.055462
0.35	0.610298	0.71008	0.0506594	0.0556548
0.4	0.612284	0.711512	0.0507386	0.0558439
0.45	0.614329	0.712974	0.0508062	0.056037
0.5	0.616443	0.714461	0.0508653	0.056227
0.55	0.618575	0.715961	0.050905	0.0564069
0.6	0.620847	0.717472	0.0509554	0.0565749
0.65	0.623184	0.71899	0.0510001	0.0567449
0.7	0.625541	0.72051	0.0510309	0.0569141
0.75	0.627902	0.722048	0.0510508	0.0570872
0.8	0.630344	0.723609	0.0510655	0.0572699
0.85	0.632789	0.725199	0.0510697	0.057461
0.9	0.635322	0.726818	0.051076	0.0576551
0.95	0.637879	0.728457	0.0510822	0.057858
1	0.640468	0.730103	0.0510904	0.0580674
1.05	0.643062	0.731758	0.0511047	0.0582802
1.1	0.645651	0.733393	0.0511244	0.0584945
1.15	0.648205	0.735025	0.0511574	0.058712
1.2	0.650778	0.736674	0.0512043	0.0589261
1.25	0.653262	0.738315	0.0512572	0.059145
1.3	0.655704	0.739987	0.0513167	0.0593626
1.35	0.65812	0.741686	0.0513841	0.0595809
1.4	0.660527	0.743394	0.0514515	0.0598045
1.45	0.662929	0.745106	0.051513	0.0600245
1.5	0.665314	0.746833	0.0515628	0.0602481
1.55	0.667706	0.74856	0.051598	0.0604695
1.6	0.670121	0.750299	0.0516257	0.0606894
1.65	0.672536	0.75202	0.0516442	0.0609133
1.7	0.674956	0.753741	0.051662	0.0611388
1.75	0.677375	0.755452	0.0516919	0.0613606
1.8	0.67981	0.757132	0.0517309	0.0615873
1.85	0.682251	0.758798	0.0517778	0.0618117
1.9	0.684696	0.760417	0.0518229	0.0620342
1.95	0.687149	0.761983	0.051882	0.0622582
2	0.689604	0.763516	0.0519359	0.0624777
2.05	0.692033	0.765029	0.0519923	0.0626918
2.1	0.694458	0.766493	0.0520556	0.0628923
2.15	0.69688	0.767922	0.052131	0.0630742
2.2	0.699285	0.769293	0.0522095	0.0632356
2.25	0.701653	0.770584	0.0522946	0.0633812
2.3	0.704008	0.771812	0.0523777	0.0635134
2.35	0.706347	0.773008	0.0524615	0.0636427
2.4	0.708655	0.774162	0.0525474	0.06377
2.45	0.710924	0.775299	0.0526399	0.0639001
2.5	0.713188	0.77641	0.0527294	0.0640324
2.55	0.715512	0.777506	0.0528202	0.0641683
2.6	0.71774	0.778561	0.0529239	0.0643014
2.65	0.719926	0.779593	0.053023	0.0644305
2.7	0.722073	0.780575	0.0531341	0.0645526
2.75	0.724142	0.781509	0.0532517	0.0646709
2.8	0.726127	0.782367	0.0533737	0.0647788
2.85	0.728033	0.783178	0.0534916	0.0648835
2.9	0.729879	0.783942	0.0536106	0.0649903
2.95	0.731694	0.784643	0.0537279	0.0651049
3	0.733459	0.78531	0.0538418	0.0652233
3.05	0.735188	0.785943	0.0539486	0.0653387
3.1	0.736859	0.786525	0.0540524	0.0654446
3.15	0.738473	0.787067	0.0541579	0.0655466
3.2	0.740037	0.787589	0.0542626	0.0656458
3.25	0.741541	0.788084	0.0543694	0.0657383
3.3	0.743013	0.788554	0.0544748	0.0658278
3.35	0.744456	0.789012	0.054581	0.0659077
3.4	0.74584	0.789442	0.0546827	0.0659789
3.45	0.747094	0.789829	0.0547873	0.0660399
3.5	0.748285	0.790175	0.0548784	0.0660937
3.55	0.749346	0.79049	0.0549677	0.0661442
3.6	0.750418	0.790786	0.0550298	0.0662062
3.65	0.751357	0.791077	0.0550928	0.0662726
3.7	0.752237	0.791367	0.0551578	0.0663445
3.75	0.753086	0.791664	0.0552262	0.066425
3.8	0.753915	0.791958	0.0552848	0.0665173
3.85	0.75466	0.792252	0.0553489	0.0666135
3.9	0.755369	0.792527	0.0554023	0.0667102
3.95	0.755985	0.79278	0.0554482	0.0668007
4	0.756544	0.793	0.0554826	0.0668855
4.05	0.75701	0.793191	0.0555144	0.0669528
4.1	0.757456	0.793344	0.0555246	0.0670099
4.15	0.75781	0.793486	0.0555376	0.0670594
4.2	0.758209	0.793606	0.055542	0.0670934
4.25	0.758506	0.793703	0.0555602	0.0671175
4.3	0.758903	0.793784	0.0555662	0.067129
4.35	0.759308	0.793836	0.0555744	0.0671322
4.4	0.759717	0.793857	0.0555793	0.0671217
4.45	0.760102	0.793886	0.0555792	0.0671123
4.5	0.76047	0.793888	0.055577	0.0671014
4.55	0.760814	0.793878	0.0555645	0.067085
4.6	0.761129	0.793852	0.0555519	0.0670665
4.65	0.761448	0.793808	0.0555392	0.0670459
4.7	0.761765	0.793736	0.0555239	0.0670046
4.75	0.762088	0.793634	0.0554972	0.0669642
4.8	0.762399	0.793509	0.0554618	0.0669084
4.85	0.762615	0.793397	0.0554358	0.0668346
4.9	0.762853	0.793264	0.0553928	0.0667547
4.95	0.763063	0.793149	0.0553447	0.0666828
5	0.763212	0.793013	0.0552913	0.0666072
5.05	0.763342	0.79284	0.0552313	0.0665365
5.1	0.763454	0.792663	0.0551639	0.0664553
5.15	0.763558	0.792451	0.055085	0.0663766
5.2	0.763642	0.792214	0.0550074	0.0662794
5.25	0.763718	0.791956	0.0549313	0.0661738
5.3	0.763837	0.791702	0.0548524	0.0660654
5.35	0.763944	0.791418	0.0547815	0.0659447
5.4	0.76406	0.791112	0.0547118	0.0658131
5.45	0.76418	0.790801	0.054631	0.0656756
5.5	0.764331	0.790454	0.0545427	0.065531
5.55	0.76447	0.790075	0.054452	0.0653737
5.6	0.764593	0.789673	0.054346	0.0652086
5.65	0.764641	0.789261	0.0542439	0.0650362
5.7	0.76469	0.788814	0.0541406	0.0648537
5.75	0.764754	0.78834	0.0540348	0.0646634
5.8	0.764815	0.787851	0.0539153	0.0644693
5.85	0.76488	0.787361	0.0538037	0.0642788
5.9	0.765009	0.786856	0.0536999	0.0640769
5.95	0.765184	0.78633	0.0536015	0.063859
6	0.765364	0.785817	0.0535096	0.0636357
6.05	0.765563	0.785304	0.0534362	0.0634

## Sheet: h
BaselinePupilDTR_plus	BaselinePupilDTR_minus	RunningPupilDTR_plus	RunningPupilDTR_minus
0.61391	0.5637	0.706813	0.620929
0.664368	0.550966	0.806267	0.604155
0.444643	0.729399	0.564332	0.788356
0.422689	0.672861	0.612413	0.796667
0.65959	0.761783	0.971199	0.888276
0.456444	0.501003	0.85705	0.628003
0.669315	0.947281	0.832602	1.16077
	0.744948		0.830291
