# Supplementary material for: Control and coding of pupil size by hypothalamic orexin neurons
Source: Nat Neurosci. 2023 Jun 19;26(7):1160–4. doi: 10.1038/s41593-023-01365-w (PMC10322704; doi:10.1038/s41593-023-01365-w)
Supplement: Source Data Fig. 3 — Raw source data. [file 41593_2023_1365_MOESM4_ESM.xlsx]

## Sheet: b
cellCorrelations
0.486326
0.518238
0.346409
0.401375
0.297626
0.361532
0.610788
0.470472
0.502265
0.418978
0.264405
0.597459
0.495366
0.438807
0.63586
0.692531
0.215601
0.433978
0.296862
0.556737
0.407895
0.220849
0.323526
-0.153469
0.298436
0.135357
0.0222699
0.192378
0.360001
0.428546
0.224243
0.650152
0.551892
0.325314
0.570198
0.551785
0.0970305
0.329452
0.34053
0.0840669
0.372112
0.430999
0.548
0.268574
0.673549
0.451887
0.23351
0.270275
0.281032
0.552754
0.462919
0.459384
0.154164
0.497254
0.25996
0.348137
0.65581
0.561564
0.288319
0.320196
0.523897
0.405063
0.257186
0.397349
-0.0695445
0.447952
0.220906
0.422146
-0.0384409
-0.0984011
0.406417
0.427851
0.303953
0.321912
0.268333
0.482819
0.452661
0.221335
0.491836
0.388316
0.567907
0.370225
0.338913
0.440878
0.510415
0.537776
0.565136
0.458304
0.476398
0.309848
0.429725
0.279462
0.157233
0.321541
0.595744
0.616014
0.219108
0.293562
0.523453
0.366279
0.369886
0.269866
0.527096
0.494053
0.481661
0.187014
0.517675
0.41588
0.18319
0.658433
0.47798
0.28049
-0.334638
0.578661
-0.467094
-0.378123
0.628385
0.268464
-0.405254
0.586227
0.212113
-0.413419
0.228756
0.558968
-0.437669
0.468452
-0.421138
0.200357
-0.346737
0.653383
0.366938
-0.399227
0.225875
-0.347634
0.510025
0.454037
0.64739
0.0727075
0.482129
0.321757
0.336619
0.578109
0.227411
0.299002
0.673302
0.408566
0.252008
0.660647
-0.444181
0.109406
-0.218866
0.383798
0.452362
-0.165155
0.433581
-0.291943
-0.0746884
0.390701
-0.274067
-0.427071
-0.16184
0.147944
0.540821
-0.257895
0.371236
-0.251228
-0.458858
0.663887
-0.255956
0.421374
0.42109
0.528092
0.0609385
-0.179354
-0.263032
-0.459515
0.447588
-0.254628
0.370515
0.359962
0.175323
-0.391095
-0.41989
-0.32136
0.302373
-0.138776
0.715328
0.680732
0.722648
0.231013
-0.211803
0.401795
-0.454688
-0.228246
0.115945
-0.414274
-0.253699
-0.473577
-0.414015
-0.592515
0.618844
0.287476
0.278586
-0.592483

## Sheet: c
pupil	meanCells	reward		HeatMap
-1.0822	-0.225637	0		0.28744	0.119993	-0.944546	0.342606	0.0980226	-0.54556	-0.769517	-0.219731	-0.781154	-0.323545	-0.947531	0.0142828	0.0887137	-0.321103	-0.845381	-1.26989	-1.28488	-0.195196	0.0256028	-0.179285	-0.583058	0.184421	0.123372	-0.598784	-0.899852	-0.354725	-0.59955	-0.785284	-0.71963	-0.56756	-1.27208	-0.434134	0.213337	-0.926938	-0.320455	-1.2202	0.0789945	-0.321848	-0.0968699	-1.03697
-1.1042	-0.236866	0		0.433338	-0.120455	-0.965086	0.468747	-0.249173	-0.20961	-0.775598	-0.199087	-0.890734	-0.365607	-0.636207	-0.215566	0.285509	-0.670285	-0.604841	-1.18774	-1.21803	0.0525106	0.0367292	0.0103517	-0.300383	0.431972	0.0123566	-0.686053	-0.932948	-0.751892	-0.378592	-0.566099	-0.286851	-0.765704	-0.946698	-1.07002	0.264114	-1.01089	-0.0343892	-1.02737	0.219558	-0.456158	-0.434302	-0.930774
-1.15753	-0.230752	0		0.633563	-0.139714	-1.15665	0.472821	0.209319	-0.510082	-1.00881	-0.393567	-1.04614	-0.337744	-0.451344	-0.573846	0.497044	-0.716464	-0.500436	-1.26617	-1.22666	0.0531599	0.0213811	0.412983	-0.341148	0.420046	-0.452929	-0.542258	-1.1324	-0.825823	-0.390616	-0.508918	0.172648	-0.861108	-0.73567	-0.80618	0.205774	-0.970996	0.193463	-0.923437	0.071445	-0.651079	-0.182089	-1.01755
-1.32456	-0.208447	0		0.3107	-0.0151702	-1.18642	0.245486	0.0494054	-0.332612	-0.753009	-0.175633	-0.972178	-0.386597	-0.783061	-0.544751	0.473414	-0.760817	-0.74254	-0.85201	-1.11995	0.101533	-0.0442058	0.485238	-0.209824	0.658088	0.0155471	-0.577961	-1.16919	-0.675874	-0.567555	-0.71992	-0.363301	-0.799978	-0.715649	-0.807481	-0.108795	-1.0695	0.203766	-0.962044	-0.00983006	-0.765606	0.046119	-0.969741
-1.27915	-0.185964	0		0.18273	0.0898374	-1.07347	-0.0843466	0.0670169	-0.153468	-0.529225	-0.422607	-0.836128	-0.208408	-0.588337	-0.883277	0.570813	-0.942134	-0.63488	-0.962358	-1.07465	0.101208	-0.370411	0.735606	-0.0480691	0.73504	-0.218524	-0.701624	-1.03834	-0.722007	-0.487525	-0.501536	0.132903	-0.681259	-0.711895	-0.871152	-0.355691	-0.896928	-0.170428	-0.922613	-0.163187	-0.428591	0.0189962	-1.10404
-1.23272	-0.166863	0		0.333903	0.236239	-0.996048	0.0380274	0.445178	-0.0774401	-0.182475	-0.493737	-0.72892	0.107456	-0.863173	-0.405521	0.458945	-0.924614	-0.962373	-0.999281	-0.751156	-0.0221585	-0.630688	0.452359	0.0140787	0.336994	-0.317006	-0.614269	-0.95856	-0.624378	-0.904416	-0.884445	0.357613	-0.498324	-0.988168	-0.641062	-0.14734	-0.801387	0.0183419	-1.20913	-0.495129	-0.608684	0.0998033	-0.768601
-1.31943	-0.159511	0		0.11326	-0.0369358	-0.965057	-0.141483	0.519882	-0.0297094	0.00589242	-0.57013	-0.663388	0.110994	-0.747984	-0.642376	0.0576467	-1.11684	-0.8594	-1.15571	-0.618607	-0.0211846	-0.722109	0.18942	0.235057	0.0439211	-0.47833	-0.849904	-0.893426	-0.876322	-0.842835	-0.793451	0.444101	-0.481627	-0.827466	-0.551057	-0.42625	-0.83212	-0.406446	-1.06986	-0.399898	-0.535392	0.0909934	-0.731658
-1.20974	-0.170242	0		-0.0412671	0.0332543	-0.71597	-0.285176	0.505786	0.0479021	0.00168274	-0.499275	-0.823595	0.169078	-0.865956	-0.497705	-0.139305	-0.96784	-0.966857	-0.883249	-0.623474	-0.269541	-0.596737	0.287516	-0.280628	-0.263308	-0.417331	-0.902138	-0.640305	-0.692083	-0.830832	-0.7476	0.36604	-0.502058	-1.11832	-0.289749	-0.302518	-0.710992	-0.432155	-1.19717	-0.422617	-0.467743	0.387114	-0.608672
-1.12803	-0.183775	0		-0.14219	-0.111853	-0.566725	-0.372332	0.0175022	0.101089	0.409062	-0.420291	-0.764629	0.0858723	-1.32576	-0.67415	-0.57097	-1.00765	-1.34069	-0.682927	-0.654981	-0.268242	-0.552422	0.153094	-0.217653	-0.513618	-0.153647	-0.544937	-0.505751	-0.715316	-0.634038	-0.57777	-0.175308	-0.483447	-1.22336	-0.509616	-0.210292	-0.644883	-0.395414	-1.2137	-0.153104	-0.612321	0.460922	-0.611198
-1.0987	-0.197967	0		0.168838	-0.110798	-0.469417	-0.0833592	0.0150397	0.286828	0.132061	-0.486062	-0.909123	0.118686	-1.11993	-0.592845	-0.475414	-1.07091	-1.16857	-0.739009	-0.903916	-0.316939	-0.622517	-0.0216669	-0.532542	-0.51109	-0.127858	-0.227569	-0.385569	-0.733851	-0.430323	-0.350589	0.0418941	-0.605444	-1.22005	-0.315762	0.350125	-0.552815	-0.386282	-1.091	-0.0801727	-0.16817	0.615722	-0.702088
-1.14695	-0.200498	0		0.0315239	-0.275895	-0.449578	-0.163411	-0.270962	0.0416194	0.525275	-0.264315	-0.951359	-0.0776946	-1.13187	-0.457039	-0.497752	-0.858668	-1.1074	-0.723638	-0.961391	-0.316615	-0.414766	0.0231781	-0.733865	-0.521451	0.140056	-0.0598663	-0.406379	-0.940971	-0.463843	-0.405021	-0.345702	-0.648956	-1.36155	-0.166279	0.334969	-0.48895	-0.36403	-1.25826	-0.0267495	-0.398836	0.895497	-0.752711
-1.05169	-0.189807	0		-0.276699	-0.398607	-0.587273	-0.463005	-0.255813	0.270047	0.225409	-0.0703535	-0.98409	-0.494946	-1.17629	-0.296439	-0.713353	-0.649881	-1.1288	-0.428073	-1.13774	-0.315965	0.0479645	-0.0295818	-0.658934	-0.578437	0.600654	-0.0148102	-0.518547	-0.881086	-0.309664	-0.230952	-0.475551	-0.667818	-1.19661	-0.0497049	-0.041775	-0.662928	-0.632537	-1.123	0.434166	-0.363388	0.700322	-0.88885
-1.01851	-0.166841	0		-0.609937	-0.624348	-0.514146	-0.753147	-0.342334	0.118646	-0.00256676	-0.28211	-0.901819	-0.19484	-1.24528	-0.0763623	-0.709737	-0.61704	-1.17872	-0.317355	-1.20379	-0.316615	0.148769	0.00981337	-0.53665	-0.484319	0.715512	0.531299	-0.447439	-0.998398	-0.183706	-0.135512	-0.589269	-0.552758	-1.24393	-0.47188	-0.123178	-0.341696	-0.280394	-1.18243	0.365295	-0.346575	0.990619	-0.784515
-1.26871	-0.141515	0		-0.877948	-0.806797	-0.665625	-1.01176	-0.148383	0.070048	0.23806	-0.419312	-0.979393	-0.123786	-0.962521	-0.25507	-0.747438	-0.61059	-0.883434	-0.4227	-1.21308	-0.292266	0.0953434	0.0334259	-0.301864	-0.321269	0.69294	0.876533	-0.604923	-1.06472	-0.300504	-0.262537	-0.600998	-0.637681	-1.21702	-0.305189	-0.359715	-0.417496	-0.560949	-1.02292	0.476146	-0.312397	1.06847	-0.889534
-1.2593	-0.130496	0		-0.666201	-0.306272	-0.82103	-0.856771	-0.143222	-0.0801125	-0.144381	-0.458722	-1.02947	-0.0627629	-0.732571	-0.0493038	-0.463793	-0.487837	-0.719287	-0.50335	-1.00655	-0.293565	0.149572	-0.0250576	-0.336616	0.101723	0.808998	0.538527	-0.748918	-0.836509	-0.394583	-0.304818	-0.210086	-0.661355	-1.21658	-0.234024	-0.041629	-0.569701	-0.948055	-0.960456	0.167288	-0.331505	0.700629	-0.628949
-1.05097	-0.142123	0		-0.863338	-0.220301	-0.961277	-1.00315	-0.0500153	-0.0699371	-0.118092	-0.457719	-1.06848	-0.105448	-0.735484	-0.145459	-0.357617	-0.268693	-0.710825	-0.720377	-0.4377	-0.141954	0.329378	0.0547055	-0.345054	0.212629	0.418142	0.429212	-0.901705	-0.869603	-0.530176	-0.403441	-0.270575	-0.700919	-0.99137	-0.0289049	-0.493046	-0.518974	-0.921238	-0.719786	0.624229	-0.119215	0.364257	-0.159392
-1.14822	-0.153815	0		-0.7618	-0.235472	-0.937133	-0.897295	0.30764	0.193706	-0.677392	-0.529286	-0.870642	0.282441	-0.719755	-0.243705	-0.597471	-0.557442	-0.773643	-0.743308	-0.380912	-0.128319	0.0982986	-0.148542	0.0138098	0.0146258	0.384986	0.775903	-0.864461	-0.773303	-0.68712	-0.677606	0.146387	-0.511366	-0.816673	-0.043921	-0.251788	-0.568224	-0.510948	-0.550749	0.440902	-0.076129	0.165172	0.00462892
-1.22601	-0.148573	0		-0.669934	-0.224316	-0.644899	-0.637843	-0.00613325	-0.385335	-0.720226	-0.756328	-0.763019	0.397272	-0.4848	-0.639124	-0.391627	-0.844377	-0.60458	-0.901444	-0.169151	-0.128968	0.399309	-0.323841	-0.22721	0.272494	0.0456543	0.76159	-0.629324	-0.920367	-0.387902	-0.391717	0.538714	-0.503203	-0.876758	-0.545141	-0.140619	-0.468743	-0.466086	-0.626575	0.0122319	-0.0395246	0.21729	0.227733
-1.02149	-0.12228	0		-0.416636	-0.0723639	-0.480244	-0.573579	-0.0526389	-0.413713	-0.449173	-0.661541	-0.584634	0.17286	-0.458974	-0.698762	-0.302522	-0.777599	-0.581344	-0.815576	-0.0777073	-0.00819864	0.34331	0.322727	-0.147261	0.367392	-0.00248543	0.731102	-0.489416	-0.827636	-0.625975	-0.619653	0.557321	-0.374205	-0.860408	-0.144554	-0.00377938	-0.394576	-0.285214	-0.488238	0.207296	-0.173369	0.377918	0.171516
-0.614914	-0.0659905	0		-0.247565	-0.0580262	-0.487321	-0.459822	-0.442721	-0.492454	-0.29387	-0.560448	-0.206375	0.3497	-0.799986	-0.558553	-0.125999	-0.699739	-0.948788	-0.516898	0.200634	-0.0328719	0.0586414	0.133836	0.162412	0.431211	-0.0497173	0.650577	-0.506624	-0.671119	-0.469432	-0.469116	0.63115	-0.116372	-0.702605	-0.237082	-0.0251758	-0.271279	-0.00111421	-0.496722	0.329014	-0.253705	0.275011	0.333421
-0.428396	-0.0072872	0		-0.376313	-0.37575	-0.0191527	-0.524542	-0.0390376	-0.291961	-0.275553	-0.629975	0.0751433	0.395825	-0.580861	-0.661077	-0.0381533	-0.818781	-0.677111	-0.607502	0.0950221	-0.0130684	0.102725	0.146247	0.118886	0.437224	0.156362	0.726057	-0.0328496	-0.819569	-0.648181	-0.654532	0.396271	0.138678	-0.516244	-0.116662	-0.0396706	0.0898063	0.0232154	-0.603295	0.271409	0.0267756	0.187858	0.122848
-0.36073	0.0479589	0		-0.399906	-0.696425	0.172315	-0.663408	-0.0330712	-0.243857	-0.281886	-0.371181	0.212791	0.529266	-0.68116	-0.676489	-0.377747	-0.764046	-0.815461	-0.290918	-0.182566	-0.158186	-0.0651375	0.161547	0.332391	0.158435	0.208379	0.481816	0.150027	-0.971037	-0.522557	-0.580399	0.577528	0.321904	-0.684249	-0.1317	0.071237	0.144526	0.25026	-0.819108	0.194619	-0.524382	0.173309	-0.210648
-0.167142	0.0973227	0		-0.37051	-0.658851	0.615861	-0.621686	-0.384122	-0.421559	-0.0748105	-0.293355	0.451844	0.422452	-0.603174	-0.65056	-0.410535	-0.783396	-0.662601	-0.25255	-0.18653	-0.172146	0.132563	0.0710832	0.252816	0.158789	0.0514801	0.287812	0.588987	-1.01351	-0.370496	-0.422273	0.1979	0.52839	-0.655621	-0.100662	0.00993374	0.352864	-0.223058	-0.812484	0.464693	-0.636068	-0.239678	-0.312052
-0.171217	0.1415	0		-0.221669	-0.814188	0.490418	-0.710964	-0.187047	-0.182815	0.195534	-0.202932	0.560183	0.475801	-0.628319	-0.741199	-0.463627	-0.621644	-0.653987	-0.322794	-0.409397	-0.172146	-0.444332	0.436473	-0.189098	0.0150996	0.00312002	0.487821	0.49173	-1.07258	-0.427606	-0.385751	0.0151616	0.609731	-0.430157	0.446457	0.111191	0.470693	0.0551679	-0.571867	0.554064	-0.728209	-0.507016	-0.56343
-0.262901	0.168515	0		-0.249386	-0.862086	0.695415	-0.699317	-0.289868	-0.14063	-0.013818	-0.181292	0.290179	0.569343	-0.799943	-0.679017	-0.667668	-0.44962	-0.810075	-0.294542	-0.502052	-0.292591	-0.368095	-0.105935	-0.337346	-0.372983	-0.0600997	0.199625	0.701859	-0.938579	-0.408383	-0.291564	-0.0996574	0.377661	-0.556849	0.439221	0.241137	0.237674	-0.00527438	-0.75733	0.461841	-0.856063	-1.09246	-0.712393
-0.386401	0.159725	0		-0.262234	-0.909345	0.766519	-0.646125	-0.20341	-0.0646023	-0.41101	-0.305888	0.268632	0.64195	-0.832909	-0.512658	-0.932564	-0.557791	-0.766653	-0.742063	-0.494137	-0.291941	-0.16221	-0.232602	-0.414684	-0.47049	0.128378	-0.063512	0.785373	-1.03768	-0.496663	-0.361735	-0.508534	0.45024	-0.629592	0.502181	0.386472	0.366071	-0.0876442	-0.858851	0.385466	-0.824331	-1.27256	-0.533134
-0.420294	0.119012	0		-0.29202	-0.954254	0.633239	-0.666854	-0.562228	0.143242	-0.407612	-0.304503	0.0857883	0.774835	-1.14167	-0.483012	-1.046	-0.459867	-1.09411	-0.691836	-0.560183	-0.31207	-0.272275	-0.313754	-0.529886	-0.661947	-0.123487	-0.184083	0.677552	-1.05527	-0.505434	-0.433931	-0.469301	0.241238	-0.776277	0.605603	0.110504	0.269226	-0.116279	-0.821278	0.498573	-0.753598	-1.46382	-0.349435
-0.625273	0.0533657	0		-0.195059	-0.764413	0.707261	-0.5512	-0.756581	-0.0795881	-0.148036	-0.269319	0.23762	0.711131	-0.967454	-0.513906	-0.812079	-0.519907	-0.891655	-0.654623	-0.534477	-0.313044	-0.152228	-0.174468	-0.670062	-0.650694	-0.164426	-0.0905883	0.780703	-0.907887	-0.636204	-0.512309	-0.584644	0.401724	-0.772026	0.507991	0.04211	0.275513	-0.160157	-0.808048	0.0668687	-0.665835	-1.38922	-0.307974
-0.899946	-0.00718591	0		-0.210546	-0.556063	0.191497	-0.464045	-0.512276	-0.0373737	-0.055702	-0.298577	-0.0709974	0.434528	-1.05522	-0.46014	-0.703246	-0.358654	-0.927408	-0.559024	-0.573419	-0.312394	-0.168543	-0.168055	-0.744156	-0.669449	0.0794808	-0.29538	0.292124	-0.590298	-0.718411	-0.544983	-0.87557	0.116034	-0.756738	0.418082	-0.0389534	0.20267	-0.180212	-0.786095	-0.170236	-0.403545	-0.928681	-0.366915
-1.02349	-0.0543872	0		-0.53821	-0.504392	0.203256	-0.546335	-0.762289	-0.0782972	-0.183417	-0.545543	-0.121767	0.353328	-1.03499	-0.105171	-0.537514	-0.188091	-0.924757	-0.732265	-0.542548	-0.312719	-0.347477	-0.317305	-0.351567	-0.48547	0.34343	-0.586042	0.289112	-0.497291	-0.953639	-0.843137	-0.779044	0.114419	-0.750127	0.228583	-0.142904	0.176738	-0.487007	-0.7107	-0.241529	-0.310985	-0.555229	-0.332027
-1.00313	-0.0730993	0		-0.463328	-0.665206	0.0895008	-0.480835	-0.685629	-0.0488702	-0.218226	-0.577433	0.0626715	0.550175	-0.894781	-0.165797	-0.604343	-0.272665	-0.79795	-0.963959	-0.282155	-0.312394	-0.211578	-0.187852	-0.450619	-0.406101	0.336731	-0.677348	0.166165	-0.739109	-0.868409	-0.828447	-0.681497	0.269068	-0.526571	0.163763	-0.115963	0.143343	-0.451841	-0.279506	-0.58004	-0.00367847	-0.235061	0.0242439
-1.06117	-0.0631298	0		-0.432199	-0.300056	0.00577318	-0.464496	-0.573234	-0.212685	-0.219411	-0.677539	0.0779857	0.181113	-0.76572	-0.367826	-0.486859	-0.344927	-0.709385	-0.859125	-0.400655	-0.312394	-0.0161788	-0.307889	-0.51754	-0.51152	0.195459	-0.671016	0.0803048	-0.53066	-0.929759	-0.894686	-0.443315	0.164868	-0.24028	0.251877	-0.0984228	0.100555	-0.610249	-0.0114496	-0.533711	-0.111414	-0.256971	-0.208695
-1.13309	-0.05379	0		-0.608706	-0.233242	-0.0486649	-0.498746	-0.510394	-0.45272	-0.241038	-0.627174	0.137617	0.155074	-0.731708	-0.355828	-0.355018	-0.403421	-0.657207	-0.742196	-0.201499	-0.31142	-0.0481415	-0.347813	-0.383034	-0.318737	-0.0325573	-0.66845	0.0119123	-0.389593	-0.874985	-0.789323	-0.532541	0.274085	-0.0341893	-0.000762599	-0.16494	-0.0222172	-0.332393	0.0142697	-0.327199	-0.31998	0.0971433	-0.182519
-1.14041	-0.054955	0		-0.57453	-0.25943	-0.33705	-0.467175	0.0347109	-0.479929	-0.527112	-0.942947	0.0301267	0.199752	-1.01599	-0.381325	-0.560158	-0.594924	-0.903255	-0.914451	-0.16554	-0.314342	-0.239645	-0.211002	-0.523754	-0.459738	0.384395	-0.832258	-0.293297	0.0665947	-0.90378	-0.871983	-0.788597	0.0576874	-0.0310268	-0.400705	0.049016	-0.189003	-0.529161	0.117711	-0.341686	-0.19353	0.230903	-0.224984
-1.08905	-0.0705418	0		-0.700352	-0.192856	-0.0705891	-0.691064	-0.155966	-0.35384	-0.799396	-0.898549	0.00577454	0.204446	-0.833758	-0.399762	-0.585843	-0.626856	-0.769925	-0.954732	-0.0897357	-0.313693	-0.213825	-0.177774	-0.649055	-0.14975	0.179198	-0.946064	-0.0220401	-0.281108	-0.918879	-0.858933	-0.495928	0.110445	-0.0100957	-0.30415	0.221111	-0.320459	-0.529701	0.0909575	-0.222269	0.213908	0.226422	-0.154745
-1.03083	-0.0833651	0		-0.54104	-0.104397	0.231822	-0.667827	-0.354238	-0.221076	-0.945212	-0.848872	0.105886	0.368021	-0.763483	-0.83292	-0.861435	-0.789395	-0.644324	-0.999637	-0.272307	-0.314018	0.0385949	-0.0974631	-0.873476	-0.427512	-0.0107349	-0.848838	0.308689	-0.0785811	-0.755888	-0.725625	-0.773973	0.236844	-0.344435	-0.356673	0.288289	-0.230505	-0.154049	-0.293796	-0.175895	0.365031	0.106729	-0.344393
-1.13531	-0.0935479	0		-0.498439	0.045705	0.0747081	-0.584919	-0.371683	-0.252963	-0.803094	-0.455743	0.0129517	0.0513144	-0.881172	-0.894691	-0.701432	-0.830698	-0.706752	-0.848023	-0.539514	-0.288046	-0.197959	-0.132797	-1.00292	-0.197096	-0.199019	-0.707238	0.16711	0.0924277	-0.826672	-0.775471	-1.08775	0.160075	-0.473677	-0.21391	0.288152	-0.399658	-0.234358	-0.575276	0.0573977	0.394119	0.326089	-0.627923
-1.15506	-0.0921354	0		-0.630691	-0.229487	0.162252	-0.783812	-0.0541636	-0.308157	-0.295853	-0.381803	0.125337	0.115269	-0.872204	-0.920021	-0.740725	-0.712407	-0.661748	-0.81542	-0.50368	-0.288046	-0.587177	0.0751162	-1.13118	-0.164483	-0.202395	-0.824647	0.247892	-0.194564	-0.514573	-0.488333	-1.27592	0.36613	-0.804585	-0.336551	0.0394602	-0.344885	0.128015	-0.736181	-0.032423	0.505683	0.716985	-0.649062
-1.15493	-0.0810917	0		-0.44947	-0.480536	0.178848	-0.606013	-0.0803133	-0.262423	-0.320682	-0.31672	0.190919	0.0439466	-0.886604	-0.742577	-0.893431	-0.716874	-0.667194	-0.886451	-0.755002	-0.25201	-0.743599	0.0808682	-1.18015	-0.279713	-0.21944	-0.740199	0.270458	-0.57276	-0.339696	-0.350816	-1.32586	0.432423	-0.928988	-0.18664	0.181221	-0.33763	0.0623613	-0.72549	-0.285901	0.565812	0.776804	-0.841531
-1.14672	-0.0658401	0		-0.647496	-0.562594	0.167196	-0.751148	-0.380497	-0.270753	0.110005	-0.245096	0.0717343	-0.03819	-0.729265	-0.471819	-0.667239	-0.957967	-0.595123	-0.87752	-0.823208	-0.254931	-0.580803	0.0462239	-1.18003	-0.0974706	-0.529131	-0.521314	0.262581	-1.11118	-0.19297	-0.190048	-0.846295	0.356669	-0.777369	-0.12595	0.18787	-0.204879	0.0553225	-0.62904	-0.0328326	0.408439	0.365169	-0.806745
-0.976792	-0.0486851	0		-0.821418	-0.891945	-0.0934737	-0.990825	-0.276077	-0.445207	0.203126	-0.329285	0.0378983	0.142067	-0.734236	-0.544497	-0.644218	-1.07818	-0.632778	-0.879329	-0.873765	-0.255581	-0.706148	-0.00553479	-1.03729	-0.137661	-0.783614	-0.246053	-0.0233951	-0.989837	-0.0615358	-0.0646832	-0.67501	0.252434	-0.894109	-0.219226	0.00585804	-0.262304	0.168527	-0.673017	-0.237231	0.150331	0.229326	-0.699026
-1.02097	-0.0385427	0		-0.883585	-0.886284	-0.282714	-1.04663	0.182415	-0.572052	0.288466	0.0394838	-0.00460414	0.244353	-0.870275	-0.517585	-0.663874	-1.16555	-0.810508	-0.539451	-0.725123	-0.255256	-0.702662	-0.238439	-0.52444	-0.184353	-0.661723	-0.153375	-0.234527	-1.14534	-0.0422118	-0.0527921	-0.481435	0.137529	-0.749959	0.0478114	0.0810162	-0.321939	-0.210741	-0.525201	-0.179065	-0.0767575	0.328895	-0.549606
-1.1153	-0.0342098	0		-0.965566	-0.717691	-0.460058	-1.07041	0.188479	-0.511	0.382152	-0.260866	-0.0553365	0.317883	-0.635843	0.387192	-0.285192	-0.846316	-0.653982	-0.57112	-0.686246	-0.282527	-0.587259	-0.35007	-0.245518	0.0135427	-0.404199	0.0896147	-0.41061	-0.976418	0.20261	0.185519	-0.0258939	0.104418	-0.834204	-0.00426242	-0.0853968	0.0507368	-0.425832	-0.597387	-0.286877	-0.208859	-0.0790549	-0.447955
-0.975445	-0.0349297	0		-0.68952	-0.851855	-0.430728	-0.820756	-0.0766598	-0.39556	0.0197787	-0.35384	-0.189402	0.408968	-0.539129	0.521112	-0.197557	-0.925624	-0.603906	-0.573388	-0.578357	-0.0257297	-0.407344	0.0331709	0.0238417	-0.0362439	-0.427194	0.464127	-0.371088	-0.848211	-0.048867	-0.0027991	0.238431	-0.0377165	-0.857118	-0.323274	0.311352	0.150682	-0.594546	-0.747369	-0.537483	0.00155433	-0.311949	-0.16519
-0.756003	-0.0287257	0		-0.759754	-0.602277	-0.350112	-0.845795	-0.0260749	-0.191094	0.0592689	-0.588257	-0.130353	0.472813	-0.172104	0.258614	-0.312969	-0.853553	-0.250459	-0.536657	-0.463064	0.24243	-0.0478011	-0.0656429	0.309094	-0.0480305	-0.222798	0.476592	-0.285615	-0.587365	0.0640476	0.107231	0.380441	0.012662	-0.923239	-0.404193	0.36733	0.358297	-0.15451	-0.807512	-0.234764	-0.203467	-0.580126	-0.153641
-0.753116	0.0041853	0		-0.502704	-0.567459	-0.232457	-0.704776	-0.0383126	-0.094473	-0.35178	-0.516276	0.0417717	0.533934	-0.0153313	0.0274258	-0.330558	-0.602822	-0.0518643	-0.377713	-0.290531	0.243404	-0.291736	-0.375326	0.64335	0.222043	-0.468009	0.713592	-0.212623	-0.610313	0.154921	0.203386	0.190129	0.207751	-1.051	-0.174439	0.345564	0.436439	-0.0500987	-0.92673	-0.305303	-0.173403	-0.414217	0.00138342
-0.735126	0.071403	0		-0.564305	-0.344808	-0.144519	-0.626852	0.29145	-0.056222	-0.482971	-0.537034	0.222123	0.478374	-0.0203745	0.147517	-0.358577	-0.626872	-0.0512899	-0.258101	-0.225444	0.243079	-0.491275	-0.317532	0.760371	0.195045	-0.307215	0.730385	-0.100206	-0.452382	-0.00201088	0.042895	0.159557	0.412029	-0.894167	-0.207507	0.228541	0.664765	-0.081101	-0.903709	-0.169291	0.0383054	-0.394791	-0.0531847
-0.602565	0.152852	0		-0.368307	-0.388608	0.032408	-0.430365	0.216758	-0.220985	-0.57639	-0.745998	0.120135	0.132525	0.33034	0.264373	-0.130715	-0.556468	0.28433	-0.302095	-0.0443001	0.24243	-0.489164	-0.199583	0.700073	0.405775	-0.744949	0.580207	0.0826879	-0.237499	-0.102774	-0.036896	0.306415	0.386497	-0.877249	-0.475063	0.229752	0.664462	-0.00315328	-0.942091	-0.138304	0.244961	-0.646369	0.0348605
-0.253448	0.218277	0		-0.432132	-0.43793	0.324335	-0.494351	0.684455	-0.122115	-0.536744	-0.506537	0.14728	0.343705	0.177545	-0.824071	-0.300038	-1.10967	0.157478	-0.120613	0.0409204	0.243404	-0.680396	-0.164032	0.454955	0.206728	-0.639751	0.144748	0.366186	-0.451196	-0.0979463	-0.117719	0.140372	0.380593	-0.827677	-0.708067	0.188591	0.565795	0.305178	-0.853308	0.249696	0.155442	-0.439968	0.0650488
-0.0690104	0.245272	0		-0.685193	0.0725489	0.20415	-0.735681	0.746294	-0.090066	-0.276712	-0.397841	0.0627985	0.153474	0.167872	-1.02669	-0.551599	-1.0773	0.103535	-0.0656202	0.0625498	-0.013393	-0.543244	-0.685434	0.283165	0.151546	-0.589258	-0.226048	0.243079	-0.551169	-0.0677855	-0.120635	0.371805	0.215296	-0.718214	-0.16566	-0.213252	0.301721	0.0616637	-0.645427	0.604873	0.0227159	-0.293036	-0.0215646
-0.0745367	0.221471	0		-0.615947	-0.137485	0.0516227	-0.87439	0.944525	-0.523807	-0.158441	-0.120119	0.00402206	-0.0456473	0.0347605	-0.970535	-0.444293	-1.19792	-0.0741349	-0.191576	0.0941718	-0.318563	-0.965936	-0.428907	0.114915	-0.0107115	-0.784963	-0.174575	0.0662645	-0.488313	-0.254094	-0.273674	0.581079	0.135916	-0.575311	-0.345732	-0.0979074	0.141873	-0.493433	-0.45832	0.372956	0.372769	-0.129118	0.157512
-0.0835696	0.174013	0		-0.893906	-0.311092	-0.236456	-1.16448	0.738383	-0.733961	-0.0975542	-0.386863	-0.280317	0.252552	-0.236068	-0.943071	-0.509285	-1.00551	-0.360514	-0.303888	0.0627374	-0.319212	-0.901479	-0.278297	0.249869	-0.140902	-0.460342	-0.520504	-0.170203	-0.446432	-0.27945	-0.272127	0.611036	-0.130781	-0.570301	-0.542304	-0.27994	-0.0118249	-0.513325	-0.55569	0.383772	0.399285	-0.125721	0.0488584
-0.222694	0.11499	0		-0.64048	-0.511579	0.238786	-1.04385	0.550565	-0.833607	0.0598639	-0.349816	-0.12003	0.528952	-0.25805	-1.06822	-0.342676	-0.701066	-0.334951	-0.299715	0.032686	-0.318238	-0.709117	-0.393649	0.0138988	-0.125344	-0.554814	-0.795758	0.258424	-0.705351	-0.0302705	-0.0936329	0.356264	-0.0640774	-0.576113	-0.429425	-0.202532	-0.0780414	-0.474277	-0.449943	0.37599	-0.132898	-0.13781	-0.0645671
-0.481291	0.0709656	0		-0.751815	-0.683567	-0.0173524	-1.16144	0.789681	-0.770457	0.242642	-0.269659	-0.103174	0.663643	-0.580717	-0.570335	-0.164677	-0.637776	-0.636496	-0.456955	0.0243919	-0.318238	-0.420254	-0.147229	-0.13483	0.154254	-0.0431424	-0.669374	-0.00529804	-1.06157	-0.012955	-0.119219	0.183013	-0.0614234	-0.453312	-0.68131	-0.23144	-0.224255	-0.54648	-0.230997	0.139355	-0.376464	0.169082	-0.00120638
-0.636667	0.0413437	0		-0.562347	-0.721835	-0.175971	-1.04274	0.48345	-0.692725	0.177371	-0.206009	-0.0528718	0.681505	-0.541355	-0.133061	-0.117076	-0.248894	-0.608295	-0.714567	0.0798895	0.0219937	-0.450324	0.0303185	-0.221567	0.0471425	-0.187376	-0.521094	-0.162702	-1.00826	0.0678714	0.0102645	0.249386	-0.0684253	-0.292382	-0.747416	-0.00190257	-0.252908	-0.680713	-0.160304	-0.372213	-0.264212	0.220711	0.0660164
-0.616486	0.0404286	0		-0.613977	-1.2269	-0.103019	-1.02546	0.172398	-0.450603	-0.0929087	-0.0435722	0.0598075	0.970911	-0.705047	0.0446257	0.226028	-0.196971	-0.714329	-0.688152	0.0506364	0.458321	-0.777973	0.841145	-0.404322	0.564432	0.0592272	-0.328234	-0.0983742	-0.805124	0.0935333	0.0479955	-0.0858718	0.162055	-0.414035	-0.941229	0.0909972	-0.135894	-0.405319	-0.378922	-0.304065	-0.378483	0.00858539	-0.0454904
-0.781925	0.0719049	0		-0.473616	-1.35523	0.266235	-0.850621	0.107015	-0.271136	-0.238415	0.0773645	0.143602	1.11724	-0.655641	0.140062	0.458894	0.14506	-0.624903	-0.633205	0.121196	0.771282	-0.427132	0.619054	-0.418822	0.752497	0.194586	-0.321234	0.263498	-1.17263	0.257953	0.198509	-0.287296	0.214448	-0.671019	-0.77715	0.0937458	-0.00564805	-0.322005	-0.589148	-0.154227	-0.453498	-0.248264	-0.104639
-0.872588	0.141224	0		-0.377897	-1.16445	0.427259	-0.664204	-0.15855	-0.221782	-0.0491053	0.169658	0.296081	0.738318	-0.576672	0.587384	0.426422	-0.027941	-0.550597	-0.594858	-0.0412664	0.771282	-0.411539	0.97362	-0.650566	0.61128	0.130035	-0.200834	0.398612	-1.05182	0.36015	0.292032	-0.247564	0.321398	-0.661225	-0.624289	0.2477	0.0741372	-0.349681	-0.559112	-0.100005	-0.15695	-0.39547	-0.0503036
-0.816676	0.226519	0		-0.0452949	-1.04895	0.0907606	-0.392582	-0.0523857	-0.147085	-0.0208868	0.477804	0.0455678	0.632085	-0.564306	0.69242	0.430253	-0.193028	-0.615951	-0.657217	-0.00100652	0.770633	-0.28569	1.38803	-0.304535	0.566531	0.345192	-0.267337	0.0881549	-1.10536	0.181079	0.130288	0.164379	0.127421	-0.839775	-0.91291	1.01668	0.139999	-0.625034	-0.766139	-0.0675261	0.0304709	-0.262769	0.104072
-0.800686	0.312644	0		0.0448875	-0.85401	0.364021	-0.386222	-0.369721	0.00893501	-0.0166248	0.536451	0.203047	0.436391	-0.349904	0.330574	0.183806	-0.387374	-0.426826	-0.471	-0.223098	0.771607	-0.248879	1.08941	-0.362084	0.249279	0.194595	-0.400516	0.341095	-0.76348	0.221285	0.192066	0.338743	0.218339	-1.13643	-0.788036	0.94978	0.424095	-0.393523	-1.11106	0.0171065	-0.0765941	-0.388856	-0.0577848
-0.951615	0.363719	0		-0.210197	-0.858025	0.635058	-0.63882	-0.426301	-0.249605	-0.229142	0.178628	0.288185	0.560058	-0.507429	0.0783556	0.104897	-0.5352	-0.606691	-0.494731	-0.212323	0.430401	0.267523	0.819959	-0.216417	0.182816	0.277019	-0.334737	0.623178	-0.77187	0.123654	0.207173	0.426227	0.379312	-1.10111	-0.219181	0.746934	0.501664	-0.536544	-1.00797	0.146632	-0.267199	-0.667723	-0.0929953
-0.963764	0.368591	0		0.0858263	-0.726146	0.612513	-0.381295	-0.0230773	-0.56115	-0.34036	-0.099855	0.280943	0.284981	-0.494512	-0.27301	-0.226501	-0.742632	-0.629857	-0.602944	-0.394038	-0.00560146	0.430809	0.214043	0.213304	-0.291504	0.20503	-0.10289	0.622144	-1.05917	0.265694	0.385327	0.618846	0.323362	-0.99355	-0.345499	0.877675	0.585456	-0.568859	-0.894486	-0.00278114	-0.306339	-0.699858	-0.214922
-1.06874	0.326034	0		-0.251556	-0.523031	0.215058	-0.653041	-0.0231924	-0.0396428	-0.114206	-0.38692	0.0410937	0.495522	-0.738646	-0.394323	-0.610259	-1.15073	-0.904921	-0.527719	-0.422547	-0.318238	0.317366	0.531641	0.435939	-0.387888	0.117599	-0.0690267	0.221443	-0.84767	0.084996	0.231818	0.734975	0.130827	-0.784615	-0.389494	0.541761	0.272241	-0.439746	-0.784411	-0.114017	-0.378043	-0.567895	-0.16635
-1.13336	0.250771	0		-0.218124	-0.242927	0.122486	-0.601066	0.354416	0.152702	-0.281476	-0.238829	-0.0111992	0.599808	-0.687609	-0.913101	-0.509911	-1.19806	-0.844607	-0.805289	-0.316914	0.859911	0.588035	0.200744	0.521017	-0.244596	0.234811	0.061309	0.154159	-0.820072	0.051813	0.169446	0.695911	0.0585884	-0.955306	-0.261168	0.491294	0.165419	-0.699686	-0.951505	0.247173	-0.663644	-0.711196	-0.297891
-1.0686	0.177381	0		-0.691785	-0.214113	0.395856	-1.06462	0.000868782	0.0927485	-0.432296	-0.803519	0.175852	0.705042	-0.739294	-0.852334	-0.571095	-0.909041	-0.859589	-0.987068	-0.268565	0.859911	0.670441	0.026276	0.490258	-0.338173	0.0583282	0.333138	0.412805	-0.54481	0.00973952	0.197587	0.492574	0.193249	-0.828747	0.202036	-0.294508	-0.0408227	-0.456352	-0.878314	0.235987	-0.51648	-0.916352	-0.240338
-0.957379	0.124699	0		-0.753889	-0.306975	0.0920021	-1.15057	0.0568217	-0.0968026	-0.433805	-0.538184	-0.00229123	1.06368	-0.978136	-0.966435	-0.33329	-0.87906	-1.08284	-1.11273	-0.00841336	1.52479	0.193792	0.23672	0.692557	-0.295375	0.24388	0.191176	0.124889	-0.921506	0.0185368	0.28322	0.364572	0.171299	-0.74956	0.543995	-0.316742	-0.305674	-0.639152	-0.929002	0.232387	-0.370837	-1.09786	0.0517107
-0.944191	0.11178	0		-0.396909	-0.325864	-0.206082	-0.827495	-0.0511027	-0.022398	-0.0410785	-0.574559	-0.287745	0.847147	-0.736415	-1.00435	-0.14105	-1.03828	-0.824836	-1.0904	-0.224846	1.52577	-0.0694001	0.344979	0.340859	-0.0653361	0.168648	-0.0271829	-0.187762	-0.970173	-0.040895	0.10506	0.325128	-0.111454	-1.01814	0.312233	0.0579448	-0.571464	-0.546328	-1.28717	0.185669	-0.019955	-0.994143	-0.15843
-0.895945	0.125164	0		-0.595289	-0.304515	-0.0249806	-0.941429	-0.309878	0.310416	0.0559591	-0.32752	-0.184147	1.22637	-0.73677	-0.850395	0.0644813	-1.14743	-0.79555	-1.09568	-0.0426482	1.52512	-0.190796	0.45677	-0.140722	0.210857	0.0966849	-0.297775	-0.0236002	-0.938959	-0.209294	-0.0483262	0.168848	-0.022255	-1.15011	0.393764	-0.0475729	-0.367791	-0.729536	-1.43112	0.266357	-0.183278	-0.937276	0.0353062
-0.833569	0.145188	0		-0.420793	-0.412075	0.161178	-0.715355	-0.381579	-0.161354	0.061426	-0.387859	0.125349	1.1004	-0.476968	-0.828587	0.486879	-0.97115	-0.52997	-1.25621	-0.0711454	1.52479	-0.129022	0.168442	-0.412263	0.513105	-0.0186671	-0.555064	0.168751	-0.987788	-0.138047	-0.00745201	0.188268	0.253913	-1.2308	0.352967	0.241013	-0.0370836	-0.885732	-1.33312	0.449968	-0.157663	-0.99815	-0.0743777
-0.981181	0.151724	0		-0.45309	-0.815881	0.436531	-0.635863	-0.379191	-0.211445	0.0312768	-0.395558	0.130331	1.06513	-0.418906	-0.553097	0.700987	-0.786458	-0.452346	-1.08137	-0.0961827	0.346318	-0.307207	0.171408	-0.361639	0.594389	-0.135632	-0.767822	0.452787	-1.27283	-0.21271	-0.089972	0.0963289	0.336604	-0.999476	0.036074	0.225775	0.0826468	-0.686631	-1.06805	-0.0906854	-0.138877	-0.639594	-0.0546011
-0.996933	0.13947	0		-0.326899	-1.00109	0.0361764	-0.342956	-0.122843	-0.0439388	0.346593	-0.0762311	0.0142614	0.745218	-0.393335	-0.698756	0.729138	-0.934622	-0.416595	-0.92184	-0.0471287	0.346318	-0.415175	0.129888	-0.366696	0.45623	-0.123108	-0.818819	0.0850543	-1.5129	-0.0366825	0.0542852	0.0475944	0.330004	-0.905918	-0.127711	0.310369	0.210718	-0.576112	-0.900536	-0.0230986	-0.506819	-0.324566	0.0250777
-0.922904	0.127464	0		-0.432752	-1.03382	0.155116	-0.257008	0.0406831	0.176239	0.398393	-0.591026	0.206357	0.488439	-0.276539	-0.802436	0.569143	-0.788284	-0.268438	-1.11852	-0.144332	-0.318563	-0.224502	0.104009	-0.258758	0.598892	-0.325053	-0.72951	0.227636	-1.31826	0.227322	0.206719	-0.0952413	0.458227	-0.743092	-0.446928	0.272433	0.363446	-0.278585	-0.820466	-0.188167	-0.628388	-0.0768927	-0.22397
-1.01807	0.129121	0		-0.547288	-0.982966	0.144578	-0.238819	0.0512983	0.0959756	0.357325	-0.387406	0.274057	0.542306	-0.452381	-0.540467	0.322583	-0.508963	-0.399249	-0.968932	0.00719426	-0.300382	-0.479727	0.284474	0.0280764	0.652402	-0.237111	-0.585949	0.234935	-1.28393	0.131106	0.165494	-0.366288	0.472558	-0.714536	-0.39813	-0.127898	0.520945	-0.238104	-0.750351	-0.0784585	-0.675412	0.00716996	-0.11928
-1.0774	0.147098	0		-0.373811	-1.1018	-0.0131385	-0.154616	0.567124	0.0241427	0.301557	-0.151636	0.0681643	0.404791	-0.523044	-0.295531	0.3452	-0.100747	-0.432244	-0.684069	-0.0730803	-0.300058	-0.297279	-0.0417847	0.096421	0.281211	-0.319227	-0.426263	0.0676693	-1.12301	0.164716	0.12294	-0.578341	0.200916	-0.572807	-0.571559	0.0894511	0.0681573	-0.0328015	-0.553401	0.178706	-0.712046	0.0139446	-0.211854
-1.12281	0.163475	0		-0.234206	-0.812523	-0.32496	0.0333638	0.582325	-0.017507	0.461209	-0.186983	-0.2987	0.566425	-0.569561	-0.267554	0.0745784	-0.284737	-0.438804	-0.685714	-0.118669	-0.282202	-0.407194	-0.15214	0.159234	-0.0830918	-0.0391851	0.0927771	-0.223798	-0.944492	0.3768	0.26532	-0.797836	-0.14423	-0.471638	-0.706387	-0.0649323	-0.197586	-0.0505469	-0.598288	-0.0765572	-0.890824	0.00839505	-0.277818
-0.959892	0.16489	0		-0.0863417	-0.518082	-0.355038	0.0147767	0.521044	0.21446	0.814002	-0.491219	-0.185073	0.466731	-0.643952	-0.52511	-0.2935	-0.209302	-0.552153	-0.639512	-0.267766	-0.22409	-0.0572387	-0.174497	0.0886993	-0.34456	0.0770658	0.270699	-0.265182	-0.625697	0.400124	0.361812	-0.606829	-0.0955318	-0.451215	-0.64069	0.0280104	-0.116076	0.117573	-0.538988	0.204272	-0.957066	-0.0392224	-0.275638
-0.986397	0.154688	0		0.182314	-0.516195	-0.364459	0.266177	0.607473	0.337433	0.784554	-0.347298	-0.32669	0.615098	-0.608534	-0.518719	-0.365295	-0.359128	-0.501813	-0.545669	-0.408359	-0.224739	-0.256042	0.0628943	-0.115276	0.152709	-0.112743	0.525088	-0.275011	-0.703538	0.563495	0.542097	-0.678666	-0.212427	-0.610142	-0.92236	0.252557	-0.25218	0.0235595	-0.569824	0.144832	-0.745881	-0.0781812	-0.381428
-1.03464	0.150418	0		0.503311	-0.272713	-0.530111	0.50988	0.444844	0.282159	0.641845	0.120483	-0.575259	0.748185	-0.715599	-0.456791	-0.341876	-0.443584	-0.617035	-0.148509	-0.620881	-0.22409	-0.119053	0.159101	-0.61381	-0.0191174	-0.064533	0.534128	-0.465791	-0.790471	0.269243	0.246792	-0.656232	-0.439679	-0.657942	-0.819572	0.425034	-0.250843	0.0719411	-0.409185	0.420251	-0.44374	-0.196605	-0.517211
-0.907368	0.157749	0		0.263772	-0.432065	-0.476154	0.228581	0.347754	0.33351	0.266841	-0.0150017	-0.482036	0.618616	-0.58138	-0.505857	-0.14186	-0.409964	-0.530529	-0.264319	-0.581233	-0.21922	-0.0192294	-0.196069	-0.549641	0.0699672	-0.183666	0.470161	-0.41347	-0.777431	0.315004	0.283838	-0.379026	-0.274203	-0.33741	-0.995329	0.309274	-0.0243436	0.251901	-0.227789	0.1433	-0.496412	-0.36536	-0.545964
-0.823261	0.1788	0		0.112512	-0.128179	-0.484568	0.138037	-0.241135	0.00415488	0.210293	-0.301451	-0.409398	0.628999	-0.236711	-0.506451	-0.104642	-0.689902	-0.177299	-0.393373	-0.518056	-0.210455	-0.0587912	0.0918528	-0.0751328	0.320397	-0.21885	0.190437	-0.416113	-0.652859	0.297028	0.318059	-0.35798	-0.164238	-0.415684	-1.02413	0.0391295	0.0672965	0.0227862	-0.342212	-0.342136	-0.274925	-0.427434	-0.518449
-0.568976	0.196407	0		-0.0783485	-0.336261	-0.140704	-0.0168089	-0.498778	0.0609315	-0.12616	-0.036723	-0.154516	0.602774	-0.515299	-0.217754	-0.0322339	-0.276753	-0.518345	-0.374822	-0.492752	-0.227336	-0.0392623	0.710019	-0.066966	0.612315	-0.285445	-0.108241	-0.0744748	-0.756438	0.302858	0.441409	-0.0823205	0.127531	-0.551808	-0.784813	0.00204002	0.00799015	0.216732	-0.539356	-0.355607	-0.411686	-0.517451	-0.499857
-0.562815	0.194399	0		-0.117965	-0.426496	-0.3286	-0.0635115	-0.480965	-0.111919	-0.48632	0.146018	-0.219073	0.643614	-0.66664	-0.169103	0.113052	-0.518317	-0.622342	-0.521879	-0.27123	-0.284799	-0.574375	0.710463	-0.210347	0.714967	-0.293395	-0.284614	-0.273631	-0.724379	0.187133	0.296725	-0.360863	0.0529125	-0.610825	-0.563034	0.22355	-0.251059	0.152802	-0.554819	-0.606456	-0.44819	-0.604906	-0.434392
-0.524308	0.159071	0		-0.356228	-0.228876	-0.492886	-0.315228	-0.523621	-0.407249	-0.751316	-0.110007	-0.295399	0.678589	-0.906887	-0.329013	0.06673	-0.595573	-0.895089	-0.729515	-0.52904	0.612205	-0.522748	0.566361	-0.422337	0.353587	0.0621797	-0.730072	-0.478936	-0.471164	0.0272626	0.0804657	-0.235718	-0.0571503	-0.539915	-0.631962	-0.151278	-0.129832	0.481218	-0.561531	-0.650655	-0.581963	-0.841285	-0.680437
-0.747326	0.112243	0		-0.242627	-0.41966	-0.379675	-0.128571	-0.624348	-0.73031	-0.806416	-0.588508	-0.171642	0.793726	-0.899761	-0.153783	-0.0559831	-0.469229	-0.881497	-0.964804	-0.36143	0.610906	-0.719958	0.579725	-0.352513	0.662508	-0.107675	-0.667498	-0.359109	-0.39004	0.256011	0.29306	-0.268426	0.0756948	-0.642094	-0.71307	0.00989511	-0.190369	0.141682	-0.631573	-0.591574	-0.535136	-0.882948	-0.551382
-1.02766	0.0776741	0		0.173378	-0.448438	-0.329532	0.105599	-0.620505	-0.796214	-0.812846	-0.51222	-0.103298	0.666267	-1.00402	-0.39106	-0.251482	-0.515741	-0.974898	-0.867982	-0.517573	0.587856	-0.832379	0.813735	-0.128416	0.371088	-0.177664	-0.435225	-0.308118	-0.601563	0.0697964	0.0931118	-0.345689	0.0534713	-0.963428	-1.10594	0.567998	-0.470168	-0.13446	-0.702936	-0.265766	-0.626071	-0.641351	-0.4833
-1.25119	0.0522203	0		0.289863	-0.48776	-0.00564538	0.187587	-0.440627	-0.464892	-0.537995	-0.615484	0.0502555	0.518441	-1.37912	-0.514154	-0.404748	-0.460926	-1.37878	-0.972289	-0.607445	0.579415	-0.870184	0.899477	-0.116398	0.318781	-0.104159	-0.12335	0.00547264	-0.552346	0.140623	0.214696	-0.266002	0.229083	-0.904754	-0.75099	0.571618	-0.144308	0.183006	-0.754938	-0.440801	-0.868179	-0.590347	-0.509399
-1.26481	0.0416084	0		0.548302	-0.485855	-0.284526	0.294321	-0.0116336	-0.493331	-0.354847	-0.722414	-0.122563	0.39971	-1.31532	-0.952179	-0.495268	-0.737225	-1.30231	-0.817436	-0.690127	0.578441	-0.839787	0.346906	0.0640842	0.107059	-0.127153	-0.237667	-0.269472	-0.529768	0.0200301	0.0357937	-0.320529	0.0669616	-1.03725	-1.02482	0.769413	-0.0641819	-0.182498	-0.866138	-0.447582	-0.776767	-0.528936	-0.598694
-1.36868	0.0282441	0		0.329605	-0.497158	-0.0883907	0.222254	0.047012	-0.479384	-0.343372	-0.685529	-0.267034	0.659547	-1.00065	-1.05689	-0.421952	-0.640462	-0.991295	-0.803977	-0.721345	1.15794	-0.620869	0.739488	0.0926967	0.19031	-0.303143	-0.222829	-0.0461806	-0.355845	0.16363	0.138532	-0.240855	-0.000568575	-1.23205	-1.19272	0.327337	0.00560867	-0.041125	-1.08821	-0.198538	-0.855749	-0.648575	-0.719886
-1.37303	0.029412	0		0.428121	-0.664345	0.246385	0.330288	-0.142135	-0.344139	-0.33458	-0.523012	0.163854	0.691385	-0.516172	-0.959753	-0.310347	-0.708655	-0.546899	-0.762637	-0.338931	0.261584	-0.334199	0.710709	0.00837052	0.392781	-0.343341	0.00892594	0.323281	-0.451291	-0.0127857	0.0744467	0.0633588	0.396629	-1.27801	-1.12713	0.471667	0.197001	-0.565431	-1.08509	-0.415866	-0.891155	-0.633859	-0.417603
-1.26301	0.0402556	0		0.101576	-0.336733	0.634419	0.00718944	-0.0669421	-0.230303	-0.157622	-0.0371117	0.438016	0.635413	-0.36131	-0.909828	0.0166902	-0.703122	-0.385584	-0.360452	-0.480943	0.262558	-0.0766996	0.37321	0.0681667	0.245851	-0.12161	0.383709	0.710665	-0.370489	-0.1769	0.0443781	0.0590868	0.60185	-1.28843	-1.06389	0.186916	0.555399	-0.516803	-1.10236	-0.732198	-0.946391	-0.436791	-0.475487
-0.963569	0.0735802	0		-0.133981	0.207527	0.464926	-0.0182372	0.186057	-0.266588	-0.124117	-0.0307159	0.335759	0.735863	-0.0225867	-0.722012	0.0947896	-0.976829	-0.107543	-0.305192	-0.419785	0.261584	0.65975	0.500246	-0.0458182	0.287638	-0.0427106	0.668443	0.543912	-0.00354944	0.0795788	0.349834	0.443905	0.560395	-1.23587	-0.744808	-0.0799167	0.611152	-0.37913	-1.19109	-0.901686	-0.871527	-0.286427	-0.436263
-0.621433	0.123968	0		0.00932333	0.639712	0.224132	0.0641682	0.470327	-0.527962	-0.415865	0.14282	0.360854	0.96793	0.408911	-0.750102	0.080964	-0.916643	0.275465	-0.0871206	-0.576172	0.263207	0.838943	0.3659	-0.55994	0.199755	0.0885147	0.858176	0.29898	0.257097	0.0125495	0.229556	0.782281	0.617752	-1.21101	-1.0439	0.302088	0.538237	-0.537491	-1.0535	-0.823051	-0.791652	-0.194291	-0.643344
-0.46615	0.194008	0		-0.33966	0.569198	0.272899	-0.228428	0.612674	-0.632157	-0.648412	0.0561451	0.473933	0.83438	0.630176	-0.315891	0.211213	-0.965394	0.464499	-0.142824	-0.37839	0.36677	1.03821	0.628632	-0.661935	0.258995	0.151805	1.25866	0.346208	0.175545	-0.257376	0.0375607	0.994608	0.642527	-1.23889	-0.754703	-0.00868399	0.856563	-0.0161419	-1.05688	-1.05549	-0.454684	0.0627529	-0.454167
-0.493409	0.262445	0		-0.162591	0.91545	0.349736	-0.0611582	0.999437	-0.727134	-0.389409	0.167075	0.805231	0.907847	0.674404	-0.111632	0.204164	-0.872874	0.500321	0.0716975	-0.426751	-0.213052	1.21266	0.521025	-0.479354	0.0908924	0.159931	1.79531	0.406404	0.26262	-0.236165	0.0879679	1.04742	0.975727	-1.07874	-0.787708	0.0856416	1.13692	0.0621183	-0.966448	-1.15664	-0.296099	0.170488	-0.458313
-0.579801	0.330345	0		-0.109448	1.00803	0.308549	0.140937	1.20515	-0.767109	-0.483008	0.453509	0.736831	0.848915	0.386089	0.155458	0.183187	-0.661263	0.223024	0.398465	-0.285335	-0.213376	1.08201	0.567608	-0.0309384	-0.337484	0.164505	1.95132	0.379043	0.232574	-0.241375	0.042708	0.934002	0.927332	-1.11562	-0.679155	0.18695	1.01036	-0.00479145	-1.11026	-0.980893	-0.37718	0.0247507	-0.348883
-0.369186	0.377161	0		0.156776	0.804642	-0.0600798	0.24018	1.37515	-0.643108	-0.563439	0.181753	0.537137	0.723915	0.539287	0.0428539	0.269346	-0.628633	0.337075	0.117048	-0.119185	-0.213701	1.36994	0.907751	-0.0656409	-0.133631	-0.0350163	1.68584	0.024412	0.332157	-0.10614	0.14218	1.16971	0.701365	-1.10073	-0.85944	0.606281	0.975704	0.127582	-1.23339	-0.855261	-0.420191	-0.109048	-0.195127
0.0185514	0.4166	0		0.35629	0.329	0.117439	0.515128	1.35154	-0.589589	-0.380133	0.153434	0.803624	0.690256	0.538812	-0.0393858	0.434924	-0.487719	0.399042	0.192881	0.0634555	0.184967	0.869721	0.899741	-0.228146	0.0975423	0.509557	1.48569	0.198732	0.171161	-0.482356	-0.177957	0.840569	0.903493	-0.824464	-0.649635	0.951021	1.22678	0.373224	-0.980895	-0.577137	-0.323344	-0.256488	-0.0835697
0.333291	0.470645	0		0.296356	-0.0618372	0.110001	0.452542	1.04066	-0.53133	-0.00370224	0.485998	0.597567	0.879006	0.319438	-0.0673896	0.642775	-0.499357	0.17348	0.337247	0.199265	0.183019	1.26085	0.677104	-0.129984	0.53274	0.292963	1.54432	0.176908	0.101918	-0.462218	-0.151185	0.831068	0.610579	-0.767594	-0.758656	0.89369	1.09145	0.352963	-0.878488	-0.372071	0.138638	-0.284431	0.0721512
0.515396	0.528433	0		0.518973	0.0600704	0.276561	0.651095	0.856002	-0.508962	0.25368	0.80394	0.805664	1.11352	0.591015	-0.0873769	0.549493	-0.377074	0.471267	0.45594	0.246714	0.0797811	1.60274	0.730062	-0.408161	0.572217	0.390089	1.65855	0.325625	0.413453	-0.353183	-0.0682706	0.745078	0.85174	-0.351686	-0.50045	1.15039	1.23081	0.140647	-0.511957	-0.373613	0.00484317	-0.385835	0.318573
0.599174	0.602165	0		0.439556	0.0266497	0.18223	0.541677	0.881133	-0.206463	0.237339	0.992818	0.68873	1.32388	0.743565	-0.234197	0.621802	-0.444461	0.657809	0.594176	0.568041	0.0801057	1.65975	0.586951	-0.193499	0.6688	0.47588	1.80593	0.214862	0.411184	-0.589173	-0.263646	0.595245	0.607779	-0.156556	-0.181917	0.969274	1.03211	-0.0211732	-0.429172	-0.488924	0.240943	-0.359029	0.724125
0.668589	0.68487	0		0.350854	0.123545	0.359975	0.331199	1.08795	-0.235557	0.252886	0.902565	0.600063	1.68501	1.07796	-0.1962	0.55497	-0.452565	0.992952	0.568407	0.353634	0.135296	1.69726	0.2985	-0.117053	0.838682	0.537046	2.03022	0.373374	0.5817	-0.388541	0.0360108	0.655524	0.461601	0.175713	-0.220847	0.884474	1.27511	0.34249	-0.217154	-0.217222	0.71895	-0.628857	0.442798
0.248625	0.77097	0		0.0280241	0.176548	0.537797	0.247566	0.853994	-0.373082	0.51259	1.13692	0.89262	2.11971	1.1856	0.0175618	0.205803	-0.428644	1.11304	0.778341	0.503073	0.13627	1.40368	0.367156	0.0647112	0.435492	0.712938	2.07482	0.533061	0.713646	-0.746022	-0.28155	0.610551	0.823842	0.473424	-0.0529064	0.634416	1.49121	0.388334	0.19819	0.357205	0.77675	-0.664003	0.523247
0.605227	0.855453	0		-0.0854231	0.129419	0.857886	0.0795919	0.805003	-0.213754	0.336872	1.30191	1.07087	2.5595	1.25741	0.284765	0.29333	-0.148605	1.22483	0.861008	0.541351	-0.215649	1.63604	0.267879	0.062134	0.477215	0.239615	1.99672	0.837369	0.826241	-0.63071	-0.0938533	0.41366	1.00324	0.351435	0.213302	0.242039	1.70715	0.314723	0.0379037	0.330157	0.728427	-0.608333	0.49192
0.691317	0.931972	0		0.0369608	0.305764	1.18671	0.299651	1.1904	0.0547193	0.461729	1.04089	1.35232	2.26654	1.35735	0.52592	0.53829	0.365777	1.37601	0.823002	0.530167	-0.215	1.24637	0.774586	0.243121	0.388863	0.336476	1.90901	1.18605	0.942157	-0.81594	-0.237913	0.16278	1.33326	0.25121	0.488484	0.00379226	1.87842	0.3664	-0.297472	0.933882	0.708971	-0.48927	0.416631
0.988783	0.998073	0		-0.0863666	0.350053	1.54152	0.199589	1.17839	-0.0952395	0.242489	0.837911	1.42453	1.94943	1.37187	0.304817	0.571694	0.390513	1.38892	0.866359	0.353751	1.06996	0.834517	0.69283	0.450117	0.268982	-0.106979	1.74864	1.54674	0.905107	-0.867748	-0.238862	0.17405	1.51191	0.126133	0.294896	-0.0250899	1.99649	0.57907	-0.383578	1.31774	0.603401	-0.494385	0.301176
1.30026	1.05935	0		0.224708	0.350275	1.34405	0.576215	0.510239	-0.381089	0.20598	0.706789	1.33096	1.44401	1.25878	0.668267	0.518293	0.371269	1.22035	0.988861	0.17603	1.06996	0.567553	0.679342	0.190473	0.321966	0.0573323	1.45743	1.3458	0.85308	-0.692997	-0.0300152	0.444652	1.52141	0.0574971	0.135038	0.695913	1.94501	0.362013	-0.370315	1.35311	0.709754	-0.562731	0.164931
1.34221	1.10464	0		0.201306	0.261141	1.10576	0.55619	0.424788	-0.181373	0.171699	0.38985	1.37573	1.15989	1.0777	0.569654	0.795497	0.543897	1.07992	1.12314	0.380813	1.30403	0.309509	0.951661	-0.014953	0.664169	0.0497702	1.37177	1.09516	0.628991	-0.635505	-0.0858101	0.195659	1.59416	0.049213	0.186898	0.698782	1.88782	0.250395	-0.465659	0.938119	0.631489	-0.00818028	0.587444
1.28591	1.13112	0		0.602829	0.23475	1.39993	0.798258	0.0583895	0.0572304	-0.228719	0.203709	1.30223	0.888675	1.14127	0.552962	1.19481	0.768034	1.1484	1.11625	0.0215632	1.30338	0.0715654	0.844356	-0.0684495	1.11454	0.183657	1.54096	1.38371	0.418511	-0.500146	-0.0158259	0.182043	1.52973	-0.000350864	0.221941	0.851305	1.49224	0.285788	-0.606693	0.575474	0.468082	0.127146	0.303779
1.22268	1.13308	0		0.488667	0.35096	1.22834	0.569543	-0.0619855	-0.144624	-0.253126	0.333576	1.03677	0.463578	1.02069	0.396499	1.39952	0.578243	0.978656	1.15583	0.015715	1.25728	-0.27647	0.83781	0.185896	1.21988	0.400242	1.57945	1.18569	0.552592	-0.403004	-0.0377812	0.418024	1.35622	0.0743195	-0.251512	1.02264	1.15316	0.270287	-0.626852	0.429969	0.608613	-0.112181	0.261656
1.17656	1.09896	0		0.435574	0.0443544	0.799519	0.43093	-0.528446	-0.353346	-0.245314	0.264947	0.89901	0.50157	1.01169	0.486766	1.18119	0.289458	0.964367	1.10202	0.342354	1.62121	-0.271731	0.747441	-0.0163672	1.19081	0.437171	1.41195	0.769428	-0.0546177	-0.151551	0.105805	0.444167	1.22562	0.221052	-0.574547	1.15857	0.96102	0.20054	-0.29656	-0.186589	0.927592	-0.113294	0.711525
1.01453	1.04915	0		0.630678	0.079542	0.767775	0.571057	-0.49095	-0.0334004	-0.00798132	0.245428	0.824403	0.801784	0.857918	0.599052	1.47473	0.33582	0.88788	1.1399	0.423553	0.336253	-0.382899	0.859477	-0.0919787	1.34336	0.621956	1.51656	0.720302	-0.327194	-0.122368	0.0563093	0.00736457	1.05777	0.383824	-0.536955	1.33216	0.765796	-0.259574	-0.147991	-0.0871964	1.23026	0.235207	0.658162
0.90627	1.00514	0		0.390657	-0.118291	1.11329	0.324685	-0.424566	0.255011	-0.297733	0.0450942	1.11157	0.876315	1.1021	0.498365	1.77322	0.53733	1.10572	0.818704	0.496206	1.11963	-0.260386	0.817145	0.168136	1.77741	0.120746	1.71227	1.08018	-0.583142	-0.155642	-0.0391039	0.193051	1.30514	0.379637	-0.524543	0.88255	1.11627	-0.259852	-0.210345	0.0992412	1.13663	0.186219	0.909157
0.671739	0.988701	0		0.516587	0.0567311	1.32045	0.424609	-0.377163	0.166518	-0.302773	0.133299	1.32386	0.845544	1.23803	0.63726	1.64205	0.503385	1.29719	0.659641	0.505	0.833615	-0.254367	1.07652	0.287554	1.59241	0.0599499	1.72236	1.27292	-0.491189	-0.217559	-0.152671	-0.0735014	1.49434	0.123017	-0.511867	1.05548	1.18491	0.0815555	-0.203514	0.401657	0.9832	0.103664	0.811799
0.464819	1.00459	0		0.360688	0.0750742	1.40164	0.312765	0.0941447	0.537593	-0.14446	0.0335414	1.71144	0.867226	1.19246	0.285656	1.31627	0.235507	1.275	0.610741	0.765144	0.834264	-0.310693	0.861867	0.182173	1.47343	-0.253928	1.64381	1.3755	-0.422032	0.0253089	0.0920529	-0.205487	1.82966	0.275814	-0.460032	0.737203	1.49788	0.268349	-0.0555763	0.271879	0.930814	0.010528	0.98603
0.473484	1.04817	0		0.576679	0.161878	1.12042	0.509085	0.424114	0.566132	-0.18608	0.0188392	1.59099	0.992536	1.21113	0.469761	1.1307	0.455158	1.31578	0.615128	0.607278	0.834264	-0.0326028	0.729986	-0.108207	1.35193	-0.509486	1.67988	1.10927	-0.673131	0.0337532	0.0145299	-0.318445	1.68706	0.418732	-0.366856	0.841294	1.61322	0.216091	-0.0191453	0.385491	0.963911	0.123617	0.880763
0.482907	1.08947	0		0.462937	0.517194	1.30782	0.452422	0.680813	0.604303	-0.50035	0.187477	1.60008	1.04921	1.29245	0.153189	0.951707	0.413339	1.39615	0.691436	0.47644	0.469359	-0.16424	0.476482	0.0723677	1.16127	-0.532084	1.8424	1.2851	-0.0234795	-0.375727	-0.371903	-0.297806	1.73191	0.515966	0.066902	0.825601	1.66382	0.389792	-0.0183275	0.572121	0.247412	-0.00900026	0.607142
0.28	1.10305	0		0.521122	0.541577	1.04994	0.405777	0.591916	0.684617	-0.774866	0.216039	1.65542	0.956639	1.21478	0.111151	0.812967	0.631148	1.18661	0.63279	0.493367	0.928737	-0.0114804	0.499415	0.12681	1.21587	-0.275265	1.90268	1.05282	0.204861	-0.342513	-0.290118	0.382236	1.84982	0.539969	0.107485	0.840487	1.59859	0.688632	-0.0408632	0.409955	0.235773	-0.254218	0.531177
0.327696	1.08484	1		0.571026	0.552326	1.03746	0.520818	0.636091	0.234014	-0.606095	0.459564	1.74827	0.912365	0.995454	0.115197	0.593953	0.898105	0.983811	0.635428	0.269095	0.413195	0.251126	0.237731	-0.087829	0.886366	0.171486	1.47063	1.01756	0.343783	-0.4191	-0.330685	0.253003	1.97558	0.444257	0.232783	0.91409	1.6403	1.20721	0.0866678	0.94492	0.264857	-0.126755	0.0392588
0.324787	1.04183	1		0.529028	0.296402	0.858908	0.424158	0.226257	0.667211	-0.237073	0.688671	1.62043	0.946057	0.850318	0.234451	0.670515	0.906461	0.77656	0.678132	0.287331	0.410273	0.648406	-0.0887548	-0.0136575	0.876838	0.374841	1.24026	0.86491	0.331673	-0.477113	-0.268019	0.55246	1.85892	0.499696	0.418734	0.91321	1.48431	0.931983	0.00754532	0.919885	0.495582	0.349966	-0.0227339
0.245324	1.00866	0		0.336384	0.145607	0.603844	0.20026	-0.0253615	0.389883	-0.274255	0.973056	1.16468	0.99159	0.758076	0.604945	1.02989	1.03915	0.702651	0.710631	0.0271035	0.416442	0.58798	-0.293079	0.0312786	0.810223	0.779366	1.37729	0.581093	0.376554	-0.452355	-0.149127	0.438139	1.4174	0.143617	0.261054	0.921005	1.22669	0.736891	-0.248339	1.18684	0.772862	0.699419	-0.0528697
0.175741	1.00478	1		0.147353	-0.0992263	0.957439	0.0702265	0.348088	0.698836	-0.230662	1.02702	1.47708	1.12466	0.91409	0.205939	1.01778	0.574284	0.833778	0.752261	0.0908615	0.450854	1.06283	-0.30258	0.221071	1.12587	1.05595	1.45311	0.933513	0.303581	-0.0944183	0.262912	0.599242	1.70802	0.154816	0.196808	0.791943	1.26834	0.381298	-0.064834	1.07513	0.560701	1.00402	0.0870159
0.135263	1.03645	0		0.260796	-0.121075	0.905762	0.162879	0.293452	0.913508	-0.073336	0.687157	1.6108	1.06763	1.14775	0.225419	1.17993	0.70487	1.06997	0.619938	-0.0942336	0.457347	1.14788	-0.288706	0.408802	1.4469	0.800184	1.23876	0.864201	-0.0249694	0.347374	0.72505	0.630757	1.83493	-0.0245509	0.224435	0.785596	1.49101	0.47398	-0.196893	0.889545	0.657489	1.21225	0.062319
-0.0859757	1.06905	1		0.0901783	0.197518	0.560696	0.0782164	0.364479	0.889618	0.01566	0.393915	1.19158	1.21941	1.17324	0.400567	0.87228	0.444525	1.13721	0.470088	0.0109058	0.31158	1.15209	-0.458461	0.599033	1.24153	0.575368	1.02069	0.479302	0.283082	0.361694	0.672535	0.415665	1.31573	0.0212169	0.152029	0.237135	1.22433	0.498218	-0.0873415	1.14652	0.413655	1.17033	0.204001
-0.14602	1.07082	0		0.0634095	0.052735	0.848264	-0.109227	0.836843	1.37394	0.0905729	0.546595	0.996016	1.21419	1.17089	0.184434	0.950404	-0.0635732	1.13855	0.753143	0.00377446	0.0518613	0.883843	0.00795268	0.472514	1.30364	0.267069	1.12936	0.747474	0.14751	0.502973	0.752914	0.395799	1.01882	-0.0957333	-0.105868	-0.0383564	0.983537	0.207718	-0.325212	0.539096	0.253562	1.26555	0.15811
-0.277932	1.04264	1		0.037842	0.209321	0.937805	-0.103145	0.979714	0.964073	-0.242072	0.186603	1.01211	1.17582	1.01108	-0.0798196	1.06249	-0.0084537	1.00989	0.45657	0.0301946	0.051212	1.18144	0.0555272	0.775455	1.57623	0.366354	1.23732	0.812051	0.469826	0.505687	0.71525	0.200979	1.02774	-0.121094	0.032379	-0.220467	0.877775	0.276922	-0.222833	0.571641	-0.118017	0.881103	0.109378
-0.443419	0.991977	0		0.0696237	0.730308	0.599973	-0.0326305	1.05416	0.758679	-0.222223	0.0585658	0.806893	1.36338	0.982968	-0.229438	1.19363	-0.217902	0.922303	0.488476	0.441124	0.0440698	1.90549	0.300333	0.968782	1.91515	0.3279	1.09438	0.487897	0.492859	0.48779	0.623878	0.50898	0.842088	0.049513	-0.0182433	-0.155333	0.872534	0.465777	-0.0379616	0.168001	-0.215144	0.599205	0.407806
0.0172236	0.93607	0		0.0996512	0.918983	0.396772	0.0963961	0.5645	0.682781	0.0438444	-0.218476	0.628332	1.2762	0.790322	-0.0202898	1.06102	0.00868088	0.725966	0.550331	0.571359	0.00965703	1.60854	0.390542	0.98167	1.59781	0.146358	1.16216	0.276457	0.693042	0.419849	0.489057	0.491447	0.653123	-0.344441	0.278262	-0.180547	0.932495	0.302249	-0.369574	0.368122	0.111502	0.408746	0.56497
-0.268287	0.892078	0		0.067271	0.720799	0.561091	0.106183	0.239875	0.54438	-0.0339334	-0.168047	0.669466	1.19296	0.617133	-0.0916985	1.26687	-0.264775	0.485498	0.871673	0.75841	0.00348871	2.07143	0.762194	1.0044	1.64227	0.194568	1.53972	0.4461	0.576442	0.453765	0.491509	0.812735	0.573895	-0.40314	0.0320548	-0.250491	1.02361	0.466452	-0.450512	0.587999	0.320525	-0.047305	0.725009
-0.398666	0.884946	0		0.0485745	0.306698	0.933174	0.0663586	-0.120041	0.348556	-0.0479471	0.0117633	0.913442	1.16453	0.719827	-0.176342	1.6541	0.0082022	0.595953	1.15464	0.722614	-0.0085233	2.12787	0.586677	1.02622	1.85338	0.289543	1.61632	0.848184	0.184115	0.449087	0.520061	0.791546	0.870825	-0.513548	0.0109158	0.17115	1.2183	0.409308	-0.644318	0.313566	0.511679	0.0688442	0.66462
-0.440339	0.906819	0		-0.0694159	0.54673	0.625666	-0.0766491	-0.619774	-0.0180616	-0.114872	-0.139808	0.778281	1.40222	0.423748	0.12437	1.57881	0.114145	0.321891	1.18734	1.1519	0.551495	2.19303	0.235795	1.46606	1.71504	0.513575	1.58386	0.584781	0.302594	0.550494	0.641294	0.618701	0.702695	-0.145421	0.122833	0.272523	1.1544	0.347269	-0.309755	0.176557	0.766301	0.346534	1.10486
-0.400569	0.951469	0		0.121652	0.666519	0.914168	0.156203	-0.581634	0.1453	0.0931556	0.197435	1.06449	1.61691	0.706909	0.461296	1.52384	-0.0482356	0.57099	1.7081	1.06496	0.551495	1.67804	0.145708	1.01161	1.6811	0.166876	1.72694	0.887039	0.417125	0.52691	0.623875	0.852546	1.03454	-0.215281	-0.0314579	0.71417	1.61551	0.538772	-0.396272	0.16437	0.660669	0.0731344	0.937613
0.113643	1.00819	0		0.151127	0.202689	1.02668	0.179381	-0.146542	-0.143958	-0.00014904	0.430063	1.18273	1.46504	0.775864	0.423142	1.48222	0.0937453	0.573986	1.97772	1.23859	0.577467	1.52005	0.176348	1.02345	1.59163	-0.200755	1.94941	0.98564	0.260096	0.475393	0.589595	1.21337	1.12162	-0.142576	0.264377	0.890547	1.68191	0.411849	-0.35764	0.389168	0.616502	0.166202	0.918256
0.248264	1.06844	0		0.114486	0.690532	1.0143	0.0457824	-0.515929	0.121157	-0.0128077	0.595406	1.17637	1.63555	0.818657	0.494643	1.53101	0.237576	0.61338	2.01499	1.38923	0.577143	1.37103	0.0731233	1.26105	1.76464	-0.202333	1.83451	0.96526	0.439694	0.486194	0.632981	1.2395	0.989721	0.068212	0.330918	0.950055	1.47747	0.543848	-0.0557846	-0.0308757	0.336252	0.0841895	1.07895
0.319737	1.12876	0		0.123028	0.902389	0.988584	0.0529383	-0.130006	0.208772	-0.293409	0.902314	1.24387	1.49035	1.06694	0.814629	1.81061	0.225244	0.895763	1.99632	1.7152	0.576818	1.31567	0.0671729	1.26953	1.88622	-0.349432	1.56828	0.976804	0.585097	0.330753	0.458361	1.10744	1.12095	0.262055	0.562213	1.07225	1.32151	0.373047	0.188224	-0.139795	0.384881	0.378104	1.39548
0.277215	1.19353	0		-0.14064	1.07282	0.894482	-0.185421	0.221395	0.571376	-0.36488	1.04949	1.31114	1.53826	1.09332	0.811182	1.90631	0.185702	0.968358	1.91668	1.90421	0.275219	1.26685	0.511381	1.59187	2.22635	-0.0909472	1.56101	0.849437	0.992144	0.525486	0.616831	0.868978	1.14146	0.240002	0.314675	0.665566	1.37331	0.468087	0.263806	0.191929	0.134582	0.319202	1.51466
0.249886	1.24533	0		-0.127746	1.0544	0.880938	-0.088133	0.304948	1.06624	-0.241921	1.32395	1.18552	1.14833	1.48448	0.897657	1.75741	0.460297	1.33062	2.0663	1.7528	-0.292915	1.68399	0.545922	1.42892	2.53958	-0.072095	1.6319	0.802716	1.2468	0.207791	0.302132	1.09635	1.16817	0.269093	0.407229	0.496671	1.25921	0.479788	0.308412	0.335193	-0.140138	0.117965	1.39329
0.531373	1.27469	0		-0.455443	1.07486	0.495384	-0.45802	0.428458	1.05343	-0.138548	1.62997	0.638881	1.05591	1.39644	0.483601	1.7449	0.622763	1.27175	2.16799	2.00534	-0.291941	2.03906	0.664069	1.78942	2.4274	-0.0806882	1.57756	0.370046	1.2016	0.0909046	0.14099	0.925707	0.527756	0.349417	0.137923	0.117835	0.817231	0.161552	0.305294	0.161893	-0.0992304	0.159008	1.75211
0.74695	1.27446	0		-0.438384	1.24916	0.515358	-0.484564	0.296594	1.73509	0.417305	1.42979	0.483262	0.919806	1.58842	0.427253	1.59301	0.610525	1.49875	1.76513	1.77311	-0.304278	1.9286	0.475377	1.95717	2.14713	0.101682	1.42674	0.383826	1.24535	0.00270978	-0.0467162	0.778009	0.301209	0.299901	-0.212948	0.0443862	0.422775	0.0423528	0.127815	0.0304611	-0.134976	0.104874	1.70872
0.911715	1.23994	0		-0.192111	0.960646	0.57814	-0.376434	0.658547	1.37634	0.371038	1.32677	0.186569	0.543556	1.49988	0.740405	1.84615	0.758185	1.44061	1.83131	1.74061	-0.304278	1.97322	0.864115	1.75153	2.26791	-0.109597	1.52957	0.403461	1.33	-0.285187	-0.359714	0.600788	0.0871783	0.486713	-0.524635	-0.145656	0.131205	0.284772	0.262247	0.277558	0.332976	0.0867422	1.49158
1.10713	1.18037	0		-0.238263	0.627095	0.403663	-0.449781	0.260185	1.21023	0.488669	1.34629	-0.104369	0.576191	1.25448	0.689962	1.94047	1.18731	1.23929	1.84739	1.4306	-0.267917	1.65725	0.500897	1.56279	2.44865	0.511566	1.57637	0.197391	1.19851	-0.0162111	-0.0292336	0.321407	-0.144708	0.475521	-0.596305	-0.0671484	0.0988953	0.457785	0.324783	0.301117	0.186692	0.0204849	1.16957
0.969103	1.11435	0		-0.0468578	0.67736	0.356838	-0.363009	0.19192	1.15135	0.707833	1.36947	-0.237258	-0.00417347	1.17326	0.705374	1.88609	1.10842	1.11041	2.11091	1.26391	-0.0302747	1.43774	0.38359	1.32253	2.06478	0.294082	1.64496	0.144339	0.947149	-0.425121	-0.44199	0.556968	-0.327649	0.705064	-0.372537	0.0576742	-0.218504	0.764159	0.547348	-0.0752577	0.367276	0.487137	1.25499
0.675088	1.06399	0		-0.0879254	0.444146	0.245234	-0.500012	0.281065	0.688873	0.469223	0.98673	0.00988329	-0.0926113	1.19544	0.708642	2.22435	1.29974	1.15841	1.8546	1.3135	-0.0289761	1.01924	0.434244	1.48601	2.15685	0.609784	1.82748	0.0471865	0.583598	-0.0928607	-0.146812	0.425153	-0.209224	0.484558	-0.261824	0.270943	0.0322757	0.53196	0.323738	-0.00978455	0.273182	0.323858	1.03086
0.61343	1.04791	0		-0.147627	0.178167	0.0942661	-0.378678	0.546077	0.872444	0.204844	0.634744	-0.0146515	-0.178235	1.14351	0.684932	2.20114	1.28233	1.05444	1.66798	1.32433	0.2934	0.647698	0.55173	1.35472	2.05736	0.788074	1.8747	-0.0528475	0.274844	-0.244287	-0.331135	0.689372	-0.183717	0.783802	-0.104748	0.0592289	-0.11907	0.748361	0.532647	0.210214	0.389632	0.479586	1.10208
0.786109	1.05459	0		0.183087	0.192671	0.407756	-0.116565	0.454499	0.816091	-0.388065	0.837174	0.396434	0.0897579	1.08746	0.910173	2.0838	1.40436	1.06547	2.30693	1.45877	0.279765	0.566163	0.682563	1.13764	2.32346	1.01481	1.94557	0.276987	0.210774	0.00882593	-0.017162	0.325154	0.324251	0.667126	0.401644	0.290192	0.28472	0.661857	0.39047	0.194862	0.404262	0.571067	1.01069
0.985647	1.07702	0		0.179762	0.155661	0.490264	-0.115041	0.361096	0.942471	-0.394079	0.954419	0.823065	0.108901	1.10057	0.582462	1.86823	1.09559	1.08384	2.31693	1.48387	0.279765	0.801424	0.540736	0.916818	1.87668	1.19645	1.93452	0.419555	-0.121364	0.121006	0.135556	0.299968	0.848198	0.475822	0.820511	0.538386	0.698614	0.411947	0.119823	-0.0901444	-0.047246	0.537531	1.08969
1.06809	1.08911	0		0.114931	0.352227	0.603614	-0.123668	0.503933	1.06383	-0.304155	0.850573	1.03723	0.63675	0.938975	0.488771	1.52679	0.969515	0.845299	2.1107	1.80575	1.41506	1.01548	0.299737	0.833675	1.41275	0.929329	2.04723	0.533679	0.0461806	0.147333	0.13768	0.67446	1.03749	0.785983	0.935191	0.259347	0.926037	0.228828	0.452502	-0.0744284	0.116156	0.857553	1.30797
1.09436	1.12561	0		0.0959061	0.260336	0.556826	-0.0199387	0.286185	0.735252	-0.411264	0.785668	1.03806	1.08656	0.874224	0.409113	1.67002	0.900429	0.768264	1.85615	1.96029	1.17677	1.06065	0.170133	0.544117	1.67159	0.97456	2.10585	0.501195	0.115262	0.554984	0.580883	0.726746	1.10486	0.415178	1.1308	0.229627	1.15458	-0.121784	0.157029	0.0367363	-0.125608	0.437235	1.39682
1.19904	1.17005	0		0.359221	0.224464	0.438397	0.280503	0.410766	1.03604	-0.414789	0.626186	0.894512	1.59554	0.678051	0.0164976	1.93664	0.246447	0.602956	1.60635	2.18379	1.20274	1.24486	0.0119574	0.32325	1.43004	0.783447	2.21851	0.385727	0.177576	0.561959	0.586919	0.526435	1.01692	0.595652	0.958765	0.34443	1.07476	0.0506226	0.472311	0.0135517	0.112951	0.561189	2.00622
1.23194	1.22615	0		0.832192	0.418236	0.637668	0.507292	0.0961872	1.12679	0.0485922	0.526639	1.05372	1.77116	0.679485	0.214539	2.15519	0.138026	0.632475	1.60546	2.41276	0.88004	1.59398	-0.295893	0.394019	1.75615	0.746871	2.21886	0.590919	0.176513	1.0239	1.0446	0.378737	1.24912	0.417432	1.11011	0.604924	1.47022	0.0339378	0.528535	0.0735081	0.0899044	0.570047	2.29118
1.32996	1.27707	0		0.394831	0.345641	0.115708	0.1778	0.207397	0.872797	0.542729	0.452416	0.510119	1.20071	0.618266	0.206896	2.06141	0.335581	0.567255	1.18583	2.36678	0.880364	1.79821	-0.35721	0.36205	1.29328	0.455741	2.26658	0.0547539	0.151506	0.741712	0.74449	0.388068	0.569374	0.616419	0.988901	0.179486	0.929252	0.055171	0.836194	0.151496	0.0125939	0.223396	2.36673
1.47282	1.27658	0		0.285619	0.320776	0.240564	0.214418	0.207587	0.601146	0.645514	0.526744	0.486705	1.31279	0.898183	0.203087	2.04423	0.62529	0.840082	1.06686	2.52259	0.880364	1.43667	-0.260342	0.402077	1.6365	0.618193	2.45037	0.174952	0.531761	1.08913	1.12988	0.479168	0.441621	0.901568	0.757197	0.0593105	0.901042	0.0426937	1.16497	0.393724	0.125981	0.184486	2.54292
1.58241	1.26181	0		0.341015	0.144654	0.190303	0.237022	0.199704	0.404818	0.418484	0.350804	0.467211	0.984266	0.915256	0.750307	1.98755	0.710655	0.891789	1.20134	2.44985	-0.291292	1.28978	0.110629	0.565965	1.56176	0.501501	2.35418	0.119517	0.349525	1.22943	1.29616	0.299916	0.348424	0.502071	0.952013	0.375851	0.823837	0.0410587	0.569714	0.539385	0.289337	0.128371	2.53456
1.62907	1.24354	0		0.544819	0.385537	0.277737	0.517012	0.398609	0.514519	0.442102	0.488532	0.709123	1.30548	0.806886	0.883866	1.6871	0.843866	0.824719	1.19797	2.35948	-0.290643	1.63691	0.0724149	0.920958	1.23394	0.42722	2.10377	0.240734	0.319905	1.24005	1.39534	0.0614718	0.535693	0.641119	0.993679	1.03662	0.958494	0.18245	0.656879	0.453017	0.702154	-0.0370992	2.22591
1.70742	1.24762	0		0.452063	0.387507	0.66541	0.434094	0.0502627	0.361676	0.444514	0.900662	1.06299	1.29958	0.745273	1.10488	1.40218	1.20456	0.74674	1.59464	2.26896	-0.317913	1.406	0.00768826	0.727582	1.46198	0.210688	1.99603	0.639233	0.269586	1.28077	1.50647	0.135904	0.919577	0.393964	1.24847	1.0333	1.02803	0.163506	0.318404	0.408964	0.503429	-0.198982	2.09106
1.8921	1.27456	0		0.181737	0.0412834	0.647886	0.171219	-0.152951	-0.140852	0.0339664	1.11554	1.0298	1.40081	0.845063	0.945626	1.27203	1.19898	0.802829	1.61436	2.14066	-0.312394	1.25788	0.52519	0.557816	1.24448	0.0178739	2.01681	0.613369	0.244171	1.17808	1.50811	0.385355	0.817873	0.352187	1.34292	1.06902	0.95168	0.110544	0.240479	0.572475	0.548057	-0.309299	1.89817
1.99	1.31889	0		0.358319	0.0615782	0.924447	0.287391	-0.155368	0.0359417	-0.154939	1.11066	1.47542	1.8609	0.566754	0.745899	1.62966	0.688726	0.492827	1.67655	2.67786	-0.312394	1.00194	0.816295	0.901645	1.55179	-0.090674	1.96504	0.909891	0.387468	1.7411	2.10298	0.498942	1.36365	0.298423	1.30585	1.27127	1.62594	0.353216	0.0928783	0.85292	0.780629	-0.221395	2.3218
2.01641	1.36304	0		0.373212	0.00362607	0.878105	0.256155	-0.357638	0.3491	-0.24049	0.927654	1.38005	1.88154	-0.0297556	0.988621	1.91837	0.38584	-0.0493105	1.85526	2.56835	-0.31207	1.05755	0.989252	1.21231	1.71481	-0.388793	1.79884	0.871097	0.0502141	1.49015	1.90023	0.0979015	1.3123	0.215286	1.49103	1.27929	1.85592	0.747083	0.0149402	0.677041	0.712482	0.00895634	2.33809
2.07561	1.39669	0		0.440101	-0.0828998	0.958027	0.276295	-0.450057	0.732852	0.264774	1.07017	1.33734	2.33407	-0.0284024	0.890407	2.2758	0.492968	-0.131589	1.76012	2.51627	-0.311745	1.11081	1.03575	0.999285	1.84538	-0.390045	1.83267	0.967319	-0.121611	1.39962	1.80536	0.538897	1.2422	0.336748	1.13789	1.13577	1.7401	0.747941	0.140289	0.389269	0.518906	-0.356042	2.16674
2.09259	1.42513	0		0.409233	-0.382114	1.2458	0.155407	-0.555415	0.752648	0.266136	1.2735	1.29518	2.11827	0.00951069	0.626796	2.52662	0.399888	-0.0958832	2.22955	2.80987	-0.312394	1.06768	0.977464	0.765199	2.11999	-0.14753	1.74347	1.23588	-0.294641	1.42322	1.70224	0.557806	1.29692	0.232183	1.20439	0.988725	1.92479	0.706602	0.171178	0.523284	0.117137	-0.242255	2.54741
1.93557	1.45954	0		0.920209	-0.138512	1.06993	0.626876	-0.617864	0.685383	0.31766	1.23982	1.16177	2.60274	-0.185799	0.453344	2.52101	0.24405	-0.257089	2.24413	2.77158	-0.312719	1.68968	1.21095	0.552574	1.92912	-0.0577729	1.61363	1.05052	-0.218404	1.29482	1.54898	0.340565	1.17802	0.191317	1.1118	1.30436	1.96374	0.988378	0.116592	0.748526	0.223946	-0.120137	2.44255
1.74293	1.49745	0		1.22641	0.30371	1.01169	1.02396	-0.318463	1.02414	0.489697	1.09958	1.20338	2.38799	-0.580055	0.534028	2.53549	0.185896	-0.607551	2.01552	2.58772	-0.304278	1.73937	0.750822	0.552117	2.09297	0.254483	1.42383	0.990899	0.00690907	1.70105	1.98243	0.0340709	1.19337	0.214003	1.06546	1.35766	1.98353	0.829074	0.240084	0.736476	0.267924	0.021544	2.39345
1.57775	1.5186	0		1.17773	0.185752	1.24572	0.985083	-0.534415	0.86602	0.200244	1.25657	1.28132	2.2802	-0.343219	0.971356	2.31583	0.386952	-0.362108	1.89453	2.11205	-0.304603	2.31683	0.765055	0.297019	2.02257	0.560631	1.2452	1.22459	-0.268419	1.34612	1.61736	0.0341758	1.20258	0.501611	1.06594	1.37713	1.85517	0.509342	0.659763	0.313622	0.139027	0.176891	2.13834
1.66499	1.52239	0		1.20317	-0.00555933	1.17386	1.02575	-0.247556	0.942754	0.0950523	1.34177	1.26773	2.44169	-0.346828	0.738045	1.87441	0.511449	-0.451588	1.76061	2.03745	-0.295188	2.10973	0.456581	0.0446987	1.65666	0.722528	1.12823	1.14812	-0.378945	1.27197	1.53077	0.486008	1.24172	0.568002	1.0501	1.36877	1.6082	0.447599	0.642271	0.418572	0.144956	-0.0474124	1.83665
1.70195	1.4992	0		1.16153	0.0379071	1.16398	1.03967	0.102056	0.919579	-0.190532	1.57995	1.35655	2.38597	-0.658391	0.297778	1.5739	0.225204	-0.620875	1.67539	2.051	0.274246	1.94004	0.560514	0.145616	1.80752	0.640227	0.777885	1.15129	-0.255541	0.907005	1.15423	-0.323582	1.49153	0.63347	1.13993	1.38267	1.64679	0.244348	0.729936	0.60237	-0.0998086	0.502911	1.86922
1.40795	1.46513	0		1.11698	-0.207305	1.14434	0.933846	0.135046	1.03202	-0.26186	1.45909	1.51608	2.43631	-0.927142	0.700479	1.66319	0.374669	-0.882245	1.38431	1.6765	0.383977	1.50031	0.693566	0.121147	1.8295	0.333532	0.747014	1.16049	-0.264262	0.846514	1.15014	-0.414053	1.65084	0.626399	0.53599	0.945451	1.50168	-0.140429	0.571795	0.426192	-0.108913	0.427376	1.37376
1.09415	1.40752	0		0.55467	-0.208156	1.37045	0.556051	0.396549	0.992582	-0.253786	1.35077	1.58751	1.89494	-0.72986	0.986449	1.39844	0.449199	-0.761391	1.27808	1.62875	0.384301	0.824425	0.716121	0.45049	1.72546	0.387339	0.634296	1.39664	-0.339522	0.646475	0.965566	0.0265884	1.74076	0.769477	0.514066	0.521241	1.67876	-0.49176	0.65234	0.335749	-0.354045	0.215904	1.23772
1.00274	1.33215	0		0.203326	-0.351746	1.59045	0.204482	0.537925	0.932094	-0.433987	1.52224	1.81467	2.04109	-0.352509	0.894011	1.143	0.381845	-0.370095	1.31993	1.88631	0.370341	0.839597	0.593109	0.298605	1.50604	0.311895	0.681491	1.64112	-0.623069	0.255363	0.560588	0.0255532	2.04774	0.67077	0.576941	0.559211	1.70629	-0.297593	0.290459	0.138233	-0.199357	0.552008	1.29656
1.03612	1.25717	0		0.328275	-0.585442	1.39575	0.446393	0.687838	1.16501	-0.436363	1.78374	1.77513	2.13042	-0.59233	0.234867	1.10957	0.168437	-0.58449	1.54177	1.81786	0.370341	0.219504	0.847501	0.350952	1.43429	0.37827	0.592224	1.44141	-0.663318	0.351861	0.654902	-0.154472	1.9757	0.304524	0.684559	0.671867	1.69424	-0.23146	-0.132701	0.179788	-0.147159	0.832773	1.25161
0.889793	1.19554	0		0.0506777	-0.562779	1.42672	0.230661	0.43664	1.00788	-0.435847	1.69068	1.78152	2.03655	-0.201375	0.434167	1.48182	0.166194	-0.185754	1.38569	2.12591	0.372939	0.300765	0.795563	0.670319	1.99898	-0.0113695	0.76304	1.50857	-0.739213	0.663755	0.843691	-0.120414	1.96951	0.223324	0.569293	0.40758	1.78648	-0.356426	-0.0773223	0.213283	-0.312543	1.02597	1.79183
0.615394	1.16729	0		-0.235054	-0.791914	1.34258	-0.0882384	0.412164	0.780401	-0.533515	1.36806	1.67	1.65972	0.0976068	0.357978	1.60131	0.00722459	0.0987951	1.39045	2.23274	-0.196819	0.358508	0.620471	0.769482	2.24125	0.460897	0.778532	1.40849	-0.879349	0.949982	1.16599	0.0130518	1.76081	0.170736	0.25016	0.175836	1.62442	-0.209523	0.00424581	-0.0628993	-0.344074	0.784638	2.07423
0.483061	1.17179	0		-0.0965836	-0.575784	1.15613	0.00423698	0.446484	0.647273	-0.437416	1.32968	1.47805	1.60296	0.208261	0.0516213	1.28449	-0.146869	0.20132	1.19609	2.50334	-0.305252	0.646894	0.564831	1.02579	2.2145	0.52996	1.0096	1.17265	-1.00011	0.897437	1.13332	0.0771182	1.5061	0.343268	0.721422	0.419576	1.4058	0.0798069	0.226488	0.159208	-0.327932	1.07578	2.38069
0.440221	1.19724	0		-0.20582	-0.386637	0.846854	-0.234107	0.454786	0.633326	-0.480069	1.75649	1.31773	1.55145	0.184666	0.166397	1.53791	0.135154	0.214803	1.23799	2.48133	-0.305252	0.616879	1.0455	1.35535	2.4084	0.478921	1.21941	0.836142	-0.827645	1.25081	1.54482	-0.122799	1.31654	0.655067	0.658495	0.486737	1.19298	0.390859	0.581554	0.172218	-0.375664	1.20889	2.29211
0.59267	1.22461	0		-0.11304	-0.315328	0.848541	-0.191953	0.0106152	0.468493	-0.327569	1.46347	1.34964	1.53691	0.0332058	0.26561	1.63965	0.202633	0.0386328	1.24622	2.36595	-0.303629	0.632023	1.51767	1.65993	2.37028	0.176077	1.0294	0.820126	-0.650876	1.18749	1.4729	-0.0216481	1.31404	0.74117	0.626403	0.383607	1.2366	0.518142	0.730126	0.314335	-0.578452	1.06024	2.1377
0.748813	1.23817	0		0.0183807	-0.0496085	0.892828	-0.206888	-0.219767	0.512421	-0.318474	1.18592	1.33092	1.67518	0.00548951	0.598026	1.69499	0.51551	-0.0399955	1.00294	2.56122	-0.303304	1.19405	1.27239	1.57123	2.44105	0.042455	1.10162	0.868088	-0.490695	0.840323	1.17561	0.241327	1.35803	0.720948	0.565362	0.67803	1.294	0.618942	0.760619	0.368016	-0.405724	0.567182	2.28449
0.892172	1.25135	0		0.354561	-0.0104249	0.714473	0.0147096	0.0436174	0.850096	-0.20566	1.2758	1.24077	1.76727	0.149388	0.321779	1.46536	0.563652	0.112313	1.02854	2.17224	-0.315641	1.23961	1.32255	1.10089	1.82523	0.358192	0.989194	0.674319	-0.38836	0.595936	1.07171	0.224619	1.24938	0.63321	0.544669	1.21456	1.02891	0.841072	0.683135	0.358575	-0.133795	0.203467	1.83524
0.84647	1.27751	0		0.855735	0.362106	0.799774	0.476502	-0.218259	0.932588	0.128567	1.46954	1.28815	1.79874	0.195943	0.373584	1.21903	0.519992	0.111654	0.86538	1.93821	-0.315316	1.34755	1.33424	0.989249	1.3986	0.0766869	1.25407	0.769947	-0.067278	0.536003	0.957489	0.482352	1.41889	0.603858	0.734843	1.56596	1.1561	1.14183	0.465335	0.48986	0.138256	0.508041	1.5559
0.917218	1.31624	0		0.677478	0.41844	1.1227	0.306275	-0.137308	1.18347	-0.0127064	1.57274	1.29707	1.73725	0.233947	0.396726	1.1597	0.486684	0.179714	0.912554	1.85761	-0.315965	1.12866	1.16727	0.734295	1.21308	0.165457	0.86271	1.10891	0.0980081	0.668802	1.00819	0.331235	1.48698	0.599052	0.401607	1.3999	1.41856	1.08685	0.400432	0.149984	0.192621	0.358658	1.58327
1.05165	1.33473	0		0.951642	0.102066	1.05585	0.595482	-0.220181	1.28679	-0.0576657	1.1354	1.14319	1.647	0.258487	0.172031	1.0083	0.376689	0.188795	0.747747	1.91223	-0.312394	1.29885	0.488383	0.610711	1.10718	0.0620387	0.675351	1.07536	0.0720327	0.778955	0.997014	0.417395	1.32852	0.547331	0.54282	1.28106	1.42011	1.00338	0.38118	0.399453	0.272101	0.534276	1.83391
1.0422	1.32753	0		0.689607	0.0907069	1.12384	0.470952	0.01069	1.13839	-0.26208	1.22535	1.2448	1.40995	0.249192	0.615674	1.11102	0.727433	0.16356	0.8184	1.89414	-0.314018	1.12684	0.543806	0.426799	1.45921	0.600803	0.643406	1.15949	0.0661676	0.925303	1.07287	0.499611	1.37769	0.660868	0.340824	1.00042	1.25906	0.806379	0.37757	0.139386	0.504527	0.361255	1.76091
0.837131	1.30084	0		0.639906	0.113462	0.885583	0.407756	-0.0785009	0.951457	0.163832	1.07068	1.00129	1.26085	0.26948	0.659095	1.15116	0.6932	0.153246	0.704205	1.82496	-0.282202	0.378486	0.638936	0.454925	1.77874	0.342663	0.687475	0.903673	-0.0143116	1.09514	1.36139	0.664776	1.17361	0.73527	0.273436	0.709368	0.949017	0.808649	0.397745	0.153989	0.314001	0.384761	1.59968
0.603305	1.26362	0		0.487499	0.237349	1.19908	0.351947	-0.44275	0.640345	0.550662	0.860466	1.37174	1.21515	-0.0379947	0.871495	1.01837	0.800429	-0.183968	0.675094	1.85425	-0.211429	0.605112	0.781395	0.841171	1.9398	0.418962	0.639661	1.22851	0.158557	0.998844	1.17314	0.762455	1.54878	0.954323	0.492098	0.426671	1.13421	0.562259	0.494863	0.449276	0.146292	0.830079	1.47581
0.656809	1.24318	0		0.495122	0.102788	0.903155	0.389917	-0.150006	0.550471	0.48927	0.753681	1.09883	1.07028	-0.230617	0.804105	1.17406	0.61278	-0.398933	0.902897	1.64222	-0.211753	0.390866	0.997148	0.707555	2.07467	0.0938116	0.535364	0.919104	-0.029876	1.06202	1.21736	0.843229	1.19853	0.942079	0.82187	0.389396	1.05518	0.388378	0.701099	0.521712	-0.129739	0.183124	1.367
0.328258	1.23337	0		0.570116	-0.105951	0.560127	0.478069	-0.294166	0.464035	0.562761	0.457581	1.21862	0.925312	-0.108264	0.786441	1.71667	0.565133	-0.271807	0.791007	1.56579	-0.0305994	0.673355	1.3942	0.868003	2.46049	-0.126739	0.576426	0.599991	-0.0135144	0.947921	1.09113	0.841578	1.25104	0.844058	1.09743	0.474763	1.08815	0.631394	0.628435	0.816219	-0.0848643	0.234383	1.2913
0.217857	1.23944	0		0.602692	-0.13459	0.896246	0.391796	-0.19566	0.0736079	0.970383	0.457387	1.32539	0.886898	-0.239777	0.460902	1.69606	0.052714	-0.42128	0.941243	1.25534	0.371965	0.637511	1.48722	0.54024	2.41039	-0.0872896	0.603744	0.913762	-0.0719188	0.883389	1.11274	0.910991	1.35013	0.470373	1.08056	0.665025	1.02385	0.841596	0.333277	0.493374	-0.118817	0.373901	0.929634
0.136413	1.23911	0		0.835397	-0.164727	0.652388	0.553779	-0.109248	0.345682	0.907995	0.416923	0.980442	0.614015	-0.196077	0.113447	1.40456	-0.120599	-0.357159	0.81797	1.06259	0.382029	0.384043	1.54281	0.487497	1.92679	-0.483451	0.606033	0.653994	-0.129735	0.62082	0.798077	0.811752	1.03707	0.426824	1.03201	0.621665	1.10786	0.613109	0.33721	0.505384	-0.312028	0.375322	0.842725
0.168177	1.20811	0		0.575378	-0.350118	0.866657	0.305527	0.287497	0.17157	0.489614	0.331811	1.1249	0.47555	-0.0173131	0.201191	1.30246	-0.141705	-0.138253	0.958956	1.08047	0.689146	0.432538	1.1464	0.538683	1.52592	-0.38711	0.400367	0.894817	-0.198693	0.646468	0.64582	0.634531	1.15691	0.408459	0.85706	0.36748	1.41268	0.507726	0.356647	0.744243	-0.280556	0.773783	0.787731
0.0866398	1.15557	0		0.755427	-0.54339	0.335622	0.397639	0.703534	0.0528436	-0.0639791	0.613694	0.599939	0.263967	-0.223808	0.422807	1.265	-0.0176416	-0.330032	0.912598	1.07697	0.618373	0.271458	1.29564	0.540578	1.37608	-0.482393	0.273783	0.345099	-0.410833	0.641423	0.653974	0.517367	0.624543	0.0608327	0.478091	0.382907	0.968978	0.798331	0.102907	0.534151	-0.481941	0.394308	0.783177
-0.0342025	1.07951	0		0.665253	-0.404555	0.558531	0.357186	0.700726	0.0443523	-0.349402	0.593584	0.770828	0.255842	-0.140875	0.699356	0.99596	0.298727	-0.266971	0.718354	1.3382	0.618698	0.276429	1.02603	0.510518	1.10861	-0.0443587	0.287328	0.581472	-0.410444	0.371412	0.448467	0.638004	0.810092	0.0247716	-0.16395	0.234614	1.02645	0.646384	0.0363275	0.500484	-0.168836	0.736855	0.811899
0.0288843	0.994453	0		0.799853	-0.225343	0.556059	0.665455	0.696641	-0.139935	-0.217752	0.762789	0.644801	0.484595	-0.367845	0.55058	0.423854	0.0345166	-0.52769	0.849009	1.20136	0.437868	0.669964	1.44399	-0.00870676	1.01436	-0.0162082	0.460219	0.562181	-0.534466	0.313745	0.477788	0.772296	0.773871	0.00346576	-0.3517	0.177197	0.883661	0.350817	0.00209783	0.519204	-0.290959	0.560954	0.711546
-0.026183	0.914518	0		0.478899	0.0321443	0.375319	0.522802	0.555208	0.103428	-0.5322	0.724252	0.714532	0.627508	-0.0885376	0.562178	0.354644	0.0809106	-0.170988	0.715827	1.38918	0.0317331	0.483145	1.33695	-0.0221743	0.88825	0.0308563	0.111062	0.42178	-0.431266	0.076411	0.21543	0.418063	0.799691	0.0175606	-0.523409	0.0278772	0.957879	-0.156	-0.0159602	0.367485	-0.261623	0.43558	1.00342
0.08286	0.844	0		0.542134	-0.0297022	0.188142	0.551167	0.466483	-0.112272	-0.524389	0.868537	0.516665	0.651141	-0.232589	0.362202	0.506128	-0.147392	-0.27492	0.821068	1.25978	0.0219937	0.956811	1.12722	-0.157869	0.920345	0.0558868	0.191296	0.236614	-0.43381	0.457123	0.60702	0.17899	0.59845	-0.0767772	-0.0926681	0.225646	0.735413	0.173025	-0.010508	0.421474	0.113923	0.464387	0.945541
0.0308075	0.793926	0		0.756425	0.0636687	0.292252	0.728296	0.104104	-0.150282	-0.0534049	0.742112	0.419959	0.481006	-0.391094	-0.129372	0.38697	-0.564188	-0.411155	0.783603	1.18054	-0.316939	0.612834	1.29667	-0.242947	0.902704	0.313719	0.0527241	0.346122	-0.196747	0.325455	0.569473	0.0312142	0.584822	0.266459	0.227316	0.311253	0.50905	0.468936	0.163895	0.15453	0.204485	0.349526	0.918473
0.0858761	0.768218	0		0.415281	0.0946475	0.67153	0.634957	0.00294005	-0.0186667	-0.0896582	0.939425	0.586746	0.805109	-0.160064	-0.461399	0.130963	-0.851585	-0.179079	0.713588	0.911258	-0.316939	0.659954	1.18378	-0.459243	0.762495	0.302006	-0.0644501	0.741783	-0.0223121	0.448596	0.622332	0.0700419	0.736516	0.57611	0.343171	0.220849	0.779864	0.194956	0.563121	0.284895	0.467122	0.445815	0.618959
0.00686101	0.757634	0		0.187082	-0.125265	0.591994	0.339016	-0.199353	-0.345006	0.00788687	1.09317	0.442135	0.786548	-0.390662	-0.768674	0.262409	-0.971377	-0.294488	0.831503	0.925994	-0.213701	0.569582	1.12849	-0.227262	0.667812	0.15125	-0.148436	0.620568	-0.0650003	0.16151	0.346407	-0.58125	0.632497	0.656007	1.00005	0.141705	0.676838	0.149583	0.610847	-0.00730681	0.261908	0.461991	0.637646
-0.130585	0.752859	0		-0.138237	-0.310749	0.595383	-0.114902	-0.120732	-0.270622	0.181809	0.937968	0.265149	0.662844	-0.284749	-0.547679	0.296361	-0.630848	-0.168195	0.559639	0.889709	-0.21435	-0.14388	0.805603	-0.175978	0.358202	0.225389	-0.315691	0.611199	-0.0720517	0.155625	0.280712	-0.668301	0.451188	0.637717	1.25585	0.324726	0.698254	0.00636649	0.648401	-0.256345	0.556788	0.617596	0.706465
-0.219952	0.754473	0		0.31578	-0.562187	0.496779	0.354301	0.182916	-0.18581	0.158916	1.00194	0.148624	0.786363	-0.490534	-0.493665	0.116698	-0.66403	-0.406751	0.630885	1.00233	-0.214026	-0.259065	0.751738	-0.149506	0.159518	-0.0492943	-0.169706	0.472267	-0.351091	0.111114	0.226259	-0.53511	0.435606	0.715031	1.48461	0.466388	0.745295	0.273431	0.703932	-0.129121	0.674298	0.649322	0.790154
-0.29804	0.743805	0		-0.0554371	-0.714194	0.96701	-0.0324052	-0.156651	-0.195632	0.175876	0.768812	0.559879	0.895636	-0.299965	-0.274437	0.177033	-0.510906	-0.260968	0.401711	1.23055	-0.214675	-0.60262	0.459897	0.0837347	0.234211	-0.18386	-0.119214	0.946883	-0.311164	-0.157044	-0.0717645	-0.262529	0.862487	0.732668	1.33296	0.51988	0.920203	-0.00686206	0.750562	-0.30674	0.451491	0.606234	1.09474
-0.396022	0.719454	0		-0.497703	-0.901732	0.703423	-0.3491	0.00840588	-0.375623	-0.189278	0.815582	0.66222	1.00422	-0.112343	-0.00753035	0.177638	-0.322287	-0.0266694	0.301331	1.16239	-0.215324	-0.0449957	0.384025	0.0418327	0.174669	-0.414106	0.0566399	0.663742	-0.647488	-0.170107	-0.122636	-0.472485	0.860172	0.450931	1.409	0.287963	0.865363	-0.321914	0.594075	-0.117212	0.707039	1.0925	0.977629
-0.402969	0.688141	0		-0.515893	-0.668462	0.365113	-0.60745	0.000368222	-0.716999	-0.150245	0.510221	0.550135	0.77383	-0.0754328	-0.141418	0.489077	-0.333001	0.0610127	0.316517	1.50619	-0.190976	-0.343786	-0.100476	0.271909	0.247356	-0.805005	0.0467688	0.296613	-0.642116	-0.238892	-0.146465	-0.73297	0.715288	0.475215	1.23153	0.217795	0.896515	-0.353475	0.456309	-0.280506	0.660635	1.17915	1.43047
-0.518161	0.66031	0		-0.377402	-0.598503	0.232428	-0.48939	-0.104415	-0.419915	-0.0915593	0.300828	0.35764	1.03727	0.0863878	0.0496063	0.440405	-0.172948	0.15432	0.555156	1.54936	-0.294863	-0.443188	-0.234982	0.282426	0.377021	-0.837765	0.125077	0.208195	-0.577941	0.251854	0.353445	-0.340866	0.48353	0.645974	0.993719	0.306104	0.691731	-0.492928	0.723699	-0.0591068	0.615895	1.2617	1.51979
-0.66249	0.647033	0		0.0344752	-0.453627	0.0440237	-0.0756425	-0.232528	-0.644722	-0.46674	0.147742	0.419086	1.0483	-0.0301203	-0.196762	0.646198	-0.357056	-0.0203036	0.619523	1.66466	-0.295188	-0.372331	-0.178974	0.781537	0.481786	-1.08703	0.201054	0.0516283	-0.383795	0.520455	0.609202	-0.0569902	0.41331	0.819763	1.05221	0.307577	0.43393	-0.262693	0.789314	0.132842	0.400868	1.27606	1.51703
-0.602051	0.63818	0		-0.105949	-0.131778	0.137421	-0.296948	-0.313756	-0.545761	-0.538862	0.0294853	0.544986	0.877627	-0.162502	-0.0274204	0.877074	-0.100467	-0.161994	0.470651	1.22499	-0.276034	-0.466612	0.0554517	0.610292	0.48418	-1.00614	0.0949589	0.162095	0.07469	0.312159	0.411347	-0.0333633	0.452022	0.871348	0.778344	0.458533	0.201003	-0.280612	0.916564	-0.110927	0.532074	1.02776	1.07836
-0.464008	0.62392	0		-0.0718974	0.220255	0.0164578	-0.149584	-0.164044	-0.440296	-0.23276	0.486548	0.220386	0.875154	-0.550573	-0.29552	0.642347	-0.298155	-0.493162	0.653949	0.967542	-0.276034	-0.478065	0.445219	0.560747	0.331252	-0.903479	-0.10279	0.0533297	0.349496	0.466815	0.57443	-0.407698	0.168419	0.847549	0.875709	0.229683	0.0347565	0.0142133	0.7047	0.212752	0.367993	0.995822	0.779577
-0.210654	0.619283	0		0.182626	0.594053	0.0596307	0.187304	-0.338243	-0.00429607	-0.338805	0.61448	0.143921	0.852801	-0.930347	0.0526963	0.616618	-0.0466617	-0.922905	0.689286	0.937487	-0.275709	-0.41576	0.642403	0.680871	0.263264	-0.94136	-0.315535	0.096404	0.71971	0.638713	0.728534	-0.217281	0.132977	0.75481	0.673131	0.427405	0.0646919	-0.182053	0.636892	0.130941	0.0790031	0.143941	0.844439
-0.0172633	0.623242	0		0.106934	0.507435	0.179626	0.159807	-0.450903	0.282703	-0.363957	0.469223	0.25616	1.12766	-1.1301	0.438095	0.489805	-0.243032	-1.10349	0.676413	0.802424	-0.299408	-0.282326	0.799398	0.556839	0.130441	-0.303962	-0.261972	0.257637	0.636744	0.569289	0.674119	-0.356604	0.284044	0.750787	0.934123	0.430338	0.0524676	-0.0823036	0.389397	0.243087	0.240298	-0.00875134	0.70611
-0.00693815	0.625781	0		0.148022	0.541069	0.326884	0.1212	-0.233547	0.438894	-0.566805	0.644208	0.493644	0.901063	-1.01583	0.411404	0.203558	-0.201145	-1.03093	0.331814	0.39245	-0.298759	-0.416142	1.08615	0.462299	-0.0851942	-0.450259	-0.429831	0.391169	0.519784	0.403729	0.445321	-0.114871	0.548231	0.633621	1.02922	0.427946	0.18915	-0.0529489	0.0463091	0.169923	0.336613	-0.0616303	0.271618
-0.0512525	0.619011	0		-0.259906	0.49035	0.446511	-0.244292	-0.247125	0.392222	-0.552165	1.01429	0.219754	0.9099	-0.864008	0.862101	-0.231801	-0.0852754	-0.834705	0.661442	0.529733	-0.29811	-0.518308	0.642591	0.313439	-0.440509	-0.119847	-0.556229	0.480086	0.393902	0.0482373	0.143048	-0.319716	0.370315	0.575445	0.91371	0.209257	0.12058	-0.142162	0.0842268	0.181401	0.366585	-0.168872	0.46168
-0.145301	0.597231	0		-0.334194	0.0155587	0.510308	-0.422945	-0.578544	0.0900963	-0.536527	1.04487	0.196885	0.707041	-0.672705	0.977914	-0.317355	-0.198484	-0.628922	0.701285	0.959855	-0.311745	-0.18159	0.673609	0.355209	-0.44266	0.0446584	-0.635269	0.546622	-0.156023	0.0939532	0.304157	-0.359278	0.330004	0.669965	1.04591	-0.0878019	0.45906	0.140647	0.107511	0.319679	0.216229	-0.213732	0.795607
-0.356241	0.56779	0		0.048375	-0.192495	0.272979	-0.252738	-0.2824	-0.162464	-0.845986	0.912879	0.135214	0.819114	-0.466057	1.13564	0.181421	-0.273212	-0.436292	0.912116	0.895955	-0.309148	-0.195086	0.545516	0.202813	-0.104495	-0.104273	-0.758569	0.3134	-0.383036	-0.168811	0.269201	-0.24573	0.210885	0.561829	0.925049	0.0193865	0.480808	-0.339574	0.150971	0.218845	0.261145	-0.295661	0.863909
-0.357639	0.535103	0		0.255276	-0.354133	0.301064	-0.0984379	-0.366182	-0.235396	-0.875108	0.575457	0.141756	0.802161	-0.213213	0.673421	0.388837	-0.600651	-0.119571	0.695112	0.799244	-0.308823	-0.0279044	0.188022	-0.128046	0.209153	-0.0942259	-0.612016	0.35081	-0.426502	-0.510864	-0.0941807	-0.533826	0.315657	0.618282	0.839591	0.341793	0.754742	-0.209179	0.391102	0.0848855	0.388232	0.11674	0.806656
-0.489594	0.509038	0		0.644628	-0.440233	0.564103	0.168089	-0.230388	-0.36092	-0.776847	0.719241	0.543658	0.352595	-0.0341847	0.551423	0.613726	-0.53391	-0.00212112	0.722875	0.702485	-0.308823	0.137071	0.0329159	-0.10794	0.45885	-0.417437	-0.551006	0.578696	-0.557186	-0.382468	0.0933389	-0.174954	0.710624	0.251507	0.824357	0.871422	0.97928	-0.0756309	0.337001	-0.184668	0.548158	0.209378	0.889157
-0.65552	0.512017	1		0.159698	-0.358184	0.595193	-0.0771859	-0.370566	-0.599613	-0.684908	0.776916	0.63789	0.49429	0.168745	0.411236	0.787217	-0.790706	0.221912	0.903623	0.956347	-0.260775	0.356506	-0.0939023	0.0254082	0.661939	-0.416	-0.593589	0.616051	-0.416309	-0.0808455	0.538503	-0.247224	0.718727	0.212045	0.794292	0.707676	1.17276	0.0697474	0.471128	-0.390679	0.463067	0.321403	1.2129
-0.630792	0.541731	0		0.169371	-0.60212	0.65826	-0.0292083	-0.422365	-0.468846	-0.293553	0.765736	1.13405	0.349859	0.147809	0.134774	0.770799	-0.916554	0.199786	0.75192	0.844374	-0.180912	0.41847	0.0586724	-0.273881	0.678034	-0.624256	-0.411176	0.680207	-0.461152	0.206727	0.784225	-0.244957	1.22407	0.244423	0.69679	0.698915	1.63292	0.237063	0.418649	-0.540457	0.891528	0.270144	1.00425
-0.31863	0.600485	0		0.0648062	-0.569032	0.384317	-0.0953896	-0.188456	-0.512674	-0.304174	1.03796	1.0578	0.52295	0.30854	0.0770808	0.498164	-0.740292	0.323945	0.729819	0.477446	-0.18708	0.594722	-0.177462	-0.021668	0.661947	-0.383082	-0.3377	0.38698	-0.186896	0.224701	0.701989	-0.0213991	1.17509	0.136272	0.629244	0.699636	1.43256	0.268879	0.240387	-0.557963	1.29214	0.531225	0.578231
0.0248711	0.672616	2		-0.273058	-0.464912	0.423341	-0.391959	-0.476471	-0.429969	-0.149927	0.77609	1.14212	0.302936	0.261107	0.0555917	-0.307343	-0.529744	0.238904	0.322602	0.681982	-0.189353	0.724956	-0.161217	0.0174056	0.109389	0.0236204	-0.567195	0.360542	-0.206959	0.279932	0.546118	0.167668	1.26927	0.38607	0.420639	0.493926	1.32728	0.442867	0.472908	-0.794774	1.2512	0.504698	0.605122
0.240072	0.721754	1		-0.668055	-0.427634	0.513631	-0.844693	-0.204394	-0.515699	0.0408987	1.10321	1.00557	0.273493	0.308468	0.230486	-0.657901	-0.384396	0.232595	0.579591	0.691336	-0.18221	0.190496	0.0678719	0.240529	-0.117289	0.0105499	-0.455962	0.436358	-0.0513055	0.274131	0.508173	0.459577	0.977311	0.440419	0.457947	0.0949698	1.06512	0.775263	0.524532	-0.399377	1.1305	0.599567	0.58213
0.22338	0.732215	2		-0.988232	-0.353318	0.0855278	-1.05851	-0.238472	-0.439378	0.370674	0.960458	0.43789	0.271856	0.362293	0.462371	-1.13618	-0.166515	0.30986	0.390972	0.600014	-0.181886	-0.0300561	0.495967	-0.0440184	-0.448334	0.132873	-0.461384	-0.0012414	0.150794	0.135926	0.27998	0.346383	0.372279	0.448691	0.824855	-0.410986	0.883027	0.426498	0.656861	0.243092	0.878356	0.624747	0.333297
0.228674	0.686016	1		-1.00692	-0.445626	-0.151523	-1.08586	-0.06055	-0.288411	0.403119	0.63425	0.148553	-0.141637	0.224057	0.378322	-1.35589	-0.0599751	0.214015	0.00876022	0.34131	-0.229934	0.119339	0.649467	-0.102687	-0.841263	0.280501	-0.568289	-0.261215	0.0206513	-0.518742	-0.549034	0.0964731	0.0851244	0.34106	0.435489	-0.543359	0.509178	0.171678	0.551249	0.267131	1.5035	0.317572	0.22049
0.189692	0.585969	2		-1.29026	-0.342542	-0.397349	-1.2934	-0.259843	-0.0791645	0.0826769	0.218331	-0.199765	-0.469032	0.423335	0.465153	-1.41549	0.146987	0.406992	-0.301628	0.228477	-0.308498	0.247571	0.291804	0.112757	-0.931606	0.277345	-0.822081	-0.52528	0.329025	-0.651716	-0.678224	0.16793	-0.296041	0.385118	0.781353	-0.762533	0.11866	0.0167101	0.51204	0.515401	1.16976	0.393141	0.108985
-0.053006	0.468687	0		-1.69273	-0.063752	-0.473456	-1.68729	0.0594482	-0.040268	0.277514	-0.383851	-0.438416	-0.889778	0.420763	0.419226	-1.35608	0.151489	0.413853	-0.51065	0.229834	-0.00787399	-0.0330113	0.880729	0.10656	-0.967718	-0.189069	-0.813887	-0.607824	0.56605	-0.829475	-0.9322	0.117741	-0.584507	0.446165	0.937166	-0.951064	-0.0989609	-0.264568	0.678474	0.399837	0.727359	0.233924	0.140869
-0.322605	0.346982	2		-1.89652	0.0238099	-0.690032	-1.73488	0.141528	0.00333802	0.252788	-0.36413	-0.756053	-0.864221	0.607483	0.256351	-0.932271	0.262093	0.581091	-0.509976	0.0386937	0.0557571	-0.237249	0.69809	0.223518	-0.651558	-0.618166	-0.621731	-0.804836	0.775694	-1.04246	-1.1694	0.256239	-0.894626	0.308118	0.942508	-1.0441	-0.300185	-0.0932122	0.690518	0.619082	0.852318	0.315995	-0.115382
-0.45111	0.22226	1		-1.59602	0.134738	-1.03302	-1.3863	0.162442	0.039794	0.128851	-0.520146	-0.869772	-0.903941	0.570626	0.286451	-1.13633	0.372369	0.586459	-0.534737	0.0430853	0.0482902	-0.415788	0.568193	0.17834	-0.888744	-0.532119	-0.851396	-1.16614	0.675133	-1.28984	-1.40668	0.0266408	-0.931967	0.225383	0.62984	-0.974307	-0.520389	-0.242659	0.536841	0.381785	0.784153	-0.0291435	-0.200969
-0.410781	0.108999	1		-1.56142	-0.125376	-0.781622	-1.31736	0.187556	0.30615	-0.268336	-0.265222	-0.718266	-0.838302	0.432381	-0.14312	-0.989084	0.363274	0.43064	-0.371873	-0.0141781	0.0479655	-0.21392	0.629463	0.265085	-0.964345	-0.528964	-1.14211	-0.917034	0.494558	-1.41145	-1.5454	0.0927122	-0.776572	0.257723	0.28482	-1.25024	-0.545121	-0.0151761	0.492738	-0.210527	1.096	-0.142335	-0.328183
-0.417472	0.0296353	2		-1.37342	-0.0368526	-0.693673	-1.28885	0.366059	0.169916	-0.348795	-0.262672	-0.564242	-0.745879	0.399069	0.140635	-1.17593	0.654854	0.359149	-0.124289	0.0654696	0.0479655	-0.468396	0.474319	0.0927066	-1.03884	-0.577192	-0.993906	-0.804254	0.728413	-1.17002	-1.32308	0.287532	-0.601527	0.312464	0.351943	-1.19143	-0.336198	0.235043	0.552234	0.238136	0.652583	0.0375922	-0.371917
-0.471867	-0.00737993	1		-1.25332	-0.0223113	-0.559433	-1.20657	0.727957	0.153872	-0.411232	-0.0229357	-0.668822	-0.624221	0.0810375	-0.0461113	-0.974129	0.308082	0.0257792	0.151837	-0.156368	0.0469916	-0.604091	0.505299	0.034293	-0.91915	-0.722448	-0.957335	-0.636151	0.442655	-1.30067	-1.47812	0.307293	-0.74846	0.152949	0.14633	-1.13943	-0.498763	0.0975144	0.631043	0.172552	0.51335	0.103381	-0.425817
-0.500793	-0.013514	1		-0.846691	-0.101548	-0.366946	-0.713293	0.156668	0.547284	-0.592566	0.142958	-0.644717	-0.454801	0.0168236	-0.245914	-1.0155	0.0593423	-0.0451876	0.101639	0.109194	-0.253958	-0.543421	-0.155947	-0.117017	-0.999307	-0.626001	-1.03316	-0.438907	0.0289649	-1.09294	-1.28658	0.33054	-0.716408	0.208335	0.099852	-1.16876	-0.532261	0.0319303	0.727118	0.366777	0.63409	0.53452	0.0344817
-0.588773	0.00021353	1		-0.624901	-0.336409	-0.231387	-0.582609	-0.1069	0.793339	-0.491586	0.155474	-0.603308	-0.15247	0.210511	-0.176283	-1.27458	-0.0715361	0.137602	0.217842	-0.0254484	0.219055	-0.625881	-0.26498	-0.171661	-1.03761	-0.574962	-0.850366	-0.325916	-0.00189809	-1.03242	-1.18759	0.425166	-0.729522	0.324634	0.159065	-0.919918	-0.573078	0.0964475	0.650847	0.260416	0.614374	0.833461	-0.0182882
-0.525155	0.021851	1		-0.809115	-0.538775	-0.131586	-0.805117	-0.129293	0.828031	-0.274438	0.248075	-0.460223	-0.379387	0.121206	0.023088	-0.918796	0.12825	-0.00790012	0.287568	-0.00826153	0.219055	-0.285703	-0.0745873	0.0241443	-0.867217	-0.518432	-0.80246	-0.210728	-0.244199	-0.631125	-0.83021	0.70418	-0.657784	0.453382	0.42965	-1.09316	-0.42766	-0.212903	0.606176	-0.00400991	0.309636	0.919574	-0.0265774
-0.584544	0.0413787	1		-0.824469	-0.368091	-0.235379	-0.887105	-0.360601	0.670287	0.00108199	0.0314445	-0.406955	-0.414723	0.182018	0.0629924	-1.09644	0.061403	0.100891	0.236556	0.00482219	0.21938	-0.523537	-0.445172	0.337316	-1.03536	-0.396857	-0.796071	-0.292316	-0.0477276	-0.425555	-0.630362	0.462997	-0.630927	0.399633	0.205469	-0.84312	-0.494484	-0.201714	0.548035	0.223498	-0.401769	1.21664	0.0335522
-0.777198	0.0618492	1		-0.858807	-0.702743	-0.0810802	-0.867301	-0.569627	0.67546	0.290601	0.184716	-0.395285	-0.465708	0.165736	0.0514052	-0.75335	-0.240026	0.108829	0.214055	0.0774112	0.230093	-0.682057	-0.603272	0.381649	-0.554023	-0.356809	-0.974817	-0.136203	-0.0906815	-0.335483	-0.536655	0.332231	-0.606351	0.356445	0.596143	-0.807834	-0.487714	-0.35777	0.430542	0.0847439	-0.574368	1.19084	0.181132
-0.74161	0.0972185	1		-0.725495	-0.570466	0.0471057	-0.725669	-0.476696	0.66954	0.313177	-0.00395081	-0.150977	-0.330219	0.501004	0.301365	-0.843197	0.0696822	0.470292	0.138667	0.129298	0.247949	-0.575002	-0.329895	0.373394	-0.583693	-0.179048	-0.832592	0.00198123	-0.0419574	-0.135368	-0.32833	0.258559	-0.429565	0.18327	0.3877	-0.669535	-0.193389	-0.102786	0.200631	-0.14158	-0.467801	1.25609	0.139339
-0.701176	0.144616	1		-0.735492	-0.643625	-0.12521	-0.783074	-0.452796	0.39074	0.284088	0.0704911	-0.117122	-0.328246	0.40691	0.442703	-0.922167	0.331309	0.41056	0.437923	0.057797	0.248598	-0.463766	2.8342e-05	0.722305	-0.248503	-0.0217607	-0.868637	-0.156539	0.0296482	-0.027358	-0.206148	0.0594275	-0.334102	0.234831	0.219075	-0.417991	-0.086354	0.114284	0.123243	-0.278074	-0.567279	0.67418	-0.0213968
-0.67756	0.189459	0		-0.438035	-0.711373	-0.136362	-0.55028	-0.153975	0.00204719	0.141725	-0.136538	-0.00325418	-0.461493	0.355633	0.553935	-0.796069	0.407486	0.365388	0.350076	0.245047	-0.288695	-0.412451	0.0432582	0.714219	-0.324753	-0.120032	-0.908768	-0.145805	-0.254895	0.119293	-0.101168	0.0174155	-0.123451	0.360214	0.109747	-0.250105	0.241405	-0.021309	0.351306	-0.604236	-0.330952	0.341971	0.138964
-0.632769	0.226899	1		-0.163767	-0.859616	-0.20407	-0.228212	-0.267153	-0.250462	0.195461	-0.390992	-0.181701	-0.0495113	0.558798	0.257901	-0.884113	0.341369	0.612224	-0.0434825	0.178544	-0.288046	-0.560975	-0.0536854	0.513497	-0.46593	-0.275565	-0.777295	-0.224463	-0.211846	0.176349	-0.0330247	-0.173722	-0.203704	0.408418	0.0283007	0.0845679	0.358436	0.166151	0.427257	-0.574786	0.0617881	0.559715	0.0722964
-0.699632	0.261892	0		-0.0694325	-0.279373	-0.200948	-0.18335	0.219635	-0.58607	-0.0159638	-0.235437	-0.326693	0.168142	0.730834	0.298929	-0.83677	0.456861	0.722079	0.0327953	0.290001	-0.28837	-0.71402	0.230166	0.371218	-0.509549	-0.721047	-0.486577	-0.194493	-0.11213	-0.0558705	-0.210784	0.186997	-0.371073	0.580171	0.0878936	0.0955797	0.310513	0.0711236	0.638346	-0.86898	0.280677	0.480098	0.182042
-0.669488	0.294192	0		0.178145	-0.0863963	-0.427712	0.0419145	0.223829	-0.450058	-0.379605	-0.0165561	-0.500156	0.0258497	0.639087	-0.113938	-0.808013	0.373176	0.596016	0.00405401	0.207182	-0.299733	-0.21629	0.323756	0.388796	-0.676668	-0.877294	-0.25328	-0.446253	-0.0342322	-0.00642146	-0.143419	0.350223	-0.584828	0.676539	0.0466288	0.116959	0.0523082	0.176873	0.763834	-0.955888	0.301366	0.583972	0.0108924
-0.530732	0.312778	0		0.042007	-0.15518	-0.552641	-0.103331	0.430276	-0.255253	-0.0521374	0.119779	-0.776181	0.14726	0.243074	-0.181144	-0.960423	0.360402	0.228196	-0.101232	0.347186	0.972564	-0.330168	0.0511731	0.620195	-0.80556	-0.78313	-0.315577	-0.611049	0.0924657	-0.0373885	-0.178969	0.125617	-0.722652	0.581516	0.00656863	0.171743	-0.322415	0.251191	0.675203	-0.897737	0.243	0.519911	0.0950406
-0.47271	0.326599	0		0.076769	-0.0398034	-0.380497	0.0788922	0.6349	-0.183268	0.0456409	0.445971	-0.668735	0.289262	0.295536	-0.0899591	-0.681827	0.464504	0.203046	0.0718161	0.385625	0.972564	-0.540043	-0.236843	0.363269	-1.01775	-0.946824	-0.2397	-0.43298	0.102231	-0.15277	-0.282883	0.544689	-0.600335	0.527678	0.16037	0.209872	-0.153643	-0.0664678	0.721343	-0.616806	0.333253	0.699131	0.139984
-0.469478	0.338302	0		0.0483376	-0.104009	-0.516764	0.0978819	0.46333	0.333318	0.128265	0.425165	-0.747581	0.0816643	-0.0867237	-0.065218	-0.691019	0.484782	-0.202698	-0.0172833	0.374811	1.03457	-0.470316	-0.123399	0.396256	-1.05546	-0.794402	-0.199512	-0.534375	0.0938133	-0.226485	-0.295318	0.595061	-0.774117	0.3037	0.251343	0.230078	-0.373129	-0.109386	0.576816	-0.428296	0.135336	0.730427	0.123744
-0.47504	0.342449	0		0.0721967	0.181738	-0.374483	0.0539017	0.43538	0.813297	-0.199625	0.400246	-0.542048	0.111025	-0.19958	-0.0161789	-0.840264	0.19551	-0.36588	0.0629076	0.519498	2.13708	0.0146672	-0.13053	0.49048	-1.11364	-0.772562	0.18915	-0.396412	0.123281	-0.14459	-0.224813	0.83859	-0.579449	0.000592179	0.35766	0.0515198	-0.362347	0.0901031	0.401065	-0.400732	0.31719	0.500056	0.451359
-0.401342	0.369815	0		0.0346872	-0.623857	-0.189934	0.152656	-0.0250968	0.936532	0.00820887	0.00790162	-0.30714	0.0588493	-0.375038	-0.155571	-0.692958	-0.145867	-0.562615	-0.0121398	0.590069	2.13675	0.152664	-0.349465	0.54688	-0.815041	-0.388238	0.0475718	-0.243583	-0.189639	0.183489	0.0438971	0.917032	-0.328331	-0.129167	-0.0813397	-0.0318112	-0.121823	0.0586021	0.261793	-0.303175	0.809295	0.526452	0.731322
-0.208685	0.405237	0		0.238653	-0.563972	-0.0218768	0.46092	0.284948	0.609133	0.174357	-0.444571	-0.037663	0.501458	-0.268641	0.486648	-0.66696	0.0188342	-0.399733	-0.18186	0.707977	2.32927	0.002356	-0.372776	0.673486	-0.820345	-0.262204	-0.0868288	-0.0648624	-0.475786	0.195835	0.0969397	0.639812	-0.0235593	0.0858266	-0.0832775	0.170326	0.111547	0.161059	0.379696	-0.170681	0.988601	0.456851	0.870598
-0.0599004	0.459841	0		0.531193	-0.56066	-0.176573	0.625175	-0.095376	0.260255	0.106088	-0.51303	0.125058	0.355711	-0.0151297	0.52175	-0.712911	-0.227126	-0.167056	0.0131848	0.778785	1.03879	0.00890652	-0.170822	0.597269	-0.581957	-0.553704	-0.153596	-0.173946	-0.654074	0.111135	0.0434228	0.798268	0.0621671	0.335751	-0.12165	0.234077	0.289164	-0.260625	0.644603	-0.270256	1.23537	0.420694	0.756541
-0.0732424	0.506895	0		0.57872	-0.587569	-0.248145	0.574571	-0.257809	0.263683	0.459555	-0.828268	0.248417	0.24665	0.0450869	0.243586	-0.568734	-0.54092	-0.0556813	-0.274591	0.680485	1.72575	-0.0818338	0.0905777	0.800056	-0.260007	-0.446698	-0.0518287	-0.232208	-0.61429	0.141475	0.086919	0.540234	0.20094	0.563377	-0.384119	0.18601	0.175932	-0.400366	0.71872	-0.588186	1.0257	0.243007	0.587952
-0.210042	0.552525	0		0.570548	-0.564194	-0.187627	0.482354	-0.0612519	-0.0810907	0.393041	-0.686525	0.365985	0.613771	0.21732	0.326722	-0.366105	-0.653033	0.184645	-0.155172	0.664103	1.66471	-0.0424898	-0.0409819	0.824309	-0.205223	-0.386713	-0.156893	-0.18603	-0.776349	0.133045	0.071033	0.214476	0.44374	0.663886	-0.234739	0.0280576	0.268537	-0.236933	0.719436	-0.549098	0.740091	0.205132	0.606099
-0.195293	0.566691	0		0.296734	-0.840126	-0.350397	0.253754	0.117792	-0.264803	0.434315	-0.506051	0.327099	0.522044	0.0279802	0.365724	-0.264842	-0.590681	0.0421788	0.151488	0.67275	0.561559	-0.344604	0.0878386	0.694202	-0.0985856	-0.535759	-0.699314	-0.302515	-1.0189	0.303836	0.284543	-0.0688887	0.310509	0.922102	-0.188994	-0.041964	0.0960244	-0.333438	0.617195	-0.495276	0.534428	0.305052	0.521022
-0.0364877	0.548533	0		0.45011	-0.515668	-0.641433	0.543642	0.609832	-0.347073	0.149792	-0.314486	-0.0181782	0.41156	0.0122074	0.2808	-0.324043	-0.469286	0.107792	0.0843635	0.618036	0.674537	-0.198449	-0.0857418	0.477277	-0.146429	-0.524443	-0.850302	-0.56974	-0.696098	0.112232	0.160584	-0.500803	0.141094	0.942332	0.33871	0.0993548	-0.0947586	-0.314802	0.579674	-0.527501	0.203836	0.148885	0.245862
-0.0674606	0.496799	0		0.218814	-0.662542	-0.647458	0.229075	0.046776	-0.0223375	0.322195	-0.222897	-0.36844	0.334738	-0.0302643	-0.0865558	-0.427273	-0.379812	0.050708	-0.00778936	0.296717	0.482021	-0.362839	-0.0472062	-0.0822078	-0.00610835	-0.638473	-0.772129	-0.54982	-0.756267	0.0688374	0.0855696	-0.431967	-0.16279	0.519032	0.233391	-0.0388761	-0.285407	0.0325363	0.243417	-0.498674	0.0378571	-0.0962891	0.0214122
-0.372622	0.426456	0		0.158351	-0.776115	-0.441278	0.1719	0.221447	-0.0324222	0.00237675	-0.201774	-0.223492	0.341768	-0.316981	-0.136054	-0.31119	-0.203952	-0.268818	-0.446327	0.180503	0.482021	-0.201445	-0.0587291	-0.395228	-0.0688363	-0.256863	-0.923614	-0.375328	-0.86555	-0.036525	-0.000250521	-0.314108	-0.0161207	0.468207	0.526338	-0.119093	-0.160506	0.291429	0.103527	-0.453316	-0.0842275	-0.121084	0.0554966
-0.550836	0.346742	0		0.150587	-0.810794	-0.618118	0.102402	0.254702	0.00241023	-0.363896	-0.570203	-0.558279	0.596444	-0.524829	-0.0473105	-0.627868	-0.180331	-0.457911	-0.595866	0.0864276	-0.20526	0.0121614	-0.108788	-0.940056	-0.30292	-0.198658	-1.04121	-0.559599	-0.958149	-0.0556057	-0.0744166	-0.452842	-0.365088	0.00306727	0.724468	-0.0654606	-0.230034	0.395086	-0.245574	-0.448552	0.228328	0.263067	0.00456922
-0.530882	0.254723	0		0.0940772	-0.801506	-0.271069	0.230206	0.338951	-0.0552639	-0.483579	-0.406876	-0.318045	0.613146	-0.672364	-0.509995	-1.06315	-0.356601	-0.619589	-0.536442	0.0419877	-0.204286	0.330971	-0.0444104	-1.08797	-0.467105	-0.394548	-1.01988	-0.205579	-0.991906	0.225049	0.240542	-0.406649	-0.240909	-0.149563	0.685734	0.0162599	-0.093941	0.125502	-0.382554	-0.524589	0.384663	0.171781	0.0329171
-0.601261	0.173012	0		0.251942	-0.679358	-0.150085	0.305369	0.106285	-0.135185	-0.520122	-0.276467	-0.342001	0.689708	-0.558366	-0.538064	-1.09874	-0.231613	-0.573683	-0.821431	-0.245284	-0.203962	0.418266	-0.0119479	-1.20697	-0.517963	-0.208679	-1.06013	-0.119938	-0.930342	0.0095487	0.0200346	-0.0259201	-0.178065	-0.372701	0.523556	0.0928267	0.106471	-0.0340136	-0.227317	-0.717908	0.515961	0.00430978	-0.128453
-0.731628	0.106394	0		-0.0665062	-0.859348	0.114963	-0.228385	-0.39377	-0.12742	-0.541713	-0.193403	-0.109081	0.526464	-0.662729	-0.154291	-1.13892	-0.165857	-0.737678	-0.923145	-0.335856	-0.315965	0.34158	0.0956496	-1.09496	-0.475336	-0.518476	-0.953135	0.132027	-1.31082	-0.286094	-0.264351	0.268308	-0.0528693	-0.237868	0.245519	-0.220896	0.0749979	-0.0852517	-0.139449	-0.676303	0.198189	-0.131914	-0.000185269
-0.807269	0.0576954	0		-0.151372	-0.775366	0.037502	-0.195582	-0.127803	-0.236354	-0.730095	-0.434629	0.229845	0.702186	-0.711252	-0.488279	-1.25105	-0.536579	-0.774496	-0.989432	-0.0606908	-0.315316	0.451155	0.364001	-0.811973	-0.825219	-0.471112	-1.01434	0.0442271	-1.16236	-0.244965	-0.203068	0.19731	0.22628	-0.3857	0.0898019	-0.308492	0.101138	-0.525436	-0.264874	-0.861082	-0.00233779	-0.170405	0.276157
-1.06257	0.0272032	0		-0.212146	-0.72116	0.183183	-0.202402	-0.0749165	0.00432632	-0.321366	-0.312705	0.181246	0.789731	-0.644576	-0.675922	-1.53531	-0.438733	-0.66927	-0.800983	0.00706627	-0.315316	0.432511	0.317976	-0.792851	-1.17614	-0.347634	-0.873036	0.215779	-1.2499	-0.405162	-0.374164	0.00694523	0.229248	-0.375654	-0.00348142	-0.278016	0.104901	-0.5497	-0.198585	-1.02568	-0.103948	-0.376395	0.508996
-1.25413	0.00932213	0		-0.682478	-0.911324	0.338277	-0.667765	0.109489	-0.0638661	-0.151164	0.251418	0.27911	0.723617	-0.610823	-0.610418	-1.73362	-0.495183	-0.670906	-0.664777	0.025585	-0.315641	0.309481	0.279516	-0.610454	-1.50222	-0.435179	-1.07191	0.379697	-1.414	-0.40198	-0.326359	0.199944	0.348548	0.100117	-0.0332594	-0.654533	-0.0353191	-0.419286	0.219689	-0.739404	-0.336189	-0.583538	0.469964
-1.14288	-0.0168997	0		-0.805336	-0.855472	0.0518966	-0.885917	0.163164	-0.0580271	-0.118605	0.0275585	0.117714	0.510846	-0.657724	-0.448164	-1.53097	-0.458825	-0.687955	-0.801153	0.122979	-0.316939	-0.193601	0.257169	-0.491415	-1.5513	-0.301063	-1.29519	0.113498	-1.36696	-0.720267	-0.707591	0.0336254	0.0994252	0.189922	-0.0880778	-0.803922	-0.126042	-0.201051	0.322718	-0.740704	-0.333818	-0.447729	0.41244
-1.07026	-0.0494325	0		-1.08534	-0.632867	0.244606	-1.0831	0.195297	-0.218998	0.0169855	-0.312616	-0.0402515	0.487495	-0.879828	-0.365065	-1.58631	-0.695796	-0.899028	-0.937256	0.210785	-0.317264	-0.191082	0.0778363	-0.434404	-1.57386	-0.520406	-1.38486	0.350542	-0.964498	-0.800631	-0.833671	-0.0671328	-0.0801902	0.356677	-0.0686556	-0.807224	-0.410736	0.254073	0.370984	-0.703467	-0.678818	-0.27728	0.40734
-0.8891	-0.0744245	0		-0.935967	-0.62543	-0.00144969	-0.990394	0.0992366	-0.377075	0.173041	-0.0149451	-0.153522	0.57698	-0.94254	-0.673864	-1.68687	-0.688608	-0.928184	-0.663584	0.147997	-0.318238	-0.231624	0.0431543	-0.736051	-1.69176	-0.333453	-1.44797	0.0796952	-0.670445	-0.750371	-0.840114	-0.256004	-0.195622	0.261535	0.223724	-0.676784	-0.367772	0.0417973	0.144723	-0.600838	-0.495637	-0.201871	0.14255
-0.822548	-0.0970949	0		-0.610672	-0.477418	0.0963147	-0.639031	0.0918951	-0.255192	0.236336	0.223722	-0.142558	0.375776	-1.10596	-0.405694	-1.54576	-0.416556	-1.09373	-0.436566	0.103017	-0.310771	-0.426247	-0.363047	-0.65361	-1.70267	-0.249495	-1.10574	0.150629	-0.462357	-0.887017	-1.00521	-0.276158	-0.216897	0.410348	0.229217	-0.487227	-0.30873	-9.15487e-05	0.177959	-0.569456	-0.473013	-0.216602	-0.017649
-0.889532	-0.110802	0		-0.475141	-0.401382	0.23975	-0.561232	-0.116957	-0.646951	-0.10374	0.138068	-0.108781	0.474134	-1.23664	-0.222912	-1.31165	-0.516605	-1.20063	-0.363312	0.143097	-0.310771	-0.781881	-0.358127	-0.65573	-1.39837	-0.622097	-1.03168	0.296926	-0.116135	-0.6907	-0.807964	-0.426555	-0.129077	0.181919	-0.04258	-0.403556	-0.265614	-0.0887111	-0.131247	-0.059663	-0.196994	-0.0540015	-0.10249
-0.86605	-0.120003	0		-0.0343213	-0.402085	0.0213436	-0.0639238	-0.228978	-0.680109	-0.150998	-0.0112209	-0.276472	0.330801	-1.46976	-0.307734	-1.28468	-0.68041	-1.39363	-0.414873	-0.0245828	-0.310122	-0.852534	-0.175743	-0.831879	-1.24336	-0.786021	-0.979643	0.0626096	-0.131396	-0.754116	-0.84315	-0.682794	-0.2968	-0.386059	-0.0655647	-0.189356	-0.178889	-0.421034	-0.65362	0.0331057	-0.167068	-0.151394	-0.0780555
-0.896982	-0.133907	0		0.33542	-0.36144	0.117333	0.361605	-0.376435	-0.790445	-0.119335	-0.00645244	-0.354755	0.10146	-1.3111	-0.192067	-1.14105	-0.668374	-1.24842	-0.58237	-0.134357	-0.310446	-0.569813	-0.229986	-1.11702	-0.997264	-0.654619	-0.945005	0.129667	-0.136919	-0.408008	-0.519827	-0.581446	-0.19237	-0.383179	0.0107095	0.16826	-0.219288	-0.586513	-0.71133	0.22816	-0.274762	-0.293382	-0.0386927
-0.952315	-0.127912	0		0.746703	-0.851957	-0.231694	0.704834	-0.235232	-0.645932	-0.0505821	0.100681	-0.274543	-0.0884152	-1.23729	-0.333691	-1.22144	-0.576673	-1.11479	-0.53012	-0.0328509	-0.310122	-0.78835	-0.303374	-1.21636	-0.888537	-0.419191	-0.741762	-0.265329	-0.592329	-0.378825	-0.449506	-0.882541	-0.142151	-0.692426	0.0905645	0.226677	-0.074246	-0.931001	-0.97867	0.294482	-0.24967	-0.451223	0.150001
-0.801149	-0.121567	0		0.846595	-0.754349	-0.19172	0.937168	-0.170966	-0.434528	-0.122948	-0.138845	-0.189309	-0.113011	-1.39108	-0.248707	-1.25616	-0.581898	-1.25065	-0.634909	0.00241652	-0.310122	-0.953883	-0.372407	-0.932643	-1.06182	-0.578999	-0.761014	-0.195269	-0.834697	-0.00596107	-0.131832	-1.00656	-0.0455428	-0.6696	0.0600608	0.171902	-0.00453794	-0.60037	-0.676176	0.214659	-0.0583023	-0.38458	0.387405
-0.806414	-0.116705	0		0.585026	-0.972542	-0.449235	0.687143	-0.321092	-0.490709	-0.279155	-0.228078	-0.460455	-0.0491424	-1.30254	-0.109919	-1.34305	-0.682207	-1.1332	-0.904898	0.0970048	-0.317264	-0.952453	-0.344932	-0.973985	-0.966281	-0.557582	-1.10138	-0.417912	-0.942993	0.0940796	0.062462	-1.14185	-0.262802	-0.664281	-0.00985478	-0.0163243	0.00478172	-0.515478	-0.705658	-0.0168436	0.372949	-0.319192	0.391071
-0.910973	-0.117384	0		0.579514	-0.97959	-0.90283	0.800003	-0.20448	-0.294996	-0.334741	-0.17943	-0.695285	-0.40465	-1.12496	0.00236067	-1.31339	-0.76356	-1.02663	-0.945356	-0.0911088	-0.316939	-0.642182	-0.362811	-0.76297	-1.11842	-0.514369	-1.14694	-0.860861	-1.15298	0.0624088	0.0198108	-0.733586	-0.547188	-0.417235	0.189547	-0.0742004	-0.178266	-0.554447	-0.343107	-0.296449	0.0129835	-0.431266	0.284549
-1.06922	-0.119747	0		0.522643	-0.897819	-0.53255	0.62981	-0.217276	-0.605493	-0.365127	-0.298828	-0.269267	-0.446343	-1.17389	0.244731	-1.08765	-0.463546	-1.03233	-0.962336	0.124274	-0.317913	-0.716267	-0.702955	-0.366655	-1.08295	-0.5547	-0.994126	-0.517657	-0.937165	0.247977	0.139591	-0.970798	-0.178457	-0.439449	0.0372861	-0.184786	-0.178872	-0.334236	-0.355428	-0.470918	-0.0921123	-0.251778	0.354476
-1.13755	-0.126475	0		0.106767	-1.19224	-0.79831	0.134606	-0.385854	-0.480927	-0.11931	-0.446724	-0.392285	-0.0758786	-1.34478	0.33469	-1.08195	-0.195453	-1.22834	-0.935922	0.234098	-0.318563	-0.833999	-0.420105	0.0525115	-1.02965	-0.571992	-0.834056	-0.776733	-1.05937	-0.0875436	-0.183515	-0.871246	-0.364989	-0.434969	-0.237237	-0.56269	-0.360802	-0.331727	-0.287153	-0.721726	-0.197807	0.023223	0.354086
-1.18668	-0.140148	0		-0.175647	-1.09317	-0.833146	-0.161513	-0.387643	-0.793652	0.0240691	-0.109327	-0.487538	-0.0387983	-1.3064	0.522306	-1.14527	0.116117	-1.27161	-0.741396	0.127494	-0.318887	-0.773247	-0.417148	0.176602	-1.19671	-0.71174	-0.715681	-0.791798	-0.938447	-0.298383	-0.348645	-0.433592	-0.395739	-0.0144648	-0.291046	-0.731881	-0.402146	-0.175465	0.0253824	-0.587802	-0.0712942	-0.00307006	0.100896
-1.11452	-0.156201	0		-0.194622	-1.14233	-0.726428	-0.282267	-0.0301484	-0.952687	0.0109827	-0.17641	-0.552386	0.148126	-1.20509	0.58458	-0.900486	0.304467	-1.20311	-0.693074	0.0732419	-0.318887	-0.759193	-0.301985	0.0989271	-0.866353	-0.642553	-0.544979	-0.696494	-0.695263	-0.431864	-0.458207	-0.24117	-0.460826	-0.263813	-0.528541	-0.453118	-0.485074	-0.200051	-0.227013	-0.747722	-0.368776	-0.0359571	-0.218939
-1.15106	-0.166766	0		0.184322	-1.30641	-0.68599	-0.107832	0.181995	-1.08963	-0.0481451	0.258842	-0.508549	0.106175	-1.34271	0.407239	-0.988244	0.301818	-1.39605	-0.226558	-0.12364	-0.319212	-0.541854	0.103272	0.165747	-0.897046	-0.576266	-0.670937	-0.661594	-0.843665	-0.386962	-0.436669	0.0239152	-0.430371	-0.362458	-0.368919	-0.0786927	-0.423696	-0.516302	-0.150714	-0.48677	-0.808453	0.425453	-0.370796
-1.01561	-0.156369	0		-0.0491315	-1.45119	-0.623369	-0.377537	0.377868	-0.989889	-0.060005	0.405184	-0.345376	0.363763	-1.30693	0.2345	-0.871025	0.382928	-1.30533	-0.162976	-0.0607059	-0.319861	-0.781704	0.0191923	0.222232	-0.739607	-0.432403	-0.897781	-0.628066	-0.873475	-0.140513	-0.244687	-0.258729	-0.335056	-0.547431	-0.448803	-0.250242	-0.192362	-0.368464	-0.398055	-0.662554	-0.58586	0.538576	-0.37713
-0.972316	-0.130354	0		-0.104735	-1.29001	-0.78363	-0.409295	0.245031	-0.790244	-0.243119	0.624454	-0.56532	0.397459	-1.01997	0.129707	-0.861598	0.465254	-1.03242	-0.0702301	-0.0168462	-0.318563	-0.642604	0.17053	-0.0837447	-0.586974	-0.367288	-0.781026	-0.767475	-0.910004	-0.221464	-0.316495	-0.1296	-0.563171	-0.479213	-0.141655	-0.055136	-0.234289	-0.194044	-0.301716	-0.65556	-0.333307	0.247449	-0.369358
-0.968032	-0.0903174	0		-0.256722	-0.970479	-0.397539	-0.488264	0.55026	-0.84934	-0.118981	0.682534	-0.246138	0.191255	-0.768527	0.0689778	-1.19562	0.315278	-0.738081	0.213855	-0.0215838	-0.28415	-0.542631	-0.267436	-0.340448	-0.859663	-0.409258	-0.720165	-0.375209	-0.416632	-0.282945	-0.356384	-0.307398	-0.222353	-0.55325	-0.189149	-0.0749348	0.0568143	0.211095	-0.369838	-0.649361	-0.318254	0.113143	-0.277349
-0.904272	-0.0479011	0		0.347108	-0.663115	-0.218282	0.158767	0.625309	-0.525189	-0.47811	0.385867	-0.113549	0.232876	-0.668338	0.106424	-1.02095	0.169723	-0.53833	0.137088	-0.0784926	-0.238374	-0.718078	-0.374155	-0.321766	-0.827525	-0.184635	-0.874322	-0.187081	-0.236104	-0.218938	-0.333818	-0.812853	-0.0647621	-0.798016	-0.046813	0.20376	0.0686673	-0.162858	-0.409599	-0.648309	-0.281519	0.179102	-0.244121
-0.992925	-0.00683901	0		0.451436	-0.71968	-0.548226	0.384976	0.403074	-0.420944	-0.484864	0.134295	-0.369162	0.0690673	-0.404439	-0.186438	-0.986795	-0.134103	-0.240189	-0.221918	0.0506255	-0.238699	-0.543652	-0.416884	-0.191375	-0.764048	0.0938381	-0.847914	-0.498081	-0.563848	-0.143247	-0.245693	-0.942637	-0.367756	-0.421028	0.397927	0.366334	-0.18863	-0.092947	-0.315636	-0.696989	-0.373502	0.143384	-0.0291858
-0.881582	0.0202199	0		-0.089854	-0.203226	-0.508789	-0.231356	0.365906	-0.43838	-0.469256	-0.00213732	-0.382683	-0.117089	-0.272508	-0.201278	-0.800424	-0.0358431	-0.0854094	-0.440969	0.0529889	-0.238374	-0.359175	-0.828526	-0.208341	-0.778069	-0.115123	-0.790379	-0.440661	-0.33621	-0.299504	-0.441376	-1.03773	-0.350677	-0.310971	0.397382	-0.174891	-0.44685	0.161782	-0.135081	-0.784004	-0.205566	0.0336045	0.0887843
-0.708821	0.0304652	0		0.158742	0.0391096	-0.598041	0.0376871	0.132601	-0.380756	-0.349602	-0.146034	-0.578723	-0.219248	-0.249883	0.199117	-0.886705	-0.115946	-0.116637	-0.402645	0.216683	0.170033	-0.0452272	-0.435916	-0.186135	-0.86795	-0.295281	-0.648431	-0.531326	-0.312654	-0.302569	-0.418101	-0.749612	-0.456661	-0.169134	0.421232	0.0487325	-0.563256	0.156994	-0.0779004	-0.577608	-0.05224	-0.178809	0.255616
-0.665085	0.0394074	0		0.0373515	-0.161295	-0.479324	-0.0364744	0.317749	-0.229244	-0.00668883	-0.352998	-0.554569	-0.310147	-0.347379	0.285829	-0.913826	0.0160434	-0.260702	-0.598808	0.0498923	0.169709	0.105612	-0.551457	0.163304	-1.04697	-0.197292	-0.74997	-0.392865	-0.355096	-0.436936	-0.508761	-0.522936	-0.451605	-0.0143489	0.262052	-0.0904603	-0.573866	0.457336	0.0239128	-0.602284	-0.0328128	0.102498	0.0535048
-0.663632	0.0370305	0		0.133673	-0.156485	-0.84512	-0.0185727	0.0598423	-0.0359316	-0.10581	-0.0566471	-0.836933	-0.458732	-0.602248	0.324389	-0.77066	0.194488	-0.500229	-0.798337	-0.0124926	0.135945	0.446865	0.120537	0.175288	-1.14041	-0.426956	-1.00885	-0.770254	-0.52694	-0.233386	-0.359601	-0.652707	-0.722091	-0.032489	0.204103	0.030424	-0.750304	0.197245	-0.0114982	-0.344406	0.293732	0.144429	-0.0255018
-0.525143	0.0377017	0		-0.49883	-0.388636	-0.959915	-0.579081	-0.144804	-0.00346913	0.526839	0.1401	-0.853309	-0.409244	-0.619336	0.0544411	-0.718708	0.244553	-0.551231	-0.630114	0.0242455	0.0904945	0.608844	0.31331	0.218591	-0.921483	-0.588244	-1.04075	-0.907538	-0.667712	-0.0947284	-0.241872	-0.477268	-0.843864	-0.044701	-0.04244	-0.027452	-0.846251	0.471758	-0.0454584	-0.368592	0.413588	0.282644	-0.0514071
-0.55655	0.0577342	0		-0.519014	-0.441297	-0.769659	-0.814353	0.171581	0.281685	0.694076	0.336393	-0.829233	-0.234499	-0.95338	0.191203	-0.778998	0.33711	-0.901313	-0.436989	-0.232337	0.0901698	0.655283	0.528467	-0.109062	-0.949648	-1.13264	-1.40926	-0.742176	-0.585334	0.00338963	-0.136201	-0.456891	-0.762586	-0.148476	-0.225658	-0.373128	-0.783271	0.221479	0.155473	-0.218395	0.705648	0.372452	-0.213483
-0.683173	0.0809839	0		-0.145283	-0.804642	-0.811828	-0.389888	0.332967	0.279214	1.3592	0.11123	-0.809191	0.0793328	-0.996572	0.107894	-0.874624	0.442396	-0.927483	-0.458185	-0.149335	0.10413	0.457338	0.861914	-0.175656	-0.943209	-1.20349	-1.30774	-0.810585	-0.927865	-0.00219694	-0.133869	-0.554884	-0.75634	-0.207157	-0.180389	0.096327	-0.694298	0.172028	-0.142977	-0.264168	0.67082	0.144356	-0.234638
-0.821921	0.0993925	0		-0.449985	-0.993872	-0.73479	-0.630974	0.270697	0.231322	1.30971	-0.13772	-0.629143	-0.00475582	-1.23876	-0.513685	-1.00896	0.337666	-1.13099	-0.584505	-0.543974	-0.304278	0.168584	0.47567	-0.430567	-1.02348	-1.13083	-1.20458	-0.705417	-1.00712	-0.360747	-0.476588	-0.805187	-0.603408	-0.297658	-0.271531	-0.101683	-0.709376	-0.10099	-0.00906191	-0.328402	0.611077	0.238404	-0.442596
-0.817035	0.0806314	0		-0.0547845	-0.781711	-0.820826	-0.312357	0.286623	0.0828858	1.15006	0.0241987	-0.584411	0.0408074	-1.23395	-0.448521	-0.981283	0.0501381	-1.14749	-0.269262	-0.449998	-0.304278	0.144493	0.483273	-0.715077	-0.974101	-0.977971	-1.25317	-0.777739	-1.05594	-0.161314	-0.245406	-0.691954	-0.519601	-0.428426	-0.415474	0.248056	-0.572945	-0.299831	-0.146705	-0.34693	0.493479	0.600748	-0.288186
-0.892981	0.0459248	0		-0.0143986	-0.936577	-0.783535	-0.150398	0.215475	-0.0947252	1.00706	-0.270152	-0.554993	0.176833	-1.11275	-0.681589	-0.987019	-0.205972	-1.04141	-0.358317	-0.547112	-0.304278	-0.109493	0.0288451	-0.514195	-0.593321	-0.758593	-0.932618	-0.70898	-1.25566	-0.158483	-0.211963	-0.589034	-0.483124	-0.490859	0.191514	0.147632	-0.517074	-0.480189	-0.297826	-0.28894	0.399289	0.52059	-0.365292
-0.863867	-0.00813762	0		0.00901991	-0.750954	-0.884367	-0.10731	0.487248	-0.352015	0.379309	-0.710505	-0.723043	-0.0883419	-1.1018	-0.64183	-0.968587	-0.424645	-1.04074	-0.473986	-0.550626	-0.296486	0.0699584	-0.00213457	-0.631493	-0.688283	-0.771073	-1.09716	-0.83579	-0.918355	-0.266211	-0.321268	-0.53279	-0.589487	-0.653806	0.286857	-0.0655336	-0.597696	-0.405293	-0.537665	-0.462842	0.34084	0.382853	-0.250767
-0.935851	-0.0651281	0		-0.0625574	-0.70833	-0.813727	-0.0366182	0.142359	-0.668824	0.550759	-0.569248	-0.530867	-0.100326	-0.879104	-0.7664	-1.20227	-0.657568	-0.786086	-0.43979	-0.358886	-0.296162	-0.0127606	-0.010994	-0.700824	-0.826912	-0.465965	-0.706911	-0.767411	-0.777403	-0.41099	-0.481275	-0.658394	-0.392112	-0.633777	0.183638	0.151287	-0.435228	-0.00208957	-0.455774	-0.672025	0.458312	0.195761	0.0367236
-1.0092	-0.0973519	0		-0.351477	-0.828008	-0.638329	-0.273223	-0.0215527	-0.720034	0.0221406	-0.451776	-0.292458	-0.445558	-0.799885	-0.653796	-1.22939	-0.741756	-0.726876	-0.55334	-0.466523	0.249897	-0.0436474	-0.212985	-0.864787	-0.895394	-0.438466	-0.652425	-0.574889	-0.92945	-0.359442	-0.499606	-0.537757	-0.10832	-0.626215	0.324077	0.122869	-0.198107	0.0792766	-0.385021	-0.491529	0.38057	0.16364	-0.0639855
-1.01135	-0.102225	0		-0.229052	-0.781582	-0.808359	-0.216838	0.274489	-1.03909	-0.0247791	-0.117949	-0.743751	-0.4717	-0.642062	-0.429954	-1.03071	-0.63471	-0.599047	-0.650495	-0.213759	0.249572	0.307738	-0.0697231	-0.706513	-0.628538	-0.353442	-0.624297	-0.778415	-0.911437	-0.298321	-0.440227	-0.349397	-0.541599	-0.575849	0.31515	0.408349	-0.522853	0.256954	-0.557348	-0.648628	0.311169	0.0558611	0.0114225
-1.02741	-0.0978962	0		-0.568005	-1.02562	-0.846219	-0.500845	0.207995	-1.21079	0.106515	-0.335988	-0.749012	-0.295612	-0.679917	-0.533699	-0.76142	-0.530803	-0.630565	-0.912754	-0.283858	0.249248	0.120238	0.0113435	-0.426091	-0.499076	-0.492643	-0.421281	-0.855212	-0.54687	-0.471712	-0.603243	-0.390059	-0.545575	-0.443517	0.376902	0.114915	-0.536872	0.261837	-0.414701	-0.690011	0.430887	-0.720206	-0.156637
-1.01721	-0.0840017	0		-0.393326	-0.816381	-0.825032	-0.366527	0.249058	-0.979028	0.214339	-0.227868	-0.855818	-0.241161	-0.69141	-0.319095	-0.45024	-0.215565	-0.70806	-0.816087	-0.247703	0.249572	0.0184259	0.111281	-0.675749	-0.715397	-0.740595	-0.425837	-0.881774	-0.513454	-0.676583	-0.790502	-0.0444494	-0.685823	-0.449535	-0.144495	0.242787	-0.699993	0.429958	-0.402053	-0.589485	0.407412	-0.692625	-0.206487
-1.07267	-0.0741848	0		-0.513702	-1.11155	-0.565958	-0.530706	0.075394	-0.722838	0.164109	-0.100195	-0.694397	0.00663228	-0.654178	-0.343187	-0.549625	-0.26587	-0.6805	-1.00291	-0.182561	0.241131	-0.299499	0.0473195	-0.567521	-0.910358	-0.721787	-0.134131	-0.585632	-0.817737	-0.72884	-0.818055	0.0136677	-0.618147	-0.167546	-0.322338	0.205019	-0.592897	0.0799931	-0.0128205	-0.385355	0.279735	-0.825798	-0.179298
-1.20396	-0.0811925	0		-0.288679	-1.06774	-0.597702	-0.276118	0.220463	-0.530332	-0.194603	-0.334207	-0.615779	-0.120814	-0.785581	-0.277694	-0.484202	-0.180603	-0.886669	-1.24825	-0.388114	0.241131	-0.385337	-0.112273	-0.505441	-1.04953	-0.910768	-0.306673	-0.611327	-0.713361	-0.827738	-0.844035	0.382446	-0.556531	-0.506093	-0.552708	-0.02987	-0.537994	-0.329754	-0.465704	-0.15896	0.473331	-0.853448	-0.49953
-1.18616	-0.104914	0		-0.375694	-1.04724	-0.803539	-0.401406	0.492449	-0.381674	-0.269228	-0.576469	-1.03108	-0.00627962	-0.603635	-0.209218	-0.398863	-0.345929	-0.715134	-1.36248	-0.440978	-0.319537	-0.330604	-0.182393	-0.56957	-0.814261	-0.594211	-0.21057	-0.809718	-0.494814	-0.994672	-0.942037	0.472236	-0.981244	-0.430449	-1.03263	-0.288723	-0.724882	-0.332649	-0.32945	-0.293243	0.858845	-0.668137	-0.474672
-1.17375	-0.147792	0		-0.198816	-1.03826	-0.69402	-0.166388	0.362184	-0.0914376	-0.290518	-0.772245	-0.685424	0.0692075	-0.573347	-0.381666	-0.332857	-0.414824	-0.661945	-1.32448	-0.765893	-0.318887	-0.402618	-0.19179	-0.935408	-0.784524	-0.443561	-0.240233	-0.675008	-0.484574	-0.946392	-0.911782	0.357365	-0.63738	-0.574595	-1.02597	-0.581483	-0.492976	-0.0465793	-0.297692	0.065817	0.572264	-0.288614	-0.671353
-1.10823	-0.198029	0		-0.357147	-1.0768	-0.713501	-0.277498	0.428384	0.10723	-0.493138	-0.531748	-0.86919	-0.151809	-0.624441	-0.622718	-0.597202	-0.694697	-0.685458	-1.19201	-0.75017	-0.318563	-0.398192	0.0823511	-1.15913	-0.972887	-0.61524	-0.402108	-0.685613	-0.903768	-0.790204	-0.837021	0.202211	-0.795323	-0.619899	-1.09453	-0.871242	-0.499551	-0.308748	-0.240178	0.121066	0.43033	-0.0713236	-0.43005
-0.964211	-0.252196	0		-0.600248	-1.18199	-0.799825	-0.437396	0.722359	-0.139551	-0.493738	-0.666706	-0.820136	-0.396819	-0.56363	-0.852918	-1.06923	-0.943489	-0.581576	-1.44562	-0.627664	-0.318887	-0.563099	0.0770052	-1.19152	-1.15269	-0.389304	-0.454917	-0.749868	-0.847082	-0.745657	-0.738748	-0.013078	-0.729091	-0.838667	-1.07345	-1.13424	-0.430572	-0.179344	-0.417637	-0.173129	0.36449	-0.257737	-0.229193
-1.11377	-0.304252	0		-0.575412	-1.18227	-0.83044	-0.447442	0.320442	-0.428648	-0.479073	-0.478315	-0.833983	-0.418572	-0.829813	-0.837506	-0.71633	-0.940601	-0.825231	-1.39548	-0.605815	-0.318238	-0.404117	0.119111	-1.21119	-0.71818	-0.387145	-0.611533	-0.771443	-1.01301	-0.601098	-0.578899	-0.182895	-0.676871	-1.03585	-0.958106	-1.17386	-0.423277	-0.0198286	-0.669632	-0.159567	0.0720065	0.0751697	-0.144952
-1.08436	-0.338441	0		-0.87247	-1.25515	-0.926466	-0.781785	0.105376	-0.415437	-0.477267	-0.656497	-1.15641	-0.309764	-0.740873	-0.788823	-0.379155	-0.843756	-0.713324	-1.32097	-0.463028	-0.146499	-0.272003	0.141449	-0.768091	-0.602416	0.165783	-0.760709	-0.867321	-1.23856	-0.665861	-0.66687	-0.286864	-0.91831	-0.573755	-0.670869	-1.01927	-0.592753	-0.0879536	-0.414623	-0.0593546	-0.27089	0.466334	-0.103686
-1.04982	-0.356281	0		-0.759759	-1.09713	-0.794746	-0.622524	-0.425645	-0.626479	-0.482462	-0.658473	-1.01008	-0.278788	-1.08057	-1.08764	-0.211621	-0.853833	-1.0256	-1.28193	-0.303405	-0.14585	-0.426029	0.169151	-0.196632	-0.443086	-0.0680055	-0.89469	-0.796132	-1.13895	-0.59076	-0.588759	-0.496597	-0.871026	-0.590462	-0.818139	-1.05371	-0.649635	-0.0019696	-0.361167	-0.193213	-0.542062	0.425301	0.0446834
-1.15609	-0.367794	0		-0.914672	-0.913424	-0.841311	-0.717037	-0.353444	-0.915979	-0.349011	-0.80258	-0.953873	-0.362005	-1.02846	-0.851011	-0.172879	-0.441288	-1.0003	-1.46062	-0.0369735	-0.14585	-0.454873	0.174874	0.214219	-0.341932	-0.333743	-1.0434	-0.849055	-1.13262	-0.797224	-0.749026	-0.345243	-0.829201	-0.425051	-0.845264	-0.804583	-0.600351	-0.3491	-0.316327	-0.401364	-0.412013	0.345695	0.0995326
-1.16232	-0.365284	0		-0.665228	-0.891187	-0.857473	-0.548209	-0.497299	-0.726902	-0.477856	-0.952743	-0.867063	-0.290631	-0.842213	-0.793161	-0.257636	-0.256203	-0.802262	-1.52636	-0.0963941	0.589155	-0.508993	-0.107947	0.00753977	-0.398922	0.0268461	-0.934665	-0.867587	-1.15525	-1.05469	-1.00328	-0.371635	-0.761856	-0.346518	-0.710207	-0.683982	-0.80195	-0.182034	-0.347088	-0.193618	-0.135198	0.300147	-0.191417
-1.22821	-0.345228	0		-0.598273	-0.634134	-0.804065	-0.539803	-0.721772	-0.644581	-0.576841	-0.74335	-0.890474	-0.0194558	-0.908956	-0.573949	0.0106789	-0.172364	-0.853089	-1.11992	-0.151365	1.20306	-0.481238	-0.186851	-0.0376357	-0.240312	-0.2372	-0.877144	-0.82137	-0.601449	-0.993945	-0.916241	-0.468331	-0.759474	-0.193261	-0.481083	-0.698421	-0.726253	-0.222237	-0.273089	-0.0613823	-0.341259	0.717727	-0.29911
-1.34375	-0.307	0		-0.594312	-0.46222	-1.03973	-0.441111	-0.553269	-0.698241	-0.319751	-0.812247	-0.994459	-0.0547297	-0.906	-0.557516	-0.41274	0.0819572	-0.811562	-0.983651	-0.326047	1.20339	-0.610846	-0.222912	-0.347999	-0.675537	0.00412476	-0.745834	-1.05057	-0.22146	-1.06834	-1.03781	-0.67104	-0.822463	-0.151217	-0.279242	-0.673494	-0.938203	-0.0967379	-0.211131	0.0286407	-0.0856771	0.541885	-0.566733
-1.31226	-0.264005	0		-0.55859	-0.400346	-0.984008	-0.396785	-0.527775	-0.957911	-0.306214	-0.696677	-0.836224	-0.118355	-1.06881	-0.565052	-0.560879	0.196553	-0.929047	-1.0287	-0.263443	1.03133	-0.568601	-0.0249443	-0.788758	-0.537745	-0.231303	-0.510434	-0.983781	-0.291301	-1.05458	-0.987741	-0.941169	-0.700879	-0.568129	-0.231313	-0.853457	-0.805183	0.1278	-0.364689	0.242627	-0.390537	0.157553	-0.475884
-1.19395	-0.224887	0		-0.565989	-0.23932	-1.1036	-0.392179	-0.223305	-0.695841	0.018518	-0.570964	-0.810169	-0.140107	-1.15312	-0.252721	-0.639737	0.280794	-0.98385	-0.898094	-0.30926	1.03133	-0.329923	-0.141071	-1.07081	-0.614151	0.178316	-0.623742	-1.06241	-0.293284	-0.774484	-0.706472	-1.11283	-0.574222	-0.638352	0.389627	-0.781894	-0.788603	-0.0786548	-0.520605	0.811481	-0.347053	0.0706647	-0.447396
-1.07263	-0.193051	0		-0.384123	-0.239745	-1.04044	-0.454742	-0.373927	-0.65045	-0.120812	-0.346861	-0.825424	0.101609	-1.18856	-0.561978	-0.736667	-0.141957	-0.960001	-0.632226	-0.454039	1.03198	-0.44696	0.330802	-1.17537	-0.827151	0.213861	-0.608122	-0.971109	-0.214191	-0.497928	-0.500498	-1.43208	-0.586337	-0.541098	0.524558	-0.953297	-0.700726	0.160914	-0.423516	0.91628	-0.257165	0.0755846	-0.394736
-1.1853	-0.174983	0		-0.375311	0.266783	-0.717186	-0.35176	-0.475137	-0.585122	0.281852	-0.527805	-0.591681	0.130472	-1.16292	-0.630783	-0.729288	-0.0442887	-0.939013	-0.748926	-0.53454	0.824525	-0.318292	0.49438	-0.948864	-0.674235	0.00221221	-0.667647	-0.641943	-0.019389	-0.147269	-0.106483	-1.40267	-0.347558	-0.581739	0.30667	-0.74839	-0.289689	-0.0351846	-0.398382	0.522313	-0.566914	0.339901	-0.363232
-1.19104	-0.150778	0		-0.188063	0.0232086	-0.322185	-0.239308	-0.408649	-0.240852	0.129608	-0.63629	-0.41063	0.165687	-1.09835	-0.875892	-0.74672	-0.284895	-0.876568	-0.994938	-0.475472	0.210614	-0.275149	0.610025	-0.552649	-0.477151	0.731579	-0.665288	-0.230573	-0.571697	-0.0495349	-0.125956	-1.37909	-0.14652	-0.622149	0.0989236	-0.603717	-0.156829	-0.155195	-0.359009	0.521363	-0.441658	-0.0862639	-0.346819
-1.14266	-0.102118	0		-0.280029	-0.0608197	-0.180897	-0.486006	0.0450903	0.237736	-0.126062	-0.988397	-0.318881	-0.0637852	-0.769328	-0.729493	-0.323842	-0.42587	-0.631567	-1.3966	-0.537074	0.210614	-0.231107	0.54102	-0.0160151	-0.248288	0.702195	-0.560927	-0.108483	-0.917425	0.336311	0.250045	-0.873119	-0.0284463	-0.669252	0.0385129	-0.538472	0.15672	-0.271329	-0.425905	0.373972	-0.358344	-0.148089	-0.527904
-1.09521	-0.0278156	0		-0.322676	-0.00750186	-0.131779	-0.473041	-0.0982872	0.371297	-0.0235605	-0.969834	-0.217479	-0.131897	-0.681275	-0.490688	-0.29464	-0.469169	-0.5654	-1.3473	-0.557758	0.210939	-0.368627	0.419906	0.227507	-0.198222	0.652495	-0.589702	-0.0547955	-0.767143	0.514671	0.454763	-0.740872	0.0498061	-0.490188	-0.104398	-0.327226	0.224889	-0.000189396	-0.365494	-0.00167374	-0.239741	0.0225641	-0.505129
-1.20367	0.0493771	0		-0.448011	-0.291	-0.109431	-0.651311	-0.13206	0.428658	-0.445284	-0.925484	-0.155913	-0.0694836	-0.395701	-0.370046	-0.446525	-0.236493	-0.298039	-1.29988	-0.555486	0.21029	-0.475124	0.519268	0.456373	-0.510759	0.470477	-0.537013	-0.0199813	-0.972631	0.501468	0.388934	-0.590069	0.131521	-0.434247	-0.15764	-0.329343	0.341311	0.125464	-0.285864	-0.102953	-0.396712	-0.22813	-0.577032
-1.18098	0.0936495	0		-0.552708	-0.489915	-0.164329	-0.685767	-0.0911356	0.996626	-0.446898	-0.961535	-0.264146	-0.28929	-0.454881	0.179135	-0.440891	-0.296042	-0.347006	-1.39331	-0.551859	0.208667	-0.421426	-0.0744834	0.375441	-0.694025	0.326507	-0.470545	-0.108962	-0.785451	0.90226	0.877468	-0.655249	0.0839223	-0.522607	-0.234691	-0.459543	0.178877	-0.0315137	-0.356178	-0.183758	-0.434921	-0.581307	-0.690209
-1.07164	0.0869306	0		-0.572024	-0.8983	-0.474314	-0.722578	0.266739	0.946092	-0.68003	-0.935288	-0.516761	-0.189816	-0.429276	0.44327	-0.185072	-0.512155	-0.321458	-1.33506	-0.393318	0.0969874	-0.221519	0.0135725	0.474904	-0.653067	0.179145	-0.3083	-0.461399	-0.800949	0.760797	0.673948	-0.650034	-0.161533	-0.554523	0.0761379	-0.450764	-0.187925	0.413074	-0.430249	0.0185983	-0.402557	-0.943021	-0.567105
-1.11944	0.0565729	0		-0.672993	-1.06775	-0.824956	-0.781004	0.385117	0.747152	-0.72433	-0.798888	-0.698344	-0.528636	-0.649466	1.12801	-0.0598104	0.0137839	-0.594171	-1.26921	-0.474186	0.0976367	-0.102194	0.0673996	0.239558	-0.581395	-0.27241	-0.198822	-0.836064	-0.944967	0.919955	0.932795	-0.415534	-0.386928	-0.415767	0.113428	-0.268778	-0.320761	0.412288	-0.262612	-0.144564	-0.283003	-0.758467	-0.524821
-1.12509	0.0244528	0		-0.726772	-0.93334	-0.495753	-0.777553	-0.088	0.617756	-0.519363	-0.58765	-0.527963	-0.303589	-0.8767	1.1571	-0.208739	0.0947148	-0.802085	-0.982621	-0.298781	0.0969874	-0.103841	0.155163	0.186986	-0.771467	-0.575226	-0.297832	-0.492716	-0.568052	0.608707	0.710206	-0.560964	-0.323387	-0.496642	0.233431	-0.510092	-0.323055	0.570197	-0.447899	0.148093	-0.641493	-0.501433	-0.398093
-1.18641	0.00963851	0		-0.919777	-0.834307	-0.615938	-1.05206	0.138861	0.617423	-0.7014	-0.464964	-0.548271	-0.391497	-0.826632	0.83246	-0.265318	-0.137405	-0.787981	-0.980597	-0.324978	0.0969874	0.107314	0.226161	0.334189	-0.807277	-0.489964	-0.354763	-0.613978	-0.663859	0.569282	0.597621	-0.361807	-0.315787	-0.620392	0.0209216	-0.719774	-0.326413	0.610208	-0.40672	0.160396	-0.593799	-0.542183	-0.407135
-1.30572	0.0110422	0		-0.880492	-0.502024	-0.663577	-0.984115	-0.0951631	0.233702	-0.327248	-0.327285	-0.660359	-0.579203	-1.025	0.625819	-0.320825	-0.198017	-1.02632	-0.909937	-0.214777	0.0969874	0.217883	0.204796	0.118208	-0.615401	-0.689926	-0.214507	-0.685219	-0.393466	0.419091	0.444686	-0.189264	-0.520516	-0.667906	-0.0814945	-0.861974	-0.367133	0.775289	-0.412226	-0.222026	-0.327961	-0.574704	-0.220024
-1.37396	0.0127651	0		-1.10058	-0.325661	-0.530176	-1.17606	0.0110928	-0.263199	-0.210733	-0.419465	-0.564676	-0.328436	-0.851503	0.464856	-0.51399	-0.126599	-0.885918	-0.91726	-0.253918	0.0976367	0.32261	0.160518	0.0612538	-0.524987	-0.359347	-0.027723	-0.550632	-0.296966	0.129324	0.163333	0.0184769	-0.464444	-0.840218	-0.0111037	-0.770972	-0.263615	1.01388	-0.573748	-0.0377982	-0.317743	-0.559632	-0.127018
-1.3466	-0.00233774	0		-0.996226	-0.440103	-0.470739	-1.03193	-0.107096	-0.615063	-0.346393	-0.207741	-0.647587	-0.500319	-0.9235	0.533467	-0.667345	0.0235803	-0.983584	-0.801487	-0.229901	-0.318887	0.267795	-0.207063	0.177288	-0.613482	0.0528462	-0.198133	-0.460908	-0.443869	0.213888	0.257818	0.139927	-0.609548	-0.769169	0.170184	-0.649491	-0.285873	0.751297	-0.368914	0.331745	-0.264753	-0.261398	0.0134699
-1.37388	-0.0277423	0		-1.01019	-0.247025	-0.504337	-1.05522	-0.170183	-0.901245	-0.371869	-0.36549	-0.559991	-0.187554	-0.769688	-0.0229152	-0.877196	-0.277407	-0.779161	-0.769907	-0.303392	-0.319212	0.143008	-0.482413	0.182096	-0.958333	0.0447112	-0.51769	-0.47586	-0.232887	0.106627	0.111627	-0.0972593	-0.55972	-0.964757	0.404271	-0.74541	-0.258303	0.883863	-0.564494	0.578523	-0.492247	-0.240469	0.0126402
-1.43443	-0.0578726	0		-0.973996	-0.0869421	-0.831813	-1.01271	0.24617	-1.10128	-0.53922	-0.310357	-0.679795	0.0832798	-0.729251	-0.163988	-0.839067	-0.239941	-0.700264	-0.842501	-0.287945	-0.319212	0.14757	-0.365258	0.111742	-0.603694	0.190029	-0.438877	-0.78841	-0.354251	0.447319	0.37704	-0.292158	-0.635027	-0.644611	0.0217837	-0.630989	-0.28944	0.771545	-0.322636	0.32866	-0.207096	-0.7223	0.212988
-1.45849	-0.0618629	0		-0.868899	-0.111399	-0.779621	-0.793964	0.263896	-1.16941	-0.540974	-0.503817	-0.962413	0.325122	-0.319577	-0.0220184	-0.850511	-0.167415	-0.320048	-0.779661	-0.160243	-0.318563	0.0833455	-0.667932	-0.130635	-0.806795	-0.143802	-0.455862	-0.7406	-0.241476	0.413678	0.339726	-0.0583006	-1.01554	-0.554863	0.249011	-0.698923	-0.642064	0.309263	-0.393023	0.545751	-0.152421	-0.770406	0.196009
-1.41539	-0.0600363	0		-0.486293	-0.298493	-0.660633	-0.436696	0.319901	-0.939426	-0.483855	-0.56805	-0.750755	0.541189	-0.306007	-0.168855	-0.675118	-0.630243	-0.251158	-0.862208	-0.192001	-0.318238	-0.151847	-0.608731	0.0392793	-0.717252	-0.0230739	-0.437975	-0.602903	-0.39748	0.480562	0.448227	-0.347222	-0.761352	-0.656927	0.0884241	-0.35698	-0.676558	0.0590692	-0.418309	0.689799	-0.0137712	-0.42332	0.171929
-1.32839	-0.0513305	0		-0.571467	-0.270909	-0.617866	-0.430518	0.0626097	-0.790808	-0.298377	-0.780705	-0.651321	0.536006	-0.473648	-0.47203	-0.546846	-0.605426	-0.396553	-0.92745	-0.0452567	-0.254282	-0.109711	-0.49031	0.232628	-0.563787	-0.331302	-0.53508	-0.552424	-0.560318	0.517543	0.397095	-0.496649	-0.618948	-0.389981	-0.122951	-0.484366	-0.476803	-0.0957752	-0.16394	0.61396	-0.245087	-0.458842	0.154125
-1.27297	-0.0568266	0		-0.7238	-0.170443	-0.545436	-0.64207	-0.0693701	-0.628234	-0.133282	-0.943983	-0.531796	0.478459	-0.559311	-0.490024	-0.637301	-0.590303	-0.46787	-1.10065	-0.0477817	-0.253633	-0.255211	-0.16866	-0.0409625	-0.621669	-0.670131	-0.521968	-0.494523	-0.415246	0.417435	0.277742	-0.588693	-0.40453	-0.680461	-0.420698	-0.764083	-0.30537	-0.298019	-0.532777	0.61755	-0.343161	-0.590835	0.0751754
-1.22222	-0.0718668	0		-0.798307	-0.249578	-0.591647	-0.758247	-0.332921	-0.630966	0.00671616	-0.747139	-0.570713	0.391476	-0.858096	-0.364876	-0.471237	-0.60001	-0.809667	-0.974387	0.0504303	-0.253958	-0.310966	-0.00677206	0.120312	-0.387904	-0.701119	-0.33861	-0.543846	-0.401523	0.282189	0.108407	-0.419374	-0.439547	-0.498356	-0.578956	-0.747884	-0.508032	-0.207667	-0.291537	0.600737	-0.20865	-0.483086	0.0141853
-1.34548	-0.085638	0		-0.46699	-0.34442	-0.355016	-0.411116	-0.427486	-0.70887	0.0585862	-0.488394	-0.580792	0.0640235	-0.858686	-0.242532	-0.61889	-0.505097	-0.840174	-0.744545	-0.18045	-0.253958	-0.199253	-0.43466	-0.17135	-0.674992	-0.644924	-0.453567	-0.356302	-0.500594	-0.0353967	-0.180529	-0.261848	-0.422189	-0.7256	-0.358769	-0.63266	-0.43228	-0.128312	-0.361135	0.622455	-0.115272	-0.231122	-0.0534709
-1.2846	-0.0922794	0		-0.231969	-0.561197	-0.205363	-0.285665	-0.713522	-0.492262	0.30997	-0.316396	-0.189216	0.042494	-1.18197	-0.221659	-0.658734	-0.352026	-1.10471	-0.725313	-0.211795	-0.254607	-0.234933	-0.289244	-0.454656	-0.580484	-0.257947	-0.554133	-0.200816	-0.52656	-0.00472545	-0.13125	-0.633483	0.00248676	-0.860519	-0.3184	-0.362597	-0.094618	-0.179932	-0.343206	0.387585	0.0257157	-0.0940244	0.115041
-1.14726	-0.0949629	0		-0.568961	-0.483699	-0.34764	-0.519361	-0.993603	-0.366194	-0.108588	-0.565289	-0.431629	-0.111009	-0.988721	-0.133558	-0.786826	-0.174944	-0.98071	-0.814338	-0.300158	-0.254282	-0.200914	-0.431524	-0.527506	-0.563827	-0.255567	-0.588621	-0.378603	-0.419318	-0.00951053	-0.117712	-0.231473	-0.235129	-0.786129	-0.19875	-0.487755	-0.199452	-0.263921	-0.353313	0.494866	-0.266877	-0.335782	-0.0333752
-1.10171	-0.102728	0		-0.059124	-0.530764	-0.431649	-0.0443301	-0.992124	-0.362916	-0.401295	-0.506618	-0.502422	-0.218532	-0.756775	-0.0502654	-0.717701	-0.181864	-0.785323	-0.656484	-0.233735	-0.317913	-0.379944	-0.4874	-0.56386	-0.550798	-0.218973	-0.511102	-0.460939	-0.628013	-0.255389	-0.345211	0.00571343	-0.329116	-0.895075	0.161051	-0.193929	-0.528126	-0.536884	-0.427108	0.423548	-0.0991885	-0.00553486	0.0991373
-1.05718	-0.10531	0		0.176931	-0.630157	-0.545064	0.259309	-1.03931	-0.436081	-0.344852	-0.726746	-0.535307	-0.164584	-0.624149	-0.42721	-0.724117	-0.391734	-0.660507	-0.86767	-0.196223	-0.277332	-0.527868	-0.928511	-0.337105	-0.600867	-0.140303	-0.550494	-0.555683	-0.810154	-0.213506	-0.271075	0.0723352	-0.451969	-0.675291	0.357159	0.151386	-0.548215	-0.579948	-0.217762	0.0522146	-0.280849	-0.268968	0.117968
-1.21924	-0.120634	0		0.281521	-0.607605	-0.514971	0.363757	-0.928439	-0.484991	-0.366682	-0.900265	-0.522619	-0.158255	-0.313233	-0.578973	-0.970537	-0.520041	-0.266702	-1.17394	-0.343653	-0.277008	-0.439457	-0.855237	-0.616781	-0.761488	-0.0952835	-0.645311	-0.504235	-0.820176	-0.246739	-0.293461	-0.304804	-0.485942	-0.736786	0.590068	0.0540838	-0.498602	-1.06246	-0.29647	-0.0144518	-0.245078	-0.634479	0.00507463
-1.29046	-0.153032	0		-0.143213	-0.825714	-0.755016	0.038823	-1.27233	-0.315004	-0.455163	-1.22018	-0.6412	-0.184072	-0.294385	-0.792372	-1.04228	-0.893708	-0.261736	-1.41458	-0.0476656	-0.277332	-0.550257	-0.749433	-0.436853	-0.849649	-0.259886	-0.771113	-0.712607	-1.00566	-0.369537	-0.378323	-0.228026	-0.59565	-0.479914	0.371498	-0.0817034	-0.735244	-1.00919	-0.0852781	0.247951	-0.546863	-0.535784	0.160165
-1.35227	-0.209268	0		-0.280764	-0.613266	-0.689361	-0.0710317	-0.86347	-0.262877	-0.613178	-1.25273	-0.742479	-0.392949	-0.384189	-0.620125	-0.894363	-0.90694	-0.392957	-1.40153	-0.167036	0.86121	-0.721973	-0.847964	-0.143003	-0.784281	-0.173839	-0.570705	-0.666903	-0.966064	-0.400182	-0.439368	-0.0269946	-0.684735	-0.378097	0.467474	-0.304919	-0.904419	-0.784748	-0.201009	0.221778	-0.631082	-0.557811	0.0407761
-1.44461	-0.254563	0		-0.222426	-0.909354	-0.525389	0.00410757	-0.630516	-0.543936	-0.346577	-1.0876	-0.583108	-0.402102	-0.610675	-0.579637	-1.01173	-0.802453	-0.560526	-1.21939	-0.0447719	0.860236	-0.633221	-0.899562	-0.282908	-0.934528	-0.375705	-0.763715	-0.465835	-0.999375	-0.370164	-0.437966	-0.380965	-0.486317	-0.298713	0.545951	-0.253596	-0.746113	-0.436659	-0.0948241	-0.0142546	-0.615522	-0.535633	0.182287
-1.59811	-0.284899	0		-0.352204	-0.577921	-0.777948	-0.269134	-0.746507	-0.834112	-0.305196	-0.922246	-0.803107	-0.378911	-0.638607	-0.701376	-1.04166	-0.695589	-0.64373	-1.37942	-0.166922	0.881988	-0.645955	-0.879605	-0.524128	-1.06686	-0.12681	-0.851858	-0.704145	-0.52004	-0.345156	-0.413435	-0.0950578	-0.6877	-0.368438	0.13023	-0.25254	-0.787712	-0.267699	-0.169604	-0.111321	-0.698199	-0.834842	0.0432238
-1.61308	-0.288143	0		-0.659837	-0.523567	-0.675003	-0.605471	-0.596317	-0.534477	-0.362804	-0.710343	-0.853229	-0.471941	-0.907262	-0.435232	-1.0359	-0.431873	-0.948726	-1.17679	-0.153184	0.840757	-0.408175	-0.709103	-0.866085	-1.04013	-0.122561	-0.84149	-0.610958	-0.356434	-0.52322	-0.566333	0.0448819	-0.727132	-0.539999	-0.157183	-0.59761	-1.0156	-0.148841	-0.414556	-0.13393	-0.267631	-0.498338	0.0814883
-1.61682	-0.266597	0		-0.605339	-0.409254	-0.478302	-0.527859	-0.64479	-0.286949	-0.492146	-0.860102	-0.647306	-0.686795	-0.812529	-0.199171	-1.14288	-0.27161	-0.985258	-1.28798	0.00548816	0.841082	-0.407153	-0.79017	-0.80634	-1.17777	-0.151373	-0.687475	-0.429198	-0.416992	-0.586099	-0.628401	0.754815	-0.431986	-0.661092	-0.540234	-0.401392	-0.68825	0.360182	-0.658696	0.093598	-0.509529	-0.343786	0.371383
-1.5985	-0.241445	0		-0.179475	-0.498518	-0.345442	-0.127081	-0.664686	-0.274605	-0.482186	-0.888963	-0.583067	-0.830375	-0.863998	-0.111448	-1.32908	-0.249741	-1.01398	-1.29075	-0.275913	0.840757	-0.249165	-0.507452	-0.954264	-1.1456	-0.198843	-0.600703	-0.280611	-0.504637	-0.653133	-0.707053	0.62507	-0.357753	-1.01569	-0.222276	0.0924703	-0.432126	0.0613323	-0.963609	-0.222785	-0.198649	-0.58058	0.107851
-1.61243	-0.246128	0		-0.0645069	-0.591796	-0.447811	0.0734042	-0.743521	-0.52896	-0.524624	-1.14031	-0.711897	-0.834047	-0.735916	-0.498575	-1.34577	-0.28023	-0.836076	-1.41029	-0.202244	-0.297136	0.156586	-0.284493	-0.807691	-1.25018	-0.309189	-0.574678	-0.345551	-0.59734	-0.553166	-0.648476	0.387085	-0.491645	-0.745777	-0.0671488	0.389061	-0.519844	0.128428	-0.664485	-0.0396995	-0.208017	-0.757808	0.114286
-1.47698	-0.268437	0		-0.187074	-0.514327	-0.245231	-0.0881378	-0.848085	-0.407107	-0.434397	-1.1197	-0.839664	-0.827774	-0.812855	-0.176153	-1.21598	-0.271906	-0.974078	-1.51911	-0.327587	-0.296162	0.0662542	-0.145548	-0.923048	-1.35265	-0.133684	-0.464674	-0.145583	-0.731032	-0.793401	-0.874906	0.694103	-0.656922	-0.970066	-0.250761	0.166241	-0.679238	-0.0671244	-1.00862	0.0146288	-0.264577	-0.752029	0.0478631
-1.31193	-0.295983	0		-0.314533	-0.737699	-0.166524	-0.112462	-0.858355	-0.259478	-0.377748	-1.07897	-0.771611	-0.949551	-0.867016	-0.0176645	-1.33755	-0.327889	-0.965066	-1.58783	-0.269514	-0.318238	0.0748883	-0.213372	-0.646515	-1.37755	-0.580453	-0.535421	-0.0824329	-1.0616	-0.706768	-0.789526	0.350799	-0.579117	-0.882102	-0.0963006	-0.275276	-0.641101	-0.0986254	-1.02311	0.151441	-0.490563	-0.739407	0.130399
-1.33162	-0.313653	0		-0.183861	-0.663624	-0.442505	-0.0562598	-0.112867	-0.528113	-0.444657	-0.96164	-0.737429	-0.718766	-0.781444	-0.0552568	-1.48926	-0.293693	-0.910203	-1.42756	-0.460614	-0.318238	-0.106415	-0.106266	-0.429432	-1.44576	-0.625367	-0.439005	-0.323782	-1.09274	-0.700437	-0.797496	0.529056	-0.515006	-0.854589	0.193397	-0.0866809	-0.533152	-0.0644414	-1.07123	-0.0270428	-0.823271	-0.773378	-0.149893
-1.38198	-0.322353	0		-0.195861	-0.86832	-0.603376	-0.187328	-0.0941044	-0.699119	-0.127276	-0.808984	-0.883235	-0.603296	-1.00173	-0.287336	-1.40346	-0.440538	-1.06417	-1.17318	-0.571415	-0.318887	-0.285131	-0.0665118	-0.343907	-1.27058	-0.761334	-0.323068	-0.495789	-1.19864	-0.638217	-0.695516	0.137319	-0.722206	-0.889699	0.370083	-0.237057	-0.915982	-0.245765	-0.917314	-0.269841	-0.430124	-0.553038	-0.400969
-1.38123	-0.339949	0		-0.387856	-0.745386	-0.619027	-0.459928	0.340602	-0.860281	0.210327	-0.919088	-0.930239	-0.359273	-1.11927	-0.422316	-1.35557	-0.436907	-1.18179	-1.38779	-0.523389	0.0356289	-0.252365	-0.242812	-0.278288	-1.19361	-0.568704	-0.104993	-0.540011	-1.07545	-0.426225	-0.497051	0.11512	-0.794786	-1.04984	0.225113	-0.316682	-1.13895	-0.308609	-1.05041	-0.104495	-0.574791	-0.392937	-0.447457
-1.40295	-0.365044	0		-0.376982	-0.775005	-0.819796	-0.52562	0.419351	-1.01674	0.378184	-0.774236	-0.905856	-0.335172	-1.24022	-0.461393	-1.38122	-0.550899	-1.33423	-1.39768	-0.577075	0.0349796	-0.687287	-0.532793	-0.477428	-1.06296	-0.975451	-0.133164	-0.792153	-1.19412	-0.664721	-0.687713	0.257877	-0.742796	-1.55445	0.0959727	-0.33451	-1.11834	-0.439241	-1.51623	0.265943	-0.661029	-0.367771	-0.539036
-1.33722	-0.391757	0		-0.293205	-0.742111	-0.96142	-0.324934	0.646206	-0.98879	0.140554	-0.923128	-0.760496	-0.425391	-1.16219	-0.973868	-1.26666	-0.751106	-1.21896	-1.37548	-0.692833	0.0349796	-0.606829	-0.601997	-0.477952	-1.07051	-1.01447	-0.18834	-0.937354	-1.16554	-0.568251	-0.622315	0.0766202	-0.565003	-1.38565	0.253343	-0.413159	-0.772708	-0.595682	-1.20722	0.565133	-0.686221	-0.375224	-0.790539
-1.21138	-0.408397	0		-0.209495	-0.901861	-0.637479	-0.396891	0.842004	-0.836159	0.162188	-0.874107	-0.882653	-0.22304	-1.131	-1.11359	-1.22379	-0.759	-1.1906	-1.27968	-0.710388	0.0343303	-0.729109	-0.644821	-0.553142	-1.10354	-0.847196	-0.264289	-0.614455	-1.30331	-0.613416	-0.640062	0.0975083	-0.7709	-1.6414	0.220839	-0.306126	-0.821159	-0.641722	-1.25389	0.486806	-0.640735	-0.318679	-0.673175
-1.23744	-0.422723	0		-0.260459	-0.703113	-0.682744	-0.357924	0.0530129	-0.896939	0.227588	-0.840914	-0.933812	-0.23401	-0.97648	-0.974505	-0.828517	-0.907747	-0.959695	-1.50007	-0.614771	0.034655	-0.565946	-0.777787	-0.768374	-0.791516	-0.847971	-0.36516	-0.663312	-1.30504	-0.463318	-0.457947	-0.275358	-0.853168	-1.69315	0.0395775	-0.201664	-1.03453	-0.920847	-1.14074	0.4881	-0.187128	-0.327406	-0.426769
-1.29149	-0.436341	0		-0.488609	-0.806141	-0.498422	-0.380806	0.135311	-0.94346	0.429103	-0.756603	-0.774581	-0.164646	-0.899435	-1.00077	-0.697125	-0.893728	-0.858204	-1.54519	-0.61946	0.0353043	-0.260863	-0.612197	-0.751316	-0.64169	-0.680452	-0.74248	-0.492447	-1.35004	-0.418583	-0.424725	-0.389417	-0.64295	-1.65912	0.0591397	-0.381782	-0.782874	-1.13268	-1.25213	0.418268	-0.36002	-0.596028	-0.435792
-1.40257	-0.447667	0		-0.499208	-0.829248	-0.682711	-0.336399	-0.0638582	-0.722535	0.117301	-0.80075	-0.80938	-0.263108	-0.513648	-1.14291	-0.606789	-0.901951	-0.514747	-1.29913	-0.526879	-0.318563	-0.182202	-0.753622	-0.578222	-0.630529	-0.538342	-1.13258	-0.649557	-1.31095	-0.634932	-0.640967	-0.0922928	-0.626951	-1.27956	-0.212709	-0.742713	-0.743947	-1.00684	-0.941603	0.3541	0.11539	-0.525798	-0.325761
-1.3845	-0.445721	0		-0.717714	-0.953514	-0.507489	-0.569045	-0.238311	-0.492534	-0.0115766	-0.614957	-0.705178	-0.299346	-0.438264	-0.745786	-0.629841	-0.57639	-0.466227	-1.17926	-0.501214	-0.318238	-0.103365	-0.462999	-0.385494	-0.824499	-0.199195	-1.06676	-0.453637	-1.44474	-0.497463	-0.515656	0.0637519	-0.568713	-1.18329	-0.48813	-0.880737	-0.623024	-1.14465	-0.776565	-0.268274	0.422143	-0.726517	-0.244745
-1.3589	-0.420617	0		-0.691324	-0.787899	-0.697493	-0.671753	-0.397027	-0.731369	-0.113994	-0.522972	-0.794391	-0.138399	-0.35093	-0.484427	-0.715245	-0.552574	-0.36915	-1.1903	-0.225355	-0.318238	-0.216453	-0.218118	-0.178995	-0.549352	-0.233092	-0.944863	-0.638573	-1.4489	-0.34164	-0.375988	0.02917	-0.780151	-1.10223	-0.562393	-0.799945	-0.883824	-0.685915	-0.908492	-0.294902	0.76786	-0.568256	0.0244323
-1.34914	-0.375111	0		-0.702364	-0.847914	-0.943556	-0.57423	-0.639279	-0.688792	-0.11521	-0.576008	-0.555356	-0.352576	-0.588875	-0.273361	-0.717568	-0.638089	-0.612639	-1.22037	-0.283162	-0.317264	-0.258507	-0.00615343	0.0339686	-0.394048	-0.14374	-0.843728	-0.880386	-1.28084	-0.38783	-0.43045	0.0127111	-0.535697	-0.797887	-0.499496	-0.750753	-0.921073	-0.755129	-0.786016	-0.228873	1.32144	-0.59429	-0.21695
-1.2954	-0.329559	0		-0.69176	-1.1394	-0.680966	-0.519902	-0.624268	-0.566737	-0.0638369	-0.723305	-0.573317	-0.283995	-0.491081	-0.292852	-0.851661	-0.654813	-0.457247	-1.01734	-0.352869	-0.317264	-0.374619	-0.125482	0.405256	-0.553048	-0.161861	-0.757347	-0.637889	-1.25232	-0.371791	-0.44977	-0.272043	-0.523524	-0.652476	-0.914056	-1.04624	-0.75271	-0.442542	-0.879472	-0.159491	1.35408	-0.743971	-0.410054
-1.30355	-0.289102	0		-0.779145	-1.05304	-0.826128	-0.61765	-0.445109	-0.41333	-0.263277	-0.852791	-0.786981	-0.38088	-0.566322	-0.0446959	-0.78655	-0.474113	-0.54258	-1.0005	-0.234462	0.258987	-0.316481	-0.557119	0.331893	-0.66784	0.0485011	-0.414843	-0.766139	-1.30763	-0.42685	-0.549428	-0.233307	-0.73619	-0.74518	-0.886186	-0.943625	-0.79658	-0.402374	-0.853776	-0.123124	1.41766	-0.66825	-0.207864
-1.33531	-0.256323	0		-0.759942	-1.20608	-0.645242	-0.68329	-0.350815	-0.613651	-0.074129	-0.431553	-0.5725	-0.253235	-0.555818	0.393491	-0.758685	0.00989782	-0.509092	-0.831688	-0.282088	0.258662	-0.714238	-0.481998	-0.00543133	-0.637406	-0.166656	-0.502524	-0.616417	-1.08023	-0.098483	-0.223607	-0.352398	-0.592125	-0.845598	-0.655234	-1.03448	-0.850135	-0.179872	-0.92643	-0.167723	0.88865	-0.754675	-0.242419
-1.32854	-0.229872	0		-0.617755	-0.978637	-0.416809	-0.597687	-0.176242	-0.757821	0.0563141	-0.60049	-0.418516	-0.34706	-0.692552	0.0798898	-0.879026	-0.227926	-0.62315	-0.708008	-0.260834	0.258338	-0.567199	-0.624466	-0.0399795	-0.462323	-0.245537	-0.600966	-0.376879	-0.766394	-0.352224	-0.455802	-0.498143	-0.433859	-0.807773	-0.487747	-0.954302	-0.724494	0.040339	-0.893807	0.154763	0.589915	-0.384888	-0.368782
-1.21487	-0.208829	0		-0.778734	-1.07084	-0.360808	-0.761549	-0.216027	-0.435193	0.124449	-0.605121	-0.343652	-0.335072	-0.592762	0.12363	-1.04117	-0.0541784	-0.540101	-0.721178	-0.506557	0.258338	-0.410163	-0.856238	-0.251208	-0.703084	-0.168886	-0.796462	-0.320715	-0.668651	-0.769776	-0.76519	-0.390767	-0.261287	-1.04367	-0.144274	-0.975407	-0.672165	-0.0728501	-1.04611	-0.0277406	0.234843	-0.784526	-0.4279
-1.19561	-0.199555	0		-0.802335	-1.01259	-0.0652395	-0.707513	0.0226631	-0.496064	0.0756627	-0.70381	-0.229904	-0.269394	-0.665608	0.000691445	-1.09989	0.164255	-0.59895	-0.613987	-0.631986	0.258338	-0.0453634	-1.06021	-0.535966	-0.686941	-0.0837377	-0.824931	-0.0221094	-0.683646	-0.584159	-0.557208	-0.4785	-0.110704	-1.24546	-0.0771436	-0.690407	-0.493966	-0.0703344	-1.15685	-0.0409788	0.0147641	-0.576061	-0.310191
-1.11602	-0.194576	0		-0.850506	-1.19198	-0.285606	-0.858046	-0.21483	-0.609184	-0.108681	-0.796249	-0.275952	-0.0912331	-0.675747	-0.31944	-1.1565	0.20523	-0.685921	-0.83154	-0.533508	0.263532	0.126829	-1.00681	-0.660184	-0.706644	0.198314	-0.979181	-0.25611	-0.96987	-0.807966	-0.755162	-0.0755588	-0.0991872	-1.31177	0.488248	-0.659193	-0.44601	-0.288146	-1.10969	0.0431229	-0.487191	-0.556835	-0.044669
-1.25498	-0.215619	0		-0.536942	-1.22589	-0.295601	-0.640263	-0.362609	-0.62548	-0.327048	-0.868416	-0.278642	0.0424153	-0.43704	-0.52075	-1.18704	-0.052641	-0.437752	-0.899828	-0.686072	-0.312719	-0.140353	-0.963439	-0.719715	-0.796036	-0.00583458	-1.12195	-0.244589	-0.815915	-0.691079	-0.621727	-0.0795687	-0.141934	-1.22482	0.403652	-0.360948	-0.386773	-0.323905	-1.13381	0.0311589	-0.598353	-0.454572	-0.223411
-1.27929	-0.258809	0		-0.69839	-1.23684	-0.335929	-0.783362	-0.437641	-0.511655	-0.428883	-0.788299	-0.195535	-0.175514	-0.882501	-0.583062	-1.02652	-0.570183	-0.861885	-1.14075	-0.553976	-0.312719	0.0803221	-0.96205	-0.464589	-0.92265	-0.113924	-0.809311	-0.274083	-0.924192	-0.806379	-0.765644	-0.277481	0.0139762	-1.15702	0.564272	-0.3015	-0.169168	-0.451137	-1.10695	0.251956	-0.693901	-0.510335	0.0333597
-1.18322	-0.312029	0		-1.08336	-1.34706	-0.60158	-1.07314	-0.509324	-0.485334	-0.433226	-0.817946	-0.379023	0.0603763	-0.789237	-0.237314	-0.965954	-0.41194	-0.740006	-1.24167	-0.623996	0.111921	0.127783	-0.773046	-0.543794	-0.88989	-0.0797804	-0.921994	-0.539021	-0.971454	-0.818741	-0.78978	-0.410358	-0.133317	-1.20019	0.550571	-0.487514	-0.322875	-0.474719	-1.28944	0.149666	-0.69455	-0.584143	0.12031
-1.19506	-0.356518	0		-0.798124	-1.17131	-0.552024	-0.693767	-0.562291	-0.678405	-0.322474	-0.819541	-0.365527	0.0706504	-0.91087	-0.0944211	-0.960303	-0.265436	-0.834559	-1.39063	-0.589925	0.111272	-0.0420132	-0.561364	-0.42167	-0.882504	0.0141634	-0.729752	-0.481577	-1.03251	-0.677206	-0.728123	-0.576401	-0.157372	-1.05248	-0.081266	-0.286898	-0.33812	-0.786043	-1.16178	0.266818	-0.706767	-0.116462	0.116304
-1.28353	-0.376944	0		-0.833568	-1.31894	-0.986313	-0.736913	-0.691756	-0.615023	-0.386667	-0.670163	-0.652349	0.0203961	-0.731597	0.0270855	-0.862993	-0.139044	-0.694833	-1.4217	-0.456481	0.292426	-0.38234	0.186747	-0.25054	-0.987465	-0.115828	-0.632682	-0.922196	-1.13717	-0.927473	-1.00141	-0.333594	-0.43174	-0.955938	0.0740159	-0.591151	-0.505049	-0.512811	-1.08863	0.155526	-0.595353	-0.0411845	0.0233927
-1.22241	-0.365406	0		-0.634906	-1.22581	-0.761805	-0.459324	-0.218915	-0.496064	0.186316	-0.53582	-0.547426	-0.23407	-0.907972	0.185579	-0.988356	-0.0256126	-0.851271	-1.53846	-0.588256	0.286907	-0.586945	0.635999	-0.461855	-1.08382	-0.165589	-0.768142	-0.680633	-0.866917	-0.691545	-0.76705	-0.472498	-0.322189	-1.00162	0.0228999	-0.447857	-0.6428	-0.339252	-1.11809	0.234025	-0.4729	-0.275201	-0.196562
-1.21097	-0.329349	0		-0.927342	-1.03086	-0.605436	-0.620348	-0.222684	-0.485919	0.283819	-0.571749	-0.186027	-0.273265	-1.17059	0.400146	-0.937224	0.190273	-1.12751	-1.6325	-0.444344	0.286907	-0.630416	0.770647	-0.325953	-1.00422	-0.17034	-0.791189	-0.513185	-0.768615	-0.86277	-0.89472	-0.451086	0.165726	-0.771965	-0.119679	-0.947044	-0.668465	-0.326623	-0.890513	0.132428	-0.287121	-0.596663	-0.045722
-1.49316	-0.283894	0		-0.755012	-0.505918	-0.776371	-0.463149	-0.261175	-0.683185	0.504761	-0.815833	-0.431778	-0.0630756	-1.09628	0.792767	-0.976184	0.444375	-1.03491	-1.63435	-0.554094	0.287231	-0.668657	0.835128	-0.691271	-0.945662	-0.233463	-0.803419	-0.672534	-0.580713	-0.971097	-0.993944	-0.533262	-0.120299	-1.05544	-0.219421	-1.02086	-0.815971	-0.329438	-1.12689	-0.0857855	-0.115205	-0.726966	-0.193648
-1.57147	-0.246842	0		-0.444444	-0.452212	-0.578845	-0.174258	-0.34043	-0.717251	0.361578	-0.649203	-0.408593	-0.113457	-1.17091	0.461037	-1.17124	0.408833	-1.0899	-1.80893	-0.567472	-0.137733	-0.803712	0.735209	-0.858418	-1.21831	-0.183983	-0.91267	-0.460728	-0.675323	-0.564325	-0.562131	-0.651095	-0.159165	-0.976504	-0.180226	-1.08709	-0.79161	-0.517476	-0.980287	-0.279075	0.164915	-0.648858	-0.200337
-1.67525	-0.22918	0		-0.225681	-0.762859	-0.511918	0.0205187	-0.163221	-0.562401	0.676907	-0.582266	-0.525901	-0.226983	-0.886153	0.201418	-1.23237	0.210844	-0.833594	-1.67712	-0.6427	-0.137733	-0.761535	0.628887	-1.03357	-1.18133	-0.191404	-1.04467	-0.380845	-0.724379	-0.537258	-0.446316	-0.446499	-0.23001	-1.09053	0.291591	-0.76974	-0.885936	-0.490397	-1.00817	-0.493506	0.502231	-0.780934	-0.260955
-1.71766	-0.225116	0		-0.157404	-0.725887	-0.417068	0.101898	-0.0738291	-0.915808	0.694643	-0.915882	-0.402276	-0.22106	-0.936993	0.00448906	-1.01915	-0.304273	-0.837349	-1.76124	-0.682949	-0.319212	-0.646309	0.333494	-1.24183	-1.00097	-0.245008	-1.09044	-0.305444	-0.595793	-0.452255	-0.292616	-0.70439	-0.135595	-1.08902	0.228786	-0.466011	-0.647842	-0.478264	-0.957658	-0.49302	0.476277	-0.944305	-0.134415
-1.61945	-0.23723	0		-0.222422	-0.564453	-0.519488	-0.0876729	-0.218035	-0.882811	0.542811	-1.0885	-0.422139	-0.252941	-0.583261	0.0285441	-0.980154	-0.530998	-0.532414	-1.4769	-0.53961	-0.318887	-0.577453	0.0886887	-1.14302	-0.911098	-0.428842	-0.890312	-0.404919	-0.715231	-0.472151	-0.355446	-0.37934	-0.207975	-1.04977	0.233144	-0.291678	-0.567963	-0.308041	-0.833951	-0.62338	0.409859	-0.635001	0.0596706
-1.51221	-0.238179	0		0.11479	-0.359498	-0.669434	0.166076	-0.327484	-0.777386	0.443643	-1.0644	-0.703116	-0.448143	-0.353526	-0.347374	-0.944566	-0.727566	-0.269293	-1.42827	-0.601691	-0.319537	-0.487544	0.354226	-1.20824	-0.852548	-0.435373	-0.823204	-0.599428	-0.716341	-0.510704	-0.429194	-0.511195	-0.607246	-1.10517	0.212646	0.221686	-0.676436	-0.155075	-0.86296	-0.738823	0.270103	-0.428142	-0.036809
-1.41435	-0.222275	0		0.266125	-0.54302	-0.566973	0.256956	-0.101106	-0.186173	0.288097	-0.826795	-0.519163	-0.60637	-0.0655862	-0.993974	-1.00969	-0.948839	0.00680847	-1.38409	-0.582979	-0.300382	-0.506051	0.572821	-0.885891	-0.809499	-0.044297	-0.94644	-0.500339	-0.885528	-0.593121	-0.505445	-0.393519	-0.43939	-0.793234	0.141408	0.444258	-0.584421	-0.472519	-0.722964	-0.980671	0.376439	-0.367468	-0.135017
-1.43599	-0.192032	0		0.204116	-0.233178	-0.766201	0.155115	-0.156288	-0.217798	0.504418	-0.939134	-0.465155	-0.543719	0.0344678	-1.17061	-0.685127	-1.20659	0.0821916	-1.36861	-0.499414	-0.299084	-0.498997	0.32709	-0.73864	-0.392933	-0.113431	-0.850032	-0.726798	-0.449801	-0.572344	-0.520589	-0.244315	-0.335209	-0.834672	0.0615786	0.66341	-0.625677	-0.367183	-0.711883	-0.807755	0.197036	-0.568505	-0.255944
-1.4661	-0.167901	0		-0.102336	-0.0439104	-0.968606	-0.276367	-0.0296651	-0.399524	0.0369917	-0.919914	-0.544454	-0.528972	-0.059185	-1.0463	-0.58981	-1.05902	0.01632	-1.24858	-0.209982	-0.298759	-0.383267	0.474395	-0.634713	-0.472751	-0.0144455	-0.784345	-0.933754	-0.266312	-0.637582	-0.604305	-0.408694	-0.409452	-0.754458	-0.199247	0.224409	-0.504825	-0.260079	-0.636536	-0.630181	-0.0349789	-0.812679	0.00820382
-1.36364	-0.160005	0		-0.145848	-0.100013	-0.819084	-0.440248	0.229663	-0.228246	0.0664742	-0.71933	-0.62848	-0.481109	0.206432	-1.02192	-0.791313	-0.713292	0.205707	-1.16204	-0.222395	-0.29811	-0.366107	0.902131	-0.544061	-0.697346	0.319183	-0.641189	-0.783233	-0.424604	-0.635302	-0.650854	0.044017	-0.523867	-0.817056	-0.200153	-0.0100497	-0.618422	-0.299437	-0.928773	-0.702567	-0.311395	-0.735347	-0.112355
-1.41408	-0.164286	0		-0.28517	-0.279891	-0.973426	-0.453918	-0.0886156	-0.166427	-0.408519	-0.593422	-0.917981	-0.565889	-0.222867	-1.04161	-0.676748	-0.492692	-0.150274	-1.18278	-0.380851	-0.298434	-0.324952	0.923666	-0.376916	-0.789358	0.444504	-0.711118	-0.965772	-0.452439	-0.60053	-0.618658	-0.424759	-0.760337	-0.806809	-0.282108	-0.224177	-0.699254	-0.70616	-0.918764	-0.410021	-0.125441	-0.796943	-0.386075
-1.42359	-0.187805	0		-0.281209	-0.574138	-1.02008	-0.474815	0.0067316	-0.402438	-0.328606	-0.42051	-0.980479	-0.464394	-0.30236	-0.872311	-0.788377	-0.535464	-0.280374	-0.928985	-0.431384	-0.29811	-0.463262	0.469181	-0.64321	-0.979768	0.72273	-0.655004	-1.01307	-0.414667	-0.491084	-0.490941	-0.173329	-0.869169	-0.917368	-0.0336573	-0.341918	-0.685563	-0.992646	-1.029	-0.198786	0.194627	-0.758945	-0.450634
-1.559	-0.218037	0		-0.279713	-0.600177	-0.881238	-0.336562	-0.074042	-0.775944	-0.354746	-0.737157	-1.03031	-0.501834	-0.445946	-0.961946	-0.720337	-0.659596	-0.450051	-0.86063	-0.5872	-0.316615	-0.103569	0.14194	-0.841665	-0.838276	0.789238	-0.815927	-0.872635	-0.306637	-0.469639	-0.496623	-0.0634112	-0.962936	-1.07455	0.00892272	-0.361618	-0.655346	-0.417512	-0.994776	0.115124	0.0400734	-0.588346	-0.40207
-1.47182	-0.253201	0		-0.153471	-0.905783	-0.923753	-0.091421	-0.112959	-0.660676	-0.311259	-0.972189	-1.08545	-0.445128	-0.586308	-0.538939	-0.935581	-0.669064	-0.609411	-0.961817	-0.703366	-0.277332	-0.172206	0.166742	-0.664872	-0.998762	0.871838	-0.484488	-0.899707	-0.486396	-0.709399	-0.708092	0.00976265	-1.00534	-0.88583	-0.272158	-0.459727	-0.655849	-0.414311	-0.866443	0.221384	0.0118272	-0.574826	-0.196807
-1.34305	-0.289399	0		-0.336409	-0.967574	-0.778945	-0.191819	-0.205567	-0.587199	-0.252635	-1.05381	-0.929626	-0.367159	-0.790216	-0.889057	-0.987836	-1.06883	-0.822255	-1.06765	-0.888323	-0.277657	-0.313907	-0.305291	-0.568552	-0.928153	0.908723	-0.406549	-0.782635	-0.677013	-0.700242	-0.786604	0.0177169	-0.895354	-0.947872	-0.271148	-0.489868	-0.724912	-0.451595	-0.93095	-0.00855581	0.128172	-0.25189	-0.488378
-1.3358	-0.326843	0		-0.304012	-0.905312	-0.936048	0.112659	-0.538621	-0.672858	-0.232006	-1.12679	-1.01077	-0.356975	-0.999868	-0.670212	-1.06914	-1.14871	-0.975413	-0.895092	-0.86924	-0.278306	-0.551142	-1.25191	-0.474769	-0.918202	0.526197	-0.480686	-0.930797	-0.602171	-0.694686	-0.815149	-0.320253	-0.980221	-0.900577	-0.272994	-0.295591	-0.92175	-0.617159	-0.605827	0.0955145	0.422784	-0.398486	-0.335195
-1.29037	-0.354886	0		-0.256884	-0.68711	-0.841209	0.0835605	-0.210049	-0.650974	-0.0988125	-1.04814	-0.825836	-0.274405	-0.723766	-0.75035	-1.31667	-1.29946	-0.68509	-0.684017	-0.747615	-0.277657	-0.590255	-1.52815	-0.774132	-0.983144	0.501386	-0.377568	-0.806515	-0.349088	-0.784804	-0.926034	-0.342216	-0.882029	-0.822068	-0.431282	-0.146649	-0.796898	-0.282597	-0.407012	-0.559009	0.359957	-0.123466	-0.236298
-1.28149	-0.379164	0		-0.434036	-0.69834	-0.925992	-0.0682326	-0.303049	-0.413602	-0.0538509	-1.01049	-0.951879	-0.169996	-0.784251	-0.745888	-1.20635	-1.31012	-0.703658	-0.693496	-0.733554	-0.277657	-0.40078	-1.43924	-0.588825	-0.865441	0.312785	-0.524157	-0.873298	-0.400308	-0.907355	-1.04965	-0.574724	-0.940331	-0.683769	-0.438492	-0.0775117	-0.836028	-0.114849	-0.266822	-0.469679	-0.0453104	-0.236091	-0.238607
-1.29403	-0.40525	0		-0.281978	-0.80146	-1.11761	-0.0848354	-0.599631	-0.422345	-0.175337	-0.847472	-1.22379	-0.208595	-0.873528	-0.342107	-1.24557	-1.04988	-0.767555	-0.567362	-0.645207	-0.278306	-0.816404	-1.34023	-0.527916	-0.975559	0.125673	-0.175648	-1.09432	-0.631828	-0.775367	-0.916388	-0.725605	-1.18425	-0.602274	-0.122733	0.482816	-1.10024	-0.611856	-0.297486	-0.794091	0.092326	-0.326396	-0.261586
-1.33398	-0.424859	0		-0.574975	-0.816593	-1.10556	-0.404775	-0.684962	-0.431321	-0.245544	-0.522057	-1.28626	-0.563923	-0.637897	-0.409173	-1.2008	-0.915958	-0.520749	-0.233747	-0.624472	-0.318238	-0.746051	-1.07963	-0.730078	-1.1971	0.0245987	-0.311605	-1.11448	-0.793622	-0.587282	-0.777862	-0.739273	-1.25131	-0.780495	0.235553	0.539275	-1.11541	-0.658192	-0.494023	-0.591169	0.335557	-0.200383	-0.465523
-1.40328	-0.427846	0		-0.217775	-0.895534	-1.23249	-0.0645037	-0.471575	-0.419713	-0.179559	-0.690994	-1.38029	-0.698416	-0.533845	0.0918389	-1.25282	-0.746717	-0.399318	-0.333852	-0.695877	-0.177341	-0.334471	-0.572292	-0.64215	-1.10592	-0.423078	-0.390083	-1.25416	-0.492888	-0.475147	-0.674079	-0.810914	-1.30721	-0.542611	0.343757	0.772961	-1.17382	-0.79793	-0.177234	-0.530004	0.0492947	-0.312998	-0.427864
-1.41564	-0.407179	0		-0.199914	-0.623506	-1.0493	-0.257766	-0.270024	-0.180011	0.0337684	-0.775046	-1.27778	-0.579957	-0.582665	-0.0666064	-1.16259	-0.634077	-0.415852	-0.324003	-0.869632	-0.177016	-0.242015	-0.479722	-1.06019	-1.23591	-0.0307858	-0.317468	-1.08161	-0.436979	-0.468246	-0.696866	-0.990415	-1.16251	-0.499533	0.443097	0.640244	-1.12862	-0.872642	-0.22952	-0.451409	-0.153125	-0.101926	-0.584358
-1.41207	-0.374189	0		-0.106148	-0.859819	-0.962668	-0.113857	-0.364974	-0.21319	-0.0174804	-0.848783	-1.04979	-0.367389	-0.745959	0.0104474	-0.794596	-0.592453	-0.59808	-0.415096	-0.816706	-0.177665	-0.145283	-0.328006	-0.882561	-0.99611	-0.123081	-0.175676	-1.00542	-0.570121	-0.375309	-0.56785	-0.921959	-0.890692	-0.497543	0.514423	0.558777	-0.858742	-0.709572	-0.417069	0.124504	-0.148483	-0.498162	-0.302413
-1.41032	-0.326601	0		-0.12058	-0.866609	-0.597979	-0.08531	-0.161449	-0.489086	0.123389	-1.02795	-0.883696	-0.457077	-0.655118	-0.143941	-0.907535	-0.629379	-0.505287	-0.52637	-0.843388	-0.0393649	-0.311007	-0.23452	-0.748692	-1.04522	-0.00958034	-0.204437	-0.63506	-0.59752	-0.267824	-0.451096	-0.914817	-0.658111	-0.765941	0.372187	0.443669	-0.622486	-0.961274	-0.68009	0.0925361	-0.00837497	-0.26396	-0.302007
-1.40571	-0.280839	0		-0.330806	-0.944615	-0.273231	-0.182789	0.0326512	-0.366214	0.525436	-1.07953	-0.426505	-0.181439	-0.386439	-0.283436	-0.829405	-0.696831	-0.241437	-0.633872	-0.846024	-0.0390403	-0.322473	-0.0755034	-0.521703	-1.08498	-0.0829269	-0.238392	-0.288192	-0.511954	-0.385955	-0.573495	-0.83779	-0.200735	-0.899037	-0.00404875	-0.119261	-0.258535	-0.893171	-0.74854	0.306047	0.208185	-0.305189	-0.377303
-1.21519	-0.227588	0		-0.0881914	-1.15924	-0.0734483	-0.0936641	0.039239	-0.533196	0.257233	-1.18827	-0.295371	-0.0435368	-0.407668	-0.324399	-0.908637	-0.6955	-0.29308	-0.62394	-0.737025	-0.0390403	-0.0143675	0.0245948	-0.336604	-1.03507	-0.196005	-0.211202	-0.0757494	-0.736508	-0.663891	-0.800028	-0.681575	-0.106258	-0.856847	-0.00458293	-0.143372	-0.029401	-0.851529	-0.680108	-0.308353	-0.0752911	-0.581141	-0.157105
-1.19524	-0.184079	0		-0.389095	-0.856221	0.102004	-0.47054	-0.286617	-0.770195	0.207878	-0.781134	-0.0415024	0.285634	-0.420931	-0.758243	-0.654529	-0.712894	-0.271474	-0.322372	-0.561845	-0.129617	-0.379549	-0.0410858	-0.448675	-0.980572	-0.167167	-0.0628582	0.130672	-0.664495	-0.665086	-0.80589	-0.867878	0.0926791	-0.999375	0.385663	-0.499544	0.283786	-0.623471	-0.886856	-0.147562	0.0648297	-0.767223	-0.100072
-1.41773	-0.14231	0		-0.355733	-1.27824	0.31498	-0.40664	-0.264121	-0.765647	0.397308	-0.320088	0.130446	0.383747	-0.591648	-0.660872	-0.713554	-0.826443	-0.450747	-0.319793	-0.47422	-0.129942	-0.473435	0.00249349	-0.14948	-0.872107	-0.194577	-0.275005	0.357347	-0.741719	-0.882292	-0.886623	-0.85556	0.27148	-1.09903	0.153934	-0.297716	0.68224	-0.596856	-1.04122	-0.302482	0.231785	-0.817183	-0.273161
-1.49259	-0.112711	0		-0.299793	-0.744618	0.32466	-0.365061	-0.142325	-1.04769	0.526583	-0.143686	0.0739698	0.180466	-0.644912	-0.75377	-0.952387	-0.928277	-0.543689	-0.322491	-0.712202	-0.129293	-0.769584	-0.013563	0.0352008	-0.86707	-0.593003	-0.543665	0.375469	-0.449877	-1.13637	-1.12945	-0.656704	0.21361	-1.14836	0.196245	-0.318804	0.465312	-0.803116	-1.17228	-0.408479	0.453586	-0.50746	-0.677238
-1.34554	-0.101157	0		-0.183183	-0.654531	0.398306	-0.317122	-0.323382	-1.04362	0.384819	-0.0419692	0.171629	0.553788	-0.730585	-0.546059	-1.05127	-0.668723	-0.709703	-0.421707	-0.736833	-0.267593	-0.545967	0.0190978	-0.0128505	-0.798855	-0.681976	-0.592772	0.424628	-0.546898	-1.1957	-1.16226	-0.24974	0.275049	-0.861957	0.318584	-0.292902	0.328089	-0.28801	-0.858567	-0.60953	0.274732	-0.799471	-0.762329
-1.34602	-0.0984274	0		-0.356515	-0.471027	0.00703666	-0.538039	-0.293682	-1.44034	0.189689	0.202252	-0.233768	0.617813	-0.840749	-0.654622	-0.962484	-0.591991	-0.812674	-0.2711	-0.794326	-0.26532	-0.456139	-0.0189561	-0.270973	-0.887673	-0.69725	-0.659531	0.0398102	-0.516424	-1.3019	-1.24078	-0.308813	-0.109579	-0.936007	0.482892	-0.45106	0.00630624	-0.388482	-1.02324	-0.758164	0.176507	-0.742165	-0.827477
-1.26212	-0.113123	0		-0.294423	-0.181035	-0.0432277	-0.408173	-0.378518	-1.40234	0.239376	0.347962	-0.212286	0.855757	-1.10016	-0.659111	-0.72709	-0.29517	-1.0132	-0.147975	-0.790597	-0.26532	-0.725296	-0.280281	-0.301233	-0.824614	-0.408676	-0.911874	0.00860932	-0.411346	-1.2034	-1.19002	-0.668943	-0.0805542	-0.882849	0.487795	-0.442402	-0.181083	-0.348582	-0.946056	-0.592049	0.298177	-0.279672	-0.916852
-1.25519	-0.133642	0		-0.12149	-0.274332	-0.0241626	-0.184515	-0.411158	-1.2964	0.166785	0.165456	-0.617885	0.624962	-1.21388	-0.599252	-0.710546	-0.201879	-1.14611	-0.389852	-1.00945	-0.315316	-0.592515	-0.359921	-0.0703601	-0.999108	-0.321404	-1.02557	-0.000886718	-0.605492	-1.17024	-1.13723	-0.589623	-0.480439	-1.01393	0.0666699	-0.135766	-0.509862	-0.132377	-1.11948	-0.656789	0.253839	-0.0413992	-1.11224
-1.26844	-0.170012	0		-0.0564555	-0.132268	-0.31915	-0.169331	-0.639911	-1.68804	-0.284611	-0.0455881	-0.788099	0.493812	-0.86121	-0.644785	-0.68463	-0.263886	-0.832686	-0.456414	-1.03698	-0.314342	-0.367183	-0.164504	0.107319	-1.11103	-0.409064	-1.05833	-0.294552	-0.609763	-1.1447	-1.06963	-0.31509	-0.683673	-1.06453	-0.16654	-0.187569	-0.635466	0.00121837	-1.11945	-0.592949	0.0688308	-0.28467	-1.15678
-1.13335	-0.215524	0		-0.232086	-0.520293	-0.299614	-0.356026	-0.863401	-1.51356	-0.0119953	-0.00392652	-0.864267	0.346656	-0.839746	-0.508742	-0.603139	-0.160028	-0.786434	-0.54764	-1.07624	-0.315316	-0.252025	-0.0871491	0.0135091	-1.24832	-0.0318522	-0.831924	-0.273897	-1.03801	-1.02187	-0.960499	-0.441598	-0.772539	-1.19867	-0.275286	-0.215798	-0.658238	0.0111674	-1.18675	-0.69574	-0.0871351	-0.623756	-1.32396
-1.13887	-0.263651	0		-0.310962	-0.662088	-0.474044	-0.371124	-0.772513	-1.39583	-6.71248e-05	0.192189	-0.931038	-0.0659367	-0.734688	-0.651483	-0.322917	-0.388595	-0.640219	-0.327189	-0.987316	-0.315316	-0.447641	0.0574162	-0.126734	-1.37976	-0.213949	-0.54935	-0.41651	-0.9652	-0.715022	-0.708272	-0.638332	-0.902346	-1.29281	-0.298749	-0.342494	-0.645455	-0.289077	-1.39312	-0.655707	0.286027	-0.376317	-1.15007
-1.23456	-0.294226	0		-0.187169	-0.678554	-0.318391	-0.188948	-0.588228	-1.07075	0.12082	-0.263214	-0.805243	-0.15072	-0.841599	-0.635186	-0.608922	-0.497093	-0.7724	-0.654149	-0.863932	-0.316939	-0.570589	-0.0656428	0.0653976	-1.37502	-0.343588	-0.464881	-0.270007	-0.7633	-0.545998	-0.543643	-0.525688	-0.771463	-1.21055	-0.408662	-0.239256	-0.513594	0.0314821	-1.20886	-0.305041	0.194875	-0.353387	-1.06791
-1.26964	-0.311094	0		-0.0708998	-0.282721	-0.496695	0.0131615	-0.278861	-1.07734	0.134479	-0.131502	-0.916721	-0.0897535	-0.781248	-0.857909	-0.88925	-0.911402	-0.725407	-0.457103	-1.05098	-0.316939	-0.66709	0.266463	-0.0059535	-1.38323	-0.410501	-0.527682	-0.47614	-0.352362	-0.382222	-0.331556	-0.443708	-0.838001	-1.27572	-0.365393	-0.0787357	-0.511462	-0.00315325	-1.32679	-0.292374	0.140456	-0.436405	-1.20066
-1.28637	-0.298485	0		-0.256369	-0.656076	-0.329108	-0.224435	0.0344808	-0.499957	0.137738	0.138723	-0.651572	-0.147537	-0.805965	-0.591662	-0.858203	-0.700583	-0.782973	-0.256315	-0.972129	-0.285124	-0.861481	0.194813	-0.46501	-1.21315	-0.148553	-0.675749	-0.290287	-0.725727	-0.388796	-0.266442	-0.275372	-0.536009	-1.17296	-0.510489	-0.325821	-0.463952	-0.472872	-1.22996	-0.531107	0.234206	-0.420303	-1.08963
-1.25289	-0.265582	0		-0.136845	-0.39931	-0.250748	-0.0882001	0.389668	-0.392585	0.276919	0.00611242	-0.599734	-0.239098	-1.13578	-0.649101	-0.461061	-0.473249	-1.13771	-0.4505	-0.786465	-0.286098	-0.942131	-0.0842401	-0.734658	-0.825534	-0.107957	-0.677369	-0.228298	-0.623932	-0.269007	-0.223768	-0.207361	-0.44694	-1.20063	0.115575	-0.166843	-0.401362	-0.453271	-1.30503	-0.636775	0.422034	-0.325957	-0.862057
-1.21345	-0.22071	0		-0.204386	-0.176604	-0.0317361	-0.149627	0.42343	-0.395833	0.338646	-0.00470372	-0.355198	0.033734	-1.12029	-0.707443	-0.293568	-0.388136	-1.17309	-0.168594	-0.638851	-0.285124	-0.675289	0.0184839	-0.837672	-0.673088	0.167017	-0.66899	-0.0187316	-0.320607	-0.339443	-0.197868	0.0636864	-0.290369	-1.15843	-0.00541183	-0.193534	-0.311833	-0.624481	-1.28578	-0.921705	0.329859	0.0674287	-0.514704
-1.29364	-0.175255	0		0.0569169	0.113203	-0.115818	0.0099406	0.423798	-0.18229	0.174111	-0.00747252	-0.424421	0.200082	-1.30564	-0.693581	0.072214	-0.172299	-1.33823	-0.169794	-0.59297	-0.285124	-0.702703	-0.188759	-0.695704	-0.145469	0.3068	-0.866015	-0.120151	-0.268951	-0.454788	-0.229129	-0.0783893	-0.268787	-1.16461	0.0739717	0.0114068	-0.313765	-0.396007	-1.23104	-0.918838	0.120916	0.239088	-0.601167
-1.28867	-0.134176	0		0.0416703	0.258819	0.00198648	-0.116177	0.376918	-0.202621	-0.108778	0.264761	-0.265062	0.112988	-1.34522	-0.64122	0.370208	-0.0244484	-1.36208	0.0233977	-0.474446	-0.285448	-0.564829	0.275889	-0.485808	0.266609	0.379125	-0.602344	0.0232483	-0.06724	-0.286265	-0.00123587	-0.168887	-0.124254	-0.988096	0.0662021	0.112763	-0.341923	-0.462968	-1.15267	-1.16814	0.0990796	-0.0234817	-0.525027
-1.31451	-0.0821452	0		-0.157699	0.0495715	0.245223	-0.391206	0.359549	-0.107099	-0.0254867	0.698507	-0.0625724	0.0153351	-1.11622	-0.331681	0.78009	-0.033754	-1.13608	-0.0546514	-0.351285	-0.2374	-0.397539	0.0580396	-0.289036	0.470016	0.343465	-0.314746	0.25851	-0.247768	-0.00274319	0.202808	-0.109106	0.0690942	-0.721353	-0.277916	-0.220312	-0.139435	-0.387308	-0.882093	-1.20029	-0.0311161	-0.14992	-0.460751
-1.34787	-0.00518854	0		-0.130976	0.506399	0.167769	-0.288445	0.39984	-0.546316	-0.0503557	0.306487	0.0321145	0.143097	-1.1185	-0.538874	0.984199	-0.351352	-1.12957	-0.347993	-0.306371	-0.269216	-0.273106	-0.102837	0.0567047	0.482662	0.208335	0.179222	0.186748	0.104452	0.181094	0.338263	-0.155822	0.0631075	-0.686379	-0.107511	-0.193977	0.00837268	-0.27279	-0.866713	-1.18623	-0.0569533	-0.124447	-0.439304
-1.43154	0.0782632	0		-0.299241	0.124331	0.064228	-0.360877	0.00174909	-0.416214	-0.188005	0.430719	-0.0235564	0.435055	-0.703243	-0.353105	0.706168	-0.286984	-0.63148	-0.255855	-0.312989	-0.269216	-0.299771	0.320441	0.224942	0.363956	0.228871	0.395506	0.100452	-0.0544374	0.306267	0.449265	-0.512623	-0.0344979	-0.460315	-0.480773	-0.489451	-0.047054	-0.504156	-0.630575	-1.30678	-0.397722	0.0446645	-0.353855
-1.49551	0.1503	0		-0.426342	0.117125	-0.189525	-0.577792	0.538701	-0.243615	-0.679428	0.483455	-0.0375856	0.0272117	-0.255565	-0.325631	0.94888	-0.491792	-0.201343	-0.422062	-0.174215	-0.269865	-0.511471	0.333862	0.638817	0.615899	-0.189703	0.456893	-0.153474	-0.0972299	0.673826	0.757854	-0.334249	0.0274429	-0.351335	-0.465739	-0.770427	0.0438924	-0.267484	-0.470973	-1.19311	-0.58123	-0.118414	-0.218065
-1.46287	0.191458	0		-0.564293	0.191126	-0.199158	-0.679743	0.191529	-0.594319	-0.72122	0.47999	0.0481934	0.0296975	-0.0670834	-0.32239	0.559505	-0.736487	-0.0300414	-0.180926	-0.190134	-0.269865	-0.344563	0.358495	0.532358	0.221007	-0.246436	0.522665	-0.158628	0.0509164	0.689434	0.711459	-0.207557	0.0958387	-0.447841	-0.499378	-1.09698	0.0864197	-0.513186	-0.516342	-1.17262	-0.507112	-0.292596	-0.154429
-1.477	0.18015	0		-0.583546	0.112537	-0.374479	-0.529982	0.539616	-0.753243	-0.338472	0.501963	-0.0320773	-0.0475108	0.148428	-0.64163	0.654516	-1.02966	0.17383	-0.157447	-0.477861	-0.188703	-0.546989	0.144698	0.407433	0.119208	-0.215642	0.141102	-0.337876	-0.197421	0.622201	0.588743	-0.10486	-0.067723	-0.390792	-0.333762	-1.38721	0.180668	-0.675928	-0.498547	-1.30399	-0.703294	0.0558465	-0.404189
-1.40839	0.136795	0		-0.085394	-0.07858	-0.677643	0.0693062	0.424983	-0.723806	-0.467106	0.0874197	-0.247581	-0.208532	0.0834703	-0.683593	0.79779	-1.08899	0.0698081	-0.184795	-0.403079	-0.2374	-0.547928	-0.0558861	0.148673	0.255722	-0.214901	0.169038	-0.599569	-0.222533	0.0511618	0.105097	0.0885319	-0.299818	-0.380472	0.0396439	-0.864632	-0.0389082	-0.497221	-0.534955	-1.24202	-0.524461	0.379334	-0.25127
-1.32619	0.0931825	0		-0.0246904	-0.551753	-0.763068	0.154506	0.336172	-0.799542	-0.448632	0.492256	-0.417748	-0.175015	0.144983	-0.542736	0.431189	-0.916185	0.112208	0.355012	-0.566654	-0.237076	-0.774827	0.194945	-0.10507	0.155791	-0.335021	-0.117018	-0.711992	-0.0887549	0.0560852	0.148396	0.201058	-0.474503	-0.413641	0.243094	-0.731924	-0.19684	-0.522854	-0.651426	-0.888509	-0.530993	0.398842	-0.480464
-1.16768	0.0604658	0		-0.179982	-0.149593	-0.530578	0.0750578	0.478479	-0.755986	-0.202732	0.706579	-0.174394	-0.596375	0.193572	-0.407098	0.405932	-1.14826	0.0482338	0.662991	-0.486816	-0.236751	-0.545586	-0.0708565	-0.0559392	0.102149	-0.335594	-0.487821	-0.480477	0.0984162	-0.0402724	0.0917056	0.803589	-0.167453	-0.591246	0.166419	-0.64158	-0.227394	-0.467027	-0.778276	-0.654504	-0.258661	0.597414	-0.47085
-1.08858	0.0531723	0		0.0146646	-0.396017	-0.433518	0.312429	-0.0918606	-0.857337	0.0311232	0.652012	-0.460594	-0.505865	-0.199364	-0.173809	0.0560376	-0.867312	-0.269527	0.492263	-0.551856	-0.168575	-0.368913	-0.151281	-0.323248	0.0355789	-0.230043	-0.687034	-0.370814	-0.0824153	-0.202593	-0.0601506	0.331995	-0.503477	-0.623786	0.405814	-0.23719	-0.446123	-0.739126	-0.774434	-0.178372	-0.268243	0.547947	-0.583086
-1.13961	0.054996	0		-0.0389145	-0.556711	-0.34232	0.23092	0.364163	-0.828767	0.0201939	0.497162	-0.508769	-0.647072	0.0168092	-0.310478	0.217829	-0.756911	-0.0563477	0.218472	-0.623722	-0.16825	-0.34538	-0.198534	0.113498	0.12419	-0.118525	-0.793669	-0.268774	-0.176314	-0.320748	-0.125255	0.389313	-0.618191	-0.447481	0.386764	-0.0426512	-0.51498	-0.789332	-0.720235	-0.198088	-0.0977389	0.300049	-0.673309
-1.20574	0.0590889	0		0.0965213	-0.759566	-0.317956	0.295299	-0.185384	-0.982386	-0.43575	0.497826	-0.581185	-0.413719	-0.226255	0.0117385	0.0496146	-0.66504	-0.256141	0.310632	-0.498945	-0.250386	-0.183442	-0.430721	0.134702	0.23666	-0.225257	-0.677966	-0.233283	-0.397499	0.0826321	0.232028	0.114636	-0.576614	-0.442459	0.0162503	0.388619	-0.605797	-0.683087	-0.696026	0.0874896	0.0883166	0.35902	-0.4798
-1.22092	0.0608484	0		-0.208322	-0.741482	0.196591	-0.200442	-0.203594	-1.03186	-0.433742	0.249297	-0.362709	-0.286855	-0.231658	0.228163	-0.267247	-0.258491	-0.24981	-0.2011	-0.69868	-0.222142	-0.334948	-0.21834	0.189078	0.0344281	-0.146816	-0.504656	0.289376	-0.346649	0.400024	0.52583	0.0517616	-0.29937	-0.737975	-0.195873	0.135091	-0.473478	-0.83593	-0.910307	0.0888751	0.274577	-0.300035	-0.86725
-1.17525	0.0589185	0		-0.13246	-0.33122	0.243891	-0.272499	-0.0862682	-1.12538	-0.451396	0.402618	-0.402902	-0.430328	-0.0113821	0.0192202	-0.138839	-0.416118	-0.0549105	-0.297388	-0.594193	-0.222791	0.112666	-0.138832	0.498947	0.214676	-0.157111	-0.334957	0.360556	-0.504305	0.485836	0.541522	0.227777	-0.258371	-0.713256	-0.628411	0.210756	-0.489252	-0.775238	-0.713425	-0.249934	0.232757	-0.16978	-0.768094
-1.28268	0.059575	0		-0.168498	-0.668351	0.0374691	-0.463892	-0.107027	-1.12803	-0.717313	0.333981	-0.660858	-0.158488	0.0832496	-0.0502924	-0.0470121	-0.266288	0.0814457	-0.311974	-0.581932	-0.219869	0.171784	-0.290396	0.506993	0.308133	-0.234582	0.0555028	0.153294	-0.655108	0.491301	0.469116	0.0260511	-0.497101	-0.592797	-0.221145	0.132064	-0.501369	-0.757357	-0.587484	-0.314431	0.213556	-0.329212	-0.719928
-1.26361	0.0708233	0		0.0155417	-0.312858	0.0121598	-0.271823	-0.00513213	-1.26535	-0.784617	0.236425	-0.439868	0.109612	-0.0326204	-0.320386	-0.0793378	-0.695358	-0.0506657	-0.119649	-0.643761	-0.287072	-0.0342098	-0.536817	0.525281	-0.0413727	-0.3542	0.166196	0.140653	-0.556559	0.360582	0.383042	0.0893837	-0.170432	-0.595909	-0.320334	0.231242	-0.334039	-0.410101	-0.713216	-0.583018	0.491611	-0.039935	-0.768306
-1.38245	0.0870168	0		0.201817	-0.358591	0.196409	-0.125949	0.171915	-0.921344	-0.654244	0.519158	-0.262204	0.190984	-0.449521	-0.312807	-0.480708	-0.680065	-0.400109	0.0583423	-0.68982	-0.287396	-0.176918	-0.188844	0.302416	-0.13911	-0.33756	0.185441	0.305018	-0.591294	0.325748	0.230618	-0.346134	0.0364771	-0.572744	-0.42314	0.209833	-0.342577	-0.387043	-0.542695	-0.676596	-0.0905811	0.10793	-0.896728
-1.369	0.0980267	0		-0.158887	-0.218063	0.230617	-0.57099	0.322933	-0.499049	-0.634215	0.42361	-0.252804	-0.238608	-0.0705575	-0.188075	-0.429198	-0.422255	-0.0640614	-0.300642	-0.825032	-0.104295	-0.18449	0.355218	0.182951	-0.332526	-0.21625	0.158279	0.303937	-0.409182	-0.169825	-0.194638	-0.0472275	-0.0336677	-0.654282	-0.304533	-0.295208	-0.358231	-0.210012	-0.513058	-0.956348	-0.169689	-0.025805	-1.04483
-1.56081	0.0904698	0		-0.318544	-0.251132	-0.179991	-0.752701	0.563062	-0.300583	-0.582278	0.482945	-0.501385	-0.344009	0.0628511	-0.30176	-0.466062	-0.454569	0.103836	-0.0641898	-0.715035	-0.132539	-0.175747	0.313093	0.0289942	-0.544901	-0.476708	0.204586	-0.137627	-0.665339	-0.48966	-0.451894	-0.203377	-0.332768	-0.471821	-0.259208	-0.272433	-0.392401	-0.093007	-0.399114	-1.17673	-0.631126	0.25395	-0.858573
-1.59337	0.0556141	0		-0.500172	-0.204382	-0.537417	-0.767262	0.368731	-0.246298	-0.448214	-0.194658	-0.681934	-0.198739	-0.0733982	-0.247265	-0.658384	-0.520978	-0.00831042	-0.641542	-0.730957	-0.132214	-0.391656	0.60194	-0.129563	-0.92316	-0.489805	-0.0326337	-0.494207	-0.530043	-0.743098	-0.664288	-0.356565	-0.509391	-0.53872	-0.079133	-0.326843	-0.447784	-0.149374	-0.442465	-1.00026	-0.661341	-0.123758	-0.817375
-1.58867	-0.00728616	0		-0.403169	-0.165328	-0.611881	-0.607062	0.317962	-0.312907	-0.178562	-0.283665	-0.727496	-0.279868	-0.329347	-0.367394	-0.772391	-0.502927	-0.245083	-0.937063	-0.803518	-0.135461	-0.536067	0.929918	-0.0374319	-1.07746	-0.651385	-0.104993	-0.564619	-0.472559	-0.715697	-0.673781	-0.506739	-0.606797	-0.466194	-0.3225	-0.100849	-0.716676	0.335789	-0.395321	-1.05811	-0.748338	-0.291371	-0.999605
-1.62475	-0.0780371	0		-0.628903	-0.541392	-0.90865	-0.907154	0.227396	-0.154951	-0.126454	-0.496182	-0.993078	-0.312795	-0.277331	-0.328283	-0.810521	-0.0120072	-0.152032	-1.04285	-0.862739	-0.135786	-0.452844	1.34097	-0.12178	-1.0767	-0.65766	-0.228414	-0.843831	-0.244845	-0.63503	-0.662932	-0.712986	-0.877009	-0.552548	-0.190089	-0.433693	-0.846863	0.279018	-0.300544	-1.16854	-0.922328	-0.628652	-1.04771
-1.66319	-0.158532	0		-0.979399	-0.360275	-1.12686	-1.14216	-0.00698477	-0.587925	-0.259973	-0.85892	-1.34754	-0.316716	-0.110131	-0.0207436	-0.82702	0.0239981	-0.113837	-1.10446	-0.992032	-0.135786	-0.345679	0.773301	-0.355272	-1.36135	-0.920639	0.0299118	-1.08721	-0.262269	-0.656425	-0.658162	-0.00107453	-1.22884	-0.506744	-0.109935	-0.55203	-0.926914	0.409643	-0.243163	-1.03602	-0.671197	-0.464895	-1.11386
-1.56506	-0.235104	0		-0.98536	-0.370339	-1.25137	-1.07853	-0.106877	-0.7827	-0.247696	-0.835749	-1.38833	-0.0938903	-0.571423	0.1022	-0.767326	0.126854	-0.560887	-0.797663	-0.692384	-0.319537	-0.248702	0.476057	-0.432719	-1.38382	-0.793124	0.0259179	-1.20125	-0.214731	-0.789551	-0.819171	-0.164694	-1.20729	-0.534044	-0.267593	-0.426147	-1.00779	0.397314	-0.176662	-0.790896	-0.662483	-0.347506	-0.820992
-1.5682	-0.291722	0		-1.06907	-0.445154	-0.887927	-1.14527	-0.312174	-0.731238	-0.31541	-0.951496	-1.31063	-0.012734	-0.629264	-0.206199	-0.843986	-0.087405	-0.627452	-0.913087	-0.942532	-0.318563	-0.362267	0.452482	-0.427847	-1.26784	-0.718703	-0.15533	-0.848104	-0.0714063	-0.705583	-0.711285	-0.129823	-1.09281	-0.708117	0.025954	-0.531325	-1.11842	0.0668971	-0.371411	-0.485628	-0.618207	-0.50911	-1.0913
-1.45971	-0.335254	0		-1.06215	-0.524585	-0.880785	-1.28845	-0.493398	-0.483146	-0.415368	-0.480128	-1.25693	-0.263556	-0.553994	-0.108245	-0.700439	0.134643	-0.532128	-0.455258	-0.913933	-0.293889	-0.29254	0.276182	-0.148171	-1.08907	-0.680839	-0.41711	-0.846824	-0.212017	-0.684684	-0.689096	-0.221028	-0.993078	-0.618104	-0.0646621	-0.664123	-0.990487	0.00517651	-0.416948	-0.326187	-0.600389	-0.715052	-1.02246
-1.40921	-0.368886	0		-1.13	-0.268162	-0.958535	-1.47315	-0.363777	-0.559275	-0.371155	-0.568487	-1.24201	-0.378458	-0.894896	-0.406293	-0.896816	-0.0665344	-0.873783	-0.472156	-0.916725	-0.29324	-0.414031	0.144934	-0.293175	-1.25016	-0.395773	-0.5634	-0.920334	-0.370537	-0.720684	-0.683087	-0.282513	-0.939038	-0.753489	-0.164374	-0.901863	-0.832148	-0.377568	-0.562142	-0.257043	-0.771207	-0.657814	-0.979777
-1.3415	-0.402526	0		-0.95037	0.101326	-0.418393	-1.29091	-0.0846572	-0.717079	-0.512147	-0.39406	-0.9244	-0.427611	-1.03615	-0.198096	-1.07555	-0.338655	-1.02002	-0.560225	-0.903136	-0.29324	-0.671067	-0.0826722	-0.32285	-1.2564	-0.21684	-0.73371	-0.428466	-0.494691	-1.00268	-0.897736	-0.283352	-0.623992	-0.638311	-0.529178	-0.899806	-0.907352	-0.225318	-0.472902	-0.383787	-0.691324	-0.450755	-0.917807
-1.37258	-0.42627	0		-1.14465	0.147947	-0.655375	-1.59108	-0.02619	-0.61114	-0.205224	-0.253281	-0.97386	-0.420211	-1.06693	-0.1493	-1.19071	-0.145543	-0.969172	-0.667149	-0.827004	-0.217597	-0.880112	0.163852	-0.209381	-1.12626	0.205656	-1.00113	-0.622566	-0.413614	-1.11722	-0.966608	-0.71946	-0.603874	-0.736629	-0.540952	-0.949926	-1.10722	-0.454597	-0.661975	-0.436619	-0.494845	-0.735757	-0.797366
-1.3992	-0.448446	0		-1.14443	0.412889	-0.361695	-1.58969	0.0272659	-0.857609	-0.0887673	-0.221771	-0.784328	-0.429743	-0.904771	-0.631982	-1.43048	-0.584697	-0.893187	-0.746902	-0.996774	0.080755	-1.30927	-0.0773169	-0.245132	-1.35575	0.153576	-1.0751	-0.346011	-0.516567	-1.06841	-0.936452	-0.234185	-0.506843	-0.704102	-0.241326	-1.1432	-0.944404	-0.795038	-0.672851	-0.610324	-0.356308	-0.981912	-1.01556
-1.34396	-0.461607	0		-0.993195	0.462063	-0.825784	-1.2779	0.122216	-1.15283	0.0465204	-0.238935	-0.868967	-0.355685	-1.24679	-0.502173	-1.36178	-0.641533	-1.21738	-0.626868	-0.806459	0.428778	-1.06463	-0.103366	-0.258977	-1.41096	0.364935	-1.15221	-0.787157	-0.537987	-1.0867	-1.04597	-0.393794	-0.629651	-0.628892	-0.545513	-1.1606	-0.958809	-0.590783	-0.576025	-0.549078	-0.23822	-0.897327	-0.713587
-1.28063	-0.468061	0		-0.98075	0.590067	-0.445251	-1.21729	0.253454	-0.889194	0.258494	-0.586557	-0.457229	-0.167103	-1.27741	-0.607636	-1.58016	-0.663697	-1.29067	-0.8888	-0.927947	0.418065	-1.18786	-0.266236	-0.517836	-1.48895	0.438158	-0.996372	-0.426103	-0.337662	-0.947539	-0.959079	-0.174797	-0.276639	-0.72998	-0.303608	-1.20648	-1.05695	-0.521828	-0.648096	-0.934301	-0.337363	-0.796235	-0.909037
-1.31779	-0.460727	0		-0.966468	0.596496	-0.302448	-1.25751	0.0827758	-0.919821	0.0402616	-0.408139	-0.410005	-0.214889	-1.23475	-0.473829	-1.44953	-0.544145	-1.24737	-0.807097	-1.04936	0.418065	-1.24585	-0.38785	-0.554356	-1.37107	0.196102	-1.04195	-0.298969	0.0725167	-1.04778	-1.06787	-0.169948	-0.316494	-0.695386	-0.13128	-1.34211	-1.05203	-0.710898	-0.734314	-0.67519	-0.152493	-0.811468	-0.923343
-1.39249	-0.451752	0		-1.1654	0.430872	-0.866668	-1.36653	0.109133	-0.606249	-0.0480779	-0.470713	-0.734007	-0.247258	-1.21882	-0.685095	-1.35585	-0.430705	-1.26069	-0.844228	-1.06266	0.432674	-1.06852	-0.383184	-0.634305	-1.21147	0.261798	-0.981931	-0.855151	0.102393	-0.505115	-0.610461	-0.0128159	-0.602235	-0.842914	0.135698	-1.40762	-0.982001	-1.12945	-0.903686	-0.556223	-0.36273	-0.971925	-0.992581
-1.39067	-0.446796	0		-0.801204	0.0809018	-0.743017	-0.988405	0.098224	-0.274494	-0.100632	-0.405945	-0.580903	-0.207147	-1.33395	-0.70734	-1.12553	-0.725627	-1.35657	-0.867241	-1.03771	0.358005	-1.06957	-0.343156	-0.770241	-1.05236	0.119477	-1.04416	-0.744415	-0.157124	-0.392324	-0.443704	-0.136349	-0.489326	-0.824594	0.248326	-0.954526	-0.920724	-0.772536	-0.887843	-0.266964	-0.460549	-0.752586	-0.98434
-1.39746	-0.440863	0		-0.577274	-0.258264	-1.03186	-0.673641	0.00411377	-0.189561	0.0323133	-0.299614	-0.822034	-0.268412	-1.42834	-0.491283	-0.866875	-0.507133	-1.3069	-0.924983	-1.05391	0.0606268	-0.833073	-0.358334	-0.626004	-0.893817	0.226676	-1.01991	-0.985671	-0.326956	-0.336492	-0.320547	-0.913638	-0.567356	-0.956616	0.20961	-0.562531	-1.04278	-0.51401	-1.14231	-0.397005	-0.637672	-0.487019	-0.95856
-1.3584	-0.44294	0		-0.501773	-0.351367	-1.02714	-0.649322	0.0719189	0.00683738	0.0552458	-0.107085	-0.874593	-0.523565	-1.17655	-0.344516	-0.836978	-0.216774	-1.06234	-0.87291	-1.13798	-0.287721	-1.07649	-0.393848	-0.617305	-0.793471	-0.015459	-0.946227	-0.988588	-0.181885	-0.293352	-0.242085	-0.827163	-0.569854	-1.09143	0.354853	-0.394348	-1.13181	-0.84966	-1.07225	-0.61714	-0.618999	-0.538254	-1.03924
-1.33097	-0.441929	0		-0.675616	-0.699838	-1.25322	-0.818724	0.1077	-0.293443	-0.193686	-0.0998793	-1.25629	-0.609955	-1.44432	-0.30701	-0.649858	-0.506521	-1.28987	-0.807394	-0.972317	-0.302005	-1.42299	-0.450518	-0.51298	-0.651665	0.0143397	-0.764987	-1.20256	-0.453578	-0.435755	-0.291343	-1.09066	-0.93737	-0.987103	0.242247	-0.543316	-1.06837	-0.805155	-1.09961	-0.562508	-0.753632	0.118751	-0.813834
-1.37298	-0.440132	0		-0.504724	-0.838812	-0.963373	-0.639103	0.176874	-0.16442	0.0350996	-0.366089	-1.08776	-0.549997	-1.25562	-0.350599	-0.361764	-0.654144	-1.12748	-0.906336	-0.837524	-0.289669	-1.33074	-0.105359	-0.49158	-0.435627	0.0519736	-0.709654	-0.89135	-0.518797	-0.224214	-0.108984	-0.915787	-0.775675	-1.03825	0.295017	-0.186633	-0.88214	-0.659256	-1.02149	-0.752015	-0.792658	0.0223786	-0.759372
-1.35096	-0.4188	0		-0.176221	-0.860384	-0.714411	-0.413657	-0.0462295	-0.0753223	-0.026348	-0.367595	-0.955375	-0.528755	-1.22429	-0.360225	-0.128299	-0.699869	-1.08493	-0.907766	-0.941372	-0.304603	-1.40776	-0.149977	-0.638987	-0.463473	0.216946	-0.565496	-0.676774	-0.723677	-0.439581	-0.311214	-0.968898	-0.694328	-0.988598	0.45724	0.0975295	-0.90528	-0.463403	-0.933679	-0.949234	-0.59997	-0.00696006	-0.811076
-1.22369	-0.402689	0		-0.235902	-0.884092	-0.588313	-0.475486	-0.207219	-0.407642	-0.254944	-0.60053	-0.830475	-0.631918	-1.31947	-0.573285	0.00267736	-0.858721	-1.13389	-1.15768	-0.988458	0.646617	-1.20995	-0.296753	-0.406013	-0.340427	0.0530753	-0.680013	-0.539304	-0.491502	-0.402205	-0.36107	-1.23072	-0.724515	-0.828033	0.165892	-0.164558	-0.768302	-0.558695	-0.759268	-1.44898	-0.644992	-0.0241748	-0.837086
-1.2137	-0.382269	0		-0.417264	-0.494596	-0.554215	-0.783923	0.154752	-0.311041	-0.367589	-0.80309	-0.840726	-0.56623	-1.38069	-0.736797	-0.0568507	-0.830394	-1.28126	-1.09129	-1.06676	0.646617	-1.12809	-0.177415	-0.444169	-0.0957385	-0.242497	-0.809993	-0.54346	-0.22668	-0.417755	-0.409744	-0.788453	-0.776009	-0.935732	0.0450962	-0.33055	-0.6939	-0.697944	-0.839622	-1.30438	-0.702439	-0.22467	-0.920482
-1.19116	-0.363073	0		-0.397346	-0.669192	-0.513576	-0.732369	-0.113931	-0.387906	-0.455081	-0.850508	-0.826518	-0.39731	-1.55929	-0.954459	0.0261035	-1.12215	-1.46859	-1.10716	-1.02029	0.646293	-1.01228	0.167385	-0.384642	-0.111455	0.191616	-0.792823	-0.50091	-0.483236	-0.41797	-0.367871	-0.776712	-0.800556	-0.927988	-0.266543	-0.371625	-0.737262	-0.441163	-1.11973	-1.41759	-0.721393	-0.0952544	-0.904023
-1.29402	-0.344834	0		0.0142781	-0.635041	-0.598403	-0.305053	-0.272135	-0.341446	-0.113574	-0.888575	-0.791071	-0.591821	-1.42857	-0.856823	-0.1054	-1.02499	-1.33654	-1.25105	-1.01776	0.968344	-0.676528	0.247119	-0.674445	-0.175975	0.0957506	-0.662822	-0.589877	-0.356481	-0.368478	-0.374956	-0.758667	-0.743916	-0.719089	-0.336146	-0.0283625	-0.708223	-0.459814	-0.800483	-1.45257	-0.374449	-0.382697	-0.802904
-1.30157	-0.338829	0		0.0123951	-0.636687	-0.73211	-0.297777	0.0213686	-0.458932	-0.200193	-1.10514	-0.99166	-0.789623	-1.38216	-0.879269	-0.414151	-1.04462	-1.27497	-1.2537	-1.25349	0.955683	-0.805754	0.24778	-0.596314	-0.205358	0.222737	-0.596346	-0.724306	-0.6318	-0.429105	-0.37723	-0.829666	-0.840415	-0.731477	-0.558499	-0.0163329	-0.987443	-0.38062	-0.752485	-1.46767	-0.216727	-0.540709	-0.990303
-1.22257	-0.350536	0		-0.0726206	-0.807473	-0.868201	-0.338896	-0.0176057	-0.997271	-0.153601	-0.890299	-0.982254	-0.894241	-1.18582	-0.710036	-0.363802	-1.08105	-1.13966	-1.11379	-1.18794	0.956007	-0.622081	0.295431	-0.460855	-0.0105084	0.0466238	-0.597384	-0.804232	-0.359452	-0.630259	-0.516387	-0.470296	-0.870735	-0.514942	-0.76941	-0.0198375	-0.98662	-0.204075	-0.623749	-1.33906	-0.448278	-0.533812	-0.912116
-1.21578	-0.359432	0		-0.123315	-0.687415	-1.05871	-0.404943	0.0384047	-0.828848	-0.132414	-0.797391	-1.15537	-0.968203	-0.98055	-0.456143	-0.548271	-0.64277	-1.00587	-0.938049	-1.06273	0.00381335	-0.765648	0.553072	-0.464858	-0.120427	0.242928	-0.187636	-0.996062	-0.299405	-0.645437	-0.499295	-0.0542121	-0.919642	-0.608213	-0.626016	-0.237663	-1.00797	-0.29671	-0.758167	-0.944617	-0.645398	-0.519399	-0.779463
-1.26788	-0.352724	0		-0.00621833	-1.04999	-1.04754	-0.22711	-0.332588	-0.932357	-0.261859	-0.629838	-1.18078	-1.1096	-1.01167	-0.031272	-0.946352	-0.399843	-0.976624	-0.815628	-1.0738	0.00381335	-0.794097	0.688362	-0.35529	-0.56004	0.29284	-0.0386814	-0.990226	-0.59547	-0.781674	-0.654615	-0.378331	-1.04282	-0.436525	-0.474757	-0.265489	-1.27024	-0.225734	-0.504706	-1.06522	-0.56611	-0.429894	-0.764453
-1.36333	-0.340107	0		-0.314209	-0.90027	-1.19911	-0.511112	-0.0459936	-0.886209	-0.0336706	-0.781442	-1.29971	-1.10237	-0.957397	-0.0296514	-0.775467	-0.451758	-0.967881	-0.807972	-0.960332	0.0034887	-0.562132	0.283775	-0.129318	-0.259772	-0.202932	0.0634978	-1.14713	-0.311117	-0.72572	-0.669546	-0.127989	-1.10646	-0.309468	-0.346583	-0.527571	-1.17439	-0.204463	-0.23733	-0.631739	-0.725239	-0.401156	-0.616772
-1.46132	-0.337711	0		-0.257641	-0.750279	-0.871415	-0.494533	-0.0295098	-0.887994	-0.0455373	-0.83464	-1.19175	-0.901461	-0.776185	-0.0166921	-0.731812	-0.229512	-0.777947	-0.776889	-1.17606	-0.18286	-0.481633	0.081841	0.348622	-0.21511	-0.061034	-0.131928	-0.788119	-0.349174	-1.10225	-1.03447	-0.139153	-0.984707	-0.463317	-0.308637	-0.537029	-1.15638	-0.0697947	-0.355378	-0.508109	-0.573609	-0.596292	-0.977215
-1.42235	-0.347571	0		-0.484219	-0.502477	-1.11753	-0.587555	-0.00718039	-0.644026	-0.267305	-0.28551	-1.12243	-0.70631	-0.71581	0.160498	-0.585993	-0.153769	-0.716164	-0.606464	-1.05651	-0.18286	-0.263791	-0.105812	0.268058	-0.307579	-0.137853	-0.121367	-1.02821	-0.169917	-1.09639	-1.05136	-0.134986	-0.997418	-0.238197	-0.376504	-0.810656	-1.07473	-0.207121	-0.180615	-0.57917	-0.720295	-0.344196	-0.783404
-1.31872	-0.36532	0		-0.918891	-0.52156	-1.14715	-0.974438	0.491385	-0.464338	-0.250396	-0.455257	-1.15337	-0.801859	-0.718113	0.0722892	-0.687307	-0.0325208	-0.680808	-0.701256	-0.862764	-0.0890361	-0.236132	0.0284673	0.500808	-0.519671	-0.0848306	-0.17596	-1.05701	-0.41239	-0.768602	-0.815978	-0.333895	-0.935575	-0.418466	-0.49537	-1.23234	-0.880254	-0.421079	-0.348804	-0.524938	-0.565787	-0.14702	-0.778776
-1.18069	-0.368756	0		-0.82809	-0.664105	-1.17175	-0.660183	0.426433	-0.342898	-0.165525	-0.397202	-1.17807	-0.703727	-0.531096	0.0705714	-0.596998	-0.28726	-0.507371	-0.625289	-0.937044	-0.06696	0.272098	0.05599	0.234317	-0.50041	-0.467904	-0.459806	-1.075	-0.541289	-0.680958	-0.720501	-0.226454	-0.935483	-0.636379	-0.226671	-1.05326	-0.82557	-0.21011	-0.55431	-0.694648	-0.398455	-0.29285	-0.786467
-1.15434	-0.345734	0		-0.972641	-0.679895	-1.19392	-0.659478	0.473134	-0.187696	0.271496	-0.60002	-1.06953	-0.48749	-0.1978	-0.0386349	-0.181016	-0.482226	-0.16504	-0.761747	-0.839837	-0.0672847	0.503355	0.0603347	0.149443	-0.0384818	-0.556868	-0.5438	-1.07643	-0.546604	-0.463003	-0.473619	-0.210073	-0.799457	-0.759846	-0.274468	-1.07824	-0.563522	-0.345287	-0.750435	-0.561548	-0.552087	-0.579907	-0.678514
-1.11949	-0.310095	0		-0.795227	-0.340276	-1.03633	-0.507469	0.667413	-0.226854	0.19119	-0.275026	-0.889093	-0.642315	-0.102146	0.158251	-0.451937	-0.252248	-0.0296982	-0.801798	-0.847173	-0.0413128	0.181807	0.252749	-0.160913	-0.181554	-0.272383	-0.929193	-0.921689	-0.60051	-0.548777	-0.518184	-0.400844	-0.700696	-0.613814	-0.219362	-1.02269	-0.508775	-0.246298	-0.444212	-0.538545	-0.558828	-0.501203	-0.658428
-1.05703	-0.272929	0		-1.08105	-0.479352	-1.25982	-0.769218	0.911069	-0.224373	-0.176505	0.0823759	-0.889626	-0.752891	-0.210314	0.0939727	-0.210464	-0.445767	-0.199361	-0.620983	-0.76935	-0.114359	-0.0352448	0.0768919	-0.409775	-0.145561	-0.378287	-1.01112	-1.18673	-0.62602	-0.394512	-0.281894	-0.0975476	-0.735059	-0.665859	-0.292262	-1.1153	-0.570063	-0.454249	-0.495297	-0.460102	-0.577003	-0.221185	-0.502463
-0.99526	-0.25674	0		-1.105	-0.763026	-1.17339	-0.658654	0.566456	-0.310396	-0.194611	-0.39606	-0.753969	-0.859055	-0.25162	0.129113	-0.309146	-0.396659	-0.190262	-0.785419	-0.646646	-0.114683	0.359788	-0.104547	-0.0895023	-0.000203078	-0.515303	-1.08429	-1.10911	-0.742905	-0.372538	-0.252804	-0.371111	-0.606886	-0.808219	-0.414752	-1.13259	-0.364256	-0.303673	-0.618774	-0.361215	-0.619146	0.0889727	-0.405268
-0.965839	-0.252528	0		-0.752746	-0.40955	-1.02664	-0.351947	0.30145	0.0718532	-0.126489	-0.206049	-0.682479	-0.920287	-0.179014	0.0129593	-0.457959	-0.606785	-0.116557	-0.595607	-0.647857	-0.208507	0.583105	-0.292673	-0.370634	-0.0148886	-0.242593	-0.754249	-0.972822	-0.432348	-0.545049	-0.412897	-0.362947	-0.565422	-0.777501	-0.303321	-0.977511	-0.557824	-0.380983	-0.481285	-0.39165	-0.442735	-0.16157	-0.185589
-1.07246	-0.249468	0		-0.75322	-0.335484	-0.881208	-0.50699	0.648012	-0.0667201	-0.0841082	-0.499769	-0.451368	-0.811456	-0.302652	-0.178438	-0.261759	-0.633274	-0.212411	-0.773761	-0.464415	-0.224739	0.254517	-0.378169	-0.0749232	0.0716277	-0.133623	-0.668194	-0.836031	-0.473005	-0.884007	-0.729833	-0.533092	-0.268566	-0.66431	-0.478825	-0.981866	-0.448077	-0.387482	-0.378587	-0.437838	-0.31799	-0.117589	-0.094845
-1.23942	-0.246231	0		-0.729544	-0.142905	-0.932316	-0.60099	0.541549	0.061708	-0.530811	-0.303232	-0.498295	-0.949237	-0.478595	-0.201067	-0.153226	-0.816387	-0.42085	-0.799123	-0.529026	-0.0952044	0.265153	-0.253797	0.0364786	0.0663356	0.034655	-0.51806	-0.891641	-0.176713	-0.853166	-0.732923	-0.395629	-0.278388	-0.689127	-0.368584	-0.836575	-0.406331	-0.272834	-0.2697	-0.48763	-0.171932	0.142481	-0.141273
-1.20482	-0.236547	0		-0.680147	-0.0677111	-0.688619	-0.614213	0.341644	0.221862	-0.509855	-0.383018	-0.269691	-0.664018	-0.308852	-0.183889	-0.313442	-0.924476	-0.260597	-0.752713	-0.612819	-0.114034	0.719331	-0.200754	0.452399	-0.130294	0.0540272	-0.101397	-0.639562	0.149181	-0.584739	-0.508842	-0.31302	-0.121696	-0.781111	-0.0876652	-0.529006	-0.373109	-0.393204	-0.607254	-0.909827	0.00934697	0.0722901	-0.249669
-1.04748	-0.199163	0		-0.610672	0.207536	-0.628295	-0.55468	0.0914233	-0.068616	-0.0159945	-0.393461	-0.134601	-0.517075	-0.0822179	-0.236633	-0.405643	-0.89944	-0.0744009	-0.627453	-0.562134	-0.176042	0.656386	0.15163	0.783517	-0.122242	0.233436	0.242471	-0.556199	0.223634	-0.537217	-0.512249	-0.0564005	0.0135887	-1.01174	0.0412575	-0.35725	-0.261869	-0.332279	-0.759422	-1.03748	-0.258623	0.10978	-0.23096
-1.02234	-0.143705	0		-0.588347	0.198767	-0.40566	-0.724207	0.0657166	-0.158168	0.0674186	0.0379212	-0.122671	-0.207118	-0.077285	-0.269694	-0.370171	-0.981397	-0.0756915	-0.301087	-0.655555	-0.176042	0.149164	0.405966	0.609639	-0.0091864	0.533098	0.755784	-0.315453	0.3878	-0.593594	-0.557315	-0.0226703	0.00101714	-0.987345	0.507755	-0.393206	-0.402388	-0.223335	-0.66911	-0.962669	-0.0464374	-0.440652	-0.340355
-1.01824	-0.0665251	0		-0.457051	-0.0593027	-0.531429	-0.555826	-0.370682	-0.633074	0.178793	-0.0435398	-0.27575	-0.0860384	-0.127828	-0.173727	-0.171025	-0.721092	-0.127991	-0.427413	-0.776198	-0.175717	-0.272711	0.505573	0.718812	0.0148368	0.139087	0.49168	-0.461108	0.0648674	-0.54497	-0.445929	-0.0231158	-0.21543	-0.985874	0.710793	-0.0696351	-0.414545	-0.0672633	-0.679853	-0.858791	-0.155744	-0.264004	-0.48307
-1.01393	0.0121646	0		-0.411299	0.121445	-0.556862	-0.402245	-0.864954	-0.559759	0.400271	0.25609	-0.391003	-0.272081	-0.190468	-0.241004	-0.544141	-0.718983	-0.225592	-0.210853	-1.07371	-0.181236	-0.323849	0.411066	0.718883	-0.130035	0.369597	0.61095	-0.503063	0.0829562	-0.332964	-0.229496	0.1491	-0.467917	-0.783313	0.613089	-0.100471	-0.490418	-0.179682	-0.444529	-0.792772	-0.419826	-0.205171	-0.693519
-0.940511	0.0693519	0		0.0720221	-0.0337445	-0.424451	0.0624283	-0.526492	-0.644611	0.384259	0.107708	-0.236066	-0.320232	-0.382006	-0.474504	-0.623228	-0.64436	-0.44882	-0.329102	-0.983815	-0.310446	-0.513896	0.263695	0.592514	-0.24769	0.301274	0.699876	-0.394223	-0.191148	-0.286334	-0.209341	0.279329	-0.305529	-0.546721	0.825042	0.377208	-0.482209	-0.116314	-0.300055	-0.524083	-0.262696	-0.0330872	-0.712544
-0.999266	0.09517	0		-0.00511683	-0.376425	-0.631165	-0.00045533	-0.891806	-0.399665	0.450042	0.0181996	-0.454811	-0.448368	-0.540165	-0.757427	-0.332364	-0.79002	-0.647952	-0.532514	-0.916061	-0.31629	-0.795255	0.012458	0.730074	0.167824	0.232731	0.658998	-0.600963	-0.617972	-0.635445	-0.504733	0.464858	-0.453942	-0.700404	0.614743	0.272712	-0.459236	0.00785	-0.239743	-0.35944	-0.118272	0.465705	-0.682136
-1.07386	0.0798922	0		-0.0544894	-0.59558	-0.640915	0.116426	-0.935527	-0.0382208	0.0426497	-0.0997659	-0.516801	-0.503495	-0.755667	-0.821451	-0.141723	-0.592936	-0.773098	-0.564842	-0.830354	-0.316615	-0.519888	-0.115909	0.175502	0.168605	-0.0733641	0.483024	-0.605854	-0.273924	-0.15995	-0.144448	-0.0526658	-0.501293	-0.378407	0.803012	0.119776	-0.488178	0.120013	-0.108735	-0.318982	-0.0363363	0.222527	-0.585474
-1.05707	0.0462735	0		0.112682	-0.756403	-0.86409	0.296977	-0.893693	0.149858	-0.0409715	-0.485147	-0.521733	-0.677759	-0.701391	-0.906284	0.0370851	-0.564094	-0.785636	-0.989928	-0.786687	-0.305577	-0.350255	-0.0650006	0.0308119	0.0497985	0.0298163	-0.0634907	-0.870119	-0.63608	-0.107183	-0.0400224	0.309862	-0.405136	-0.531972	0.380174	0.288577	-0.379113	0.117731	-0.462776	-0.603553	-0.12177	0.477302	-0.626446
-0.917096	0.0151727	0		0.130082	-0.781286	-0.821421	0.325183	-0.566635	0.158874	0.0240555	-0.618552	-0.470914	-0.687604	-0.724822	-1.06695	-0.211784	-0.739862	-0.786233	-0.997229	-0.706888	-0.306551	-0.310979	0.475556	-0.00962253	-0.103129	0.0396434	0.0375799	-0.816169	-0.764031	-0.0278303	0.0780508	0.185031	-0.275539	-0.506293	0.113807	0.396715	-0.373441	-0.0498714	-0.580498	-0.603553	0.117028	0.543378	-0.475585
-0.882031	0.00212729	0		0.0733273	-0.89485	-0.818678	0.252369	-0.517879	0.254244	-0.294441	-0.616941	-0.476289	-0.774233	-0.495668	-0.987886	0.175747	-0.530604	-0.516465	-1.10034	-0.543766	-0.196819	-0.456289	0.630861	-0.136135	0.0283755	0.480886	0.194025	-0.800455	-0.61708	-0.0810745	-0.0638482	0.0149912	-0.255808	-0.569099	0.247703	0.261361	-0.451801	0.036968	-0.739937	-0.722707	0.18011	0.191212	-0.402685
-0.84325	-0.00661793	0		-0.026033	-0.91434	-0.730591	0.109174	-0.682602	0.593855	0.233322	-0.616099	-0.358281	-0.551773	-0.0746122	-1.0185	-0.0374219	-0.561409	-0.0739235	-0.847245	-0.56668	-0.162407	-0.27105	0.626875	-0.0786555	0.16291	0.617593	0.0852228	-0.69277	-0.503194	-0.265198	-0.228988	-0.0174024	-0.151826	-0.7653	-0.0122899	0.0200393	-0.359519	0.168338	-0.894143	-0.986708	0.148261	-0.0460946	-0.254858
-0.929189	-0.00242247	0		0.101368	-0.971034	-0.347253	0.325327	-0.435501	0.551842	-0.0389736	-0.631117	-0.263387	-0.65541	0.044132	-0.952811	-0.165745	-0.427452	0.0915365	-0.529949	-0.568722	-0.147473	-0.180541	0.915515	-0.504596	-0.149587	0.377177	-0.112541	-0.316423	-0.302423	0.184049	0.125799	-0.240776	-0.101434	-0.57258	-0.143047	0.191168	-0.243547	0.0492212	-0.89345	-0.807901	0.0507485	-0.563312	-0.117687
-0.962449	0.0140406	0		0.331554	-0.972366	-0.186067	0.350279	-0.27446	0.192113	0.0908756	-0.530695	-0.356433	-0.528215	0.235977	-0.896258	-0.0792527	-0.597341	0.204473	-0.555081	-0.80226	-0.147473	-0.29333	1.09451	-0.467283	-0.226658	0.67185	-0.171739	-0.152649	-0.706063	-0.24516	-0.252741	0.211869	-0.221159	-0.599	-0.142524	0.315312	-0.272595	-0.0481227	-0.706854	-0.724841	0.243147	-0.617553	-0.401087
-0.894312	0.0486381	0		0.475802	-0.850393	-0.261944	0.464151	-0.27076	0.0572304	0.440676	-0.236012	-0.433753	-0.490153	0.243573	-0.904258	-0.0290156	-0.481107	0.280861	-0.111304	-0.807752	-0.158511	-0.21121	1.03935	-0.59703	-0.190609	0.45478	-0.0668166	-0.208586	-0.58319	-0.29012	-0.405435	-0.149178	-0.302763	-0.513696	0.0989604	0.342274	-0.33488	0.0858703	-0.454565	-0.299261	0.456925	-0.523147	-0.419275
-0.853228	0.10332	0		0.44587	-0.861521	-0.135201	0.385488	-0.28828	0.0721759	0.308499	-0.24023	-0.240029	-0.265935	0.237325	-0.626705	0.170256	-0.51665	0.260672	0.0858532	-0.830859	-0.158836	-0.230344	0.648882	-0.468547	0.0622461	0.351062	0.00864166	-0.0811555	-0.418036	-0.40167	-0.541355	-0.0769085	-0.124999	-0.467744	0.0886673	-0.0139923	-0.156703	0.129735	-0.415162	-0.378038	0.278599	-0.701425	-0.505089
-0.926832	0.154278	0		0.475611	-0.88535	-0.0189993	0.372202	0.193094	-0.053015	0.229127	0.0886098	-0.236837	-0.077507	0.0850682	-0.499472	0.384639	-0.825316	0.0457347	0.41623	-0.923986	-0.268891	0.0251807	0.340096	-0.347649	0.243123	0.149372	-0.323849	0.0186845	-0.418027	-0.382392	-0.485517	0.224173	-0.112534	-0.714174	-0.156424	0.299417	-0.0704712	0.0540536	-0.536802	-0.348148	0.693884	-0.410127	-0.521535
-0.948136	0.187336	0		0.347981	-0.796844	-0.110969	0.33025	0.0694046	-0.270178	-0.279061	0.161327	-0.424532	-0.325543	0.116585	-0.202407	0.621839	-0.682	0.0733565	0.611971	-0.991099	-0.301356	-0.0563263	0.251417	-0.404253	0.0792014	0.169591	0.0296915	-0.0645991	-0.368145	-0.234562	-0.349517	0.250749	-0.265792	-0.538847	0.0141467	0.196283	-0.109224	-0.161025	-0.513912	-0.384384	0.382769	0.0654422	-0.654003
-0.860134	0.192799	0		0.018044	-0.846675	-0.15107	-0.0694356	-0.031046	-0.591364	-0.332309	0.199621	-0.382578	-0.342998	-0.100975	-0.115327	0.709733	-0.653564	-0.134233	0.442028	-1.19456	-0.316615	-0.0665674	-0.0868752	-0.463685	0.0658697	0.161579	0.129426	-0.115587	-0.560849	-0.511403	-0.552832	0.156425	-0.169468	-0.684628	0.168316	-0.317636	-0.328943	-0.195846	-0.683699	-0.632664	0.648238	0.329276	-0.882355
-0.807445	0.164039	0		-0.0110982	-0.885415	-0.262831	-0.107933	-0.0503835	-0.455362	-0.443396	0.12998	-0.301737	-0.520456	-0.391459	0.126828	0.537467	-0.486981	-0.424687	0.431393	-0.988491	-0.316615	-0.0111536	0.180475	-0.484249	0.160557	0.0445878	0.138878	-0.203889	-0.638889	-0.330705	-0.31252	0.100509	-0.0844004	-0.775532	-0.107412	-0.231178	-0.361286	-0.325215	-0.999763	-0.873394	0.278327	0.374057	-0.638341
-0.76288	0.11446	0		-0.324945	-0.798565	-0.0692344	-0.280561	-0.252297	-0.49563	-0.799322	0.225763	-0.4243	-0.619062	-0.62889	0.0783124	0.623326	-0.705597	-0.704399	0.458	-0.978625	-0.315965	-0.303516	0.171937	-0.144259	0.173502	-0.248023	0.136852	-0.0146361	-0.574221	-0.553142	-0.514286	0.27773	-0.148696	-0.796928	-0.16542	-0.539399	-0.410721	-0.364412	-1.09593	-1.30243	0.0878976	0.363173	-0.526518
-0.794155	0.0462107	0		-0.443214	-0.592037	-0.000580602	-0.351765	-0.359203	0.0642191	-0.380455	0.271982	-0.373218	-0.77355	-0.76511	-0.242316	0.530394	-0.87704	-0.856016	0.315946	-1.01583	-0.293565	-0.389872	0.0106634	-0.156126	-0.0593393	-0.0929744	-0.0661557	0.0439472	-0.556911	-0.351508	-0.363208	0.332729	-0.0541107	-0.949646	-0.153374	-0.323159	-0.367116	-0.0167543	-1.17028	-1.44661	0.0558137	0.398232	-0.686655
-0.906558	-0.0229815	0		-0.542645	-0.447938	-0.215671	-0.669337	-0.618284	0.0489711	0.203895	0.053684	-0.435041	-0.810393	-0.731204	-0.134228	0.152161	-0.695338	-0.738118	0.145641	-1.03739	-0.293565	-0.519506	0.285117	-0.249942	-0.235036	-0.424312	-0.0538328	-0.188206	-0.623012	-0.212655	-0.223404	-0.103379	-0.130718	-0.699253	0.0853885	-0.614905	-0.466857	0.0624055	-0.902398	-1.24078	-0.0878683	0.23406	-0.711771
-0.930621	-0.078263	0		-0.485329	-0.281158	-0.313782	-0.678899	-0.666803	-0.152551	0.259766	0.227697	-0.451656	-0.629795	-0.712614	-0.483693	-0.031363	-0.898081	-0.735363	-0.0596615	-1.04657	0.346967	-0.580831	0.363661	-0.351124	-0.389058	-0.36519	-0.24014	-0.303688	-0.651891	-0.186556	-0.118067	-0.0163671	-0.150522	-0.752689	0.0718165	-0.274959	-0.448559	0.0388018	-0.7682	-1.21194	-0.0231894	-0.453122	-0.80805
-0.977973	-0.095269	0		-0.16442	0.10535	-0.655324	-0.395094	-0.391429	0.0110427	0.296921	0.112647	-0.694078	-0.475521	-0.566341	-0.313379	-0.358423	-0.702185	-0.669531	0.079724	-0.870368	0.347291	-0.442984	0.571773	-0.317322	-0.32017	-0.0546353	-0.427358	-0.639637	-0.451016	-0.335159	-0.261241	0.435623	-0.373351	-0.482054	0.00458293	-0.171953	-0.488766	0.22807	-0.490554	-1.27992	-0.471475	-0.548513	-0.71057
-1.06963	-0.0791521	0		-0.215505	0.152119	-0.744153	-0.265938	-0.316271	0.0956529	0.246213	0.139007	-0.861601	-0.30911	-0.346511	-0.453085	-0.667293	-0.688413	-0.435504	-0.0383983	-0.79963	0.347616	-0.247081	0.488506	-0.179657	-0.404066	0.511795	-0.358103	-0.766084	-0.437274	-0.468773	-0.431258	0.403006	-0.462056	-0.667696	0.0315427	-0.461999	-0.533941	0.575794	-0.474006	-0.566579	-0.372086	-0.611886	-0.708345
-1.11888	-0.0371672	0		-0.0611857	0.328806	-0.565849	-0.260205	-0.165057	0.144624	0.335171	0.0318817	-0.724443	-0.213738	-0.20828	-0.463014	-0.735864	-0.63329	-0.316189	-0.304259	-0.81665	0.347291	-0.1805	0.259124	-0.281587	-0.315977	1.07408	-0.382557	-0.587773	-0.33993	-0.012528	0.0309872	0.529213	-0.405157	-0.801375	-0.0321505	-0.174092	-0.524243	0.542714	-0.684392	-0.364739	-0.469263	-0.499544	-0.745453
-1.09956	0.00523994	0		0.0297698	0.34096	-0.583796	-0.156639	-0.0805779	-0.128065	-0.207891	0.156745	-1.02975	-0.174949	0.120697	-0.428382	-0.434417	-0.559843	-0.00394136	-0.402141	-0.769722	0.325865	-0.118726	0.0749934	-0.356204	-0.0986135	1.10841	-0.282894	-0.578283	0.0957778	-0.339381	-0.230031	0.680514	-0.795648	-0.574192	0.201388	-0.387	-0.63162	0.422761	-0.525326	-0.0553144	-0.448982	0.00985442	-0.699593
-1.03603	0.0319117	0		0.434327	0.393473	-0.495329	0.413494	-0.0984253	-0.138916	-0.715862	0.0582015	-0.998156	-0.159364	-0.020672	-0.721417	-0.637608	-0.689172	-0.175382	-0.302591	-0.789699	0.32554	-0.137983	-0.16849	-0.330364	-0.388927	1.30565	-0.0114061	-0.458733	0.110469	-0.414978	-0.322855	0.811844	-0.734177	-0.676968	0.0952211	0.0612346	-0.588382	0.270799	-0.813043	-0.413141	-0.429508	0.472728	-0.875745
-1.04803	0.0391381	0		0.486684	0.0349008	-0.0939521	0.397346	0.403511	-0.0956328	-0.694289	-0.0652126	-0.627486	-0.068266	-0.239173	-0.605243	-0.508247	-0.735903	-0.43204	-0.38124	-0.499024	-0.316939	0.0175815	-0.603961	-0.0810211	-0.085684	1.18439	-0.0772989	-0.0366569	0.144454	-0.431905	-0.372638	0.970982	-0.333081	-0.587299	0.0984594	0.143196	-0.475089	0.373628	-0.831596	-0.337464	-0.580162	0.531367	-0.48754
-1.05269	0.0488435	0		0.579539	-0.114757	0.0978447	0.584593	0.193882	-0.19889	-0.723886	0.0352901	-0.348191	-0.127244	-0.299932	-0.864651	-0.461953	-0.948799	-0.409412	-0.35052	-0.53204	-0.317913	-0.253087	-0.415118	-0.0376356	-0.411174	0.912733	0.0967142	0.152344	0.1479	-0.242713	-0.220918	0.519909	-0.146247	-0.701846	0.380734	0.440083	-0.203682	0.0968231	-0.808103	0.069392	-0.253541	0.311183	-0.62236
-1.04167	0.0620118	0		0.683268	0.28422	0.335739	0.66708	0.075302	-0.0731541	-0.730334	-0.246221	-0.117057	-0.245912	-0.308487	-1.11025	-0.341917	-1.26181	-0.421119	-0.181786	-0.569513	-0.318563	-0.323209	-0.591551	0.305452	-0.42052	0.451431	0.0304306	0.401181	0.336826	-0.133388	-0.0394045	0.534861	0.0420467	-0.50227	0.297673	0.800773	-0.0192169	0.114256	-0.682548	-0.396262	-0.30217	0.253882	-0.482849
-0.93184	0.0835565	0		0.638235	0.172682	0.3276	0.699255	0.317657	-0.0946445	-0.640348	-0.0967461	0.00130043	-0.0935032	-0.261467	-0.723638	-0.28639	-1.35554	-0.347424	0.148835	-0.598757	-0.318238	-0.156436	-0.335251	0.266442	-0.379645	-0.0507838	0.481496	0.363094	0.159108	-0.226707	-0.0376141	0.403334	0.0989334	-0.307609	0.263766	0.888189	0.0424148	-0.0207819	-0.383207	-0.463303	-0.470093	0.162722	-0.599053
-1.00845	0.11994	0		0.565074	0.0516528	0.313512	0.648191	0.413712	-0.240317	-0.520848	-0.398044	0.223817	0.0582475	-0.380408	-0.352576	-0.297382	-1.22157	-0.471847	0.380166	-0.698467	-0.313693	-0.203379	-0.0842684	0.440694	-0.127538	0.148271	0.528187	0.312951	-0.328769	0.229643	0.273253	0.409388	0.354802	-0.422128	0.277021	1.02916	0.323216	-0.128551	-0.467556	-0.616569	-0.294503	-0.230004	-0.74779
-0.972073	0.16887	0		0.54183	0.000342252	0.381939	0.767593	0.218398	0.00589952	-0.566546	0.112428	0.390814	0.312395	-0.226941	-0.236282	0.137246	-0.889014	-0.349687	0.792193	-0.453817	-0.314018	-0.19273	-0.118601	0.275151	0.14932	0.193916	0.61515	0.362687	-0.248869	0.42203	0.512679	0.603828	0.542037	-0.46795	0.215807	1.062	0.387793	-0.226587	-0.300367	-0.0485941	-0.108468	-0.312173	-0.436625
-0.80035	0.235885	0		0.450571	0.125867	-0.0332077	0.806272	0.14401	0.0977606	-0.676777	0.231381	0.0244203	0.297599	-0.241615	-0.103902	-0.073585	-0.80537	-0.347131	1.13233	-0.730067	-0.313368	-0.284546	0.325466	0.257694	-0.0515705	0.538315	0.589382	-0.0589131	-0.263693	0.584875	0.677135	0.510212	0.114098	-0.758182	0.177298	0.507983	0.124527	-0.23818	-0.51719	0.525909	0.203463	-0.135692	-0.787672
-0.7029	0.301559	0		0.414487	-0.0291195	-0.120879	0.67645	0.0788864	0.177389	-0.476451	0.354941	-0.0684863	0.412833	-0.137962	-0.0637973	0.00489546	-0.622386	-0.253207	1.15482	-0.711517	-0.313044	-0.529938	0.437606	0.109881	0.0990435	0.774625	0.643158	-0.140099	-0.606441	0.678902	0.782365	0.581368	0.161942	-0.946112	0.0336278	0.691644	0.115354	-0.280309	-0.879802	-0.0438358	0.178447	0.130884	-0.735123
-0.49916	0.359897	0		0.300546	-0.382429	-0.0945583	0.537004	0.257826	-0.0500602	-0.391327	0.646831	-0.292458	0.392869	-0.226682	0.264427	0.0500126	-0.403097	-0.389153	1.26262	-0.854672	-0.312394	-0.653935	0.308096	-0.0446098	0.297007	0.707254	0.690893	-0.14578	-0.71617	0.696459	0.753282	0.81322	-0.0654526	-0.900141	0.0244656	0.433783	0.0592408	-0.20268	-0.901248	-0.307973	0.238283	0.329266	-1.05066
-0.490027	0.388998	0		0.565756	-0.519322	0.0270912	0.725731	0.0810612	0.0921737	-0.304389	0.505436	-0.199542	0.222435	-0.000297515	-0.0773887	-0.194162	-0.234087	-0.20271	1.13543	-0.839039	-0.313044	-0.645737	-0.0243965	-0.317686	-0.0424797	0.903664	0.070576	0.0252932	-0.618694	0.650206	0.622015	1.06718	0.0908435	-0.792542	0.0979105	0.482245	0.102865	-0.157376	-0.906869	-0.160624	0.813547	0.282376	-0.977107
-0.485218	0.385206	0		0.395571	-0.449317	0.0790572	0.565493	0.0129569	0.167335	0.00958213	0.818869	-0.141156	0.151167	0.0440216	-0.489543	-0.321886	-0.38685	-0.120262	0.988372	-0.711575	-0.317913	-0.732187	0.102677	-0.655253	-0.258438	0.649181	0.132745	0.105061	-0.46919	0.245635	0.34466	0.874757	0.0704891	-0.766432	-0.258921	0.272639	-0.047714	-0.165412	-0.890105	-0.227512	0.665701	0.364359	-0.711439
-0.41107	0.343309	0		0.31972	-0.463506	0.178636	0.32816	0.0194469	-0.25251	0.0068868	0.161441	-0.111184	0.142206	-0.0346405	-0.495836	-0.675833	-0.599962	-0.153723	0.324936	-0.967748	-0.283501	-0.827367	0.332644	-0.848527	-0.399427	0.521296	0.00189037	0.205294	-0.311923	0.452441	0.567035	0.621453	0.0715849	-0.90783	-0.321918	0.160327	-0.0230385	0.110131	-1.04674	-0.327163	0.158966	0.101536	-0.941062
-0.33992	0.291285	0		0.4561	-0.281204	0.284014	0.39702	-0.317536	-0.405554	0.00671387	-0.165205	-0.280036	0.108691	-0.113955	-0.721423	-0.559791	-0.76575	-0.173614	-0.0848379	-0.872665	-0.28415	-0.601912	0.289367	-1.08446	-0.215667	0.256942	-0.0983487	0.310454	-0.231729	0.407677	0.515843	0.293062	-0.0865271	-0.681375	-0.486627	0.436385	-0.129564	0.0733078	-0.954099	-0.98686	-0.14323	-0.0691175	-0.687018
-0.53732	0.237027	0		0.396518	-0.196566	0.506335	0.389524	0.0342276	-0.595832	-0.201021	-0.0268542	0.0543209	-0.00677355	-0.136254	-0.826686	-0.497915	-1.00423	-0.235994	-0.0167274	-0.798592	0.0645226	-0.301446	0.131862	-0.837443	0.00914261	0.109174	-0.212915	0.519375	-0.0642315	0.370116	0.466531	0.50003	0.0555705	-0.618836	-0.940857	0.166155	0.0609266	0.285485	-0.819108	-0.431476	-0.33655	-0.244832	-0.600949
-0.679369	0.197721	0		0.407617	0.0292582	0.310233	0.474479	-0.167019	-0.63613	-0.0738298	-0.0963009	0.199022	-0.021137	-0.223026	-0.716194	-0.345707	-0.882139	-0.259647	-0.217486	-0.782532	0.064198	-0.21486	0.284965	-0.942466	0.0883639	0.161896	-0.105228	0.335196	-0.0756581	0.348767	0.475406	0.150751	0.223685	-0.796455	-0.967533	0.0492436	-0.111808	0.273999	-0.957385	-0.312115	-0.0995949	-0.426736	-0.542244
-0.689746	0.156575	0		0.245213	0.171257	-0.0063538	0.362909	-0.0980226	-0.870205	-0.0851299	0.0400181	0.0727406	0.138377	-0.423748	-0.486221	-0.448199	-0.92276	-0.377547	-0.260013	-0.672822	0.0651719	-0.210788	0.504014	-0.673029	0.163798	0.0210997	0.219133	-0.00995878	0.111039	0.586015	0.683979	-0.32425	0.0796885	-1.12987	-0.836297	-0.0225947	-0.111148	0.227881	-1.18969	-0.37603	0.127288	-0.603339	-0.407239
-0.75252	0.133424	0		0.603797	0.0635577	0.0149716	0.735576	-0.299436	-0.745952	-0.543684	-0.147985	-0.17614	0.0240477	-0.694135	-0.294002	-0.678741	-0.954604	-0.676429	-0.265957	-0.660307	0.0658212	0.13609	0.203417	-0.371058	0.078632	-0.165581	0.243566	0.00779191	-0.0367092	0.638121	0.686491	-0.225995	-0.0954039	-1.27355	-0.848922	0.467007	-0.18683	0.448925	-1.28038	-0.150096	0.240131	-0.829991	-0.480644
-0.781871	0.129232	0		0.456644	-0.0824095	-0.12636	0.75828	-0.17012	-0.381926	-0.55441	-0.0479359	-0.251767	-0.374329	-0.797591	-0.453771	-0.594886	-1.02847	-0.806561	-0.186818	-0.539908	0.0317331	0.278377	-0.0712154	-0.0389351	0.128076	-0.0573323	0.243082	-0.114712	-0.336266	0.360069	0.33984	-0.105279	-0.171152	-1.00674	-0.873215	0.341188	-0.277731	0.248034	-1.06632	-0.186761	0.19619	-0.684542	-0.319833
-0.788512	0.137456	0		0.562356	-0.195058	-0.255882	0.89985	-0.199451	-0.205616	-0.447349	0.368404	-0.137323	-0.404292	-0.761958	-0.562264	-0.384575	-0.887473	-0.74754	-0.104597	-0.502763	0.0317331	-0.11652	0.103413	0.409024	0.312537	0.264813	0.384405	-0.263908	-0.29299	0.211505	0.213386	-0.221671	-0.111692	-1.13583	-0.729018	0.61585	-0.146697	0.419333	-1.10547	-0.408393	0.416877	-0.288745	-0.433021
-0.728556	0.149865	0		0.468461	-0.115118	-0.663777	0.790724	-0.659847	0.106272	-0.406683	0.347193	-0.527886	-0.529242	-0.773076	-0.47405	-0.406388	-0.991635	-0.733361	0.0227158	-0.357738	-0.317264	-0.185839	0.104093	0.520641	0.433688	0.243625	0.803199	-0.647379	-0.0152702	0.55897	0.599558	-0.357129	-0.382574	-1.13035	-0.623003	0.546194	-0.407822	0.299563	-1.01947	-0.370443	0.466201	-0.160662	-0.210425
-0.691549	0.145634	0		0.492424	-0.230708	-0.135226	0.704288	-0.733728	0.109308	-0.239937	0.459305	-0.0734558	-0.394932	-0.514306	-0.607236	-0.528982	-1.14966	-0.482049	0.276629	-0.101351	-0.317264	-0.201391	-0.225944	0.470277	0.17181	0.442794	0.824121	-0.103464	0.109492	0.724265	0.725912	-0.268151	0.0258769	-1.02815	-0.711195	0.56397	0.0666459	0.210713	-0.957908	-0.286316	0.319092	-0.012246	0.0762995
-0.516669	0.14874	0		0.507875	-0.221245	-0.182226	0.697184	-0.723798	0.0439993	-0.0835394	0.32378	-0.149745	-0.741193	-0.330882	-0.686305	-0.181278	-0.925815	-0.364216	0.289221	-0.172341	-0.317913	-0.300575	-0.113189	0.518325	0.344134	0.645435	0.689123	-0.129614	0.0196738	0.476843	0.595493	0.112709	-0.104472	-0.762171	-0.89936	0.586032	0.0541196	0.339132	-0.586712	-0.400833	-0.112306	0.166129	-0.0257097
-0.465204	0.179772	0		0.199402	-0.0546776	-0.397411	0.301784	-0.687999	0.120592	-0.0533321	0.601955	-0.109416	-0.561027	0.0121307	-0.572723	-0.0857301	-0.69202	0.0146962	0.559261	-0.297769	-0.313044	-0.213511	-0.140353	0.576699	0.504551	0.896419	0.662203	-0.383361	0.172736	0.369992	0.499352	-0.0106144	-0.185948	-0.552467	-0.824	0.125944	-0.211701	0.167438	-0.300799	-0.46749	-0.1507	0.228589	-0.107282
-0.342902	0.240227	0		0.275032	0.507333	-0.36906	0.299086	-0.625464	0.193807	0.0927233	0.733303	-0.0489953	-0.174015	-0.00627646	-0.387937	-0.0370545	-0.472815	0.0108841	0.78204	-0.167963	-0.312394	-0.17858	0.347643	1.19893	0.572758	0.65729	0.715539	-0.366608	0.321414	0.607982	0.831219	-0.0910742	-0.159019	-0.551008	-0.974504	0.170789	0.0446181	0.179944	-0.227673	-0.849906	0.236276	0.0723535	-0.0347874
-0.133045	0.321144	0		0.108958	0.636724	-0.199432	0.111964	-0.606944	0.0782065	0.0248155	0.497453	0.0565286	-0.0203002	0.22901	0.158462	-0.391501	-0.338801	0.185724	0.958326	-0.186078	-0.312719	-0.0638437	0.355869	0.80475	0.160318	0.276711	0.816872	-0.195817	0.443461	0.615911	0.894743	0.27262	-0.084123	-0.487719	-1.14201	-0.112441	0.101976	0.0437322	-0.151828	-0.665846	0.215793	0.0726024	-0.0670797
0.130194	0.378126	0		0.0551835	0.529441	-0.0971838	0.0455044	-0.310235	-0.00719036	0.0166168	0.209725	0.0811191	0.305624	0.544239	0.106851	-0.253179	-0.249668	0.56297	0.702316	-0.239005	-0.313044	-0.13274	0.0973214	0.703845	0.0359293	0.506974	0.800406	-0.106956	0.0990331	0.478613	0.707895	0.00631623	-0.0180566	-0.326287	-0.960869	-0.314788	0.221422	-0.0409577	0.0571116	-1.0099	0.114807	-0.103073	-0.244884
0.424065	0.391447	0		-0.0806596	0.667305	-0.210274	-0.0394461	0.147169	-0.0365064	-0.29338	0.251937	-0.383197	0.0757535	0.691928	0.315816	-0.272962	0.133272	0.767563	0.837477	-0.393671	-0.313044	-0.271063	0.467254	1.00545	-0.0537486	0.105913	0.848596	-0.259641	0.522166	0.413402	0.652661	-0.265203	-0.486644	-0.0835118	-0.609438	-0.174994	-0.0710188	0.0864637	0.29937	-0.785111	0.117015	-0.311636	-0.478501
0.684906	0.389447	0		-0.306136	0.727977	-0.226911	-0.219398	0.0539392	-0.0552841	-0.574824	0.25192	-0.58068	0.632146	0.442947	0.0733264	-0.280028	0.0256775	0.537997	0.95491	-0.151	-0.313368	-0.102044	0.231818	1.13629	-0.033353	-0.0918638	0.936335	-0.298276	0.596771	0.364487	0.565615	-0.415324	-0.595643	0.0556285	-0.658469	-0.386751	-0.220715	-0.140508	0.267041	-0.659135	0.232857	-0.299376	-0.168723
0.712425	0.376551	0		-0.477648	0.680579	0.303072	-0.239087	0.452479	-0.088866	-0.436664	0.206851	-0.312293	0.643517	0.232959	0.273702	-0.172889	0.0315473	0.332106	0.873777	0.119519	-0.318887	0.107954	0.600155	1.59861	-0.093425	0.0347695	0.918995	0.259483	0.591835	0.59538	0.791397	-0.477242	-0.218589	-0.0548601	-0.444954	-0.450343	0.112442	-0.308732	0.0543056	-0.438626	0.469523	-0.375278	-0.0191847
0.717842	0.385138	0		-0.474979	0.277995	0.54712	-0.307382	0.2364	-0.350563	-0.509418	0.170783	-0.239075	0.889799	0.480145	0.25265	-0.321576	-0.161407	0.550622	1.03165	0.290115	-0.318887	0.195794	0.247025	1.21179	-0.0505153	-0.106776	0.837147	0.524729	0.461332	0.631466	0.782114	-0.278687	-0.175826	-0.163944	-0.304117	-0.54975	-0.0142645	-0.058157	-0.259027	-0.246773	0.349667	-0.0213683	0.121665
0.749856	0.414828	0		-0.494889	-0.015827	0.545053	-0.341738	0.532378	-0.148728	-0.220889	0.232312	-0.221318	0.678719	0.970928	0.0289384	-0.0594872	0.0113014	1.0124	1.18485	0.343531	-0.318887	0.420227	0.139862	1.49432	0.164272	0.0887438	0.93087	0.512883	0.402396	0.693076	0.820123	-0.0316204	-0.0949868	0.131985	-0.242052	-0.742451	-0.0903332	0.0766347	-0.0084697	0.0746458	0.465061	0.211277	0.123789
0.836126	0.471771	0		-0.736332	0.108412	0.885915	-0.617942	0.773606	-0.386746	-0.220006	0.562099	0.178723	0.253099	0.798004	0.423671	0.0881251	0.376843	0.742898	1.43969	0.461961	-0.318238	0.667662	0.395869	1.79612	0.0573563	-0.169326	0.705163	0.866293	0.454461	0.114885	0.292766	0.444127	0.128023	0.102406	-0.198849	-0.625891	0.000382538	0.720307	-0.245811	0.294786	0.481329	0.400785	0.317179
0.864865	0.540832	0		-0.549158	0.119956	0.554218	-0.581118	0.36212	-0.216477	-0.265826	0.336304	0.0870918	0.153366	0.784918	0.169719	0.145387	0.384473	0.728018	1.29076	0.673818	-0.27506	1.14036	-0.0943226	1.84077	0.151239	0.0313322	0.767147	0.535876	0.08717	-0.350444	-0.177018	0.451073	-0.0925434	0.294538	-0.254062	-0.71064	-0.0731059	0.620637	0.0360079	0.286397	0.591247	0.82716	0.45669
0.810551	0.603363	0		-0.143836	0.19516	0.574602	-0.24795	0.65288	0.19896	-0.177004	0.342781	0.356854	-0.397936	1.15155	0.277834	-0.0745376	0.314921	1.09283	1.16005	0.726209	-0.274735	0.955735	-0.049166	2.10297	0.276468	0.162461	0.859946	0.556257	0.22463	-0.410236	-0.302844	0.531061	0.0222687	0.256778	0.0890909	-0.508168	0.175705	0.698127	0.0703692	0.382675	0.252842	0.847279	0.231752
0.940475	0.645026	0		0.144493	0.241956	0.0727984	-0.100552	0.414587	-0.0126865	-0.34635	0.47017	0.232737	-0.477088	1.40075	0.0643213	-0.00340878	0.361895	1.26694	1.47517	1.10205	-0.27506	1.00266	-0.399822	2.01822	0.318753	0.140673	1.00318	0.0597804	0.572494	-0.827934	-0.740312	0.974572	-0.183485	0.401116	0.300554	-0.134679	0.0530039	1.1615	0.27006	0.548163	-0.215617	1.12682	0.684735
1.03676	0.660732	0		0.087572	0.186936	0.109271	-0.282445	0.870575	0.0681218	-0.141164	0.508277	0.367725	-1.14903	1.59644	0.125817	0.485382	0.710736	1.53622	1.32527	0.904531	-0.27506	1.00926	-0.376917	2.1507	0.674482	0.183648	1.2941	0.0787891	0.796763	-0.998742	-0.939034	0.624336	-0.0473311	0.651776	0.312874	-0.0843747	0.0833631	1.2913	0.628104	0.884372	-0.119822	0.976157	0.501393
1.16505	0.663121	0		0.00429794	0.359905	0.425507	-0.343047	1.22903	-0.106504	-0.455983	1.05043	0.710779	-1.02852	1.17685	0.100666	0.66416	0.704006	1.10716	1.54935	1.22074	0.146009	0.832161	-0.284602	2.29027	0.867655	-0.0345051	1.19546	0.395478	0.975118	-1.02845	-0.954266	0.593712	0.332272	0.653347	0.401651	0.0157832	0.352594	1.06939	0.690587	0.810859	-0.363196	0.607332	0.828999
1.25654	0.688881	0		0.487549	0.141638	0.323481	0.053384	1.12295	0.0566758	-0.269303	0.883248	0.516008	-0.722126	1.33898	0.0263562	0.587085	0.64393	1.30385	1.59273	1.35009	0.151204	0.75045	-0.469072	1.99862	0.776942	0.387965	1.42687	0.27088	1.03929	-0.201224	-0.185238	0.442699	0.191207	0.849299	0.455954	0.537119	0.357933	0.552354	1.04144	0.999213	-0.103378	0.518506	0.905531
1.40564	0.766496	0		0.210143	0.130779	0.548128	-0.10799	1.60747	-0.165166	-0.0477969	0.840234	0.816489	-0.493188	1.5264	-8.64305e-05	0.798682	0.536023	1.40921	1.73244	1.38985	0.10835	0.569555	0.109109	1.71914	1.15806	0.275468	1.57506	0.496111	1.21917	0.11463	0.179623	0.911043	0.562894	0.601051	0.310107	0.598976	0.596653	0.328747	0.720561	0.96942	-0.292479	0.393	1.01503
1.67291	0.88035	0		-0.0803894	0.137624	0.733687	-0.297245	1.18927	-0.136607	-0.21159	0.790687	1.06819	-0.678259	1.41028	0.38817	0.817678	0.985826	1.29822	1.81684	1.42037	0.703431	0.743014	0.276578	1.4998	0.711112	0.0624177	1.7149	0.670531	1.15183	0.303545	0.462012	0.861745	0.958635	0.676495	0.140454	0.424455	0.440173	0.302486	0.692042	1.22993	-0.0169343	0.633171	1.15922
1.74896	1.00475	0		-0.582245	0.0398404	0.730153	-0.735586	1.65987	0.115298	-0.15748	0.438515	0.7978	-1.09771	1.27437	0.859281	0.660996	1.50206	1.18762	1.57176	1.01543	0.719339	0.217066	0.0936379	1.12143	0.485318	-0.21335	1.63085	0.60234	0.901168	0.215367	0.392686	0.702306	0.592408	0.877108	-0.686493	-0.079556	0.141351	0.388394	0.822999	1.05584	-0.193806	0.401756	0.52796
1.72541	1.05134	0		-0.456839	-0.00411632	0.35693	-0.538729	1.57142	0.541838	0.0611734	0.914036	0.401332	-0.738538	1.34515	0.800513	0.220378	1.1496	1.21424	1.8051	1.21019	0.719014	0.324843	0.151082	1.01276	-0.0538482	-0.187403	1.78417	0.190425	0.886771	0.15901	0.295118	0.9486	0.152948	0.624496	-0.61846	0.20154	-0.110529	0.531377	0.60576	1.09263	-0.214096	0.280375	0.789352
1.71914	1.02482	0		-0.57298	0.330128	0.296813	-0.639626	1.14252	0.673736	0.269167	0.53382	0.2351	-0.728429	1.55686	0.767621	-0.0336559	0.949237	1.49387	1.81857	1.2401	0.298594	0.710806	-0.00990781	0.918005	-0.345285	0.00267931	1.78084	0.147999	0.832191	-0.103802	0.0308669	0.631334	-0.0974342	0.740369	-0.826442	-0.0948367	-0.0843213	0.827761	0.726897	1.29547	0.435809	0.0255463	0.74921
1.83572	0.927909	0		-0.60297	0.490461	0.196058	-0.49924	0.914734	0.869791	0.226729	0.189971	0.117971	-0.768	1.68379	0.482785	0.00351086	0.798157	1.62307	1.64159	1.21904	0.293075	0.739582	0.0535438	0.865802	-0.205908	-0.16655	1.44145	0.0185959	1.05512	-0.913204	-0.7296	0.643704	-0.225892	0.814452	-0.759982	-0.571855	-0.262169	1.1229	0.754137	1.14066	0.0783369	0.155059	0.801357
1.66229	0.803514	0		-0.436559	0.389339	-0.0692673	-0.319777	0.615062	1.20648	0.0556952	0.609816	0.0180605	-0.838869	1.68547	0.755007	-0.0463997	0.802478	1.68843	1.72959	1.27322	0.292751	0.89975	-0.240253	0.893835	-0.246181	-0.2941	1.3404	-0.264257	0.849265	-0.652307	-0.598804	0.308473	-0.358615	1.0897	-0.790092	-0.754991	-0.355465	1.20234	0.974009	1.35723	0.267057	0.0334777	0.844994
1.58903	0.726945	0		-0.563474	0.498407	-0.437604	-0.613303	1.16131	1.27322	0.418439	0.871072	-0.56601	-0.777586	1.94795	0.879728	0.216533	0.875725	1.98808	1.6939	1.09141	-0.30233	0.993568	-0.524538	1.08218	-0.018325	-0.0262468	1.68187	-0.627115	1.17628	-1.07171	-1.10153	0.163016	-0.997953	1.13058	-0.916911	-0.764895	-0.761386	1.29454	1.2481	1.69794	0.0192428	-0.160184	0.445767
1.61677	0.710326	0		-0.132572	0.425331	-0.177446	-0.157895	0.759901	1.37113	0.420743	1.09237	-0.299223	-0.742459	2.45987	0.71319	0.197788	0.627509	2.55717	1.39613	1.20811	-0.315316	1.31945	-0.338802	1.20955	-0.0511245	0.165034	1.63384	-0.35331	1.10594	-1.13109	-1.16161	-0.0400464	-0.678868	1.08542	-0.483599	-0.484577	-0.621786	1.05275	1.21334	1.79421	0.405992	0.134545	0.848421
1.4435	0.725233	0		-0.533991	0.624403	-0.168788	-0.404099	0.40938	1.22341	-0.0667461	0.686776	-0.45848	-0.923902	2.48355	1.25814	0.358063	1.38425	2.60384	1.06831	1.32633	-0.291617	1.50696	-0.0024557	1.29289	0.102161	0.327239	1.39731	-0.328623	0.922958	-1.51302	-1.51652	-0.156621	-0.753072	1.16378	-0.516553	-0.921443	-0.753141	0.871768	1.23395	1.50955	0.586044	-0.0480762	0.812392
1.45508	0.72791	0		-0.498838	0.24005	-0.447164	-0.409813	0.327473	0.991634	0.03431	0.601623	-0.754334	-0.743216	2.15116	1.29866	0.84681	1.54599	2.25632	0.810685	1.39351	-0.291617	1.63175	-0.172589	1.45524	0.468184	0.34692	1.29796	-0.667519	0.782148	-1.32589	-1.41419	-0.140713	-1.01278	1.06138	-0.44642	-0.790698	-1.11403	0.773265	1.1116	1.44744	0.266638	0.0533036	0.932035
1.65475	0.704616	0		-0.44676	0.24166	-0.642445	-0.480653	0.764113	0.582661	0.196042	1.18908	-0.93715	-0.641112	1.82886	1.66342	1.21098	2.03927	1.91427	0.880403	1.60943	-0.290967	2.02877	-0.0951396	1.83506	0.759951	0.36088	1.34257	-0.856134	1.27908	-0.937048	-0.989458	-0.0985042	-1.05216	1.06661	-0.86973	-0.320105	-1.19276	0.515588	0.980428	1.73788	0.647333	-0.166017	1.0937
1.74254	0.680834	0		-0.518	0.428161	-0.507328	-0.435982	0.740494	0.69815	0.166533	0.942955	-0.9466	-0.468922	2.03109	1.54864	1.51656	2.11867	2.13504	0.743486	1.55379	-0.290967	2.06191	0.0335487	1.70149	0.67543	0.398585	1.308	-0.710659	1.59761	-0.89451	-0.909457	-0.157368	-1.00457	0.806637	-1.0792	-0.080475	-1.09845	0.857292	0.856562	1.64211	0.759426	-0.014335	1.06914
1.88724	0.691759	0		-0.507218	0.422029	-0.433909	-0.3425	0.617801	0.874924	0.0436282	0.645317	-0.723985	-0.397882	2.09553	1.37924	1.21402	2.09481	2.16771	0.531699	1.76522	-0.28902	1.84929	0.545875	1.46647	0.590379	0.185085	0.837595	-0.646942	1.22538	-0.986175	-0.985584	0.0224999	-0.869875	0.610777	-1.12882	-0.138909	-0.998342	1.15851	0.6345	1.12233	0.67966	-0.207967	1.37229
1.9733	0.730931	0		-0.509562	0.298502	-0.60522	-0.41428	0.677821	0.715234	0.0156805	0.552603	-0.96636	-0.288096	1.93494	1.29121	1.22686	2.11976	2.03578	0.927161	1.69247	-0.291941	1.76541	0.563508	1.5089	0.701519	0.303196	0.926606	-0.800779	1.09713	-0.692289	-0.701422	-0.159386	-1.07227	0.54461	-1.14229	-0.0573478	-1.24683	1.31107	0.520384	1.40583	0.318107	0.102019	1.25398
2.06193	0.791867	0		-0.0705797	0.273416	-0.493489	-0.160866	0.900051	0.321015	0.15096	0.748896	-0.893799	-0.402794	1.6548	0.948986	1.29506	1.66233	1.7005	0.994457	1.59566	-0.31629	1.65964	0.451812	1.39164	0.641579	0.263552	0.677824	-0.69116	1.23349	-0.801299	-0.795432	0.0774458	-1.03671	0.770633	-0.94505	0.361283	-1.19212	0.979916	0.909653	1.88185	-0.142815	0.216494	1.16626
1.97911	0.823619	0		-0.157391	0.591454	-0.295729	-0.283187	1.04705	0.399857	0.0130489	0.907074	-0.559684	-0.84319	1.75128	1.05234	1.14229	1.52419	1.75932	1.02379	1.52577	-0.317264	1.24578	0.957894	1.01477	0.51508	0.278006	0.873981	-0.449614	1.33115	-0.92083	-0.861458	0.294373	-0.802252	0.835204	-0.854798	0.281328	-1.07324	1.08017	0.88831	1.85916	-0.372509	0.375165	0.944645
1.93753	0.797208	0		-0.420307	0.777891	-0.160923	-0.500265	0.689794	0.473202	-0.0784684	0.468923	-0.381674	-1.07065	1.8266	0.865412	0.886208	1.104	1.84022	0.993745	1.2309	-0.317913	0.824725	1.11221	0.483755	0.23938	0.139818	1.34981	-0.260162	0.934442	-1.14187	-1.13788	0.279473	-0.723669	0.705151	-0.888305	-0.253274	-0.988178	1.28528	0.842145	1.37167	-0.585307	0.267387	0.566587
2.04174	0.717948	0		-0.137435	0.962413	-0.184348	-0.331644	0.466777	0.0473172	-0.0221918	0.503145	-0.327217	-1.426	1.70942	0.868967	0.571762	0.924687	1.69506	1.01751	1.21753	-0.317913	0.830608	1.19361	0.79866	0.0279932	0.361788	1.33947	-0.26654	0.916153	-1.3341	-1.29067	0.404409	-0.733315	0.681921	-0.35373	0.105002	-1.14542	1.14162	0.728717	1.37285	-0.609166	0.0474124	0.347709
2.07165	0.653127	0		-0.0106493	1.00408	0.0368556	-0.204497	0.479826	-0.14181	-0.166541	0.425958	-0.463638	-1.44983	1.76622	0.936394	0.742794	1.08655	1.68616	1.10654	1.28042	-0.319861	1.02973	0.974338	0.622064	-0.0502803	0.416327	1.45355	-0.0248859	1.27976	-0.896139	-0.8529	0.761511	-0.790961	0.842617	-0.595656	0.233669	-1.07352	1.22229	0.835972	1.57978	-0.60258	-0.0870106	0.564441
2.11291	0.632047	0		0.00661738	1.78656	-0.169562	-0.17548	0.733124	-0.145209	0.0542286	0.832859	-0.430542	-1.30178	1.5268	0.923646	0.946478	1.12499	1.39959	1.26129	1.32114	-0.320186	1.01624	1.12032	0.25372	0.172579	0.0882591	1.31472	-0.244622	1.87063	-1.15882	-1.09805	0.964023	-0.808054	0.814933	-0.231703	0.0395847	-1.09205	0.687941	0.897278	1.37205	-0.327488	-0.488132	0.580128
2.1255	0.64837	0		0.119616	1.6362	-0.123117	0.0364026	0.388592	-0.0691706	0.450786	0.460868	-0.162854	-0.819584	1.49094	0.87465	1.17077	1.04287	1.35055	1.2542	1.54147	-0.319861	1.00054	0.880228	0.619396	0.606462	0.283938	1.50433	-0.183534	1.69855	-0.735367	-0.63272	1.02662	-0.558093	0.769955	-0.11562	0.132437	-0.882187	0.955836	0.76811	1.05941	-0.298047	-0.359796	0.817917
2.2227	0.695977	0		0.614334	1.31358	0.225275	0.595617	0.133608	0.00149253	0.646181	0.25303	0.189563	-0.1175	1.65366	1.32541	1.09774	1.17384	1.56217	1.11094	1.40732	-0.319861	0.873902	0.889616	0.827502	0.319063	0.157816	1.45749	0.168601	1.48343	-0.252526	-0.192306	0.800142	-0.190351	0.696889	5.52535e-05	0.677518	-0.45467	0.686041	0.790371	1.1775	0.10758	-0.33053	0.714928
2.3172	0.770299	0		0.844816	1.34229	1.23822	0.727284	0.447595	0.124646	0.955158	0.337972	0.538444	-0.240742	1.71759	1.55577	1.14987	1.67483	1.61764	1.05576	1.5099	-0.319861	1.09248	0.53301	1.10117	0.477171	0.338177	1.1455	1.14108	1.6859	-0.169916	-0.0641722	0.856962	0.137262	0.62244	0.539486	1.10083	-0.128816	0.682092	0.851965	1.38115	0.191954	-0.348291	0.747963
2.44542	0.872832	0		0.641918	0.821098	1.04532	0.515335	0.614815	0.43715	1.02119	0.443316	0.177212	0.0276647	1.35378	1.66521	1.07622	1.93116	1.24123	0.824477	1.56376	-0.319537	1.29544	0.30004	0.880511	0.433366	0.0769425	0.792084	0.947013	1.24602	-0.53856	-0.490991	0.853581	-0.243211	0.827785	0.293135	0.722785	-0.497312	0.484207	1.09156	1.4164	-0.00625085	-0.0261808	0.859337
2.51992	0.981344	0		0.74033	0.675418	1.07657	0.613164	0.406929	0.130919	1.16881	0.86066	0.595808	0.598269	1.14945	1.6916	1.20615	1.62537	1.13078	1.1381	1.66512	-0.315641	1.30487	0.219512	1.15712	0.673439	0.380341	1.05847	0.973101	0.9367	-0.527118	-0.411688	0.319624	0.105542	0.74043	0.901339	0.974548	-0.0920096	0.0620267	0.882436	1.16744	0.147193	0.24311	0.857655
2.50206	1.10964	0		0.943823	-0.00396831	1.75375	0.857916	0.376239	0.0179709	0.943218	0.764691	1.19839	0.807562	0.872717	1.72712	1.14824	1.49249	0.85664	0.825878	1.8697	-0.315316	1.55435	0.755497	1.537	0.63907	0.718905	1.27918	1.69894	0.280415	-0.136141	0.0176764	0.252832	0.739294	0.739672	0.987936	1.68596	0.697073	0.562537	0.839119	1.13737	0.151395	0.0233597	0.894762
2.51168	1.20718	0		0.608436	0.0400624	1.76323	0.552034	0.496689	-0.0970446	0.469339	1.22308	1.2748	0.460867	1.04907	1.51013	1.20839	1.6821	0.986839	0.773946	1.53405	-0.314991	1.51766	1.14199	0.859676	0.408614	0.534402	1.24671	1.69402	0.333448	-0.102359	-0.0105117	0.529934	0.868812	0.836917	0.935633	1.32174	0.753287	0.469618	0.993778	1.42962	0.458161	-0.139694	0.653498
2.46385	1.23802	0		0.245445	0.384001	1.41338	0.144148	0.382729	-0.335769	0.137796	1.51455	0.838704	0.322875	0.899675	1.17058	1.19613	1.66895	0.733543	0.859977	1.87543	-0.314342	1.83675	0.932657	0.711254	0.746177	0.975539	1.03258	1.34003	0.423427	-0.309508	-0.207501	1.04881	0.533308	0.652612	1.01183	1.02877	0.522143	0.451627	0.821002	1.06525	0.320604	-0.400648	1.14145
2.47482	1.22683	0		0.450334	0.438475	0.719965	0.435163	-0.0237735	-0.539166	-0.229136	1.74459	0.609398	0.498072	0.648952	1.14439	1.12663	1.24933	0.53964	1.00795	2.1306	-0.314018	2.15704	1.27565	0.585678	0.948971	0.720077	0.928624	0.655271	-0.0435613	0.0366515	0.197023	0.701232	0.345497	0.753032	0.901051	1.23616	0.226288	0.111879	0.784848	1.11355	0.278557	-0.098954	1.51436
2.48214	1.22036	0		0.444818	0.292934	1.13217	0.556971	0.28206	-0.754332	-0.401519	1.82688	1.25931	1.44457	0.59839	1.30995	1.14031	1.12655	0.548448	1.37139	2.17185	-0.314342	1.71284	1.61995	0.621411	1.04164	0.775735	1.17984	1.0979	-0.12218	0.480848	0.823834	0.378633	1.07303	0.489977	1.33626	1.51784	1.19444	0.021511	0.620633	0.573855	0.21674	-0.414563	1.74907
2.44276	1.23126	0		0.437141	0.313626	1.29014	0.643398	0.143193	-0.552447	-0.677041	1.67717	1.40077	1.36334	0.618035	0.950656	0.956844	0.79488	0.532593	1.3369	2.20336	-0.318238	2.09911	1.79	0.845979	1.08634	0.974966	0.989698	1.25034	-0.331066	0.616596	0.921438	0.569482	1.29048	0.548217	1.51299	1.50356	1.27651	-0.0670328	0.797788	0.757406	0.194644	-0.399086	1.96289
2.45039	1.25634	0		0.739237	0.648555	0.953167	0.925919	-0.237896	-0.623827	-0.471763	1.77199	1.23756	1.67071	0.699092	0.886442	1.12246	0.909009	0.592537	1.55727	2.12784	-0.0348198	1.81791	1.35151	0.6409	1.16461	0.811668	1.05819	0.89081	-0.0785242	0.847823	1.10473	0.696318	1.17604	0.510636	1.1552	1.26542	1.09488	-0.203579	0.887382	0.861208	0.450163	-0.462981	2.24765
2.56617	1.29869	0		0.957128	0.761019	1.39314	1.0983	-0.256359	-0.469713	-0.213846	1.62628	1.3984	1.77378	0.725086	1.20286	1.04419	0.851573	0.640206	1.7668	2.39769	-0.0348198	1.89008	1.45933	0.90932	1.21049	1.05482	1.34889	1.35471	-0.123642	0.91344	1.26175	0.587055	1.30648	0.544061	0.980645	1.6106	1.42219	-0.406733	0.86839	0.901823	0.679753	-0.454762	2.6556
2.52816	1.37097	0		1.14895	0.661672	1.53931	1.21371	-0.0305627	-0.433771	-0.0732347	1.53196	1.54571	1.42364	0.962728	1.15015	0.805836	1.25613	0.959006	1.87419	2.17937	-0.0250804	2.13879	1.54215	0.792732	1.07978	0.749929	1.42921	1.51334	-0.238334	1.13289	1.45482	0.204976	1.4908	0.613428	0.82505	1.69927	1.45274	-0.373644	0.779426	1.05199	0.702745	-0.548957	2.48967
2.48851	1.45931	0		0.914681	0.54438	1.61695	1.09088	-0.339941	-0.272346	-0.173763	1.46708	1.56356	1.85509	1.19719	1.54355	0.783158	1.34732	1.1502	1.94368	1.94645	-0.025405	1.68539	1.35358	0.817889	0.682028	0.689115	1.47543	1.59095	-0.0406477	0.59196	0.835421	0.478015	1.45284	0.562617	1.07047	1.6404	1.48955	0.112337	0.788892	1.3288	0.623863	-0.604281	2.21586
2.65448	1.53385	0		0.993931	0.890576	1.34385	1.00971	-0.824432	-0.25614	0.108348	1.01581	1.30155	1.23322	1.31194	1.36743	0.839795	1.35551	1.26215	1.60863	1.96457	-0.0250804	2.10951	1.32908	0.983036	0.841689	1.09532	1.51872	1.30282	0.262535	0.356928	0.453805	0.514759	1.21186	0.605435	0.733111	1.17105	1.13438	0.00348152	0.691246	1.75865	0.50498	-0.701781	2.23794
2.58585	1.55832	0		1.33411	0.943404	1.30183	1.21006	-0.595914	-0.447738	0.128499	1.39701	1.0993	1.20692	1.12525	1.29614	1.04417	1.46175	1.09903	1.62634	1.74942	1.00081	1.68299	1.47012	0.403816	0.932741	0.58426	1.47392	1.25011	0.520647	0.120848	0.184797	0.354678	0.93575	0.648948	0.262565	1.64087	1.07887	0.0856367	0.698585	1.33987	0.270459	-0.755548	2.11584
2.44373	1.53187	0		1.3582	1.12668	1.53944	1.16979	-0.312059	-0.304436	-0.0943048	1.21968	1.00095	1.13542	1.35505	1.38379	0.978028	1.06816	1.35424	1.62121	1.80307	0.717391	1.72379	1.84541	0.325973	0.839065	0.709713	1.38264	1.47155	0.922056	-0.0307214	0.0657722	0.264862	0.933919	1.02607	0.777183	1.91907	1.22355	0.120982	0.850632	0.929012	0.269814	-0.376176	2.03592
2.49999	1.46891	0		1.38447	1.08741	1.43174	1.23182	-0.242229	-0.568916	-0.417235	0.911794	1.23042	1.31399	1.51778	1.2084	0.839941	1.03317	1.64172	1.56463	1.66446	0.717391	1.71077	1.69703	0.275228	0.939191	0.189386	1.07328	1.34687	1.06843	0.0570465	0.0901991	-0.361296	1.12211	0.84664	0.836684	1.73544	1.45597	0.430598	0.545027	0.513631	-0.25466	0.176198	1.75576
2.37014	1.40659	0		1.81372	1.29556	1.55348	1.84049	-0.338905	-0.39675	-0.247514	1.06369	1.33353	1.48165	1.22441	1.47668	1.12229	0.569583	1.24377	1.81938	1.6526	1.07093	0.974897	1.41888	0.492992	0.927178	0.0347078	1.10531	1.45785	1.26483	-0.269319	-0.205821	0.133519	1.2196	0.87773	0.885925	1.90366	1.67729	0.285517	0.750518	0.681946	-0.562293	0.200617	1.70003
2.28794	1.40306	0		1.91919	1.43917	1.43637	1.96448	-0.207731	-0.401591	0.094505	0.806466	1.2969	1.29774	1.12306	1.00381	1.20685	0.421225	1.12881	1.47133	1.91767	1.33325	0.859071	1.27358	0.817296	1.16659	0.542149	1.07315	1.37459	1.12449	0.0878847	0.130372	0.185778	1.32746	0.665704	0.591416	1.69987	1.94721	0.423332	0.532832	0.398492	-0.350124	0.165006	2.08988
2.18934	1.45572	0		2.19957	1.45878	2.0098	2.32526	0.0568102	-0.285133	-0.206765	1.09783	1.61027	1.23697	1.15382	0.922031	1.19316	0.196342	1.07933	1.67707	1.99587	2.49095	0.770033	1.44336	0.771663	1.22941	0.359823	0.96678	1.951	1.22041	0.271013	0.358736	0.614574	1.69717	0.674798	0.527671	2.38643	2.2975	0.694118	0.641442	0.295802	-0.391069	0.420933	2.28115
2.13527	1.5438	0		2.16676	1.25481	2.14898	2.3848	-0.194964	-0.314782	0.111572	0.72456	1.8438	1.08063	1.2506	1.7264	1.36922	0.466694	1.14902	1.76797	2.00614	1.46538	1.19948	1.21027	0.93419	1.21254	0.874852	0.915726	2.11407	1.32608	0.516558	0.605073	0.775899	2.04185	0.766143	0.838817	2.13387	2.48338	0.72341	0.682596	0.549685	-0.0973116	0.511321	2.16517
1.92795	1.62593	0		2.13307	0.777049	2.07414	2.38503	-0.0481569	-0.465427	0.135296	0.675806	2.04512	0.898585	0.932324	1.9005	1.22437	0.590656	0.825562	1.66622	1.98884	1.46538	1.28943	0.836346	0.897298	1.11452	1.30326	0.742679	2.06291	0.750469	0.575815	0.67154	0.742117	2.18559	0.36376	0.67424	1.78213	2.44127	0.545353	0.394232	0.451045	-0.416236	0.404738	2.21444
1.65072	1.68278	0		2.07077	0.992753	1.98833	2.37879	-0.11507	0.114935	0.245419	1.04752	1.94045	0.785418	0.7507	2.0011	1.41486	0.667888	0.582302	1.86614	2.10723	1.46571	1.51475	0.76889	0.813605	1.2481	1.90966	0.911916	1.99831	0.716085	0.801516	0.949663	1.03207	2.14481	0.176986	0.638855	1.91099	2.37698	0.289393	0.257844	0.314684	-0.148429	-0.0453332	2.29316
1.55606	1.72609	0		1.90626	0.717608	2.04823	2.06405	-0.0718729	0.0288118	-0.0776265	0.703705	2.1904	0.589597	0.995626	2.06186	1.19579	1.36765	0.927662	1.57334	2.35408	1.1021	2.09367	0.801967	0.873482	1.32682	1.9603	1.13581	2.0607	0.627235	0.977388	1.15649	0.549813	2.3735	0.4002	0.388208	2.10559	2.61808	0.806922	0.46203	0.106695	-0.090956	0.171	2.47798
1.47503	1.75575	0		2.20089	0.510173	1.99126	2.35421	0.141433	-0.0518351	-0.427	0.622713	2.36732	0.619362	0.77215	2.50394	0.990993	1.8325	0.708042	1.68569	2.13112	0.840108	2.29282	1.03452	0.524286	1.05316	1.80599	1.19622	1.98093	0.489557	1.26805	1.43637	0.486585	2.56439	0.418329	0.430954	2.25638	2.5612	0.476695	0.506093	-0.00600221	-0.361189	0.232499	2.37954
1.48127	1.74866	0		2.13768	0.356898	1.65849	2.23393	0.132371	-0.0430312	-0.164897	0.389519	2.30339	0.589509	0.893418	2.89317	1.08423	1.83995	0.893853	1.36752	2.07251	-0.317589	2.08072	0.599891	0.325627	0.904425	1.58331	1.18561	1.63668	0.23972	1.17201	1.33145	0.169765	2.41154	0.585048	0.429083	2.05518	2.28048	0.445216	0.615202	-0.112965	0.0229338	0.47368	2.12317
1.53222	1.71529	0		2.04046	0.328991	1.68785	2.10462	0.357075	0.059802	-0.48441	0.589674	2.43746	0.790354	0.635876	2.53376	0.826054	1.6218	0.689512	1.30289	2.20076	-0.317913	1.59743	0.542965	0.418508	0.862582	1.52118	1.17734	1.66837	-0.238021	1.2654	1.44467	-0.160055	2.54845	0.415886	0.140693	1.83563	2.43258	0.366473	0.440175	-0.282968	0.125235	0.542846	2.20958
1.50994	1.67389	0		1.924	0.481581	1.62098	2.02248	-0.166829	0.240549	-0.477041	0.556165	2.40179	1.00864	0.802788	2.30219	1.20823	1.73682	0.790152	1.14374	2.42359	-0.317913	1.52805	0.579159	0.376602	1.09535	1.16936	1.35373	1.5884	-0.119086	1.14632	1.25967	0.221225	2.48128	0.426588	0.13194	2.09946	2.66791	0.585913	0.363227	-0.190968	0.334681	0.30881	2.37024
1.41214	1.62146	0		1.71017	0.304783	1.58117	1.83563	-0.36105	-0.305051	-0.425811	0.0519191	2.37231	0.82715	0.9416	2.20323	0.861088	1.49962	0.909183	0.811063	2.6989	-0.317589	1.56021	0.266283	0.477437	0.763618	0.810981	1.05131	1.55185	-0.103959	0.75803	0.795793	0.35211	2.41095	0.59103	0.0886894	1.8101	2.60377	0.522674	0.566211	-0.207417	0.138734	0.228159	2.72796
1.48212	1.54769	0		1.55281	0.487057	1.61154	1.74109	-0.365227	-0.241094	-0.110841	0.129591	2.14574	1.18571	0.767212	1.86281	0.82504	0.866675	0.749281	0.663132	2.68401	-0.316615	1.49139	0.332833	0.218023	0.622119	0.811862	0.562249	1.58083	0.101776	0.709793	0.705911	0.24231	2.13462	0.398236	0.684475	1.3831	2.54624	0.475909	0.170346	0.147638	0.413668	-0.00996178	2.87975
1.67763	1.4813	0		1.22977	0.623645	1.50012	1.27762	-0.491436	-0.389197	0.038811	0.591002	1.95667	1.28599	1.00529	1.22087	1.14656	0.280834	0.987227	0.65718	2.75921	-0.316615	1.52955	0.44742	0.134735	1.15272	0.643796	0.860301	1.47362	0.313888	0.693658	0.820707	0.288712	1.92261	0.570374	0.713029	1.16217	2.64715	0.064473	0.331606	0.290265	0.758743	0.0290995	2.80485
1.72815	1.42605	0		1.28207	0.775625	1.33183	1.33497	-0.744539	-0.710877	-0.231887	1.05693	1.73782	1.54441	0.703368	0.673453	0.995092	0.427695	0.679319	1.04308	2.9506	-0.300707	1.60787	0.567759	0.254968	1.16077	0.885235	1.03053	1.32376	0.242633	0.915761	1.02993	0.26228	1.78371	0.490383	0.770228	1.12298	2.66536	0.0611651	0.164532	0.438652	0.762732	-0.210462	3.07094
1.50032	1.39062	0		1.23276	0.984391	1.24658	1.20989	-0.637518	-0.461665	0.194215	0.675531	1.67728	1.41658	0.801828	0.376437	0.699395	0.662533	0.725698	0.962818	3.07113	-0.300707	1.71131	0.545006	0.083533	0.742948	0.426189	0.883987	1.2217	0.589131	0.819635	0.965349	0.55567	1.63802	0.473146	0.736095	1.37248	2.50905	0.216966	0.120363	0.609586	0.596409	0.0734859	3.2628
1.49469	1.37848	0		1.10801	1.04824	1.6444	0.941266	-0.309988	-0.412573	0.15748	0.674163	1.77732	1.56677	0.700925	0.240247	0.305788	0.737505	0.667321	0.961454	2.85478	-0.300382	1.83986	0.197429	0.463133	0.537203	0.336202	0.915768	1.64867	0.668291	1.01539	1.23754	0.312194	1.66003	0.446311	0.878177	1.13466	2.28857	0.00176444	0.173013	0.549816	0.849988	0.121211	2.93362
1.59657	1.38819	0		1.52825	1.06659	1.62871	1.2286	0.230911	0.0828354	0.176208	0.975201	1.43555	2.02319	0.581994	0.403236	0.259871	0.951744	0.570903	1.10978	2.74329	-0.27019	1.65962	0.294401	0.47275	0.380509	0.247714	1.27465	1.63897	0.560821	1.18395	1.44642	0.170721	1.35236	0.448461	0.931176	1.49773	2.15987	0.0949955	0.0596278	0.837073	1.0783	0.552774	2.74938
1.57774	1.41028	0		1.43037	0.829257	1.31563	1.17709	0.456248	0.0403891	0.12991	1.31533	1.36738	1.74755	0.344731	0.400265	0.29332	0.877969	0.353109	1.234	2.77717	-0.216623	1.34419	0.3002	0.680494	0.281744	-0.0602143	1.59171	1.30662	0.289773	1.12692	1.47342	0.0225785	1.22476	0.462384	0.483949	1.53979	1.68609	0.201534	0.289975	0.456223	0.946571	0.88756	2.62004
1.70372	1.42689	0		1.27483	0.559782	1.48489	1.13388	0.710006	0.00533478	0.015553	1.35909	1.53645	1.5835	0.289447	0.628363	-0.0465392	0.976931	0.351714	1.41758	2.5465	-0.217272	1.2174	0.0944123	0.56852	-0.0738536	-0.0955743	0.999086	1.49469	0.117511	0.992375	1.21448	-0.272004	1.38574	0.254711	0.628912	1.69983	1.76037	0.402175	0.0942805	0.185998	0.706	0.719523	2.41135
1.74998	1.42242	0		1.22348	0.665381	1.31892	1.07583	0.984685	0.549281	0.374276	1.36559	1.45838	1.58548	0.370244	0.645487	0.189011	0.872626	0.449549	1.34358	2.43988	-0.212727	1.18989	-0.0444105	0.767351	0.031573	-0.283392	0.850799	1.31338	0.437188	1.05271	1.28186	-0.346278	1.34913	0.208861	0.710506	1.60163	1.62811	0.331689	0.2303	-0.0837376	0.696905	1.04535	2.1865
1.71815	1.40531	0		0.791919	0.586524	1.09589	0.633203	1.04462	0.191205	-0.058568	1.43992	1.247	1.90163	0.188572	0.820587	0.677591	0.998256	0.278404	1.3253	2.22432	-0.079946	1.30245	-0.124381	1.02936	0.3877	-0.295713	0.946703	1.10185	0.236114	1.16344	1.34501	-0.436632	1.2674	0.511751	1.06061	1.10753	1.46119	0.0728911	0.564274	-0.171546	0.762995	0.631697	1.81913
1.74018	1.36571	0		0.536032	0.399847	1.04794	0.524134	0.820549	0.135155	0.0679874	1.43797	1.16262	1.57867	0.259562	0.771332	0.765169	0.81216	0.385763	1.37899	2.3218	-0.0802706	1.14766	0.572651	0.864613	0.433708	-0.296312	0.814648	1.02877	0.525886	0.932132	1.12656	-0.614639	1.25472	0.588361	0.447053	0.827689	1.41323	0.248486	0.574616	-0.110543	0.129592	0.73069	1.87175
1.67366	1.30904	0		0.0626987	0.0668785	0.847344	0.0567247	0.870748	0.00530452	0.10788	1.37186	1.19822	1.28252	-0.0384218	0.802123	0.706195	1.08145	0.0731601	1.25946	2.16666	-0.0244311	0.941191	0.553657	0.935088	0.468861	0.0845221	0.81388	0.787046	0.500594	0.628205	0.848451	-0.594799	1.37603	0.804784	0.385372	0.468227	1.33786	0.124947	0.763694	-0.549245	0.161467	0.686001	1.62949
1.43831	1.24612	0		-0.059494	0.0538821	0.719278	-0.0741711	0.590575	0.0702799	-0.0199778	0.720917	0.952728	1.5534	0.181173	0.844793	0.827884	1.25355	0.265501	1.06171	1.77012	0.137244	0.989605	0.905881	0.750197	0.701077	0.261551	0.694517	0.696336	0.559217	0.612836	0.70863	-0.409008	1.22669	0.534568	0.295242	0.688951	1.42273	0.210407	0.547501	-0.532351	-0.0137419	0.677621	1.15061
1.16082	1.18632	0		-0.144742	0.0138382	0.589234	-0.225111	0.373121	0.40152	-0.0994974	0.567888	0.824031	1.53441	0.0737533	0.837225	0.939483	1.22182	0.137943	1.06873	1.98897	0.137893	0.96949	1.11922	1.16573	0.700233	0.0871398	0.680268	0.541341	0.534333	0.419525	0.518819	-0.32349	0.996102	0.744349	0.0452325	0.223147	1.2068	0.318208	0.725805	-0.468081	0.132659	0.618338	1.29196
1.19464	1.11945	0		-0.29446	-0.122083	0.939543	-0.449743	0.211833	0.149838	0.0532365	0.476995	1.02603	1.46644	0.0700776	0.870625	0.74837	1.31748	0.12534	1.02458	2.01378	0.116791	0.964724	1.00392	1.00086	0.662297	0.275486	0.442708	0.920384	0.342796	0.172077	0.262721	-0.277154	1.15144	0.756333	-0.0287097	0.179018	1.2893	0.380711	0.735766	-0.0624391	0.0490349	0.206215	1.29578
1.3689	1.05824	0		0.252578	-0.0836676	0.968792	0.10243	-0.00805493	0.51468	0.56626	0.602392	0.962035	1.20758	0.398719	0.791719	0.534806	0.919389	0.48751	0.981739	2.23798	-0.0163149	0.550529	0.921078	0.695913	0.633308	0.388414	0.399599	0.944611	0.415967	-0.0329517	0.0748175	-0.390741	1.00277	0.525724	-0.185878	0.544922	1.13493	0.446343	0.53683	-0.0441696	0.034518	0.00181567	1.54617
1.48645	1.01046	0		0.122376	-0.0518471	0.908636	-0.132952	-0.0435311	0.513168	0.469291	0.609654	0.985464	1.35081	0.376252	0.925018	0.449583	0.882427	0.456979	0.909908	2.14473	-0.0159902	0.555773	0.660745	0.554586	0.82471	0.381346	0.0976523	0.89779	-0.0534124	0.0624876	0.109369	-0.352568	1.04389	0.528743	0.504826	0.501511	1.38183	0.449698	0.539231	-0.0666817	0.132215	0.321232	1.42676
1.52483	0.991884	0		0.309225	0.521902	1.18531	-0.013775	-0.174884	0.406059	0.292335	0.494296	1.30812	1.30262	0.256601	0.696774	0.70727	0.336108	0.320163	0.766557	1.8878	-0.102347	0.612575	0.970655	0.321887	1.18106	0.207947	-0.239636	1.18897	0.332375	0.159029	0.200824	-0.285082	1.29726	0.282756	0.58806	0.766978	1.64828	0.429206	0.366832	0.0945739	0.0929879	0.548454	1.09608
1.55669	1.00384	0		0.935414	0.755283	1.14608	0.499316	-0.168785	0.608044	0.623838	1.02947	1.3267	1.17888	0.164081	0.97369	0.632807	0.453141	0.219843	0.900985	2.03139	-0.318238	0.485855	0.917404	0.341235	0.969785	0.457636	-0.210797	1.12703	0.393997	0.167034	0.257667	-0.261743	1.36312	0.283372	0.87933	0.778419	1.51957	-0.194754	0.378184	0.0779579	0.293715	0.694552	1.17693
1.5765	1.04106	0		1.01896	1.00171	1.09141	0.550314	-0.033123	0.9233	0.84989	1.07016	1.31953	1.14638	0.126432	0.770332	0.480262	0.49257	0.180074	0.70488	1.87438	-0.317913	0.257663	0.686879	0.11697	0.952981	0.472346	-0.193499	1.09279	0.437653	0.264057	0.409821	-0.257812	1.48	0.102965	1.0026	0.969733	1.35434	-0.190695	0.255275	0.0498633	0.131872	1.0076	1.02434
1.51676	1.06672	0		0.645268	0.859366	0.873748	0.233791	-0.0311265	1.11556	0.482752	0.798799	1.13715	1.31769	0.0120155	0.820614	0.50247	0.430105	0.0566934	0.584616	1.7908	-0.318238	-0.000544739	0.854538	-0.223286	0.766143	0.576328	0.0126356	0.863793	0.336618	0.229739	0.334823	-0.232547	1.2487	0.0421433	1.03268	0.80999	1.22049	-0.186143	0.239796	-0.336336	0.320956	1.4383	0.895763
1.07114	1.06555	0		0.306801	0.651506	0.719526	0.020696	-0.114478	1.09733	0.00381261	0.654117	1.0707	1.57798	-0.352624	1.06774	0.500157	0.458366	-0.36309	0.357961	1.43507	-0.3072	0.0766588	0.981526	0.0081292	0.719753	0.474399	-0.194963	0.728604	0.340319	0.260014	0.303602	-0.0119903	1.14444	-0.0782568	1.00025	0.469889	1.34531	-0.314578	0.0171117	-0.443137	0.183043	1.47268	0.537599
0.699247	1.02256	0		0.535051	0.678729	0.389659	0.376703	0.036063	0.944761	0.109549	0.510901	0.766382	1.41069	-0.658578	0.928551	0.455397	0.478503	-0.648773	0.174419	1.13743	-0.307525	-0.027741	0.867572	0.147061	0.455709	0.308722	0.0300113	0.4023	0.281924	0.311963	0.305052	-0.177549	0.85472	-0.234558	0.763331	0.864851	0.946808	-0.611183	-0.267908	-0.498123	0.334308	1.10075	0.200667
0.34385	0.934127	0		0.498023	0.169028	0.0146283	0.323333	-0.0229105	0.971162	0.365359	0.586411	0.397542	1.47236	-0.360883	1.17136	0.285896	0.539074	-0.310701	0.0852603	1.24914	-0.307849	-0.254966	0.813253	0.439357	0.269635	0.0701472	-0.0142701	0.0682983	0.0270858	0.667118	0.675932	-0.333148	0.550355	-0.443291	1.13456	0.579568	0.531871	-0.246002	-0.267343	-0.326334	0.084856	0.284719	0.441634
0.338897	0.821294	0		0.200333	0.00949065	0.103479	0.0443301	-0.0155517	0.674794	-0.0128384	0.51881	0.494694	1.37494	-0.387457	0.992769	0.161336	0.640409	-0.373952	0.150154	1.16634	-0.307849	0.0180446	0.523065	0.528092	0.273541	-0.330571	-0.0770359	0.185274	0.0403155	0.416142	0.440591	-0.144985	0.574999	-0.373684	0.931655	0.696832	0.511032	-0.284359	-0.336697	-0.104485	-0.319532	0.245257	0.496539
0.453308	0.707388	0		0.357205	0.260429	0.191446	0.193219	-0.115962	0.438773	-0.0479221	0.388952	0.618792	1.22729	-0.324539	1.1934	0.171351	0.81545	-0.323567	0.116314	1.28352	-0.307849	0.241429	0.802335	0.578623	0.123712	-0.216514	-0.0373312	0.243411	0.33471	0.513614	0.469647	-0.0668576	0.635561	-0.324433	0.837509	0.70741	0.544426	-0.070688	-0.372453	-0.295635	-0.241484	0.0432491	0.659746
0.396823	0.639497	0		0.876531	0.45914	0.168708	0.628947	0.00149591	0.320541	-0.161592	0.703195	0.665654	0.782925	-0.39606	1.14186	0.100859	0.818821	-0.37749	0.14378	1.09101	-0.304278	0.138106	0.628764	0.802194	0.0249431	-0.58025	-0.00583454	0.202639	0.434151	0.660799	0.728531	-0.173303	0.635596	-0.119097	0.512206	1.2618	0.421984	0.0751448	-0.348363	0.162712	-0.556382	-0.478527	0.607563
0.373995	0.63103	0		0.823413	0.603775	0.137023	0.692257	0.239542	-0.0594188	-0.216478	0.671912	0.613017	0.440109	-0.102631	0.809124	0.241844	0.50549	-0.0642006	0.163287	1.01481	-0.277657	-0.0816295	0.679833	0.61076	0.0243696	0.00807321	-0.0620694	0.17542	0.33565	0.636056	0.762063	-0.221618	0.574178	-0.140153	0.342247	1.30507	0.378211	0.382911	-0.20989	0.244179	-0.612145	-0.36617	0.4338
0.230614	0.663553	0		0.958995	0.5149	0.106656	0.767401	0.0335315	-0.234398	-0.364415	0.705842	0.705268	0.23953	0.120942	1.04039	0.529299	0.811199	0.193368	0.394477	1.34781	-0.248763	-0.0609838	1.06781	0.611197	0.29156	0.144366	-0.17385	0.14348	0.330772	0.601623	0.777381	-0.357876	0.672453	-0.0468014	-0.0180739	0.9724	0.402534	0.743415	0.064588	0.0886981	-0.45987	-0.358004	0.883993
0.110526	0.71221	0		0.823667	0.503643	0.494135	0.704249	0.0712918	-0.338401	-0.272944	0.552821	0.843782	0.643143	0.180122	0.630427	0.524774	0.737529	0.165353	0.412561	1.24373	-0.247789	0.018099	0.837064	0.361799	0.0465651	0.478903	-0.302714	0.486548	0.403554	0.368189	0.491142	0.112958	0.677855	0.246844	-0.52468	0.926232	0.371807	0.712574	0.102515	-0.0388247	-0.381517	0.29101	0.666105
0.110825	0.741423	0		0.433458	0.686805	0.677011	0.348544	0.339336	-0.20369	-0.375423	0.515191	0.73624	0.749355	0.111954	0.386349	0.785343	0.402399	0.163155	0.288458	1.34809	-0.247789	0.18479	0.888502	0.402152	0.0151076	0.444125	-0.228819	0.615544	0.588789	0.550482	0.614249	-0.247774	0.60642	0.33805	-0.420042	0.575475	0.614053	0.879779	0.238231	-0.338419	0.212638	0.319377	0.973354
0.301503	0.751291	0		0.477236	0.3707	0.513704	0.4116	0.386987	-0.230071	-0.525367	0.449404	0.449383	0.810166	0.160539	0.199992	0.727999	0.301867	0.187385	0.433876	1.2722	-0.248439	-0.114014	0.540548	0.499281	-0.0746062	0.330024	-0.137499	0.437037	0.384763	0.569391	0.641321	-0.110101	0.409401	0.443039	-0.482803	0.676342	0.497447	0.872311	0.446391	-0.132939	0.0411795	0.616567	0.79819
0.454001	0.751944	0		0.436031	0.356205	0.765329	0.399896	0.327795	0.18818	-0.328752	0.361499	0.49344	0.812032	0.23234	0.312926	0.7923	0.317339	0.255169	0.392647	1.37797	-0.251685	-0.0991021	0.69163	0.411247	0.0838284	0.380173	-0.089437	0.7009	0.601639	0.376049	0.356605	-0.0751526	0.489562	0.166828	-0.240438	0.274559	0.666933	0.641536	0.246935	-0.544426	-0.0276471	0.672862	0.849458
0.648673	0.761017	0		0.596577	0.241355	1.02911	0.415809	0.226458	0.216618	-0.0769438	0.638282	0.621028	0.822804	0.202536	0.232452	0.821254	0.367805	0.216215	0.707822	1.46663	-0.210455	0.13466	0.744739	0.490496	0.442293	-0.170014	-0.0170986	0.960092	0.602114	0.502267	0.499422	-0.0326688	0.659897	0.325255	-0.245758	0.263736	0.724546	0.554693	0.37367	-0.688803	0.119269	0.72373	1.05516
0.590417	0.78202	0		0.659405	0.328278	0.685742	0.370855	0.39606	0.318252	0.0658473	0.581732	0.38673	1.01155	0.452971	-0.147328	0.699959	0.00166721	0.386731	0.388941	1.13488	-0.239673	0.0596219	0.166015	0.22614	0.304509	-0.198155	-0.125098	0.611504	0.725328	0.294139	0.282636	0.436579	0.436503	0.321758	0.322356	0.434831	0.630676	0.159213	0.463813	-0.51975	-0.137997	0.811673	0.730549
0.717846	0.785095	0		0.938727	0.334763	0.440423	0.683007	-0.0160235	0.0451793	-0.345063	0.695285	0.34363	0.613358	0.263415	-0.157748	0.902983	0.0364029	0.267242	0.52382	1.35583	-0.240647	-0.0725596	0.568561	0.175221	0.514689	-0.31735	0.0091036	0.397675	0.538138	0.232549	0.235632	0.030939	0.507543	0.208684	0.546732	0.658244	0.806977	0.271897	0.329306	-0.535415	0.0863684	0.247741	1.06331
0.878577	0.772996	0		0.941225	0.117014	0.20644	0.667065	-0.120806	-0.165852	-0.0200597	0.446676	0.417101	0.833888	0.395926	-0.0696206	0.599893	0.153335	0.414348	0.472867	1.25422	-0.240322	-0.417858	0.464288	-0.109924	0.808081	-0.254122	-0.0325413	0.212623	0.198579	0.174698	0.254133	-0.0205605	0.647605	0.318724	0.569032	0.516839	0.729322	0.226741	0.484992	-0.365821	0.0620059	-0.0315009	0.865402
0.650788	0.745599	0		0.794271	0.00802913	0.475011	0.5239	-0.274673	-0.319088	0.297315	0.321124	0.674958	0.764461	0.64995	0.03279	1.00239	0.0412625	0.654766	0.150154	1.16691	-0.239348	-0.332333	0.730855	-0.142678	1.1105	-0.060514	-0.0116407	0.498205	-0.056772	-0.0653929	0.0964921	0.0999195	0.839428	0.293349	0.562102	0.56902	1.04238	0.0394521	0.405484	-0.366104	0.469192	-0.17307	0.890129
0.225279	0.72126	0		0.8136	-0.237664	0.20338	0.567837	0.137653	-1.07018	0.125351	0.119884	0.557102	0.705733	0.811641	-0.0469972	0.875169	-0.215424	0.813049	0.133516	1.08052	-0.22409	0.0824739	0.691281	-0.274002	0.941206	0.259895	-0.0854573	0.217018	-0.127002	-0.0381995	0.164245	0.148903	0.792699	0.539498	0.690704	0.611701	1.02252	0.167779	0.628053	-0.256224	0.954347	-0.291976	0.845782
0.110566	0.710314	0		1.00713	-0.225546	0.198417	0.729412	0.301047	-1.03344	0.201241	0.107247	0.553616	0.424329	0.871772	-0.13062	0.488226	-0.171017	0.871784	0.00904186	0.953304	0.672589	-0.0293616	0.517955	-0.356795	0.689386	0.313261	0.235947	0.209672	-0.0377341	-0.101782	0.0434963	0.167825	0.783265	0.364866	0.645472	0.893927	1.13982	0.333472	0.45495	-0.175394	1.1195	-0.36248	0.740483
0.030119	0.744039	0		0.76934	0.159361	0.443582	0.592401	0.255174	-0.696345	0.0737524	0.30554	0.900351	0.203598	0.943562	0.576428	0.651814	0.171098	0.93498	0.364795	1.03539	0.672589	-0.00606025	0.550399	-0.0685306	0.867229	0.262803	0.471611	0.472413	0.468867	0.0136277	0.130779	0.226899	1.0662	0.354537	0.346321	0.871736	1.40494	0.254508	0.26934	-0.428427	1.28962	-0.322135	0.909042
-0.10444	0.803775	1		0.534066	0.237886	0.732263	0.400591	0.492328	-0.518684	0.120245	0.165076	1.1074	0.121288	0.852155	1.00892	0.661643	0.253056	0.8078	0.274524	0.752455	0.672589	-0.0764136	0.119404	-0.0424716	0.912675	0.0319051	0.800392	0.739184	0.455742	-0.000245689	0.0567936	0.397883	1.24971	0.279586	0.25541	0.65705	1.50933	0.235592	0.245574	-0.530879	0.950413	0.0286798	0.54855
-0.232566	0.862154	0		0.863479	0.275534	0.848979	0.659315	0.20162	0.077551	-0.0440696	0.182028	0.888824	-0.20218	0.889646	0.688719	0.876883	-0.062125	0.821267	0.285471	0.825662	0.67194	0.0589819	0.201132	0.349578	0.641292	0.483935	0.580939	0.833834	0.464293	0.0616884	0.0995618	0.531703	0.925325	0.187347	0.298565	1.04846	1.34559	0.444458	0.124648	-0.382265	0.73374	0.213785	0.605297
-0.0567026	0.902027	1		0.774419	0.385268	0.731073	0.447505	0.60974	0.050746	-0.210782	0.201013	0.652442	-0.355014	0.783287	0.518465	0.836066	-0.0357741	0.767424	0.509346	0.774578	1.41636	0.177082	-0.0564056	0.127209	0.513375	0.333276	0.645147	0.729724	0.784729	0.136425	0.0299283	0.234552	0.719542	0.38233	0.599281	0.735678	1.25775	0.574714	0.330183	0.0322814	0.857823	0.38276	0.457137
0.311668	0.914148	1		0.501436	0.627271	0.666958	0.224416	0.0322715	0.156998	-0.136362	0.348059	0.530883	-0.442623	0.702653	0.672373	0.634624	0.458528	0.671083	0.435284	0.554358	1.40142	-0.199471	-0.236607	0.208685	0.431825	0.0133966	0.394468	0.657984	0.895066	0.254917	0.0798077	0.301855	0.542449	0.197728	0.520889	0.438593	1.0302	0.372536	0.192103	0.00802485	0.483722	0.696446	0.264837
0.391938	0.8841	2		0.219699	0.436773	0.585224	-0.105503	0.18455	0.103408	-0.328276	0.231729	0.575401	-0.426448	0.758459	0.605669	0.72097	0.473704	0.749714	0.278734	0.696354	1.58647	0.0863143	-0.370093	0.279213	0.387163	-0.36653	-0.0275809	0.560488	0.887805	0.107683	-0.0844072	0.192265	0.564416	0.246092	0.609928	0.0255409	0.766563	0.0860124	0.0978166	-0.136109	0.575293	0.853995	0.479043
0.31122	0.842055	1		-0.0342715	0.047222	0.634729	-0.220285	0.319901	-0.0925973	-0.310039	0.0100227	0.291483	-0.392707	0.417611	0.0705228	0.383316	0.447097	0.430342	0.053762	0.827737	2.00819	-0.049694	-0.201084	0.0275819	0.0754782	-0.384236	-0.143675	0.571677	0.29857	0.249058	0.0720384	0.0136415	0.345912	0.271294	0.768434	-0.312022	0.391439	0.543286	0.233954	0.495048	0.632343	1.03758	0.53923
0.03245	0.79249	2		-0.100366	0.123563	0.361947	-0.302163	0.405105	-0.0728314	0.0219097	0.347226	0.111624	-0.382518	0.710282	-0.362154	0.0829133	0.517364	0.798146	0.124037	0.786613	2.09422	0.184368	-0.432043	0.110322	-0.316403	-0.263631	-0.687013	0.300972	0.478301	0.201031	0.0248078	-0.326111	0.037689	0.220133	0.966995	-0.405055	-0.0480891	0.526503	0.289588	0.812371	0.866914	0.90578	0.55237
-0.067981	0.731302	1		-0.364417	0.273184	0.290883	-0.538231	0.243736	-0.536262	-0.0658007	0.211206	0.155885	-0.699051	0.908931	-0.0907099	-0.281086	0.969994	1.01975	-0.048789	0.658888	2.09487	0.0477057	-0.425026	0.164406	-0.488289	-0.716667	-0.676466	0.262425	0.755461	-0.0417156	-0.218687	-0.40893	0.0817326	0.404026	0.716157	-0.620768	-0.106225	0.590752	0.311317	0.484753	0.788673	0.823055	0.41216
-0.223397	0.665637	2		-0.468025	0.166651	0.129354	-0.425558	-0.057794	-0.406623	-0.0656835	0.307296	0.0261387	-0.530923	0.676961	0.0558402	-0.456775	1.01433	0.799166	-0.366284	0.568266	1.36409	-0.199062	-0.447873	0.268926	-0.449592	-0.614817	-0.932746	0.104041	0.438764	-0.168883	-0.334148	-0.513501	-0.113337	0.30702	0.546113	-0.638569	-0.550008	0.210672	0.237314	-0.00485436	0.439232	0.503287	0.419402
-0.218506	0.58967	1		-0.524455	0.15605	-0.0324737	-0.489663	0.170781	-0.339893	0.327539	0.150624	-0.188114	-0.639387	0.475212	-0.235775	-0.30243	0.645516	0.630682	-0.413176	0.841714	1.36409	-0.180241	-0.234841	0.434906	-0.373353	-0.211023	-0.807008	-0.0609082	0.299462	-0.297756	-0.460813	-0.727545	-0.315724	0.399611	0.534744	-0.561281	-0.597364	0.345448	0.148191	-0.201319	0.537093	0.458979	0.622161
-0.107555	0.509543	1		-0.473466	0.370061	-0.18663	-0.50376	-0.174251	-0.11203	0.390155	-0.107012	-0.691291	-0.588498	0.300896	-0.0703877	-0.353181	0.813101	0.467383	-0.537687	0.714228	0.204121	-0.400017	0.0829745	0.718416	-0.548775	0.017539	-0.618597	-0.23317	0.34253	-0.271595	-0.437034	-0.819065	-0.79669	0.411406	0.383707	-0.367493	-0.799831	0.517567	0.350659	-0.0946801	0.252687	0.617069	0.396772
-0.0620894	0.420529	2		-0.412193	0.703446	-0.467796	-0.512588	-0.360055	-0.139844	0.508188	-0.270881	-0.917309	-0.718596	0.302964	-0.128653	-0.0493765	0.617701	0.421146	-0.63044	0.525374	0.583311	-0.151711	-0.194067	0.736057	-0.212112	0.0573323	-0.505772	-0.49846	0.499151	-0.621419	-0.80236	-0.564083	-0.984561	0.180831	0.121591	-0.21034	-0.85177	0.404978	0.155065	-0.313986	0.141063	0.40405	0.146966
-0.323489	0.3244	1		-0.335457	1.35298	-0.49526	-0.534727	-0.446697	0.165025	0.267261	-0.526339	-0.990966	-0.875168	0.302336	0.207344	0.0350983	0.857333	0.393211	-0.620613	0.6929	0.497279	-0.11426	-0.11726	0.640987	-0.0233423	-0.0854123	-0.35649	-0.507327	0.89871	-0.222919	-0.445107	-0.420304	-0.934137	0.352022	0.0602192	-0.122993	-0.65472	0.0300617	0.279519	-0.537564	-0.0843029	0.375253	0.274719
-0.265867	0.251244	1		-0.460784	1.25591	-0.47863	-0.557124	-0.210251	0.382168	0.733566	-0.550927	-0.974429	-0.691357	0.0108782	0.204756	0.255275	0.647646	0.116522	-0.588855	0.735769	0.497279	-0.252992	-0.0799898	0.384013	-0.0429137	0.262847	-0.237184	-0.525956	0.961973	0.138884	-0.109125	-0.554072	-0.952278	0.0199595	-0.0504675	-0.38566	-0.750459	0.0170794	0.1009	-0.380096	-0.15269	0.340682	0.297462
-0.107171	0.221189	1		-0.0941603	1.33625	-0.384937	-0.325787	0.182939	0.415054	0.692391	-0.315967	-0.670308	-0.524814	0.00176104	0.289038	0.0628007	0.551552	0.11091	-0.256492	0.742208	0.549223	-0.186928	-0.200272	0.427638	-0.299783	0.188231	0.0453048	-0.427175	1.20383	0.413084	0.198068	-0.574265	-0.722265	-0.17907	-0.0139993	-0.148298	-0.391075	0.263738	-0.21638	-0.205663	-0.0528894	0.540421	0.238347
-0.139745	0.24397	1		-0.0157246	1.31888	-0.284036	-0.37435	0.0440546	0.56346	0.313654	-0.049806	-0.522278	-0.315157	0.0817332	0.304428	0.179217	0.542903	0.168223	0.106257	0.437175	0.548898	-0.135709	-0.0272772	0.371647	-0.0260182	-0.114065	-0.00758278	-0.308889	1.01132	0.338097	0.159201	-0.439489	-0.586258	-0.398786	0.1636	0.0559219	-0.250697	0.196455	-0.258418	-0.0626768	0.176667	0.64119	-0.0927987
-0.166396	0.304573	1		0.0574655	1.19006	-0.178414	-0.169393	0.0461547	0.582288	0.553718	0.273593	-0.204688	-0.21326	0.163702	0.116953	0.33511	0.362633	0.217645	0.402459	0.536414	0.548249	0.0489859	-0.164542	0.158899	0.045052	-0.18423	-0.0312621	-0.164112	0.952426	0.2063	0.0617472	-0.252243	-0.247708	-0.441513	0.0459141	-0.015955	-0.114285	0.217061	-0.258246	-0.0367465	0.186625	0.437845	0.0189212
-0.0865784	0.384398	1		0.324654	1.14584	0.087434	0.0304066	0.415778	0.774199	0.461649	0.588378	0.220061	-0.209375	0.390096	0.205653	0.236602	0.692539	0.471598	0.683039	0.523361	-0.25201	0.0422992	-0.134308	0.218691	-0.322918	-0.206167	-0.356675	0.128367	1.02937	0.410763	0.277198	-0.354023	0.114674	-0.272178	0.491424	0.226338	0.0787764	0.0768083	-0.245372	-0.303438	0.4668	0.308742	0.0184889
0.0899833	0.456595	1		0.313261	0.792996	-0.0766435	0.103125	0.652126	0.546427	0.377754	0.691269	-0.0196458	-0.0331732	0.0504085	0.0916769	0.152457	0.440579	0.165681	0.537005	0.288575	-0.25201	-0.197265	-0.104046	0.280766	-0.293937	-0.108927	-0.629001	-0.0389041	0.596827	0.0275059	-0.0684042	-0.597211	-0.131645	-0.428812	0.387998	0.278497	-0.0371174	0.368199	-0.323634	-0.197188	0.50353	0.212429	-0.234699
0.0108749	0.484531	0		0.526484	1.05526	-0.0757708	0.305221	0.661044	0.442545	-0.0142936	1.09655	0.179766	0.200217	0.104387	-0.139695	0.120723	0.165849	0.181397	0.80749	0.211677	-0.252659	0.108976	0.197703	-0.0199393	-0.106374	-0.369253	-0.79804	-0.0264154	0.330753	-0.178766	-0.273343	-0.385237	0.118117	-0.409211	0.830591	0.814693	0.229526	0.601626	-0.409462	-0.232417	1.01186	0.423334	-0.327663
-0.344299	0.495546	0		0.36802	1.08999	-0.194561	0.157813	0.232108	0.256029	0.118086	1.17193	0.121912	0.0929133	0.615041	-0.318608	0.141261	0.248472	0.662233	0.866322	0.213242	-0.318887	0.174985	0.331048	-0.126359	-0.0163699	-0.390811	-0.999762	-0.150512	0.704222	-0.155031	-0.255687	-0.130085	0.148777	-0.109211	0.705131	0.88483	0.164742	0.556549	0.0025099	-0.0103914	0.86213	0.291776	-0.396292
-0.511954	0.49936	0		0.591943	0.921509	-0.136563	0.494351	0.674772	0.150826	0.635699	1.0143	0.100929	0.00183546	0.583736	-0.254746	0.340304	0.363367	0.639259	0.564968	0.500804	-0.308823	0.306758	-0.0330292	0.156923	0.162158	-0.569462	-0.891421	-0.108	0.987816	-0.279018	-0.378566	-0.179999	0.192582	0.172833	0.512405	1.03784	-0.0622354	0.993953	0.233203	0.160644	0.78365	0.012451	-0.0370839
-0.434666	0.522281	0		0.614443	1.22922	-0.157735	0.482445	0.72855	-0.0544975	1.23396	0.745196	-0.0546677	0.225856	0.529723	0.0838656	0.180234	0.678159	0.596923	0.30955	0.259057	-0.269865	0.063299	-0.0602875	0.0562537	0.180777	-0.123734	-0.885359	-0.146633	1.20181	-0.212829	-0.336209	-0.251889	0.0846443	0.15538	0.898933	1.18612	-0.0755586	1.26007	-0.00532056	0.227047	0.938326	0.0524934	-0.269205
-0.557869	0.579567	0		0.788855	1.0948	-0.36565	0.560964	0.920608	-0.227611	1.60537	0.820456	-0.234843	0.556831	0.328176	-0.140786	0.143785	0.397969	0.430635	0.274695	0.315725	-0.27019	-0.16936	0.0986343	0.204963	0.367492	-0.0538156	-0.817476	-0.356045	1.35849	-0.222435	-0.327351	-0.47639	-0.125461	0.0303981	0.38661	1.26352	-0.0897725	1.39894	-0.0268943	0.441392	0.556185	0.265264	-0.0407112
-0.607243	0.659224	1		0.529086	0.673679	-0.132896	0.337429	0.592572	-0.222024	1.57933	0.869307	0.0168344	0.707235	0.381574	-0.0944643	0.508723	0.303636	0.413395	0.568103	0.591443	-0.269865	-0.160181	0.357532	0.390686	0.740284	-0.370144	-0.369886	-0.157944	1.39789	-0.332935	-0.353558	-0.0938784	0.11854	0.0875873	0.689216	1.14248	0.150465	1.28562	-0.164549	-0.00331207	0.916967	0.0690736	0.324245
-0.586426	0.722364	0		0.334135	0.446948	-0.263408	0.160885	0.781074	-0.245289	1.5112	0.668965	-0.241673	0.90593	0.266798	0.410907	0.624636	0.44885	0.35336	0.371887	0.457136	-0.269216	-0.115213	0.145321	0.83767	0.852512	-0.142366	-0.214627	-0.272999	1.3932	-0.0836698	-0.1151	-0.404395	-0.10179	0.465219	0.416115	0.749404	0.0437855	1.2184	0.165002	-0.062788	0.482025	0.0576817	0.120006
-0.458546	0.753371	0		0.283075	0.339887	0.24759	0.139092	0.786033	-0.13106	1.64312	0.408657	-0.178599	0.962391	-0.133351	0.659678	0.754847	0.324166	-0.0243196	0.370739	0.61801	-0.269541	0.137888	0.173127	1.43166	1.11482	-0.161473	-0.307788	0.229634	0.986535	-0.423706	-0.355195	-0.599622	0.0185563	0.106534	0.597948	0.607042	0.0739347	0.926023	-0.303792	-0.440007	0.504925	0.0355715	0.320715
-0.192616	0.743203	1		0.246272	0.458382	0.33949	0.0458351	0.620073	-0.169301	1.01156	0.534136	0.0720718	1.13658	0.164244	0.901719	0.861275	0.812891	0.211704	0.461409	0.461316	-0.278955	-0.315133	0.514404	1.08303	1.27598	0.0277716	-0.20605	0.346684	0.940905	-0.00166024	0.0270958	-0.218028	0.22977	-0.055265	0.923782	0.489653	0.378104	0.838884	-0.478183	-0.455844	0.21038	0.268856	0.293003
-0.10118	0.728639	0		0.0959477	0.18356	0.307779	-0.170227	0.703787	-0.235648	0.0393457	0.453873	0.115692	1.17954	-0.00444343	1.14077	1.00156	0.988934	0.0387124	0.397716	0.845289	-0.030924	-0.299867	0.973384	1.18194	1.27703	-0.196851	-0.0549698	0.308387	0.675513	-0.152347	-0.0905565	-0.227725	0.159715	0.136113	0.930896	0.313654	0.316778	0.89998	-0.271085	-0.352517	0.146095	0.339384	0.72042
-0.128025	0.732216	0		-0.323041	-0.120936	0.630431	-0.482977	0.077356	-0.136889	-0.288779	0.246075	0.311509	1.19849	0.207215	1.26804	1.12003	0.97154	0.24805	0.356101	0.942039	-0.0305994	0.221982	1.0369	1.18209	1.47375	-0.147301	0.352581	0.618456	0.255968	-0.0722796	0.0523746	-0.174862	0.333984	0.279946	1.07038	0.00401559	0.520127	0.610558	-0.235169	-0.290907	0.175137	0.103171	0.649993
-0.0579672	0.758915	0		0.0408306	0.225482	0.792274	-0.233978	0.407734	-0.284276	-0.257703	0.222856	0.616578	1.30277	0.262091	1.0138	1.28577	0.829701	0.316547	0.339633	0.839814	-0.030924	0.270056	1.00381	0.917134	1.46161	0.347316	0.27357	0.790188	0.447409	0.147467	0.313205	-0.236111	0.632476	0.31114	0.745084	0.154319	0.604925	0.588965	-0.21088	0.115771	0.0597603	0.347213	0.520562
0.175939	0.804147	0		0.432685	0.147595	0.965199	0.0798795	0.27637	-0.252913	-0.0127769	0.351444	0.953731	0.946942	0.531393	0.86491	1.22848	1.10409	0.476109	0.6106	1.11344	-0.0312487	0.290838	0.926754	0.853521	1.45011	0.353442	0.680155	0.91594	0.862808	0.138183	0.343234	0.393886	0.929398	0.162575	1.04801	0.704249	0.743861	0.254136	-0.284107	0.0139006	0.480529	0.35407	0.898072
0.512578	0.861698	0		0.647916	0.601167	0.480598	0.417227	0.649232	-0.115015	-0.435326	0.710902	0.888461	1.19523	0.484824	0.358507	1.23137	1.00772	0.392403	0.624556	1.05754	-0.0305994	0.209181	0.917677	0.823292	1.46059	0.555775	1.27454	0.426067	1.25521	0.319453	0.465051	0.58066	0.810118	0.346228	0.843385	0.753218	0.800495	0.60232	-0.00395597	0.330683	0.350945	0.424925	0.764003
0.821898	0.911862	0		0.374422	0.569504	0.560912	0.289265	0.457813	0.0767139	-0.446174	0.881013	1.01153	1.16056	0.219317	0.400443	1.1291	0.496079	0.192935	0.903186	1.29615	-0.0312487	0.62155	0.996553	1.22665	1.26314	0.301257	1.17084	0.484802	1.09998	0.171125	0.310109	0.181663	0.940704	0.186401	0.577365	0.5432	1.01253	0.427376	-0.214388	0.25539	0.378425	0.33523	0.813109
1.07119	0.967234	0		0.286766	0.78296	1.05442	0.320611	0.341592	0.422779	-0.271186	1.26675	1.41826	1.18653	0.492295	-0.044723	1.51635	0.042013	0.433172	1.23473	1.33388	-0.317913	0.610587	0.670398	1.4261	1.64479	0.249591	1.26561	0.999129	1.29599	0.605802	0.710647	0.40661	1.31069	-0.0173717	0.410895	0.50904	1.37669	0.0655241	-0.312263	-0.00674048	0.643253	0.233231	0.798654
0.917713	1.04148	0		0.703536	1.21131	1.21834	0.64717	0.46699	0.274575	-0.359976	1.08877	1.6287	1.11302	0.584297	0.328878	1.53197	0.0373967	0.528876	1.08296	1.34649	-0.317913	0.219858	0.380596	1.36243	1.35928	0.304976	1.07122	1.14899	1.64449	0.515238	0.538245	0.404776	1.52247	0.0864775	0.371918	0.85466	1.29892	0.223673	-0.152511	-0.492055	0.887652	0.464397	0.82555
0.656304	1.09971	0		0.761841	0.81565	1.03323	0.749893	0.427912	0.465971	-0.157172	1.41461	1.45185	1.05125	0.339937	0.513814	1.67334	0.292947	0.322169	1.12161	1.64971	-0.317913	0.345189	0.447193	1.56465	1.57306	-0.0110081	1.12743	0.959579	1.10588	0.517042	0.472918	0.159439	1.36041	0.383117	0.413264	0.93291	1.15611	0.350637	0.354759	-0.187858	0.841714	0.967577	1.11017
0.597169	1.13754	0		0.729818	0.632895	1.05203	0.710595	0.940619	0.473263	-0.450109	1.24026	1.40609	1.02914	0.107084	0.315356	1.73943	-0.0395913	0.157495	0.856709	1.57125	-0.318238	0.0647561	0.227974	1.54621	1.40026	-0.317826	0.857103	1.01067	0.694086	0.253228	0.293855	-0.244511	1.32521	0.25463	0.238512	0.726199	1.31687	0.635728	0.267823	0.0908826	0.24339	0.70592	0.992948
0.505471	1.13922	0		0.695065	0.259763	1.17636	0.58848	0.755574	0.613782	-0.0997398	0.912093	1.35344	0.891374	-0.0245253	0.835059	1.73932	0.10417	0.0470427	0.640416	1.58054	-0.318563	-0.0491493	0.269296	1.09977	1.37232	-0.327204	0.560102	1.15215	0.280387	0.123518	0.171256	-0.381293	1.23799	0.160192	0.303107	0.68759	1.43917	0.568777	0.104286	-0.281396	0.351008	0.633098	1.17858
0.483194	1.11924	0		0.950295	0.0985048	1.28961	0.722779	0.816026	0.188835	0.0880437	0.405921	1.37354	0.910987	0.206845	0.524467	1.50853	0.0858433	0.208129	0.222185	1.47621	-0.308823	-0.313213	-0.100523	0.943393	1.11557	0.0247044	0.685989	1.28221	0.164821	0.0641215	0.216623	0.0335074	1.2481	0.459787	0.233549	0.61369	1.30466	0.428301	0.5191	-0.205456	0.756506	0.540299	1.23312
0.309935	1.08024	0		1.04677	0.364187	0.997925	0.796279	0.629952	-0.00793663	-0.0574348	0.316736	1.02054	0.773773	-0.192023	0.598755	1.24965	0.146488	-0.182521	0.106412	1.57676	0.450854	0.153726	0.0265499	0.724286	0.935365	0.274446	0.556073	0.969865	0.203969	-0.169579	0.0281012	-0.0863566	1.04338	0.770001	0.617429	0.648598	1.15613	0.14903	0.840407	-0.160841	0.444184	0.568319	1.42239
-0.199916	1.0299	0		0.891428	-0.12977	0.758956	0.890835	0.983218	0.0688177	0.00013198	0.531359	0.803453	0.797917	-0.530472	0.275312	1.15122	-0.222141	-0.563604	0.335638	1.72555	0.450854	0.131501	0.00282406	0.386127	0.982081	0.0762814	0.71168	0.752033	-0.239302	0.0557965	0.243127	0.0733311	0.828216	1.0707	0.508065	0.365488	0.972008	-0.0160378	1.11806	0.363824	0.293301	0.170229	1.58927
-0.677764	0.964489	0		1.02209	0.0880058	0.84	1.07276	0.76772	-0.158743	0.0602621	0.371513	0.611243	0.527317	-0.410202	0.0173727	0.894165	-0.560707	-0.471623	0.264126	1.54027	0.457023	-0.0768494	0.173779	0.570884	0.941891	0.110848	0.452764	0.834925	0.02738	0.12679	0.240676	0.245494	0.710112	0.973206	0.633123	0.32705	0.960617	-0.0909616	0.787546	0.0219255	0.369911	-0.319207	1.45258
-0.68332	0.917963	0		0.760291	0.315088	0.770846	0.967829	0.131146	-0.420076	0.0302027	0.724398	0.336053	0.608413	-0.586029	-0.0472943	0.898302	-0.610261	-0.660413	0.504706	1.65996	0.457997	-0.218727	0.125704	0.577555	1.04536	0.259674	0.226211	0.809943	0.167687	0.197758	0.232629	0.280037	0.482904	1.0824	0.706932	0.00764466	0.614844	-0.28653	0.87666	-0.0816695	0.762711	0.144424	1.5917
-0.403604	0.886537	0		0.818837	0.415914	0.642806	1.01797	0.130455	-0.774915	-0.31469	0.658716	0.404862	0.640385	-0.532377	-0.323627	0.906341	-0.791091	-0.635959	0.564234	1.81014	0.475852	-0.00276456	0.00758435	0.821356	1.13182	0.359118	-0.0642227	0.68103	0.253045	0.205246	0.245008	0.444232	0.64416	0.932354	0.406102	0.134211	0.44557	-0.470306	0.826224	0.0811132	0.930328	0.230048	1.72199
-0.290819	0.859466	0		0.683222	0.877977	0.246209	0.94036	0.100767	-0.555836	-0.114963	0.51375	0.109945	0.754096	-0.842366	-0.16644	1.04456	-0.728491	-0.89062	0.367329	1.83267	0.466113	0.113783	0.146124	0.764764	1.4567	0.246189	-0.183401	0.275477	0.410928	0.293102	0.273136	0.0931577	0.321353	1.05852	0.20635	0.29788	0.342622	-0.593495	0.861688	-0.134911	0.599673	0.359737	1.65534
-0.335096	0.823108	0		0.854434	0.685436	0.115391	0.949821	0.174124	-0.583831	-0.157353	0.261433	0.315438	0.727874	-0.482376	-0.248183	0.872529	-0.643504	-0.587198	0.183602	1.68714	-0.292915	-0.14437	-0.0683063	0.667586	1.5153	-0.25488	-0.379501	0.173193	0.2386	0.479486	0.410933	0.460337	0.535378	0.868689	-0.242844	0.441453	0.379728	-0.444569	0.699374	0.0486599	0.584402	-0.0592094	1.35647
-0.542397	0.769361	0		0.932812	1.22612	0.163661	0.961416	-0.351689	-0.586665	-0.062235	0.0944631	0.412237	0.527124	-0.114541	-0.386171	0.530098	-0.326174	-0.216074	-0.108406	1.5723	-0.256555	-0.163654	0.252682	0.843309	1.34637	-0.352129	-0.828655	0.234799	0.663811	0.00526692	-0.0153717	0.513606	0.675951	0.479087	0.205827	0.541512	0.601283	-0.250512	0.344921	-0.130476	0.437066	0.331648	1.39864
-0.741676	0.705474	0		0.787205	1.17163	-0.0770926	0.767334	-0.11442	-0.376813	-0.290114	-0.364583	0.364852	0.564885	-0.0531101	-0.077124	0.374277	-0.233881	-0.160323	-0.276607	1.65704	-0.262074	-0.012529	0.275077	0.481546	1.07793	-0.454736	-0.863072	-0.00433652	0.662957	-0.2381	-0.170718	0.555317	0.528897	0.342574	0.26518	0.689398	0.577811	-0.336187	0.319752	0.105759	0.648226	0.459545	1.46055
-0.978857	0.643291	0		0.81044	1.03882	0.149354	0.642995	0.0905028	-0.238895	-0.239892	-0.674333	0.737388	0.389649	0.1179	-0.145135	0.256503	-0.136127	0.00164866	-0.666874	1.43552	-0.262723	-0.0910399	0.202718	0.445196	0.968152	-0.396179	-0.852867	0.193842	0.629655	-0.315441	-0.284797	0.635789	0.886129	0.392076	0.515842	0.835922	0.833509	-0.554387	0.433165	0.144862	0.674671	0.156855	1.19098
-0.947304	0.599327	0		0.843107	0.997489	0.290978	0.597654	-0.150754	0.0226804	-0.19739	-0.271626	0.705323	0.460982	-0.0951451	-0.03877	0.345829	-0.113768	-0.162506	-0.54833	1.4584	-0.280903	-0.061869	0.414098	0.272305	0.814221	-0.782319	-0.616785	0.347546	0.508889	-0.291885	-0.316479	0.337236	0.786191	0.800954	0.956109	0.942457	0.818832	-0.130076	0.733496	0.0430622	0.534118	0.0887043	1.19599
-0.813913	0.588198	0		0.984737	0.581307	0.595076	0.73861	-0.275691	0.0902778	-0.52866	0.0778098	0.785446	0.560306	0.0192469	-0.338785	0.161186	-0.354873	-0.0529734	-0.228359	1.36519	-0.280579	0.0652464	0.45915	0.0807877	0.422296	-0.979011	-0.356128	0.653528	0.521018	-0.31738	-0.293789	0.384792	0.963542	0.617239	1.2916	1.06617	0.914975	0.324035	0.632945	0.0762892	0.2727	-0.043415	0.975177
-0.620737	0.603015	0		0.841195	0.331294	0.607243	0.812239	-0.350285	-0.0261697	-0.628358	0.268574	0.760657	0.283485	-0.206116	-0.330477	0.311034	-0.580097	-0.17564	-0.145522	1.32007	-0.280903	0.183632	0.420596	-0.00305982	0.35246	-0.733677	-0.401788	0.632765	0.565983	-0.455065	-0.398254	-0.199642	0.93013	0.447735	1.68022	0.85746	0.96796	0.483636	0.402124	0.146763	0.277996	0.249123	1.14271
-0.550457	0.628271	0		0.807843	0.2984	0.573663	0.663955	-0.154557	-0.101875	-0.790976	0.385268	0.634472	0.451312	-0.30593	-0.160714	0.548268	-0.638575	-0.238817	-0.0397546	1.30657	-0.316939	0.246141	0.295355	0.300159	0.894287	-0.468071	-0.129924	0.591331	0.728233	-0.156324	-0.0848949	-0.411865	0.790643	0.625043	1.19366	0.786081	0.960444	0.523612	0.567265	0.161579	0.426023	0.374023	0.969877
-0.5696	0.660536	0		0.711546	0.284544	0.666147	0.588859	-0.314487	-0.216104	-0.540285	0.661039	0.670026	0.571347	-0.276572	-0.354283	0.423956	-0.718805	-0.225602	-0.140186	1.1018	-0.302979	0.287297	-0.0179078	0.193008	0.807575	-0.338	0.261453	0.699839	0.621076	-0.0516674	-0.00769919	-0.321131	0.856324	0.451253	1.11984	0.481051	0.844869	0.81904	0.456038	-0.223412	0.0532287	0.552662	0.755103
-0.636398	0.669475	0		0.942863	0.254425	0.557027	0.875713	-0.506879	-0.0267546	-0.593239	0.37072	0.524378	1.0492	-0.461484	-0.198328	0.257102	-0.756112	-0.379022	-0.278156	1.19388	-0.303629	0.557434	0.232527	0.0283138	0.677337	-0.375758	0.387489	0.579281	0.862589	-0.0130147	0.0618841	-0.522582	0.6865	0.205149	0.538742	0.217783	0.780835	0.884886	0.22844	0.0131472	0.0962642	0.587091	1.00926
-0.942743	0.656532	0		0.488218	0.123776	0.556377	0.487142	-0.719954	-0.152863	-0.516716	0.0292586	0.510324	0.850586	-0.171979	-0.233787	0.113997	-0.710874	-0.13334	-0.452034	0.915785	-0.304278	0.412165	-0.0434943	-0.04638	0.458014	-0.141352	0.212467	0.510597	0.91454	0.150687	0.276997	-0.236072	0.655584	-0.137123	0.460239	-0.212242	0.870555	0.893531	-0.0630511	0.0197714	0.128537	0.925494	0.727277
-1.15939	0.623546	0		0.608943	0.510978	0.285519	0.578031	-0.474578	-0.231312	-0.448662	-0.0976367	0.433648	0.789472	-0.425471	-0.215355	0.256449	-0.654108	-0.444563	-0.669683	0.874133	0.206719	0.551047	0.192914	-0.0619778	0.621219	-0.0130793	-0.235791	0.224613	1.04208	0.189624	0.305179	0.0195121	0.579439	-0.158698	0.449389	0.000803115	0.803795	0.616417	-0.150827	-0.056356	0.577635	0.771333	0.918228
-1.07669	0.59129	0		0.530886	0.679229	0.0903151	0.495444	-0.393655	-0.314611	-0.257432	-0.193541	0.163591	1.07988	-0.260589	-0.249479	0.338627	-0.597118	-0.293498	-0.770004	0.689261	0.206069	0.376307	-0.0558673	-0.0138335	0.549667	0.0887526	-0.120593	0.0472779	1.07314	-0.0602763	0.114436	0.123966	0.241855	0.0708966	0.357019	0.0642881	0.495691	0.850967	-0.0408193	-0.0831055	0.529464	0.748681	0.638504
-0.983448	0.552971	0		0.449686	0.376971	-0.123596	0.394226	-0.186092	-0.388098	-0.191787	0.0450618	0.0118123	1.04406	-0.41929	-0.537324	0.269118	-0.712355	-0.43947	-0.719273	0.589421	0.99529	0.101908	-0.176121	-0.355003	0.0874281	0.149928	0.137911	-0.186934	0.764477	0.0798818	0.263884	0.0264181	0.185767	-0.15581	0.612117	-0.0165863	0.414963	0.524909	-0.243028	-0.170934	0.635787	0.395904	0.516189
-1.06785	0.526208	0		0.230057	0.44483	-0.0452507	0.114518	-0.229197	-0.635827	-0.140273	-0.0353872	0.121337	0.83364	-0.34391	-0.331444	0.106111	-0.400472	-0.355456	-0.626245	0.719813	0.980031	-0.129158	-0.0649156	-0.0517797	-0.0229481	0.415851	-0.108461	-0.12689	0.953451	0.113969	0.430143	-0.00462577	0.348776	0.0374614	0.40818	-0.115825	0.486747	0.315194	-0.100646	0.00401495	0.671847	-0.0303539	0.732602
-1.08339	0.507875	0		-0.321308	0.42337	-0.193878	-0.346076	-0.0542268	-0.995769	-0.158962	-0.0327641	-0.0443231	0.785666	-0.105563	-0.260327	0.175641	-0.337219	-0.183986	-0.436863	0.708967	0.981005	-0.290184	-0.106927	0.33218	0.256522	0.758505	-0.247951	-0.271545	0.546215	0.220786	0.488009	0.393545	0.230024	0.0543314	1.12725	-0.275281	0.382023	0.334334	-0.0952644	-0.352194	0.342914	-0.146952	0.494333
-1.11072	0.495024	0		-0.0155167	0.622951	-0.342049	0.00719903	0.359157	-0.994841	-0.113064	-0.206122	-0.12085	0.635962	-0.0300436	-0.506408	0.188504	-0.477858	-0.112139	-0.498214	0.900718	0.982629	-0.373189	0.383675	0.481257	0.485458	0.896358	-0.309558	-0.35866	0.560783	-0.0676519	0.166607	0.42738	0.130866	0.176969	1.06124	0.0429346	0.280767	0.179565	0.0266452	-0.286184	0.180592	-0.387939	0.700723
-1.17392	0.486876	0		-0.222114	0.641738	-0.335279	-0.0978819	0.226188	-0.921475	-0.220358	-0.304398	-0.415742	0.459679	0.143322	-0.318981	0.180421	-0.304082	0.0919667	-0.64573	1.07401	0.471956	-0.805155	0.380171	0.449147	0.625532	1.00187	-0.059447	-0.357264	0.626001	-0.0353633	0.142083	0.298684	-0.237246	0.217551	0.759478	-0.121584	-0.0328063	0.101157	0.169749	-0.305314	-0.159456	-0.217993	0.654176
-1.29601	0.472494	0		-0.152973	0.550948	-0.309517	-0.127646	0.7715	-0.817008	-0.357439	-0.229851	-0.356978	0.443102	0.0376924	-0.329045	-0.0370511	-0.116948	-0.0919717	-0.473905	1.09134	0.517732	-1.07862	1.28596	0.227511	0.35152	0.867255	0.177801	-0.371687	0.499341	0.147173	0.211706	0.691089	-0.0760076	0.0448311	0.768865	0.0282895	-0.078317	-0.222029	0.111405	-0.372607	-0.0167039	-0.140148	0.692494
-1.37179	0.460404	0		-0.255475	0.631424	-0.315802	-0.114255	0.51819	-1.03099	-0.387173	-0.220654	-0.373735	0.576165	-0.136077	-0.111869	-0.0281923	0.176854	-0.286384	-0.471578	1.22214	-0.165653	-1.08755	1.35734	0.287529	0.518142	0.617205	-0.2019	-0.34953	0.420343	-0.225054	-0.246464	0.766517	-0.165232	0.185619	0.721779	0.114077	-0.158264	0.0021874	0.20046	-0.123897	-0.189948	-0.0179419	0.84743
-1.35954	0.439047	0		0.0552791	0.700837	-0.248849	0.294528	0.40751	-0.227328	-0.71907	-0.495437	-0.498415	0.91327	-0.231433	-0.377928	0.131759	0.046106	-0.338266	-0.537657	0.982394	0.295997	-1.03147	1.43322	-0.0688965	0.555083	0.228844	-0.165954	-0.26457	0.354222	-0.112917	-0.292549	0.51911	-0.303698	0.166195	0.783759	0.363336	-0.227244	0.00118997	0.332682	0.060821	-0.229623	-0.0600147	0.510094
-1.10295	0.420189	0		0.504233	0.58349	-0.430294	0.628616	0.427434	-0.210235	-0.405393	-0.238465	-0.540661	0.65001	-0.319409	-0.201899	0.327139	0.0515498	-0.359238	-0.492011	0.853264	0.623892	-0.920722	1.74321	-0.386772	0.473759	0.0452577	0.0228265	-0.431741	0.412124	-0.0436979	-0.172088	0.149113	-0.4412	0.341425	0.436676	0.660275	-0.209317	0.193267	0.557126	0.0562599	-0.178841	0.00510537	0.422923
-0.876466	0.415444	0		0.290312	0.751398	-0.213874	0.40397	0.328094	-0.340065	-0.476185	-0.0253807	-0.408871	0.923106	-0.480567	0.56449	0.274503	0.495073	-0.52443	-0.421195	0.746353	0.623243	-0.661888	1.52144	-0.576914	0.340478	-0.0446672	0.242372	-0.278123	0.50477	0.0493727	-0.0268553	0.139442	-0.31926	0.477135	0.341127	0.506952	-0.140305	0.152739	0.737463	-0.022234	-0.0954514	-0.146923	0.278471
-0.793819	0.434733	0		0.62966	0.418615	0.185242	0.701412	0.389841	-0.385516	-0.14094	0.0567199	0.0213921	0.970102	-0.633496	0.725788	0.136035	0.331524	-0.672968	-0.355671	0.85943	0.734922	-0.410994	1.44857	-0.573779	0.110635	0.152704	0.16879	0.166387	0.188006	-0.00355184	-0.0524146	0.0869332	0.121125	0.45751	0.684854	0.531643	0.0643	0.151716	0.593575	0.431623	-0.0728821	-0.114446	0.613988
-0.905665	0.48822	0		0.756271	0.353096	0.325763	0.828665	-0.155276	-0.329486	-0.171445	-0.143751	0.0263864	0.86074	-0.6658	0.657469	-0.0792085	0.0388246	-0.67166	-0.647027	0.976153	0.688822	-0.270396	0.742699	-0.394132	0.20844	0.223424	-0.140413	0.32445	0.311601	-0.133574	-0.15519	-0.0963945	0.0312439	0.450007	0.526426	0.588535	0.106664	0.113498	0.516897	0.398345	-0.255276	-0.223713	0.680847
-0.757018	0.544815	0		1.07258	0.364733	0.252662	1.06853	-0.24006	-0.0654494	0.118646	-0.0382856	-0.0298047	0.612283	-0.635843	0.631323	-0.039725	-0.149477	-0.639144	-0.585364	0.60126	0.582337	0.0177041	0.786326	-0.51019	-0.0528049	0.577959	-0.140903	0.220709	0.311335	0.0509256	0.0564463	-0.104126	0.0128233	0.413168	0.547528	0.753956	-0.0045417	-0.0354308	0.537982	0.0994586	-0.592182	-0.326865	0.55243
-0.608727	0.583522	0		1.25274	0.300889	0.194214	1.28188	-0.216741	-0.835312	0.191817	0.311846	0.0356845	0.408986	-0.660003	0.758502	-0.185636	-0.295576	-0.698864	-0.665674	0.655048	0.594349	0.071579	0.498725	-0.558148	0.147783	0.71486	-0.133342	0.181032	0.255911	-0.0728687	-0.0594358	0.0786383	0.0318065	0.420328	0.483746	0.792476	0.0806141	-0.264012	0.488713	0.229545	-0.131964	0.115603	0.885694
-0.5244	0.581675	0		1.33324	0.62753	0.381048	1.28607	-0.200199	-0.694581	-0.0628368	0.175487	0.189532	0.505319	-0.715287	0.428377	-0.457932	-0.310138	-0.780934	-0.784582	0.839198	1.20306	0.194023	0.19384	-0.458349	0.432589	0.392583	-0.161697	0.329006	0.535984	-0.149032	-0.123818	0.209182	0.239213	0.192281	0.272062	0.95005	0.171107	-0.15897	0.191134	0.177664	0.138286	-0.0131294	1.27861
-0.667598	0.548399	0		1.46067	0.632081	0.26825	1.52206	-0.279989	-0.544349	-0.175533	-0.0191873	-0.038852	0.213373	-0.813585	-0.0462841	-0.418884	-0.581594	-0.843031	-0.886503	0.860087	1.20306	-0.2884	0.0257471	-0.641454	0.499638	0.378305	-0.290875	0.250569	0.678464	0.167967	0.108841	-0.000458637	0.124889	0.0455598	0.289171	1.26191	0.127837	-0.231343	0.0353593	0.0323219	0.0346898	0.290088	1.4537
-0.830147	0.505979	0		1.06289	0.581834	0.00398756	1.04916	0.0615281	-0.327953	-0.126026	-0.00550521	0.0329164	0.0922436	-0.774338	-0.570286	-0.370368	-0.623376	-0.80116	-0.827894	0.77624	1.09171	-0.244262	-0.37576	-0.509602	0.484466	0.1592	-0.137002	-0.0634686	0.743247	0.19141	0.127279	-0.00676175	0.239884	0.0608978	0.0726675	1.09704	0.401036	-0.0176791	0.101716	-0.385153	-0.0377566	0.591284	1.2536
-0.981722	0.503422	0		0.984217	0.678692	-0.151176	0.995086	0.426364	0.0222367	0.279814	0.138076	0.0466391	0.109786	-0.867779	-0.393653	-0.372351	-0.447414	-0.859497	-0.592701	0.839089	1.09236	-0.0777074	-0.151885	-0.389494	0.422184	0.140788	-0.143988	-0.192157	0.59864	0.475782	0.378727	-0.20968	0.269922	0.0792475	0.264226	0.839482	0.480754	0.181251	0.141765	-0.476298	0.107442	0.989955	1.39986
-1.07323	0.537712	0		0.848923	0.608391	-0.0754129	0.864454	0.278476	-0.089229	0.517539	-0.172637	0.207722	0.177388	-0.998333	-0.192245	-0.528679	-0.51764	-1.02101	-0.762889	1.02828	1.09236	-0.0970185	0.316219	-0.178354	0.427437	-0.324851	0.00373809	-0.0955035	0.650629	0.688339	0.628668	-0.0715882	0.419761	-0.0558889	0.130411	0.751049	0.696553	0.276938	0.0610425	-0.487038	0.304864	0.986241	1.41168
-1.23929	0.571441	0		0.702975	0.624505	-0.333289	0.532254	0.374847	-0.0753727	0.600133	-0.418324	0.014506	0.241465	-1.25013	-0.0663524	-0.467416	-0.199522	-1.24615	-1.05466	1.04481	0.619347	0.0596764	0.31842	-0.227082	0.0325008	-0.0658814	0.100587	-0.357865	0.653353	0.670568	0.644808	-0.260433	0.292808	-0.177894	0.286968	0.596721	0.428224	0.697502	-0.142844	-0.83546	-0.248719	0.634338	1.24503
-1.44222	0.562728	0		0.417526	0.700698	-0.500368	0.298295	0.526021	0.26088	0.604826	-0.531294	-0.226867	0.0719499	-1.22644	-0.0752495	-0.279075	-0.277849	-1.23889	-1.21088	0.805936	-0.317913	-0.127115	0.640268	-0.212038	-0.351186	0.356712	-0.121125	-0.474644	0.341145	0.367645	0.397736	-0.169228	0.0860136	-0.15385	0.401213	0.365393	0.224366	0.473595	-0.124424	-0.620189	-0.302891	0.671403	0.794714
-1.50425	0.509753	0		0.470016	0.643532	-0.452813	0.239658	0.730851	0.261979	1.02513	-0.70079	0.0601419	0.281943	-1.17006	0.0336327	-0.310432	-0.116932	-1.15878	-1.37459	0.73845	-0.310122	0.234647	0.8322	0.162986	-0.554103	0.360158	-0.319472	-0.407537	0.0575028	-0.171435	-0.124353	-0.283522	0.226419	-0.00359595	0.0985883	0.357147	0.18813	0.375907	0.027322	-0.402906	-0.301655	0.66168	0.546945
-1.55575	0.433828	0		0.339564	0.667657	-0.602478	0.260296	0.238115	0.185326	0.760172	-0.561889	-0.162628	0.263824	-1.01773	0.344716	-0.437435	0.0271784	-0.963214	-1.23925	0.763486	-0.310446	-0.0428848	0.869168	0.224835	-0.666156	0.262627	-0.682607	-0.528993	-0.0701441	-0.227904	-0.178902	-0.48209	-0.070857	0.0171193	0.408327	0.40116	-0.0517925	0.280318	0.018503	-0.216312	0.0280325	0.479737	0.629448
-1.58132	0.351179	0		0.149955	0.572778	-0.554109	0.049981	-0.257798	-0.134045	0.565744	-0.549842	-0.193433	0.401755	-1.02633	0.733183	-0.27187	0.26514	-0.94523	-1.43485	0.361829	-0.310446	-0.0466435	0.758321	-0.0194824	-0.657658	0.283057	-0.666268	-0.487895	-0.0426976	-0.44798	-0.321693	-0.623878	-0.0509039	0.0498083	0.371722	0.386382	-0.0236723	0.0302827	0.0543949	-0.0627981	-0.248661	-0.0480274	0.136694
-1.55202	0.27791	0		0.14	0.433082	-0.286001	0.00882864	0.00214031	0.0589851	0.306937	-0.859527	-0.116884	0.208952	-0.795658	0.838014	0.104533	0.384538	-0.663083	-1.62178	0.415052	-0.153966	0.19243	0.0597113	0.172264	-0.487513	0.34447	-0.874749	-0.243866	-0.257571	-0.482563	-0.381108	-0.850842	-0.0200475	-0.0785331	0.467761	0.295092	0.0418635	0.121822	-0.135678	-0.151238	0.243026	0.168745	0.173177
-1.6792	0.243451	0		0.19436	0.289002	-0.00906693	0.185598	-0.164194	0.414288	0.177349	-0.903819	-0.0124408	0.0606416	-0.695666	0.669645	0.0360339	-0.164312	-0.601424	-1.27507	0.293143	0.94919	0.0664585	0.318609	0.362005	-0.44911	0.117749	-0.758513	0.0515729	-0.304378	-0.650535	-0.53099	-0.629657	0.00640381	-0.206549	0.588034	0.829514	0.0841488	-0.222508	-0.185949	-0.168785	0.0023713	0.347281	0.111942
-1.55023	0.237981	0		0.212038	0.292073	0.32007	0.321627	-0.494451	0.0263008	0.21449	-0.527489	0.282757	-0.0385233	-0.690167	0.734841	-0.199557	-0.198618	-0.599858	-1.02424	0.349617	0.949514	0.113415	-0.00902	0.068762	-0.317144	-0.239121	-0.677312	0.372623	-0.325371	-0.473191	-0.432741	-0.607877	0.277927	-0.181041	0.496607	1.18134	0.124784	-0.0683585	-0.168842	-0.242389	-0.448676	0.398042	0.391182
-1.37902	0.247611	0		0.0122288	0.192801	0.168492	0.213248	-0.620436	0.0924964	-0.04736	-0.220816	0.210295	-0.273665	-0.960444	0.459778	-0.38401	-0.360646	-0.902698	-0.888244	0.248295	1.06282	-0.0548146	-0.0201651	-0.134994	-0.325645	-0.21313	-0.629804	0.231452	-0.195817	-0.206274	-0.162107	-0.488171	0.308288	-0.542292	0.920853	0.878934	0.0305411	-0.0482301	-0.543389	-0.34872	-0.326097	0.0522786	0.462227
-1.26251	0.256976	0		0.213867	0.355418	0.23444	0.293631	-0.482869	-0.153186	-0.205692	-0.397793	0.210333	-0.387691	-1.05567	0.321266	-0.308897	-0.421708	-1.04288	-1.11041	0.0953985	1.06249	0.403122	-0.148343	-0.0581861	-0.266589	-0.196305	-0.495432	0.314342	0.0143306	-0.317366	-0.267344	-0.269514	0.363835	-0.57365	0.430976	0.981411	-0.0187293	-0.29706	-0.579935	-0.363252	-0.518721	0.328954	0.28564
-1.14171	0.259559	0		0.315372	0.222253	0.302148	0.481616	-0.250554	-0.212403	-0.40899	-0.407135	0.307007	-0.614404	-1.02233	-0.361765	-0.494925	-0.851257	-1.01366	-1.03111	0.38894	1.06314	0.383335	-0.347558	0.07879	-0.279033	-0.12651	-0.611931	0.384153	0.0208696	-0.230612	-0.24426	-0.241392	0.459327	-0.656669	0.31686	1.05857	0.0898475	-0.384549	-0.572749	-0.52159	-0.671264	0.361157	0.596881
-1.08458	0.236577	0		0.0699313	0.276145	0.20572	0.255973	-0.334423	-0.223768	-0.692525	-0.120799	0.24563	-0.376046	-1.15327	-0.53089	-1.0249	-0.983007	-1.1969	-0.756648	0.291222	0.906661	0.0619916	-0.25663	-0.216172	-0.658677	-0.0753648	-0.545107	0.321272	0.20433	-0.599669	-0.604358	0.009055	0.44369	-0.435394	0.31994	1.00132	-0.0937216	-0.36421	-0.308023	-0.443152	-0.983531	0.304452	0.59491
-1.11696	0.181075	0		-0.184729	0.296883	-0.01698	-0.0441719	0.0911069	-0.0342172	-0.420267	0.0599097	0.213574	-0.405465	-0.716837	-0.687115	-1.17999	-0.797638	-0.760026	-0.73792	0.594819	-0.19617	0.103365	-0.498933	-0.34364	-0.71781	-0.00245899	-0.801927	0.10406	0.11176	-0.553941	-0.607318	0.0905238	0.415181	-0.351036	0.244329	0.428011	-0.111423	-0.215075	-0.25073	-0.397981	-0.800932	0.634528	0.756109
-1.1143	0.103454	0		-0.249743	0.0614672	-0.387943	-0.178778	0.0117602	0.409094	-0.50496	-0.024984	-0.0856396	-0.219915	-0.770662	-0.777398	-1.15819	-0.712257	-0.799509	-0.616618	0.747929	-0.195845	-0.104563	-0.536184	-0.00746661	-0.98179	-0.0453282	-0.863741	-0.304779	0.13225	-0.436499	-0.516764	0.00461268	0.131523	-0.356942	0.544772	0.015066	-0.0883399	-0.624876	-0.301319	-0.452244	-0.55373	0.608923	0.886534
-1.10027	0.0278739	0		-0.111148	-0.227341	-0.440277	-0.122192	-0.0547849	0.19658	-0.662604	-0.146423	-0.116537	-0.103319	-0.548927	-0.438592	-0.880136	-0.700765	-0.580432	-0.524732	0.935953	-0.316939	-0.108839	-0.645076	-0.0901966	-0.772315	-0.125778	-0.679295	-0.346701	0.0382087	-0.411796	-0.542641	0.0611966	0.0288712	-0.205269	0.359606	0.0544746	0.010321	-0.620981	-0.211728	-0.337762	-0.779871	0.768751	1.06947
-1.14092	-0.0180735	0		-0.57005	-0.213651	-0.48042	-0.631065	-0.234657	0.114884	-0.670612	-0.257604	-0.0746076	0.0221712	-0.542732	-0.305012	-0.868208	-0.62768	-0.600877	-0.33363	0.926001	-0.309797	-0.565769	-0.217358	-0.294469	-0.72708	-0.26089	-0.656781	-0.385162	-0.0935191	-0.385853	-0.550604	0.202774	-0.0028094	-0.0661036	0.506985	-0.322343	-0.0811448	-0.351587	-0.12814	-0.0989682	-0.715959	0.376283	0.979517
-1.27122	-0.0327757	0		-0.805382	-0.249467	-0.608467	-0.8789	-0.279494	0.326854	-0.602593	-0.154446	-0.190495	0.0935398	-0.153423	-0.0692749	-0.751289	-0.502294	-0.238028	-0.258842	0.685241	-0.291617	-0.546689	-0.00822661	-0.295772	-0.564329	-0.358351	-0.5591	-0.51707	-0.291035	-0.701129	-0.835408	0.416923	-0.0993524	0.161823	0.475314	-0.553533	-0.0645738	-0.0899926	0.162658	-0.157959	-0.656852	0.750472	0.640679
-1.33338	-0.0240867	0		-0.83994	-0.336233	-0.970362	-0.966209	-0.235555	0.0673756	-0.48821	0.0632372	-0.487266	-0.0439078	-0.277571	-0.151034	-0.665375	-0.628008	-0.326069	-0.282825	0.616797	-0.291617	-0.546103	-0.157864	-0.475822	-0.540429	-0.485839	-0.444911	-0.914241	-0.130693	-0.668974	-0.799116	0.202827	-0.380246	0.0630919	0.247073	-0.622172	-0.335035	0.100248	-0.00731501	0.114017	-0.642	0.489533	0.440854
-1.04756	-0.0282456	0		-1.03332	0.0814475	-1.00727	-1.13719	-0.550985	-0.0348626	-0.776343	0.170848	-0.488984	0.188685	-0.572608	-0.0479695	-0.481494	-0.458192	-0.549246	-0.237253	0.360986	0.0288113	-0.820081	-0.0224603	-0.507068	-0.485358	-0.428251	-0.633194	-0.986344	0.0141503	-0.919568	-1.0529	-0.232495	-0.342402	0.159151	0.130474	-0.415105	-0.303318	0.113328	0.0711636	0.160922	-0.558145	0.052835	0.236535
-0.807504	-0.0520706	0		-0.85054	0.0523373	-0.98043	-1.04163	-0.34028	-0.406079	-0.223105	0.160955	-0.544184	0.336704	-0.40619	-0.234203	-0.396876	-0.584206	-0.330139	-0.318785	0.362124	0.028162	-0.783774	-0.0980676	-0.798535	-0.383468	-0.174341	-0.709171	-0.955354	-0.0953982	-0.80881	-0.949339	-0.478224	-0.344558	0.101587	-0.563539	-0.549861	-0.348561	0.0654893	0.0582444	0.195428	-0.609581	0.109189	0.16814
-0.807863	-0.0964112	0		-0.98191	0.235601	-1.00243	-1.21162	-0.385215	-0.172458	-0.188397	0.0157466	-0.639735	0.476623	-0.359669	-0.34316	-0.713608	-0.559328	-0.247766	-0.502772	0.256675	0.0284866	-0.620787	-0.112811	-0.666086	-0.479708	-0.263817	-0.813838	-0.976906	0.100514	-0.807749	-0.826606	-0.658237	-0.526493	-0.195779	-0.280686	-0.781786	-0.345377	0.0947777	-0.150509	0.191302	-0.515969	0.0518198	-0.0311219
-0.96328	-0.145129	0		-0.723949	0.0799582	-0.82076	-0.970307	-0.351269	0.122559	-0.144746	0.0132287	-0.621746	0.586518	-0.223889	-0.336376	-0.767897	-0.680264	-0.0688979	-0.573291	0.314672	0.0275127	-0.653118	-0.148863	-0.715766	-0.510453	-0.0143309	-0.834518	-0.822442	0.120576	-0.767185	-0.693943	-0.859255	-0.427544	-0.37249	0.236301	-0.698829	-0.00577368	-0.277496	-0.219811	0.164633	-0.493529	-0.0571643	0.222552
-1.07715	-0.161477	0		-0.469555	0.672763	-0.693637	-0.774639	0.0871945	0.183359	-0.112493	-0.0945764	-0.582993	0.571883	-0.613338	-0.271125	-0.519171	-0.636916	-0.422151	-0.482643	0.515224	0.00868309	-0.562718	-0.247082	-0.643954	-0.409187	0.124888	-0.781453	-0.677294	0.428514	-0.287988	-0.18448	-1.12473	-0.394122	-0.508577	0.378192	-0.336708	-0.185531	-0.517195	-0.625997	0.222739	0.216065	-0.227588	0.646187
-1.23241	-0.123063	0		-0.177638	1.2597	-0.32512	-0.566413	0.182536	0.807761	0.154645	-0.41566	-0.537041	0.56998	-0.233107	-0.155156	-0.31101	-0.516293	-0.0831241	-0.430793	0.439088	0.00933238	-0.353279	0.279761	-0.53613	-0.169274	0.242814	-1.00653	-0.317221	0.485751	-0.331306	-0.211549	-0.83458	-0.304227	-0.616451	0.724236	0.0686988	-0.0536415	-0.835463	-0.61288	0.228949	0.207623	-0.120371	0.678718
-1.11075	-0.0398378	0		0.0480216	0.874647	-0.26496	-0.377331	0.584586	0.544672	0.127338	-0.140148	-0.6563	0.379622	-0.350523	0.0144827	-0.262586	-0.3798	-0.270837	-0.217146	0.557361	-0.311096	-0.0873629	0.247025	-0.351611	-0.0191652	0.144772	-0.673517	-0.270311	0.396901	-0.059711	0.133969	-0.486664	-0.432736	-0.585329	0.720294	0.090353	-0.0738147	-0.955697	-0.562686	0.130112	0.239594	-0.053245	0.73144
-1.1576	0.0663545	0		-0.173577	1.0261	-0.202255	-0.481544	0.752019	0.544117	-0.350156	-0.378605	-0.393966	0.382539	-0.241049	0.361754	-0.301614	-0.336875	-0.201726	-0.328649	0.485461	-0.310771	0.220253	0.298585	-0.406421	0.0471266	0.00355187	-0.60368	-0.177191	0.540464	-0.178059	0.087871	-0.252924	-0.254144	-0.546747	1.12924	0.184769	-0.0313249	-0.937822	-0.542619	0.235335	0.280694	-0.265171	0.557367
-1.29915	0.165315	1		0.0792796	1.08227	0.270606	-0.193794	0.705127	0.452942	-0.323907	-0.240756	-0.257708	0.143668	-0.174834	0.143422	-0.176135	-0.233929	-0.19951	-0.260265	0.478677	-0.311096	0.41655	0.515037	-0.789512	0.0814592	-0.0503079	-0.56168	0.270727	0.345804	-0.198047	0.060695	0.0970628	-0.034978	-0.201259	1.27812	0.688887	-0.0562461	-0.964958	-0.25587	0.256199	0.307989	-0.0923112	0.672514
-1.10562	0.239127	0		0.139368	1.27641	0.245329	-0.119493	0.920677	0.523545	-0.0673844	-0.257604	-0.258919	-0.14545	0.083715	0.217089	-0.0591708	-0.238874	0.0392868	-0.139741	0.478205	-0.259801	0.873507	0.368412	-0.871585	0.295263	-0.402137	-0.367406	0.226453	0.525668	-0.165166	0.0932888	0.250801	-0.153741	-0.386086	1.00074	0.744396	-0.284426	-0.551496	-0.361173	0.0882481	0.543323	-0.0339901	0.63589
-0.722934	0.280189	1		-0.0673957	0.771018	0.454807	-0.344863	0.846244	0.181514	-0.176982	-0.30333	-0.125947	-0.0555234	0.171293	0.191273	-0.247355	-0.156	0.0687214	-0.477759	0.594757	-0.260126	0.686538	0.336724	-0.987063	0.0943767	-0.469102	-0.216177	0.417224	0.338459	-0.20661	0.0237957	0.574003	-0.0574631	-0.683803	0.675412	0.591752	0.0556123	-0.232142	-0.558741	0.273285	0.268121	0.206703	0.746714
-0.303256	0.299395	0		-0.301182	0.279484	0.384229	-0.459266	0.865737	0.0115873	-0.542195	-0.345704	0.228257	-0.250379	0.113567	-0.0319797	-0.355858	-0.0686235	0.0362008	-0.369768	0.788139	0.329436	0.529938	0.130955	-1.00283	0.0758047	-0.593814	0.164455	0.382371	0.2563	-0.0972331	0.0708459	0.430053	0.0547717	-0.404518	0.342954	0.0714818	0.219916	-0.108151	-0.467371	-0.00734727	0.11857	0.6658	0.815326
-0.107909	0.318652	2		-0.460992	0.481183	0.285113	-0.577557	0.374715	0.0626661	-0.441966	-0.737197	0.289448	-0.44448	0.237628	-0.114376	-0.536208	-0.0264523	0.128362	-0.544268	0.519981	0.356382	0.527037	-0.0081416	-1.06632	-0.0535774	-0.716623	-0.0212702	0.278126	0.674915	-0.119837	-0.00832047	0.621991	0.139991	-0.455149	0.10141	-0.164523	0.24963	-0.258277	-0.512919	0.0928395	0.163319	0.767672	0.642188
-0.0461365	0.324833	1		-0.432174	0.35811	0.209726	-0.610724	0.214934	0.362604	0.0070404	-0.719257	-0.0102084	-0.766739	-0.0566082	-0.316777	-0.41407	0.170307	-0.158783	-0.538836	0.411323	0.357031	0.453579	0.0268616	-0.741733	0.0296378	-0.681941	-0.0267636	0.161488	0.821353	-0.426433	-0.332588	0.528125	-0.154624	-0.548228	0.120265	-0.088721	-0.0250093	0.0295093	-0.571148	0.0156452	0.186009	0.987207	0.623201
-0.330865	0.301975	3		-0.791515	0.0426617	-0.381341	-1.12548	0.236861	0.312735	-0.0643523	-0.740671	-0.269419	-0.971047	0.114258	-0.317928	-0.759515	0.244216	0.0512302	-0.410967	0.233364	0.357031	0.110977	-0.337782	-0.449935	-0.232555	-0.236459	-0.276533	-0.434377	0.701014	-0.782208	-0.752854	0.354626	-0.310243	-0.658669	-0.267011	-0.537394	-0.126127	0.119878	-0.663609	0.178923	0.276597	1.00241	0.33616
-0.419403	0.218749	1		-0.633663	0.0780342	-0.583157	-0.990844	0.322087	0.302116	0.0659873	-0.781911	-0.394703	-0.92255	0.0327211	-0.315119	-0.889648	0.348484	0.0184187	-0.620072	-0.0138093	0.299568	-0.336024	-0.363142	-0.674922	-0.448549	-0.0486862	-0.675777	-0.628662	0.446812	-1.05147	-1.0812	0.0822026	-0.320613	-0.575529	-0.552918	-0.368163	-0.25038	0.0863406	-0.64369	0.239987	-0.0886475	1.25587	-0.0285362
-0.507099	0.097065	1		-0.438983	0.461092	-1.01282	-0.722165	-0.109518	0.296479	0.124349	-0.977071	-0.662768	-1.09469	-0.04823	-0.257923	-1.19919	0.196025	-0.0158376	-0.602848	-0.211425	0.326839	-0.271336	-0.431543	-0.562988	-0.715851	-0.315438	-0.755116	-1.06748	0.451804	-1.3601	-1.39747	-0.17941	-0.630729	-0.503013	-0.32159	-0.43368	-0.63243	-0.179171	-0.470204	-0.158131	-0.123807	1.32973	-0.297439
-0.660952	-0.0443478	1		-0.449021	0.761944	-1.16847	-0.671111	-0.20593	0.201038	0.253856	-1.09517	-1.13896	-0.929908	-0.00256243	-0.396067	-1.2009	-0.0168344	0.0235561	-0.816495	-0.32316	-0.263372	-0.302141	-0.330481	-0.60056	-0.76639	-0.114647	-1.12061	-1.23943	0.451025	-1.34646	-1.34153	-0.137555	-0.970299	-0.784102	-0.400104	-0.195295	-0.839414	-0.239269	-0.713082	0.0473603	0.292773	0.921721	-0.227949
-0.870555	-0.163768	2		-0.554878	0.373206	-1.05735	-0.771408	-0.319193	0.248688	0.482865	-1.05628	-1.05189	-0.961503	0.135707	-0.240544	-0.995895	0.0718484	0.239747	-0.871487	-0.154109	-0.290643	-0.186029	-0.443831	-0.436032	-0.766342	-0.063158	-1.01481	-1.16406	0.0670027	-1.29092	-1.34365	-0.521652	-0.900279	-0.6009	-0.309333	-0.213883	-0.930751	-0.0650948	-0.646125	0.0844	0.32582	0.823421	-0.100866
-1.03351	-0.241261	1		-0.356107	0.282453	-1.07284	-0.584003	-0.563614	0.00721053	0.198971	-0.738485	-1.07442	-1.05621	0.451052	-0.00806515	-1.38431	-0.0899484	0.554871	-0.580525	-0.458317	-0.290967	-0.277641	-0.565728	-0.717927	-1.21974	-0.318901	-1.09512	-1.15944	0.0604448	-1.31643	-1.39917	-0.459944	-0.944588	-0.360451	-0.35454	-0.155092	-0.896037	-0.202339	-0.352078	0.251724	0.269717	0.916411	-0.481856
-0.944461	-0.27881	1		-0.408573	0.395934	-1.05662	-0.49646	-0.432152	-0.173143	0.20451	-0.623992	-1.05445	-0.906151	0.0397318	0.143638	-0.983508	-0.0274867	0.143921	-0.699766	-0.31049	-0.290967	-0.253931	-0.425649	-0.654082	-1.07627	-0.689512	-0.981085	-1.14043	0.140231	-1.17601	-1.22283	-0.540849	-1.03484	-0.297332	-0.313876	-0.283213	-1.04622	-0.235188	-0.379682	0.0807492	0.169109	0.463225	-0.305356
-0.874104	-0.291446	1		-0.729448	0.282694	-1.09199	-0.737301	-0.853102	-0.253952	-0.107703	0.126652	-1.13906	-0.678489	-0.193976	0.00818399	-0.989853	-0.0130416	-0.10619	-0.27259	-0.297276	-0.291292	-0.213648	-0.216574	-0.478709	-1.16428	-0.866065	-0.78227	-1.12018	0.500926	-1.12335	-1.19946	-0.49927	-1.17276	-0.331248	0.0602855	-0.491392	-1.08026	-0.509995	-0.35596	-0.338283	0.341452	0.369221	-0.143811
-0.860267	-0.285361	2		-1.10876	-0.133322	-1.05415	-1.14386	-1.04356	-0.191094	-0.146473	0.179648	-1.11312	-0.665806	-0.259192	-0.198339	-0.455241	0.0283954	-0.168777	-0.101743	-0.363706	-0.318238	-0.361545	-0.21427	-0.560179	-0.7022	-0.812708	-0.892039	-1.07033	0.445806	-0.958107	-1.00356	-0.525635	-1.10061	-0.16493	-0.0285476	-0.525622	-1.17133	-0.356795	-0.168523	-0.206477	0.144394	0.196644	-0.236074
-0.943658	-0.286156	1		-1.21548	-0.36835	-0.95576	-1.29603	-1.16797	-0.224837	-0.137733	0.469085	-0.937627	-0.803106	-0.203299	-0.116099	-0.647909	0.108199	-0.0900445	0.0716308	-0.342637	-0.0942305	-0.338707	-0.500501	-0.795182	-0.872246	-0.884027	-0.793328	-0.97406	0.398666	-0.925925	-0.958231	-0.635278	-0.87489	0.0352245	0.191879	-0.792274	-1.00468	-0.280656	0.215697	-0.253165	-0.329008	0.27442	-0.312655
-1.05575	-0.294165	1		-0.881615	-0.122352	-1.06891	-0.908731	-0.781816	-0.290468	-0.479097	0.503598	-1.00612	-0.59775	-0.405034	-0.083655	-0.733785	0.032675	-0.314481	0.347482	-0.394678	-0.0935812	-0.429665	-0.540311	-0.708095	-0.869953	-0.853012	-0.69483	-1.03582	0.510663	-1.02649	-1.03486	-0.554373	-0.974791	-0.276647	0.306762	-0.626377	-0.822298	-0.436428	-0.110161	-0.187029	-0.191875	0.206694	-0.241509
-1.071	-0.299644	1		-1.12384	-0.130464	-0.975413	-1.04304	-0.705916	-0.420308	-0.633587	0.0932649	-0.825644	-0.49246	-0.524934	-0.214269	-0.352977	0.267245	-0.441554	0.0802132	-0.0255178	-0.0935812	-0.303898	-0.480581	-0.6853	-0.298767	-0.942409	-0.324539	-0.943367	0.319392	-0.733275	-0.678675	-0.539605	-0.852706	-0.248538	0.40843	-0.661104	-0.851389	-0.22266	-0.237941	-0.268522	-0.05772	0.213063	0.282053
-1.13011	-0.287806	1		-0.692878	-0.310694	-0.989416	-0.610413	-0.583475	-0.509426	-0.525837	0.0424225	-0.875993	-0.466613	-0.144738	-0.170594	-0.494044	0.0841517	-0.0843625	-0.0185284	-0.11638	-0.0932565	-0.426383	-0.409149	-0.89889	-0.344894	-0.633317	-0.275787	-0.950396	0.279675	-0.80621	-0.719512	-0.345374	-0.786989	-0.355409	0.274401	-0.18138	-0.670781	-0.0419141	-0.175867	-0.5091	-0.108066	0.491954	0.133878
-1.08676	-0.254832	1		-0.267322	-0.584942	-0.742553	-0.275725	-0.445978	-0.497123	-0.360738	-0.42833	-0.580587	-0.627412	0.000470251	-0.316075	-0.284964	-0.12653	0.0465752	-0.186633	0.00606625	-0.0906593	-0.458795	-0.597123	-0.56693	-0.0373389	-0.465771	-0.184012	-0.727914	-0.270346	-0.770661	-0.691207	-0.24227	-0.478533	-0.161249	0.010971	-0.0763821	-0.493991	-0.107249	0.01983	-0.155693	-0.0303913	0.625459	0.118951
-0.948159	-0.190115	1		0.0991483	-0.344651	-0.559053	0.125657	-0.250784	-0.127873	-0.305958	-0.450335	-0.39565	-0.43244	0.0915942	-0.0590706	-0.664392	0.0454691	0.117293	-0.267802	-0.026277	-0.0903347	-0.573449	-0.369272	-0.784098	-0.387481	-0.0148685	-0.124771	-0.552034	0.24009	-0.504435	-0.406728	-0.117256	-0.284656	-0.179612	-0.124973	-0.0445409	-0.423829	-0.253413	-0.0588538	-0.0013653	-0.037765	0.727244	-0.0379475
-0.894912	-0.111562	1		0.117886	-0.380172	-0.61283	0.186547	-0.399754	-0.0140983	-0.238552	-0.637594	-0.377017	-0.275328	-0.192478	-0.0717868	-0.390661	0.0328413	-0.13372	-0.236511	-0.0232032	0.230418	-0.451359	-0.18346	-0.338298	-0.152059	-0.380164	0.135481	-0.58109	0.0602265	-0.424112	-0.334539	-0.346003	-0.380821	-0.338948	0.120814	0.122529	-0.526128	0.161615	-0.356371	-0.256811	0.228282	0.751273	-0.18892
-0.772838	-0.0296406	0		-0.205749	-0.480378	-0.534518	-0.113282	-0.472248	-0.0550118	0.0521545	-0.782867	-0.489009	-0.325177	0.0029127	-0.510805	-0.657241	-0.211578	0.0979571	-0.336394	-0.00988736	0.230093	-0.585025	0.18056	-0.480535	-0.29111	-0.48026	-0.190749	-0.503262	0.025871	-0.52041	-0.371415	-0.499715	-0.505092	-0.035034	0.167078	-0.195325	-0.563834	0.190357	0.0065301	-0.413434	0.0593078	0.872161	-0.178683
-0.681572	0.0291607	0		-0.332622	-0.618909	-0.56215	-0.284405	-0.458854	0.179214	0.156714	-0.518972	-0.635252	-0.233097	-0.175328	-0.380796	-0.723688	-0.13803	-0.0767956	-0.232872	-0.183483	0.230093	-0.453075	0.220116	-0.650764	-0.719124	-0.293518	-0.471085	-0.511905	-0.0518749	-0.662472	-0.618548	-0.552289	-0.573429	-0.141465	0.516707	-0.50024	-0.458728	-0.0379591	-0.138539	-0.539996	-0.00702176	0.511419	-0.373341
-0.864537	0.0504412	0		-0.329397	-0.574915	-0.398653	-0.320438	-0.729637	0.246318	0.416234	-0.111578	-0.523684	0.0152909	-0.402586	-0.313709	-0.551861	-0.0885003	-0.2816	0.203271	-0.0924245	0.849523	-0.511757	0.263214	-0.314824	-0.696657	-0.550804	-0.205183	-0.370631	-0.121089	-0.485509	-0.520258	-0.714257	-0.534191	0.00364834	0.656262	-0.677132	-0.568077	-0.294273	-0.147927	-0.234743	-0.0188029	0.160057	-0.382772
-0.913051	0.0463715	0		-0.705348	-0.410466	-0.48337	-0.606746	-0.461679	0.264944	0.249104	-0.189695	-0.831719	0.0549023	-0.440922	0.0119114	-0.690396	0.00146034	-0.313613	0.199203	-0.132483	0.84725	-0.427867	0.227086	-0.465799	-1.06576	-0.806204	-0.335128	-0.473372	0.157267	-0.31556	-0.335775	-0.754972	-0.784249	-0.291283	0.65067	-0.810432	-0.710227	-0.226094	-0.545265	-0.461331	-0.426689	0.18063	-0.422518
-0.960516	0.00650861	0		-0.768138	-0.810405	-0.458473	-0.794026	-0.250134	-0.0080778	0.187578	-0.248504	-0.756985	0.00883333	-0.633276	-0.0704525	-0.654607	0.0370762	-0.469178	0.393047	-0.0195849	0.846601	-0.350664	-0.0431543	-0.412097	-1.07459	-1.28732	-0.506746	-0.4305	-0.261017	-0.803484	-0.866862	-0.985776	-0.790143	-0.480214	0.596916	-0.761266	-0.753184	-0.0439689	-0.764019	-0.332427	-0.416818	-0.23367	-0.245211
-1.2275	-0.0458038	0		-0.693448	-0.64899	-0.593232	-0.775482	0.166207	-0.0859414	0.172357	0.0663217	-0.811262	0.104699	-0.616178	-0.130679	-0.952214	-0.00753693	-0.509159	0.243552	0.170143	0.30249	-0.31911	-0.00739544	-0.586776	-1.36596	-0.52357	-0.731152	-0.571979	0.0877489	-0.94799	-1.05839	-0.681693	-0.776277	-0.32001	0.432955	-0.665704	-0.749899	-0.378559	-0.469287	-0.0693414	-0.206492	-0.293138	0.0764384
-1.37936	-0.0798026	0		-0.558399	-0.621119	-0.516333	-0.790628	-0.102073	0.176844	0.105999	0.16931	-0.690087	0.297404	-0.777106	0.248178	-0.569905	-0.002012	-0.714219	0.0134071	0.335355	0.301841	-0.205994	-0.0804621	-0.613609	-1.1997	-0.637159	-0.446098	-0.489347	0.000768726	-0.58055	-0.731954	-0.48002	-0.571206	-0.671237	0.604395	-0.453002	-0.622353	-0.255193	-0.63726	-0.0913225	-0.26919	-0.282469	0.0998774
-1.39444	-0.0982054	0		-0.291268	-0.24734	-0.313607	-0.65308	-0.238149	0.150806	0.00962309	0.0275018	-0.540713	0.42928	-0.898154	0.0302997	-0.718106	-0.272908	-0.848437	-0.028719	0.428522	0.301841	-0.35799	0.218151	-0.350966	-1.00537	-0.347193	-0.264537	-0.28809	-0.00887359	-0.36801	-0.46761	-0.433893	-0.438402	-0.468136	0.442717	-0.254679	-0.451878	-0.338097	-0.340746	-0.0386326	-0.33634	-0.210916	0.192075
-1.50276	-0.0998273	0		-0.466412	0.0491368	-0.430298	-0.752308	0.167744	0.803737	-0.265144	-0.115715	-0.793595	0.346095	-0.992075	-0.154659	-0.84304	-0.340144	-0.904392	0.0649013	0.325327	-0.318238	0.0345366	0.020184	-0.731577	-0.856159	-0.466969	-0.617844	-0.382892	0.399226	-0.343021	-0.469881	-0.651999	-0.697909	-0.715704	0.736114	-0.266996	-0.520663	-0.233944	-0.448091	-0.211968	-0.0765103	0.071021	0.28374
-1.32425	-0.0817575	1		-0.495604	0.286569	-0.556099	-0.697271	0.397959	0.87679	-0.12163	0.041953	-0.616965	0.511942	-0.780456	-0.0870528	-0.913196	-0.513733	-0.677717	0.026592	0.489961	-0.317913	0.0520228	0.325286	-0.586527	-0.754404	-0.0409655	-0.317532	-0.47839	0.35874	-0.439677	-0.547682	-0.690696	-0.523092	-0.472835	0.746491	-0.17992	-0.383707	-0.0478418	-0.117203	-0.0560981	0.175632	-0.104084	0.457844
-1.35512	-0.0261497	0		-0.637271	0.51157	-0.623657	-0.690258	0.0692435	1.04555	-0.136833	0.104858	-0.704593	0.532806	-0.50646	-0.161714	-1.10026	-0.742649	-0.457936	-0.00393543	0.5365	-0.317589	0.0760187	0.446579	-0.448	-0.694165	0.121945	-0.21914	-0.550795	0.459007	-0.256997	-0.32221	-0.352385	-0.56131	-0.317997	0.877105	-0.43584	-0.238626	-0.260092	0.140198	-0.234243	-0.00884004	0.0467682	0.637407
-1.21122	0.0308725	0		-0.559629	0.234066	-0.127105	-0.625856	-0.385169	1.07399	-0.301636	0.204551	-0.449008	0.462193	-0.433571	-0.075055	-0.785275	-0.689663	-0.399649	0.203872	0.439073	-0.310446	0.0448731	0.232064	-0.330512	-0.580567	-0.413612	-0.162792	-0.0649926	-0.00739307	-0.267452	-0.206973	-0.261442	-0.293534	-0.29698	0.837266	-0.396547	-0.0414847	-0.189963	0.120714	-0.146197	-0.466184	0.131333	0.607188
-0.914747	0.082397	0		-0.317804	0.178741	-0.235017	-0.281706	-0.0592612	0.772293	-0.332943	0.331827	-0.581145	0.318512	-0.175295	-0.308836	-1.05228	-0.554988	-0.153442	0.320956	0.410792	-0.302655	0.182243	0.173184	-0.0871585	-0.810311	-0.431327	-0.216163	-0.182556	0.219999	-0.566634	-0.484725	-0.148274	-0.504586	-0.0812146	0.454149	-0.393051	-0.277306	0.106109	0.190881	-0.210689	-0.696569	0.499485	0.643342
-0.758906	0.104346	0		-0.351361	0.159704	-0.542979	-0.263929	0.194981	0.70764	-0.38243	0.23487	-0.602815	0.107418	0.0165261	-0.181609	-0.692666	-0.629643	0.0474381	0.256485	0.561791	0.0969875	0.0847073	-0.189146	-0.118495	-0.599617	-0.734638	-0.31594	-0.493068	0.532938	-0.668776	-0.606736	-0.159177	-0.568912	-0.294924	0.0645111	-0.22626	-0.4022	0.652154	-0.0294167	-0.409743	-0.79789	0.529834	0.867955
-0.866875	0.107774	0		-0.602974	0.261224	-0.527872	-0.452365	0.201264	0.355706	-0.168683	0.0163375	-0.430703	0.104884	0.386967	-0.3484	-0.797685	-0.622049	0.323704	-0.0657833	0.75519	0.0976368	0.0508244	0.0788092	0.212279	-0.860273	-0.733456	-0.3126	-0.489131	0.157381	-0.482377	-0.394222	0.408235	-0.331125	-0.0944188	-0.263147	-0.32607	-0.328984	0.461673	0.0728023	-0.387357	-0.79911	0.651606	0.99406
-0.889216	0.101405	0		-0.51517	0.220856	-0.585765	-0.480595	-0.16684	0.276854	0.016205	-0.033177	-0.504583	0.00748422	0.0159743	-0.497079	-0.694731	-0.399486	-0.111318	-0.221785	0.420848	0.0969875	-0.0895555	-0.0128452	0.129357	-0.913762	-0.858257	-0.766536	-0.567185	0.297289	-0.35756	-0.272074	0.674434	-0.467946	-0.321958	0.0014515	-0.547589	-0.463116	0.290744	-0.137903	-0.267783	-0.701752	0.437171	0.646922
-0.729951	0.0929521	0		-0.156157	0.178065	-0.514116	-0.0514956	-0.12736	0.268796	0.0102568	0.0211951	-0.512246	0.195195	-0.129047	-0.105479	-0.649117	-0.299356	-0.207855	-0.251712	0.447531	0.0969875	0.0134143	-0.220735	0.0926353	-1.12095	-0.979002	-0.710415	-0.481172	0.0594104	-0.385686	-0.346093	0.391095	-0.545413	-0.395725	0.0975458	-0.270879	-0.558006	0.230542	-0.143096	-0.463834	-0.391572	0.596453	0.56027
-0.93034	0.0842861	0		-0.143337	0.457568	-0.912163	0.0381616	0.287284	-0.0788922	0.069652	-0.284061	-0.689303	0.299007	-0.175851	-0.122225	-0.628103	-0.548485	-0.21531	-0.602974	0.254979	0.0911438	0.0138228	-0.118067	-0.138315	-0.90159	-0.772677	-0.716804	-0.87693	0.337197	-0.0262154	-0.112081	0.174744	-0.737921	-0.655916	-0.0790519	-0.14935	-0.712821	-0.00537538	-0.581579	-0.755125	-0.355751	0.321764	0.418903
-0.912522	0.0643724	0		0.016452	0.132999	-1.01906	0.130632	0.224807	-0.0843279	0.343498	-0.627684	-0.621672	0.31034	-0.301223	-0.113096	-0.41674	-0.661235	-0.376543	-0.692273	0.19608	0.0833522	-0.158629	-0.0957866	-0.468256	-0.550937	-0.253937	-0.885131	-0.963292	-0.18701	0.406191	0.30764	0.339674	-0.64872	-0.771736	-0.113682	0.234249	-0.555577	-0.2345	-0.713763	-0.518951	-0.11557	-0.172054	0.460694
-0.820315	0.0369486	0		0.279692	-0.231281	-0.719479	0.487732	-0.00741627	-0.255868	0.562537	-0.462916	-0.395715	0.624905	-0.618237	-0.0731643	-0.570126	-0.550047	-0.699215	-0.632219	0.0409876	-0.0182628	-0.104658	-0.168787	-0.656177	-0.812553	-0.315464	-0.850238	-0.650693	-0.603091	0.44866	0.36876	0.308617	-0.37966	-0.834307	-0.279972	0.130157	-0.429276	-0.573619	-0.729407	-0.713246	0.392527	-0.0160628	0.305096
-0.765707	0.00603909	0		0.615311	-0.519423	-0.551429	0.716979	-0.351367	-0.439388	0.507804	-0.48127	-0.228486	0.648811	-0.820557	0.191759	-0.276738	-0.470341	-0.866288	-0.58867	-0.0291979	-0.0185874	-0.447056	-0.242062	-0.804081	-0.571345	-0.00792338	-0.686672	-0.497549	-0.680097	0.565071	0.527831	0.0840241	-0.28486	-0.896223	-0.385777	0.376109	-0.208918	-0.526973	-0.735348	-0.554205	0.370942	-0.0853316	0.406792
-0.723374	0.00426645	0		0.802082	-0.79813	-0.405123	1.01459	-0.369876	-0.726771	0.315618	-0.666261	-0.22943	0.681618	-0.600377	0.0922333	-0.399499	-0.57731	-0.595983	-0.623051	0.276249	-0.0179381	-0.178879	-0.253112	-0.758024	-0.618866	0.00910443	-0.50865	-0.356372	-0.956801	0.51297	0.514012	-0.137869	-0.207808	-1.0197	-1.00563	0.693942	-0.116539	-0.288067	-0.799818	-0.852389	0.581691	0.0936974	0.821022
-0.876234	0.0361207	0		0.713832	-0.834705	-0.465017	0.802745	-0.112067	-1.06597	0.541598	-0.495008	-0.266892	0.370767	-0.537161	-0.0541926	-0.238289	-0.72237	-0.556637	-0.772531	0.267992	-0.0172888	-0.104332	-0.190695	-0.592666	-0.227876	0.513241	-0.295728	-0.443989	-0.9516	0.458574	0.50667	3.93043e-05	-0.132945	-0.984526	-1.10732	0.83761	0.0270251	0.0896991	-0.897873	-0.680419	0.647669	-0.0543432	0.915462
-0.953543	0.102002	0		0.780787	-1.05726	-0.174923	0.784503	-0.407573	-1.17259	0.669264	-0.309887	0.0651021	0.111469	-0.758392	0.440228	-0.278014	-0.194326	-0.756082	-0.534055	0.535011	-0.018912	-0.0814116	-0.353111	-0.328206	-0.272478	0.523376	-0.237667	-0.142901	-1.02499	0.743396	0.774532	-0.157237	0.14098	-0.638643	-1.14482	0.593827	0.196851	0.251058	-0.460735	-0.494719	0.536276	0.28284	1.02078
-1.24895	0.180976	0		0.652704	-0.728569	-0.0976037	0.611592	-0.488496	-1.08442	0.607542	-0.296594	0.0983653	0.271665	-1.0367	0.415104	-0.0325502	-0.237215	-0.918921	-0.532766	0.371441	-0.0107958	-0.129417	-0.389616	-0.0623338	-0.0879259	-0.0794102	-0.144407	-0.0886537	-0.864212	0.442642	0.461628	-0.819169	0.195746	-0.738151	-0.78121	0.559443	0.131548	0.399186	-0.596102	-0.674821	0.68005	0.235886	0.596135
-1.4692	0.234039	0		0.672008	-0.376592	-0.172188	0.53778	-0.565139	-1.08328	0.497526	-0.245379	0.00901942	0.23584	-0.56613	0.365654	-0.0070217	-0.235536	-0.506906	-0.39321	0.311737	-0.299084	-0.0979854	-0.123418	0.071897	-0.0023852	0.18958	-0.138935	-0.195277	-0.789503	0.60127	0.554569	-0.420225	0.059277	-0.865715	-0.426364	0.644346	0.0715082	0.402885	-0.757984	-0.493379	0.241823	0.178673	0.425309
-1.44383	0.263107	0		0.678201	-0.487732	-0.219392	0.546168	-0.228179	-1.17357	0.298549	-0.317214	-0.0827911	0.250373	-0.465961	0.161465	-0.369898	-0.301587	-0.394971	-0.386629	0.171488	-0.300058	0.302686	-0.454744	-0.137158	-0.11803	0.135711	0.00412896	-0.21175	-0.844168	0.26941	0.286637	-0.462984	-0.0751557	-0.992954	-0.367033	0.310781	-0.0296616	0.649073	-0.921126	-0.636502	-0.0292517	-0.164704	0.167535
-1.38221	0.253678	0		0.509051	-0.350913	-0.128051	0.235708	-0.331402	-1.15212	0.088748	-0.283211	0.176202	0.222735	-0.633741	0.0226721	-0.121012	-0.18915	-0.570488	-0.358992	-0.0308682	-0.0159902	0.0765907	-0.593935	-0.0873563	-0.0742637	0.396267	0.0540673	-0.107452	-0.821676	0.160498	0.132677	-0.454427	0.0719666	-0.995611	-0.0193964	0.230886	0.1155	0.485706	-0.920249	-0.425302	-0.0346312	-0.395762	-0.130223
-1.27654	0.222732	0		0.447167	-0.345659	-0.119685	0.158892	-0.474153	-0.931045	-0.0266359	-0.396092	0.220584	0.586411	-0.586543	-0.284409	-0.136216	-0.147899	-0.555789	-0.236208	-0.0644121	-0.0172888	-0.195998	-0.227497	-0.453663	-0.175784	-0.126536	-0.434741	-0.124557	-0.678948	0.274233	0.180883	-0.274114	0.12618	-0.936215	0.0540116	0.116242	0.217883	0.235586	-0.856736	-0.34293	-0.35348	-0.417448	-0.149258
-1.31703	0.168364	0		0.367152	-0.408505	-0.38175	0.080493	-0.513093	-0.607933	-0.153578	-0.806264	-0.00835373	0.633624	-0.242757	-0.458336	-0.189981	-0.252321	-0.242042	-0.392017	-0.384451	-0.0166395	-0.444686	-0.189273	-0.764296	-0.174577	-0.26394	-0.610261	-0.408981	-0.785043	-0.286893	-0.303899	-0.0498352	-0.0813057	-1.27493	0.347143	0.122615	0.0397764	0.10283	-1.17388	-0.29877	-0.263643	-0.791881	-0.282661
-1.29733	0.0945437	0		0.313211	-0.572695	-0.416557	0.109807	-0.363438	-0.488087	-0.530555	-0.691067	-0.145172	0.604586	0.0458643	-0.316793	-0.327448	-0.290541	-0.0107026	-0.424775	-0.35135	0.000891512	-0.267509	-0.301669	-1.1759	-0.298512	0.101409	-0.573868	-0.417296	-0.868616	-0.321672	-0.375697	0.307424	-0.264154	-1.15544	-0.0461204	-0.106201	-0.0881261	-0.297672	-0.921093	-0.349867	-0.306179	-0.969544	0.0486701
-1.12011	0.0123672	0		0.140977	-0.662347	-0.512254	-0.0821801	0.0618905	-0.290378	-0.369066	-0.826868	-0.201626	0.252971	-0.0893965	-0.451443	-0.228345	-0.462017	-0.0807917	-0.566932	-0.537451	-0.00917259	-0.372331	-0.638865	-1.27149	-0.157391	-0.19641	-0.780671	-0.486373	-0.829059	-0.663919	-0.58402	-0.0619959	-0.238881	-1.10489	-0.300182	-0.246016	-0.0168841	-0.470237	-0.81105	-0.391595	-0.38969	-1.15755	-0.100468
-1.09339	-0.073884	0		0.121187	-0.617345	-0.680341	-0.100552	-0.225221	-0.256765	-0.278148	-0.740954	-0.244035	0.195543	-0.241798	-0.191414	-0.176315	-0.385565	-0.267105	-0.675123	-0.642271	-0.00754935	-0.520882	-0.555716	-1.1196	-0.31452	-0.325397	-0.907482	-0.648582	-0.673748	-0.562989	-0.600023	0.0874443	-0.147565	-0.909346	-0.329794	0.054582	-0.117561	-0.687367	-0.679781	-0.395782	-0.297364	-0.991976	-0.133745
-1.14218	-0.159483	0		0.0569667	-0.547553	-0.872415	-0.110818	-0.374197	-0.358217	-0.174834	-0.628307	-0.532273	0.130564	-0.185117	0.115408	-0.426358	-0.271955	-0.232816	-0.67476	-0.580648	-0.291617	-0.43755	-0.540481	-1.17289	-0.22035	-0.613654	-0.746282	-0.836898	-0.54015	-0.530801	-0.605016	0.216363	-0.362808	-0.656457	-0.432085	-0.261503	-0.332802	-0.88416	-0.512405	-0.220762	-0.89661	-0.855288	-0.122585
-1.01339	-0.238141	0		0.251859	-0.377276	-0.670712	0.11412	-0.543972	-0.594642	-0.0370725	-0.619272	-0.802806	-0.145272	-0.14934	0.0421354	-0.221007	-0.217618	-0.228241	-0.670113	-0.656997	-0.264022	-0.469417	-0.787034	-1.23119	-0.0298289	-0.726555	-0.438764	-0.638418	-0.503707	-0.539853	-0.568481	0.387688	-0.675372	-0.673685	-0.332709	-0.108034	-0.735225	-0.657892	-0.479252	-0.447349	-0.881946	-0.630667	-0.24362
-0.936749	-0.284802	0		0.437478	-0.558274	-0.65555	0.442841	-0.199388	-0.600168	-0.125209	-0.428679	-0.931865	0.00586983	-0.0118811	-0.251791	-0.055296	-0.118145	-0.0461027	-0.56379	-0.535318	-0.264996	-0.521222	-0.892998	-1.03798	0.266103	-0.813827	-0.199753	-0.613524	-0.758317	-0.246794	-0.323824	0.178636	-0.826427	-0.471773	-0.400789	-0.010097	-0.859085	-0.787286	-0.28187	-0.514521	-0.652524	-0.559602	-0.229036
-0.930756	-0.29119	0		0.426309	-0.535722	-0.634612	0.479359	-0.466869	-0.756803	0.00360781	-0.360624	-0.783185	-0.272455	-0.345652	-0.164641	-0.346571	0.22638	-0.400882	-0.16259	-0.419372	-0.290318	-0.762366	-0.7563	-0.951319	-0.017668	-0.792084	-0.32392	-0.605599	-0.650828	-0.237267	-0.264655	0.225287	-0.669108	-0.615999	-0.067112	0.125179	-0.719896	-0.495472	-0.484486	-0.671221	-0.694165	-0.404738	-0.249602
-1.05589	-0.260562	0		0.239929	-0.13643	-0.687929	0.515704	-0.696503	-0.892855	0.217539	-0.369514	-0.814662	-0.264359	-0.319107	0.0423893	-0.455088	0.375099	-0.338743	-0.290503	-0.181391	-0.289994	-0.769066	-0.466055	-0.770029	-0.0724957	-0.742006	0.0300895	-0.677638	-0.269748	-0.121488	-0.242596	0.0428376	-0.69301	-0.576581	0.130426	0.148611	-0.89515	-0.142664	-0.580684	-0.41931	-0.596363	-0.300572	-0.0508934
-1.02356	-0.200899	0		0.230839	0.0993188	-0.441566	0.589865	-0.813178	-0.775217	0.740727	-0.560788	-0.667249	-0.268221	-0.219873	-0.120113	0.0347173	0.240083	-0.180507	-0.357324	-0.0547623	-0.290643	-0.76306	-0.121085	-1.01754	0.277985	-0.593127	-0.052845	-0.438921	-0.12609	-0.107648	-0.189313	-0.249019	-0.632206	-0.659864	0.459296	0.208145	-0.866271	-0.255222	-0.539636	-0.458838	-0.423911	0.0189718	-0.0750828
-1.15344	-0.124463	0		0.571608	-0.0223853	-0.426956	0.798915	-0.811826	-0.479203	0.737235	-0.870181	-0.544732	-0.285944	-0.397879	-0.369922	0.138359	-0.0800668	-0.368414	-0.587966	-0.0449964	-0.284474	-0.856538	-0.202614	-1.35443	0.245365	-0.522495	-0.189221	-0.445108	-0.0267536	-0.151584	-0.215885	-0.23104	-0.51897	-0.776729	0.633661	0.711859	-0.892315	-0.181485	-0.676444	-0.73503	-0.0196073	0.161058	0.00790014
-1.04723	-0.0608664	0		0.536859	0.0749447	-0.312639	0.729508	-0.903192	-0.304436	0.572623	-0.799536	-0.406723	-0.191773	-0.590569	-0.229541	0.12522	-0.113237	-0.500132	-0.699677	-0.171578	-0.311096	-0.7121	-0.0376195	-1.15799	0.302578	-0.0717336	-0.209447	-0.286502	-0.0948952	-0.32983	-0.404082	-0.589335	-0.316594	-0.810896	0.377672	0.597825	-0.735479	-0.455648	-0.765162	-0.444366	0.166532	-0.296867	-0.0972248
-0.802256	-0.0118704	0		0.515672	0.199526	-0.229996	0.624398	-1.09364	-0.337362	0.683171	-0.650846	-0.322588	-0.226694	-0.914565	0.0718517	-0.0219939	-0.184635	-0.904101	-0.726966	-0.225909	-0.310771	-0.301446	0.25238	-1.11925	-0.133456	0.14597	-0.462201	-0.20543	0.0678379	-0.566102	-0.565625	-0.23011	-0.167945	-1.00694	0.25128	0.374026	-0.614064	-0.195139	-0.947842	-0.366398	-0.204494	-0.162961	-0.154595
-0.750106	0.012541	0		0.252	0.313839	-0.280261	0.434401	-0.782294	-0.160033	0.698511	-0.536314	-0.473874	-0.193092	-0.691698	-0.0399638	0.0466413	-0.415765	-0.654778	-1.15824	-0.180154	-0.286747	-0.329569	0.155824	-1.09281	-0.120881	0.240187	-0.343414	-0.255182	0.212264	-0.488606	-0.459901	-0.326714	-0.326647	-0.886903	-0.0135499	0.00518378	-0.684164	-0.385124	-0.7633	0.0716118	-0.306515	0.2388	-0.0458414
-0.964217	0.00341992	0		0.662572	-0.241429	-0.440814	0.755045	-0.810877	0.0152379	0.340702	-0.358778	-0.763292	-0.0110398	-0.870222	-0.0959499	-0.0559491	-0.527391	-0.862767	-1.14604	-0.26413	-0.287072	-0.433805	-0.137878	-1.00397	-0.200436	0.436307	-0.355879	-0.41815	-0.325049	-0.207221	-0.199488	-0.205723	-0.659734	-1.06891	-0.0974168	0.385806	-0.897282	-0.668797	-0.823994	-0.153671	-0.257224	0.369616	-0.043158
-1.069	-0.032048	0		0.623928	-0.518489	-0.745044	0.648747	-0.445932	0.163563	-0.241152	-0.39423	-1.09323	0.00752736	-0.926633	-0.230654	-0.43802	-0.388652	-0.947214	-1.34746	-0.163	-0.286747	-0.409727	-0.422022	-0.632464	-0.329854	0.0762903	-0.443184	-0.726376	-0.670825	-0.398114	-0.398351	-0.0688363	-0.91395	-1.15131	-0.213202	0.0513438	-1.05412	-0.399921	-0.947298	-0.222178	-0.312522	0.124944	0.0655645
-1.096	-0.0894399	0		0.789749	-0.776809	-0.841621	0.929346	-0.285691	0.0913972	-0.012257	-0.133016	-1.37694	-0.160314	-0.874915	-0.0268478	-0.53612	-0.0326952	-0.855089	-1.04439	-0.284328	-0.293565	-0.475124	-0.455051	-0.500172	-0.295048	-0.188575	-0.614056	-0.810087	-0.797674	-0.415997	-0.405205	-0.271833	-1.17233	-1.14921	-0.0356614	0.0495142	-1.13651	-0.288749	-0.959567	-0.24289	-0.675626	-0.0945759	-0.0020422
-1.04892	-0.149987	0		0.54055	-0.798565	-1.34284	0.812517	0.00903877	0.378911	-0.120631	-0.274144	-1.58545	-0.449681	-0.979911	-0.0211163	-0.60602	-0.00315189	-0.988463	-0.92665	-0.283345	-0.293889	-0.250717	-0.43057	-0.521442	-0.562397	-0.359867	-0.725573	-1.30714	-0.443794	-0.455408	-0.432972	-0.142443	-1.41815	-1.18163	0.0213416	-0.0299559	-1.15159	-0.36629	-0.951854	-0.352133	-0.637526	0.112943	-0.0810406
-0.870595	-0.215625	0		0.356124	-0.369552	-1.38803	0.597361	0.00235319	0.692927	-0.195112	-0.465045	-1.5222	-0.507544	-0.892674	-0.336365	-0.716296	-0.0476028	-0.868521	-1.03622	-0.353348	-0.292915	-0.373311	-0.76463	-0.54324	-0.550973	-0.623701	-0.912023	-1.36905	-0.0242766	-0.526815	-0.587734	-0.298042	-1.34659	-1.04311	-0.363879	0.146911	-1.27102	-0.571441	-0.856067	-0.505637	-0.22305	0.043049	-0.29837
-0.752466	-0.285039	0		0.405559	-0.160795	-1.21149	0.500457	-0.30527	0.802577	-0.368104	-0.574964	-1.33136	-0.451408	-0.933582	-0.429106	-0.401601	-0.199721	-0.91167	-0.960987	-0.593736	-0.316615	-0.18558	-0.520949	-0.5014	-0.251242	-0.869406	-1.06302	-1.20368	0.306988	-0.647742	-0.731737	-0.294111	-1.12191	-1.16905	-0.263213	0.176055	-1.34389	-0.56171	-1.05389	-0.975998	-0.181091	-0.199817	-0.572554
-0.917655	-0.350788	0		-0.0712573	-0.0264647	-1.17154	-0.0162817	-0.421226	0.70285	-0.156999	-0.863121	-1.16513	-0.599051	-0.833585	-0.469113	-0.237517	-0.0435788	-0.858848	-0.927769	-0.635607	-0.316939	-0.0272643	-0.128018	-0.859854	-0.342254	-1.27856	-1.34916	-1.14824	0.568356	-0.809232	-0.907974	-0.0263263	-0.979816	-0.974743	-0.0596039	-0.242263	-1.293	-0.523845	-0.853015	-0.487468	-0.286388	-0.270642	-0.771143
-1.07368	-0.400242	0		-0.0322971	0.13237	-1.0965	-0.0909752	-0.647765	0.429122	0.0166521	-0.689181	-1.14371	-0.54753	-0.681342	-0.166781	-0.272135	-0.277841	-0.695639	-0.721296	-0.690135	-0.317264	-0.329228	0.0494069	-0.873207	-0.551813	-1.32796	-1.2493	-1.0733	0.717708	-0.747747	-0.811178	-0.0548935	-0.959861	-0.914521	-0.309599	-0.123483	-1.22401	-0.784161	-0.808636	-0.565896	-0.201486	-0.228779	-0.797539
-1.26486	-0.427145	0		-0.298954	0.394787	-0.856421	-0.368766	-0.625338	0.652901	0.0687566	-0.934948	-1.01857	-0.520189	-0.658741	-0.294948	-0.346455	-0.540859	-0.703996	-0.880344	-0.63398	-0.316615	-0.0388673	0.0953758	-0.850491	-0.675489	-1.20356	-1.22084	-0.819059	0.792455	-0.681719	-0.736009	0.112565	-0.848102	-0.716409	-0.890802	-0.284931	-1.14387	-0.72977	-0.564011	-0.331224	-0.0349663	-0.167505	-0.826535
-1.34151	-0.42374	0		0.0385694	0.104369	-0.872006	-0.226884	-0.437503	0.291225	0.135291	-0.684493	-0.942042	-0.298751	-0.289476	-0.352906	-0.551959	-0.647776	-0.292538	-0.909137	-0.600294	-0.316939	-0.276524	0.0864408	-0.743957	-0.650443	-1.08959	-1.15069	-0.839015	0.215918	-0.600048	-0.679213	-0.0388932	-0.764616	-0.687292	-0.612433	-0.060848	-1.22589	-0.37069	-0.493794	-0.117349	-0.112516	0.0849851	-0.784062
-1.34265	-0.389532	0		0.262866	-0.0184356	-1.06165	0.00437596	-0.355348	-0.098991	0.113413	-0.36383	-1.14194	-0.492714	-0.44752	-0.253034	-0.508989	-0.804993	-0.438759	-0.960802	-0.656787	-0.317913	-0.280324	0.115871	-0.793165	-0.549695	-1.03686	-0.971058	-1.00298	0.245566	-0.443717	-0.45813	-0.131514	-0.928198	-0.919537	-0.328803	0.283883	-1.14442	-0.0206966	-0.699406	0.0796873	0.207959	-0.153639	-0.774209
-1.30472	-0.339408	0		0.693157	-0.185845	-1.10547	0.314179	-0.314234	-0.491556	0.101763	-0.363782	-1.27177	-0.261704	-0.485059	-0.216949	-0.820798	-1.00204	-0.530338	-0.943607	-0.568393	0.697912	0.169251	0.0999944	-0.887472	-0.926278	-1.33513	-0.836956	-1.05197	-0.0755632	-0.287296	-0.22027	0.146046	-1.02695	-0.873705	-0.586608	0.847719	-1.2048	-0.0645266	-0.714604	0.354838	0.20945	-0.280697	-0.521618
-1.3229	-0.273881	0		1.12965	-0.351487	-1.03071	0.644313	-0.268649	-0.6754	-0.0898095	-0.136967	-1.22042	-0.143159	-0.59162	-0.278515	-0.881898	-1.15478	-0.553407	-1.02994	-0.560809	1.19397	0.0328615	-0.386027	-0.729243	-0.883734	-1.00585	-0.687062	-0.986075	-0.370261	-0.212302	-0.0288093	-0.314409	-0.980042	-0.930345	-0.882451	1.39351	-1.13047	-0.196863	-0.798205	-0.0938862	0.217473	-0.267338	-0.5449
-1.32355	-0.210286	0		0.987114	-0.521255	-0.792697	0.64046	0.127032	-0.728183	-0.314745	-0.187809	-1.019	-0.284884	-0.864771	-0.554918	-0.855995	-1.01515	-0.864041	-1.08928	-0.612775	1.19462	0.0723689	-0.295676	-0.651444	-0.673096	-0.698379	-0.538647	-0.728718	-0.399388	-0.1207	0.051947	-0.169319	-0.820098	-0.904705	-0.760896	1.30358	-1.09748	-0.0181336	-0.811609	0.240756	0.128134	-0.491241	-0.536898
-1.33863	-0.153771	0		1.10301	-0.301074	-0.829451	0.811468	-0.171788	-0.789417	-0.507727	-0.185825	-0.8294	-0.290388	-0.824804	-0.269202	-0.660452	-1.03474	-0.796689	-1.15153	-0.667917	1.19397	-0.0555908	0.00114283	-0.751754	-0.748419	-0.00523527	-0.715596	-0.796623	-0.33955	-0.0855304	0.13107	-0.305944	-0.621271	-1.13726	-0.40125	1.29315	-1.10569	-0.0372994	-1.05376	0.256345	0.0674273	-0.536999	-0.482367
-1.30712	-0.111227	0		0.988365	-0.152572	-0.727136	0.842704	-0.424218	-0.803727	-0.338753	-0.224993	-0.601094	-0.578273	-1.04581	-0.237957	-0.404929	-0.857934	-1.04151	-1.17674	-0.738615	1.1943	0.0712386	-0.0445521	-0.813336	-0.849693	-0.157666	-0.565688	-0.693333	-0.126546	0.104807	0.390134	-0.222902	-0.422242	-1.12682	-0.681269	1.28468	-0.984985	-0.123043	-1.09649	0.0136984	-0.0388124	-0.570316	-0.504007
-1.3389	-0.0847365	0		1.36533	-0.241901	-0.410809	1.14926	-0.405231	-0.944297	-0.380051	-0.335422	-0.299719	-0.275328	-0.987066	-0.187011	-0.350228	-0.941019	-0.982995	-1.05385	-0.731899	1.1943	-0.095643	0.118374	-0.816989	-0.906185	0.149804	-0.298536	-0.371274	-0.491474	0.0573089	0.355997	-0.210414	-0.153581	-0.836912	-0.663302	0.950918	-0.7976	-0.399703	-0.671242	-0.111746	-0.540206	-0.0941171	-0.413254
-1.41027	-0.0636694	0		1.34028	-0.228229	-0.347899	1.33098	-0.120772	-0.641787	-0.41329	-0.487722	-0.173183	-0.563375	-0.936173	-0.0073521	-0.444963	-0.229065	-0.907115	-1.30696	-0.812661	0.17815	-0.677223	-0.0272961	-0.818201	-0.889146	0.62757	-0.070313	-0.31184	-0.470471	0.186303	0.376572	-0.332309	-0.0687342	-0.849909	-0.820721	0.986895	-0.706132	-0.109114	-0.569851	-0.134127	-0.472133	0.0350151	-0.686153
-1.53068	-0.0429301	0		1.07018	-0.0482488	-0.350956	1.18745	0.014706	-0.6969	-0.59497	-0.569782	-0.257111	-0.651017	-0.70306	0.0740881	-0.653982	-0.175301	-0.736487	-1.28431	-0.799932	-0.317589	-0.402755	0.321537	-0.566315	-0.968379	0.583881	-0.0917324	-0.296444	-0.087208	-0.0187801	0.0752417	0.0417369	-0.158966	-0.853836	-0.583915	0.648348	-0.798759	0.122412	-0.433538	0.298386	-0.570756	-0.0361865	-0.597494
-1.65435	-0.0230467	0		1.51096	0.117579	-0.589387	1.57405	-0.451409	-0.528073	-0.231394	-0.237137	-0.415339	-0.471059	-0.620718	0.179767	-0.0978514	-0.367643	-0.641715	-0.884257	-1.03135	-0.295513	-0.401897	0.252097	-0.777737	-0.72737	0.493701	-0.101959	-0.545395	0.00966131	-0.132718	-0.0547528	-0.00795425	-0.326216	-1.00017	-0.70505	1.07688	-0.867467	0.295687	-0.459024	0.135533	-0.407798	0.56605	-0.77934
-1.54274	0.00345529	0		1.46518	-0.0640295	-0.713903	1.45138	-0.156225	-0.627437	-0.335948	0.00454179	-0.523464	-0.41199	-0.755451	-0.133693	-0.199074	-0.351157	-0.81186	-0.692088	-1.09818	-0.295188	-0.570767	-0.120755	-0.338634	-0.665419	-0.145159	0.376431	-0.637673	-0.0986155	-0.0844045	-0.0644294	0.152795	-0.474277	-1.05986	-0.814867	1.20379	-0.774582	0.372928	-0.434815	0.00456614	-0.105511	0.671032	-0.942967
-1.36124	0.0175852	0		1.56321	0.330841	-0.741966	1.46122	-0.0572302	-0.306957	-0.447142	-0.340425	-0.726935	-0.294528	-0.780878	-0.289373	-0.3295	-0.455579	-0.796326	-0.782847	-1.11697	-0.295513	-0.905102	-0.251842	-0.494922	-0.37192	0.0312441	0.460247	-0.682989	0.186326	-0.0792162	-0.125963	-0.0679584	-0.706459	-1.05915	-0.58533	1.15021	-0.94395	0.0967758	-0.431816	0.0367363	-0.225299	0.597317	-0.819733
-1.13255	0.0122013	0		0.956413	0.511413	-0.978016	1.1358	-0.327691	0.247528	-0.419739	-0.528412	-1.12975	-0.337631	-0.819108	-0.177331	-0.0568098	-0.257177	-0.867858	-0.847667	-0.955088	-0.295513	-0.724888	-0.107626	-0.585402	0.0205708	0.28036	0.151101	-0.934067	0.626732	0.130955	0.0515996	0.100208	-1.10922	-1.37972	-0.494854	1.13661	-1.22824	0.0448369	-0.864505	0.403296	-0.386217	0.70593	-0.741598
-1.03743	-0.00386554	0		1.01853	0.898309	-1.04506	1.04501	-0.613762	0.198789	-0.341569	-0.200309	-1.04077	-0.224286	-0.957929	-0.298988	0.261409	-0.836455	-0.957994	-0.549441	-0.830439	-0.295188	-0.623593	0.0585307	-0.531136	0.363916	0.00217695	-0.234675	-0.955243	0.85476	0.0754593	0.0164673	-0.183013	-1.11275	-1.34876	0.285932	0.969948	-1.06764	-0.0450452	-0.823205	0.509444	-0.460159	0.817281	-0.672124
-0.984445	-0.0206792	0		1.13809	1.11186	-0.994426	1.1556	-0.518846	0.653112	-0.337139	-0.241226	-0.92601	-0.407939	-1.18658	-0.362753	0.476149	-0.67624	-1.1487	-0.50982	-1.02561	-0.295188	-0.807498	0.010125	-0.916076	0.417139	0.0773214	-0.289865	-0.916682	0.989667	0.301756	0.304337	-0.426869	-0.992458	-1.38012	0.265191	1.02245	-0.848931	-0.322753	-1.00412	0.0594709	-0.19402	0.776692	-0.67358
-0.886109	-0.0412446	0		0.938245	1.22854	-0.797795	0.981455	-0.390543	0.639649	-0.489167	-0.531076	-0.616436	-0.492945	-1.15706	-0.535487	0.377832	-0.477561	-1.10167	-0.959542	-0.894282	-0.316939	-0.731179	0.0586063	-1.1091	0.408251	-0.0579933	-0.236949	-0.714492	1.24338	0.279119	0.361448	-0.513462	-0.741508	-1.36112	0.344855	0.77519	-0.753332	-0.446964	-1.01539	0.104975	-0.510015	0.210369	-0.607542
-0.749733	-0.0485318	0		0.717032	1.17306	-0.855622	0.879954	-0.48272	0.655744	-0.341189	-0.397728	-0.644745	-0.382059	-0.96076	-0.578551	0.601669	-0.367258	-0.852796	-0.801035	-0.838377	-0.316939	-0.55949	0.271733	-1.3632	0.76846	0.0558516	-0.541831	-0.794943	1.20872	0.124701	0.253445	-0.752836	-0.711938	-1.35763	0.291573	0.557008	-0.778861	-0.461399	-1.08996	-0.0343243	-0.42247	0.498802	-0.483751
-0.865671	-0.0423254	0		0.625961	0.888088	-0.813048	0.875631	-0.618365	0.629605	-0.284604	-0.0846751	-0.463963	-0.207462	-1.15592	-0.292317	0.696544	-0.312962	-1.08047	-0.553066	-0.738168	-0.317264	-0.401352	0.460322	-1.12499	0.517963	-0.112796	-0.753609	-0.739164	1.06385	0.0659058	0.263546	-0.61895	-0.46816	-1.48189	0.156487	0.621566	-0.518357	-0.381633	-1.19826	-0.0466625	-0.0674021	0.281268	-0.478883
-1.08034	-0.0289778	0		0.664713	0.530375	-0.742331	0.787469	-0.608578	0.441879	-0.298095	0.0583634	-0.170419	0.00666138	-1.16298	-0.58136	0.520208	-0.489167	-1.07212	-0.60579	-0.965289	-0.317264	-0.416074	0.315378	-1.29546	0.410553	-0.71456	-0.696251	-0.668649	0.567322	0.0205143	0.235999	-0.701468	-0.104782	-1.37166	0.250223	0.71003	-0.140372	-0.600164	-1.1309	-0.123882	0.0891545	-0.159462	-0.52453
-0.839007	-0.025913	0		0.581759	0.0935282	-0.818788	0.780707	-0.415668	0.441849	-0.260077	-0.138651	-0.396112	0.028934	-1.11458	-0.32468	0.584513	-0.112259	-1.06504	-0.669187	-1.14467	-0.317589	-0.519152	0.240158	-1.37129	0.420185	-0.311718	-0.420201	-0.763579	0.17862	-0.0357188	0.165501	-0.474424	-0.291514	-1.46268	0.0107021	0.435256	-0.260485	-0.864347	-1.27843	-0.408919	0.24034	-0.63711	-0.473209
-0.805374	-0.0360764	0		0.665324	0.0733259	-0.934076	0.748517	-0.622743	0.406643	-0.212085	-0.228321	-0.511126	-0.0983615	-1.10457	-0.323049	0.61426	-0.0851942	-1.09843	-0.654631	-0.888428	-0.317589	-0.34124	0.165259	-1.38005	0.727307	-0.326649	-0.277983	-0.878762	-0.0334444	-0.26951	-0.158483	-0.243856	-0.401167	-1.36778	-0.36021	0.276745	-0.398488	-0.671982	-1.09468	-0.276263	0.206811	-0.543418	-0.273708
-0.878836	-0.0621019	0		0.388259	0.133341	-1.00522	0.521211	-0.562809	0.617665	0.000174073	-0.0412082	-0.670336	-0.0786394	-1.03265	-0.286045	0.121618	-0.144833	-1.03229	-0.375445	-0.856905	-0.263697	-0.511553	-0.0989932	-1.17591	0.489261	-0.2008	-0.448358	-0.94665	-0.236503	-0.22133	-0.203402	-0.199564	-0.489109	-1.33662	-0.338798	0.0811665	-0.430251	-0.681231	-1.1526	-0.219569	0.40073	-0.372276	-0.238136
-1.19848	-0.0963216	0		0.574368	0.354549	-0.78753	0.707715	-0.582169	0.537199	-0.0090895	-0.369918	-0.652328	0.00690294	-1.20856	-0.181242	-0.068744	-0.00719213	-1.22016	-0.404994	-1.06755	-0.254607	-0.177354	0.0614492	-1.10649	0.246161	-0.272172	-0.43074	-0.712106	0.0528524	-0.0318568	-0.0729636	-0.170341	-0.550306	-1.40342	-0.687735	0.229387	-0.419469	-0.934476	-1.32879	-0.32467	-0.0343756	-0.553213	-0.420153
-1.17257	-0.137057	0		0.703839	0.266006	-0.749316	0.86616	-0.618399	0.152712	-0.0042916	-0.50427	-0.81799	-0.161586	-0.917372	-0.297681	0.122509	0.0618979	-0.942656	-0.603663	-1.1579	-0.253308	0.0457174	0.00873663	-1.25161	0.493067	-0.211164	-0.214784	-0.674346	0.20544	-0.01795	-0.159398	-0.0423003	-0.678282	-1.36706	-0.678149	0.10514	-0.356345	-1.05364	-1.2509	-0.140549	-0.166616	0.0103083	-0.453066
-1.13955	-0.162994	0		0.659617	0.257256	-0.800245	0.865973	-0.374214	-0.178599	0.0652841	-0.586039	-1.18167	-0.442062	-0.971356	-0.173598	0.315834	0.297413	-0.958549	-0.376608	-1.18562	-0.254282	-0.0816704	-0.0351921	-1.01954	0.369809	-0.0628848	0.0063178	-0.721317	0.393361	-0.120739	-0.300486	-0.253396	-1.08169	-1.37447	-0.74739	-0.0639531	-0.720681	-0.604265	-1.2408	-0.539309	0.135759	0.249957	-0.490117
-1.13959	-0.172948	0		0.652355	0.399828	-0.616957	0.842085	-0.225008	-0.236435	0.0914365	-0.852394	-1.06231	-0.412942	-0.695968	-0.427518	0.491832	-0.0262901	-0.675156	-0.586306	-1.34292	-0.254607	0.236363	-0.193453	-1.09244	0.265179	-0.323255	-0.153169	-0.528126	0.579972	-0.130679	-0.305987	-0.242716	-0.856808	-1.14097	-0.940076	0.0339414	-0.462289	-0.260512	-0.944185	-0.582705	-0.154571	0.575548	-0.638855
-1.2637	-0.163025	0		0.512555	0.214844	-0.562427	0.790906	-0.0647846	-0.400199	0.0761815	-0.677239	-1.03084	-0.129472	-0.692413	-0.433417	0.403762	-0.357153	-0.671235	-0.606242	-1.50659	-0.254282	0.249383	-0.0978787	-0.809338	0.0816543	0.223036	-0.137577	-0.47013	0.431978	-0.150451	-0.282335	-0.243948	-0.725694	-1.26417	-0.781674	0.128598	-0.314431	0.0187807	-1.15648	-0.509672	-0.0502625	0.529566	-0.743576
-1.38552	-0.144107	0		0.605256	0.0316447	-0.785281	0.913908	-0.223973	-0.765687	-0.0756377	-0.912968	-1.16577	-0.446973	-0.683487	-0.584564	0.519763	-0.553276	-0.667689	-0.742381	-1.58533	-0.281877	0.628591	0.135186	-1.08741	0.048361	0.0477872	-0.144513	-0.704234	0.226557	0.0934976	-0.0443614	-0.21386	-0.863876	-1.3411	-0.723787	0.340883	-0.372938	-0.0872876	-1.20327	-0.48089	0.144763	0.691668	-0.817564
-1.30077	-0.13219	0		0.357857	-0.36526	-0.778752	0.553769	-0.241222	-0.746274	-0.0129317	-0.76321	-1.1126	-0.601829	-0.472856	-0.636136	0.652665	-0.828585	-0.422688	-0.886577	-1.22077	-0.290967	0.312559	-0.0351071	-1.19934	0.127081	-0.0125329	-0.127792	-0.685569	-0.0397746	0.0532847	-0.0635409	-0.354547	-0.826048	-1.32606	-0.174288	0.153104	-0.221703	0.161334	-1.07149	-0.253018	0.157089	0.601636	-0.463809
-1.38914	-0.126485	0		0.182896	-0.411363	-0.812325	0.325797	0.0048272	-0.686624	-0.0865578	-0.711266	-1.04077	-0.620746	-0.491542	-0.601596	0.526798	-1.02543	-0.436454	-0.843487	-1.20127	-0.291941	0.242587	-0.225745	-0.980924	-0.194101	0.0512068	-0.133093	-0.717132	-0.352353	0.0993799	0.105117	-0.384058	-0.731014	-1.26678	-0.487777	0.269985	-0.376929	0.450825	-1.09996	-0.375656	0.182524	-0.00426585	-0.4492
-1.40712	-0.130685	0		0.215838	-0.0988285	-0.915282	0.294063	0.0210348	-0.162797	0.263214	-1.00895	-0.839311	-0.839292	-0.266841	-0.812203	0.227416	-1.33541	-0.245282	-1.08825	-0.946914	-0.280254	0.319314	0.0755601	-0.641916	-0.199831	0.092613	-0.257132	-0.799302	-0.197032	0.0667669	0.0458812	-0.164248	-0.510313	-1.00114	-0.547134	0.173199	-0.322987	0.11455	-0.897364	-0.0156148	-0.112943	-0.287676	-0.227538
-1.464	-0.139281	0		-0.0499919	-0.107487	-1.03406	0.157267	-0.340694	0.0322911	0.208542	-0.833952	-0.791675	-0.874156	-0.268156	-0.859827	-0.106853	-1.26404	-0.229442	-1.01494	-0.719103	-0.279605	0.0298246	0.162832	-0.23101	-0.238193	0.34863	-0.0630643	-0.961092	-0.313907	0.188238	0.153533	-0.254929	-0.485548	-1.23588	-0.599657	-0.095249	-0.450312	0.0175244	-1.09815	0.0357655	0.0770801	-0.351752	-0.1078
-1.64651	-0.145139	0		-0.013825	-0.116126	-0.849593	0.34263	-0.492155	0.0610626	0.145683	-0.925185	-0.810302	-0.945684	-0.204163	-0.824341	-0.262038	-1.1262	-0.119964	-1.14814	-0.691306	-0.229934	0.0366339	0.29391	-0.309859	-0.420596	-0.12993	-0.420528	-0.771723	-0.310528	0.349793	0.328316	-0.482339	-0.640117	-1.05947	-0.43003	0.0861914	-0.457327	0.0581223	-0.865116	-0.201587	-0.181669	-0.161951	-0.0990231
-1.52598	-0.14078	0		-0.114781	-0.187084	-0.809396	0.223894	-0.386711	-0.0517544	0.197568	-0.90807	-0.887359	-0.675258	-0.176475	-0.561546	-0.357073	-0.934755	-0.0572455	-1.09075	-0.634603	0.0369275	0.058587	0.248734	0.333246	-0.341211	0.365957	-0.323096	-0.717612	-0.274854	0.302238	0.30736	-0.661644	-0.689866	-0.932873	-0.429319	-0.148229	-0.551341	0.115433	-0.615032	-0.436604	-0.156351	-0.281815	-0.0653216
-1.42652	-0.123887	0		0.336031	-0.205002	-1.0096	0.782561	-0.508415	-0.0595902	-0.0995998	-0.738371	-0.909606	-0.792543	-0.374789	-0.575127	-0.447113	-0.942398	-0.260137	-0.911627	-0.831643	0.251845	0.114409	0.27348	0.407376	-0.34325	0.57186	-0.122149	-0.934998	-0.412617	0.33217	0.292817	-0.675587	-0.685473	-0.755188	-0.682662	0.161006	-0.744839	-0.185541	-0.46274	-0.341008	0.0865527	-0.479215	-0.204716
-1.6144	-0.0977746	0		0.399287	-0.248746	-0.780187	0.788486	-0.888279	0.232542	0.0136064	-0.785951	-0.917842	-0.81303	-0.440596	-0.375637	-0.420278	-0.549475	-0.351343	-0.807965	-0.802088	0.251845	0.416714	0.408308	0.287364	0.00168835	0.622591	-0.403977	-0.703114	-0.449327	0.730923	0.566123	-0.554386	-0.834328	-0.734198	-0.572826	-0.0649194	-0.835396	-0.0218487	-0.472197	-0.237434	0.0960799	-0.392746	-0.288644
-1.67479	-0.0601182	0		0.455746	-0.0145135	-0.735962	0.812191	-0.974306	0.0920527	-0.349382	-0.480881	-0.943312	-0.576277	-0.419189	0.344532	-0.673223	-0.207858	-0.324134	-0.768151	-0.985427	0.241456	0.603723	0.224451	0.231469	0.0264124	0.60558	-0.451961	-0.677915	-0.356662	0.449061	0.312484	-0.580857	-0.874008	-1.02487	-0.536019	0.169381	-0.764621	0.251633	-0.628639	-0.528852	0.174312	-0.185657	-0.565935
-1.55641	-0.0250543	0		0.438072	0.438161	-0.652125	0.815738	-0.819082	-0.0943318	-0.285687	-0.385284	-1.00219	-0.820457	-0.458153	0.394463	-0.888392	-0.159846	-0.417177	-0.533529	-1.05829	0.248274	0.885859	0.260059	0.0122334	0.0703455	0.235816	-0.488162	-0.556107	0.239103	0.224725	0.0478319	-0.303323	-0.890558	-0.744518	-0.710012	0.232166	-0.727368	0.180414	-0.578737	0.100435	0.252171	-0.179097	-0.604014
-1.42769	0.00750112	0		0.473923	0.343328	-0.672373	0.722707	-0.454884	-0.210769	-0.284351	-0.511977	-0.808677	-0.932887	-0.287542	0.557062	-0.716245	0.2034	-0.280013	-0.522256	-1.21163	0.197953	0.887071	0.0597869	0.107025	0.556647	-0.0395465	-0.165521	-0.591107	0.42375	0.21004	-0.00924902	-0.0943109	-0.673907	-0.834304	-1.06181	0.00980063	-0.714898	0.123094	-0.734668	0.143562	0.486876	-0.496093	-0.87942
-1.44435	0.0249547	0		0.408003	0.535491	-0.570881	0.767416	-0.711249	0.262625	-0.492445	-0.690662	-0.61303	-0.991101	-0.298756	0.516477	-0.787214	-0.00749231	-0.326837	-0.652622	-1.28173	-0.0961784	0.936724	-0.16372	-0.155112	0.37642	-0.139986	-0.286916	-0.499231	0.604543	0.183558	-0.0477083	0.0911921	-0.48907	-0.82196	-0.855211	-0.134864	-0.46462	0.226962	-0.736709	0.30629	0.283438	-0.591055	-0.920971
-1.18649	0.018553	0		0.263352	0.612961	-0.550085	0.648996	-0.709529	0.321892	-0.523455	-0.866157	-0.693647	-0.956643	-0.0599959	0.694105	-0.982291	0.1373	-0.119549	-1.05066	-1.16124	-0.31142	0.850546	-0.391959	-0.259668	0.328903	-0.227381	-0.54009	-0.490976	1.00952	0.327559	0.098837	0.302877	-0.523816	-0.689239	-0.794377	-0.029127	-0.482462	0.600613	-0.517196	0.389041	0.245636	-0.67357	-0.838433
-0.987807	-0.00245931	0		0.21622	0.724314	-0.954996	0.678621	-0.688109	0.0517544	-0.503904	-1.04675	-0.797115	-0.938466	0.140784	0.583327	-1.15304	-0.180542	0.0553854	-1.31336	-1.05679	0.129777	0.831943	-0.565879	-0.176971	-0.029379	-0.174676	-0.551923	-0.921842	1.00791	0.0197653	-0.156021	0.477609	-0.675654	-0.761453	-0.742074	0.0393958	-0.528025	0.384976	-0.482647	0.229237	0.253412	-0.664614	-0.590838
-1.00053	-0.0342535	0		0.270792	0.286153	-1.08119	0.783515	-0.821579	-0.0709354	-0.251202	-1.05652	-0.941206	-1.05735	0.0317614	0.228115	-0.779219	-0.422584	-0.0898207	-1.2849	-0.860725	0.178799	0.372031	-0.721533	-0.578303	-0.0204554	-0.328905	-0.345844	-1.03155	0.910231	0.131001	-0.0179136	0.647373	-0.812006	-0.631319	-0.623905	-0.113704	-0.729647	0.0748892	-0.454086	0.553174	0.193144	-0.550309	-0.312643
-1.01982	-0.0715165	0		0.191891	0.0679978	-0.985155	0.636664	-0.894251	-0.196116	-0.304853	-1.20614	-0.878408	-0.949319	-0.107722	0.405742	-0.692216	-0.328595	-0.175852	-1.57241	-0.764401	0.171007	0.136145	-0.813414	-0.496026	-0.171906	-0.17324	-0.341715	-0.941975	0.518142	0.548371	0.469297	0.338901	-0.924233	-0.871599	-0.130245	0.0251243	-1.02833	0.0994461	-0.546707	0.128458	0.175862	-0.475174	-0.306323
-0.972888	-0.0997292	0		0.440753	0.115164	-1.11263	0.840734	-1.0084	-0.233873	0.375305	-0.994162	-1.08799	-0.97225	-0.272806	0.198857	-0.770802	-0.611267	-0.355941	-1.45916	-0.626852	0.171332	-0.000776255	-1.00585	-0.696323	-0.596949	0.0911764	-0.493897	-1.06636	0.426559	0.262724	0.203716	0.386285	-1.08928	-0.890571	0.108583	0.480527	-1.16155	0.0101353	-0.547103	0.810313	-0.140427	-0.29244	-0.107107
-0.950272	-0.1201	0		0.790775	0.104073	-0.887336	1.04782	-0.774664	-0.1465	0.545597	-0.923023	-1.02091	-1.1741	-0.319299	0.186784	-0.314521	-0.712842	-0.362046	-1.23444	-0.562304	0.171007	-0.0512329	-0.80719	-0.732758	-0.213665	-0.236583	-0.284727	-0.850626	0.532216	0.110875	0.0326005	0.164497	-1.00465	-0.957376	-0.303347	0.927366	-1.16218	-0.120714	-0.689997	0.69799	-0.165707	-0.0591899	0.0658095
-0.926323	-0.1265	0		0.553494	0.133387	-0.912707	0.7973	-0.6675	-0.186707	0.850378	-0.898031	-1.02358	-1.1738	-0.548462	-0.0786257	-0.0650427	-0.919519	-0.58305	-0.977959	-0.732743	0.171657	-0.165002	-0.7124	-0.726306	-0.324503	-0.356218	-0.0996635	-0.851349	0.266578	-0.0592744	-0.104679	0.0774982	-1.05291	-1.14625	-0.0867331	0.772127	-1.10802	-0.258905	-0.982708	0.378503	-0.119185	0.141949	-0.0921646
-0.909824	-0.122764	0		0.341908	0.00437532	-0.695386	0.56637	-0.34757	0.0320995	0.670928	-0.537917	-0.847074	-1.09055	-0.590655	-0.254395	-0.206188	-1.21303	-0.572002	-0.664429	-1.01659	0.638501	-0.45599	-0.738846	-0.953409	-0.309789	-0.184415	0.108931	-0.628482	0.567407	-0.129052	-0.233838	-0.211174	-0.742088	-0.973517	0.0276708	0.619316	-0.890961	-0.330284	-0.836323	0.449589	-0.261192	0.0666332	-0.448953
-1.1235	-0.103413	0		0.384568	0.254962	-0.395797	0.421067	-0.349463	-0.25614	0.509832	-0.693002	-0.502434	-1.04911	-0.410994	-0.090764	-0.069768	-1.15531	-0.317887	-0.883597	-1.25119	0.58883	-0.277369	-0.696891	-0.474902	-0.264251	-0.0342231	0.115653	-0.346294	0.621816	0.489183	0.295412	-0.569037	-0.479341	-1.12135	-0.111085	0.827581	-0.724719	-0.204766	-0.903734	0.28576	-0.114145	-0.145888	-0.72951
-1.03384	-0.0755369	0		0.690584	-0.125339	-0.601835	0.712182	-0.294735	-0.279607	0.567238	-0.476962	-0.56018	-1.04501	-0.376147	-0.392237	0.230883	-1.49006	-0.328864	-0.665726	-1.21206	0.589479	-0.16202	-0.664627	-0.565998	0.197976	-0.0950191	0.155188	-0.549077	0.390656	0.09683	-0.0759197	-0.320896	-0.454501	-1.21031	-0.391053	0.95301	-0.579405	-0.376428	-1.00443	0.849431	-0.220113	-0.0724657	-0.598941
-0.899492	-0.0509871	0		0.15148	-0.237072	-0.691917	0.260843	-0.390629	-0.0946344	-0.0101294	-0.244173	-0.564583	-0.948679	-0.478941	-0.209327	0.230583	-1.36802	-0.4311	-0.47412	-1.20684	0.590128	-0.144152	-0.548368	-0.312648	0.162114	-0.0469058	0.109066	-0.645983	0.316175	0.340385	0.222104	-0.343566	-0.519068	-1.23251	-0.24081	0.294646	-0.553423	-0.68641	-0.983217	0.293709	-0.138424	-0.121953	-0.562126
-0.729158	-0.0406717	0		-0.07048	-0.433693	-0.851481	0.0474695	-0.431738	-0.381855	-0.0983324	-0.267578	-0.541794	-0.868926	-0.549728	-0.295104	-0.071867	-1.36718	-0.52892	-0.603759	-1.36271	0.595972	-0.526493	-0.546611	-0.398685	-0.0624731	0.0474699	-0.0825578	-0.784713	0.036842	0.293054	0.181073	-0.214673	-0.558077	-1.27198	-0.130632	0.078886	-0.760885	-0.698294	-0.979817	0.636042	-0.361679	-0.140275	-0.856238
-0.764512	-0.0503536	0		-0.00513761	-0.612138	-0.867175	0.0917277	-0.0398201	-0.42054	-0.239695	-0.311595	-0.528328	-0.868655	-0.66746	-0.237455	-0.0109442	-1.2119	-0.659244	-0.863883	-1.26788	0.599219	-0.209576	-0.582087	-0.51843	0.084589	0.011017	-0.235507	-0.817033	-0.178791	0.214756	0.112949	-0.170918	-0.537747	-1.36727	-0.15859	-0.113695	-0.802447	-0.730837	-1.10485	0.90874	-0.655558	-0.0399838	-0.81793
-1.03214	-0.0940846	0		0.283217	-0.398579	-0.552827	0.351171	-0.232522	-0.560041	-0.232062	-0.032157	-0.569345	-1.04735	-0.96209	-0.160936	-0.0776674	-1.0891	-0.970549	-0.813671	-1.23722	-0.308498	-0.192103	-0.0822377	-0.484714	0.137685	-0.138699	-0.359219	-0.463715	-0.47776	0.173036	0.146545	-0.139573	-0.599617	-1.63979	-0.123772	0.146163	-1.03014	-0.572047	-1.38375	1.02382	-0.650652	0.133735	-0.715279
-1.24529	-0.163629	0		0.193296	-0.885516	-0.549888	0.388642	-0.0206206	-0.000514328	-0.221795	-0.0346262	-0.596886	-1.01747	-1.00945	-0.305303	-0.258711	-0.956705	-1.10039	-0.704309	-1.26971	-0.307525	-0.204646	-0.0273339	-0.853612	-0.0022299	-0.0366733	-0.358921	-0.45949	-0.775239	-0.167218	-0.160096	0.285999	-0.535295	-1.4592	-0.338636	-0.0487239	-1.14373	-0.595016	-1.22869	1.02219	-0.872746	0.345597	-0.785168
-1.35436	-0.24082	0		0.186791	-0.784079	-0.46306	0.320759	0.117953	0.0327852	-0.00863781	-0.172427	-0.462852	-1.10454	-1.1168	-0.122835	-0.715108	-0.484839	-1.16805	-0.899702	-1.34493	-0.3072	-0.0998511	-0.0977937	-0.729352	-0.61564	-0.0464916	-0.21887	-0.368592	-0.663308	-0.224715	-0.248402	0.0562432	-0.450112	-1.52793	-0.0100869	-0.140567	-0.97793	-0.749599	-1.33831	0.719921	-0.856247	0.0867764	-0.916487
-1.27358	-0.290042	0		0.216889	-0.678045	-0.297156	0.308015	0.0369145	-0.0431018	0.541294	-0.47931	-0.363112	-1.27535	-1.18536	-0.332443	-0.6721	-0.786442	-1.24528	-1.21084	-1.34488	-0.3072	0.0180037	-0.305216	-0.971284	-0.404222	-0.311701	-0.0884279	-0.21937	-0.806595	-0.627497	-0.670414	0.0888071	-0.316852	-1.64296	0.217642	-0.275367	-0.833474	-0.40102	-1.51932	0.771236	-0.933374	0.308952	-1.05052
-1.26887	-0.302684	0		0.0718558	-0.545925	-0.489957	0.147436	0.147112	0.4991	0.287947	-0.60198	-0.638803	-1.19184	-1.18346	-0.00378138	-0.791626	-0.359924	-1.29466	-1.34118	-1.08433	-0.285124	0.261707	-0.0743984	-0.847575	-0.572293	-0.516405	-0.13585	-0.43566	-0.603347	-0.764194	-0.750877	0.359317	-0.498783	-1.50702	0.0695619	-0.302501	-0.787378	-0.578808	-1.36046	0.637963	-0.949172	0.0773954	-0.695764
-1.3532	-0.300329	0		-0.102424	-0.407765	-0.473562	0.028499	-0.425633	0.758013	0.31345	-0.261951	-0.648442	-1.02248	-1.07794	0.293046	-0.869654	-0.167009	-1.19853	-1.07574	-1.2325	-0.28902	-0.0288304	-0.154596	-0.905617	-0.599669	-0.309656	0.0522764	-0.433692	-0.277245	-0.470668	-0.506396	0.429136	-0.563391	-1.51516	0.140877	-0.24922	-0.842565	-0.65923	-1.33397	0.365432	-0.831277	-0.0698496	-0.679274
-1.37585	-0.30866	0		-0.295051	-0.390254	-0.998933	-0.13206	-0.328157	0.72788	0.277103	-0.620212	-0.736329	-0.9228	-1.02635	0.390028	-0.770608	0.0472134	-1.08776	-1.28133	-1.03288	-0.267917	-0.0386358	-0.653935	-0.715682	-0.612375	-0.426374	-0.137172	-0.988774	-0.0504798	-0.506007	-0.528098	0.127137	-0.760721	-1.36654	0.204	-0.520786	-0.914463	-0.748734	-1.22603	0.0909635	-0.786256	0.0744767	-0.547185
-1.43375	-0.347467	0		-0.133308	-0.209127	-1.33354	0.0773968	-0.217598	0.475048	0.0993279	-0.53412	-1.04912	-1.08701	-1.26262	0.03615	-1.04915	0.0729031	-1.3045	-1.25883	-0.957954	0.268402	0.208336	-0.660811	-0.563809	-0.76361	-0.559001	-0.250552	-1.3057	-0.182568	-0.764022	-0.776727	-0.0210977	-1.17009	-1.48423	0.390791	-0.214123	-1.04447	-0.951325	-1.28849	0.186367	-0.506986	-0.0844823	-0.306387
-1.55657	-0.397035	0		-0.243413	-0.294737	-1.37927	0.0751872	-0.565783	0.455604	-0.142594	-0.437058	-1.36979	-1.058	-1.24223	0.0759572	-0.793283	-0.209558	-1.297	-1.07875	-1.02154	0.267753	0.382953	-0.569931	-0.681564	-0.500151	-0.480013	-0.653761	-1.4081	-0.121526	-0.813412	-0.86894	0.0507001	-1.36335	-1.24824	0.274589	-0.168663	-1.37448	-0.609255	-0.957198	-0.171318	-0.671189	-0.142188	-0.329877
-1.52585	-0.432872	0		-0.105047	-0.425007	-1.45762	0.29945	-0.662304	0.488198	-0.800412	-0.398699	-1.50287	-0.865747	-0.992997	0.161222	-0.808918	0.00390233	-1.00528	-0.897286	-0.812889	0.266779	0.130302	-0.239828	-0.442893	-0.70222	-0.242911	-0.623636	-1.46022	-0.122285	-0.223802	-0.322818	-0.125315	-1.38871	-1.11867	-0.22421	-0.116371	-1.5061	-0.832111	-0.690261	-0.236943	-0.576425	-0.172425	-0.0639917
-1.45316	-0.439768	0		0.129192	-0.376203	-1.44253	0.632575	-0.649957	0.434507	-0.774268	-0.0707178	-1.50704	-1.00774	-1.01628	0.142013	-0.531554	-0.0849387	-1.0072	-0.732658	-0.909624	0.239508	0.423577	-0.640589	-0.61509	-0.428544	0.0147804	-0.660647	-1.42408	-0.344229	-0.0104003	-0.148519	-0.242375	-1.45691	-1.19901	0.110009	0.0187852	-1.54419	-0.750738	-0.736175	-0.0527152	-0.541718	0.0152868	-0.178709
-1.25661	-0.427828	0		0.183112	-0.298336	-1.35372	0.668177	-0.248017	0.263381	-0.638646	-0.572891	-1.37552	-0.937636	-0.838974	0.0713439	-0.552157	-0.36516	-0.838363	-0.961491	-0.743329	0.239183	0.36209	-0.542777	-0.358253	-0.361802	-0.146861	-0.777182	-1.3278	-0.469722	-0.234154	-0.26868	-0.163685	-1.2405	-1.07339	0.00767017	-0.128022	-1.19748	-0.423869	-0.781663	0.35413	-0.376091	-0.0867959	-0.147148
-1.10789	-0.394986	0		0.382253	-0.151212	-1.32651	0.782351	-0.387148	0.221751	-0.676116	-0.506456	-1.32481	-0.840226	-0.648876	-0.111021	-0.364346	-0.516248	-0.686978	-1.026	-0.762567	0.218081	0.310544	-0.334401	-0.436817	-0.119527	0.124342	-0.393878	-1.28456	-0.19408	0.119987	-0.0165174	0.0768037	-1.072	-1.12961	-0.0390433	0.0461385	-0.904909	-0.495179	-0.852908	0.291716	-0.270937	-0.425531	-0.105383
-0.759585	-0.343552	0		0.0658245	-0.0278614	-1.02716	0.509123	-0.451524	0.218857	-0.283652	-0.46528	-1.25271	-0.661625	-0.27461	-0.0524694	-0.120839	-0.89488	-0.353235	-0.926013	-0.749854	-0.318563	0.300466	-0.157864	-0.405444	0.0851026	0.244585	-0.292992	-1.00674	0.0465413	0.449347	0.320697	0.362174	-0.889381	-0.955437	-0.13849	-0.238595	-0.68251	-0.0580907	-0.701994	0.113718	-0.486382	-0.648355	-0.173249
-0.949514	-0.271778	0		-0.122089	0.145079	-0.963125	0.147479	0.0172088	0.577064	-0.17286	-0.685958	-0.906197	-0.454183	0.0839886	-0.217035	-0.136046	-1.01583	-0.0843923	-1.02234	-0.732854	-0.308498	-0.0137683	-0.0395274	0.00417736	0.00181975	0.374885	-0.155941	-0.892093	0.118308	0.849488	0.737095	0.904019	-0.61388	-1.00995	-0.45969	-0.515619	-0.366328	0.0172782	-0.690497	0.0435173	-0.409092	-0.236794	-0.347736
-0.960346	-0.18345	0		-0.0243288	0.198508	-0.765307	0.159927	0.19574	0.558458	-0.120464	-0.821638	-0.719504	-0.350128	0.0143188	-0.153378	-0.0515401	-1.17023	-0.146407	-1.01513	-0.921263	-0.308174	0.168339	-0.0947524	-0.310751	0.235299	0.32872	0.112825	-0.68822	0.13299	0.727242	0.678197	0.850305	-0.497049	-1.00643	-0.006366	-0.137715	-0.0941492	0.0476398	-0.858566	-0.00934969	-0.116546	-0.308376	-0.501784
-0.926357	-0.0918071	0		-0.0207416	-0.00121178	-0.594119	0.173663	0.112614	0.368413	-0.118135	-1.05681	-0.400394	-0.0671898	0.124215	-0.408551	-0.414553	-1.14216	0.0105584	-1.07186	-0.945058	-0.307849	0.230998	0.0457139	-0.131288	0.363944	0.156802	0.361586	-0.549318	0.0618305	0.781638	0.775023	0.62334	-0.116974	-1.06266	-0.238574	-0.395555	0.305938	0.198741	-1.03667	-0.360871	0.142882	-0.184461	-0.515767
-0.660161	-0.013799	0		0.282851	0.3174	-0.481862	0.308533	-0.262049	0.180031	0.0207662	-0.938365	-0.42034	-0.29789	0.171365	-0.461609	-0.523627	-1.08025	0.0809608	-0.977811	-0.957662	-0.306875	0.827313	0.162322	-0.107487	0.287319	0.0649207	0.573889	-0.426621	0.365393	0.897582	0.803996	0.509845	-0.202221	-0.992311	-0.292612	-0.0956742	0.035456	0.222351	-0.902608	-0.681273	0.104999	-0.0480714	-0.540732
-0.485183	0.0453169	0		0.199124	0.207638	-0.148091	0.124416	-0.220014	0.336525	0.0547315	-1.13056	-0.208308	-0.320609	0.0207632	-0.12854	-0.386333	-0.771303	-0.133593	-0.800234	-1.05687	-0.306875	1.03517	-0.0901999	-0.00768812	0.427572	-0.398391	0.813681	-0.133737	0.0523684	0.760652	0.732445	0.817964	-0.031299	-1.03734	-0.441122	-0.162062	0.129226	0.482619	-0.917918	-0.401774	-0.123011	0.126306	-0.618278
-0.514918	0.0792945	0		0.245778	0.25856	-0.162631	0.0883008	-0.498317	0.38599	0.0240782	-1.2601	0.0940987	-0.413631	-0.0608357	-0.133996	-0.348231	-0.699382	-0.157739	-0.876008	-1.01236	-0.307525	0.640221	-0.225471	0.120105	0.306397	-0.509512	0.802268	-0.130941	-0.0368135	0.549054	0.589134	0.499545	0.20996	-1.10256	-0.404068	-0.175505	0.306022	0.375162	-0.860808	-0.500894	-0.165937	0.323287	-0.662159
-0.591746	0.0899558	0		0.430545	0.201339	-0.342623	0.33048	-0.58565	0.288754	-0.206872	-1.01734	-0.167065	-0.404026	-0.310464	-0.288471	-0.642034	-0.597573	-0.296286	-0.716034	-0.927194	-0.317589	0.855299	-0.522659	-0.171146	0.182494	-0.812876	0.62144	-0.322943	-0.287381	0.203158	0.267297	-0.133755	-0.0779907	-1.0848	-0.208593	-0.115009	0.154684	0.202819	-1.02887	-0.540376	-0.022716	-0.162751	-0.413557
-0.882788	0.0742337	0		0.242656	0.382438	-0.298697	0.167562	-0.779728	0.00112949	0.165223	-0.918918	0.0282906	-0.480689	-0.174268	-0.4207	-0.774528	-0.640007	-0.215285	-0.767914	-0.9858	-0.317589	0.682071	-0.269192	-0.0172414	0.0215743	-0.98615	0.682862	-0.300362	-0.264784	0.430476	0.431242	0.183236	0.108217	-1.08276	-0.790693	-0.162732	0.258884	0.254253	-0.885546	-0.48767	-0.0252591	-0.35982	-0.520819
-0.999534	0.0488268	0		0.27891	0.30211	-0.23264	-0.025719	-0.707394	-0.456986	0.282532	-0.768116	-0.0418275	-0.615564	-0.314351	-0.440169	-0.659836	-0.856855	-0.373121	-0.831221	-0.886145	-0.318238	0.180337	-0.333551	0.0291603	-0.128697	-0.786505	0.858268	-0.205568	-0.207718	0.358223	0.34145	0.24991	0.0626629	-1.09402	-0.479683	0.233905	0.112333	0.357998	-0.907272	-0.46801	-0.0332863	-0.792184	-0.496813
-0.87881	0.00331512	0		0.0307342	-0.0989765	-0.449775	-0.130786	-0.599608	-0.392626	-0.188066	-0.688484	-0.187262	-0.622064	-0.375662	-0.660959	-0.392998	-0.774411	-0.434922	-0.678658	-0.839252	-0.318563	0.0189842	-0.38922	-0.030616	0.0918999	-0.625376	0.659204	-0.432548	-0.697778	0.258406	0.217187	0.240724	-0.00126895	-1.14769	-0.580069	0.126618	0.124126	0.171952	-0.949019	-0.720098	-0.387085	-0.687549	-0.433476
-0.882579	-0.0536729	0		-0.0581555	-0.241725	-0.413204	-0.150849	-0.357218	-0.556764	0.067918	-0.8556	-0.162492	-0.523747	-0.421171	-0.863587	-0.622044	-0.981652	-0.430322	-0.891305	-0.627439	-0.318563	0.018385	0.254562	0.0646875	-0.176545	-0.66293	0.350535	-0.379373	-0.837904	0.108826	0.0221156	-0.0320922	-0.003799	-1.07441	-0.640966	0.168483	0.121604	-0.036141	-0.870764	-0.581592	-0.0632083	-0.674883	-0.374376
-1.04972	-0.0888304	0		-0.145703	-0.452452	-0.363678	-0.000263614	-0.195245	-0.637199	-0.0423027	-0.799366	-0.261941	-0.255739	-0.433139	-0.851875	-0.638217	-0.983271	-0.489693	-0.80517	-0.488049	0.138218	0.0876898	0.396492	-0.359437	0.0636199	-0.734911	0.267195	-0.351002	-0.989657	0.0776228	-0.00868121	0.21542	-0.113498	-1.1993	-0.430571	0.0556557	0.241711	-0.221978	-1.18012	-0.612933	0.252548	-0.710796	-0.135828
-1.28074	-0.097971	0		-0.240931	-0.547248	-0.223825	-0.0930937	-0.415283	-0.597344	0.362548	-0.850386	-0.10348	-0.44413	0.0168956	-0.594822	-0.321893	-0.794446	-0.0461151	-0.946624	-0.395487	1.32676	-0.347354	0.6142	-0.443362	0.285941	-0.749365	0.205197	-0.20896	-0.97842	0.126499	0.0657154	0.335808	0.0896887	-1.22062	-0.348207	0.410926	0.181154	0.0835062	-1.03924	-0.219776	0.349831	-0.664565	-0.0468214
-1.28078	-0.0656572	0		0.00100175	-0.522245	-0.52035	0.13786	-0.346137	-0.288119	-0.000626907	-0.983872	-0.416485	-0.408171	-0.0184791	-0.649263	-0.457904	-0.908161	-0.0516305	-0.969592	-0.185689	1.32676	-0.0528535	0.489922	-0.427345	0.215843	-0.516211	0.0723313	-0.509788	-0.787586	-0.14762	-0.167953	0.171665	-0.20707	-1.29739	-0.163217	0.348669	-0.208505	-0.0877768	-1.19906	-0.103378	0.111573	-0.554878	0.149082
-1.25423	-0.0211504	0		0.0625366	-0.0462415	-0.749959	0.281265	-0.466138	-0.218474	-0.118566	-0.915971	-0.692722	-0.403049	0.037534	-0.749448	-0.482586	-0.882155	-0.0579516	-0.902104	-0.13847	1.32708	0.488157	0.299379	-0.437122	0.0671957	-0.697453	-0.166665	-0.769359	-0.43939	0.0494777	-0.0112732	0.510906	-0.572335	-1.26933	-0.315685	0.0623383	-0.367354	-0.175752	-1.17719	-0.121207	-0.0797991	-0.399487	0.277945
-1.2441	0.0272145	0		0.0479136	-0.135579	-0.896155	0.301985	-0.162232	-0.294452	-0.0830285	-0.847529	-0.845089	-0.360297	0.331535	-0.634267	-0.723909	-1.03903	0.195932	-0.856472	-0.142101	1.32741	0.134674	0.0733406	-0.401567	-0.136231	-0.769345	-0.0930969	-0.896878	-0.329756	0.0621083	0.0287091	0.778743	-0.689583	-1.43607	-0.211718	-0.0548654	-0.438206	-0.0839354	-1.31107	-0.043052	0.117824	-0.364476	0.208025
-1.41702	0.046551	0		-0.128881	-0.37476	-1.39292	0.269029	-0.596869	-0.0305565	-0.206674	-0.548207	-1.31125	-0.370721	0.425931	-0.813159	-0.509642	-1.06511	0.298492	-0.589648	-0.318066	1.32805	-0.190142	-0.465989	-0.625195	0.148145	-0.797628	-0.452067	-1.392	-0.376278	0.0306904	0.00719482	0.753845	-1.1422	-1.38678	-0.00511712	0.034766	-0.838902	0.275539	-1.3112	-0.438191	-0.18686	-0.490939	0.0104303
-1.43753	0.00465571	0		0.237261	-0.227341	-1.11353	0.425217	-0.489037	-0.200301	-0.417771	-0.470858	-1.23108	-0.389816	0.380864	-0.581323	-0.385646	-0.637269	0.236293	-0.612905	-0.249042	0.870949	-0.181331	-0.213533	-0.289396	-0.0992546	-0.538985	-0.586333	-1.09936	-0.0242387	0.290905	0.209361	0.835458	-1.12169	-1.31402	-0.217354	0.227149	-1.00778	0.530228	-1.19911	-0.397946	-0.192809	-0.152712	0.0352825
-1.35051	-0.0699361	0		0.181462	0.11991	-1.10782	0.326962	-0.773134	-0.359175	-0.820844	-0.631934	-1.28935	-0.292851	0.0846843	-0.564139	-0.311959	-0.815442	-0.0596923	-0.674664	-0.275797	-0.276683	0.181957	-0.188277	-0.238637	-0.0585429	-0.297705	-0.447512	-1.1026	0.247844	0.366502	0.206445	0.77759	-1.19551	-1.29588	-0.251943	-0.085706	-0.889437	0.240999	-1.43402	-0.519037	-0.337781	-0.093385	-0.0329078
-1.26364	-0.150718	0		0.0789595	-0.032135	-1.01341	0.116431	-0.771379	-0.522375	-0.601868	-0.521571	-1.1705	-0.3772	0.269706	-0.715934	0.0624911	-0.613733	0.0862922	-0.752594	-0.204894	0.37586	0.113402	-0.18414	-0.074935	0.12106	-0.595982	-0.663625	-1.00859	0.296008	0.205286	0.0662064	1.01885	-1.07496	-1.05418	-0.0363503	-0.0793412	-0.577474	0.297865	-1.25915	-0.686679	-0.219744	-0.0997203	-0.0783417
-1.07727	-0.171131	0		0.151626	-0.42213	-0.881402	0.134941	-0.593688	-0.344976	-0.645569	-0.690695	-0.941237	-0.602842	0.41811	-0.78495	0.149157	-0.597848	0.306461	-0.920454	-0.458928	0.398911	-0.502606	0.121888	-0.1313	0.116086	-0.402181	-0.736183	-0.851645	-0.10021	-0.184944	-0.3206	0.669166	-0.856935	-0.892701	-0.178675	0.200337	-0.541181	0.342433	-0.939922	-0.761294	-0.184392	0.0930141	-0.377658
-0.938384	-0.139806	0		0.23697	-0.0139677	-0.657851	0.143266	-0.687113	-0.140691	-0.536229	-0.507452	-0.946538	-0.620878	0.128092	-0.770089	0.234554	-0.422268	-0.00268807	-1.01884	-0.470093	0.398261	-0.376008	0.277674	-0.0948407	0.158287	-0.446284	-0.976224	-0.689711	0.501818	-0.33768	-0.446313	0.714323	-1.0055	-0.788903	-0.312354	0.214192	-0.692963	0.0928902	-0.807152	-0.623663	-0.0138466	-0.341283	-0.45392
-0.860552	-0.0876092	0		0.207657	0.373253	-0.448267	0.0831627	-0.547953	-0.211031	-0.416718	-0.360624	-0.700199	-0.753353	0.285541	-0.612978	-0.0372008	-0.352204	0.172649	-1.00886	-0.458807	0.624866	-0.315664	0.44129	0.027752	-0.208062	-0.147795	-0.50089	-0.448508	0.790196	-0.423413	-0.503153	0.650283	-0.736324	-0.782495	-0.425885	0.0664011	-0.491562	-0.047441	-0.801474	-0.619107	-0.000108941	-0.503395	-0.465484
-0.761413	-0.0613391	0		0.0750024	0.286116	-0.948949	-0.0450539	-0.68877	-0.201834	-0.186405	-0.390822	-0.97572	-0.689007	0.362567	-0.667263	-0.231407	-0.574499	0.286894	-0.921603	-0.508699	0.625515	-0.0810848	-0.108363	-0.0331102	-0.303211	-0.169	-0.338233	-0.959463	0.734961	-0.815785	-0.871225	0.468947	-0.956756	-0.7808	-0.232658	0.215661	-0.589321	0.0989095	-0.850829	-0.671135	0.0883165	-0.984074	-0.500312
-0.64365	-0.0751311	0		0.158243	0.229635	-0.994887	0.0612157	-0.529778	-0.166185	0.280412	-0.256057	-1.11693	-0.753004	0.219355	-0.766011	-0.372964	-0.375711	0.13196	-0.712536	-0.479121	0.584609	-0.180023	0.0697042	-0.156761	-0.290401	-0.283127	-0.266883	-0.993598	0.802486	-0.731419	-0.70529	0.503227	-1.15273	-0.751643	-0.353755	0.0379012	-0.701917	0.0247716	-0.573554	-0.645442	-0.0606695	-0.740442	-0.482167
-0.642725	-0.111815	0		0.0929798	0.192653	-1.06246	0.107938	-0.404725	-0.184267	0.148993	-0.216857	-1.12468	-0.51092	0.0476205	-0.611185	-0.386619	-0.306305	0.0594536	-0.581911	-0.51552	-0.067934	-0.349724	0.335015	-0.150024	-0.305947	-0.270215	-0.166878	-1.02986	0.830094	-0.550962	-0.555798	-0.0526789	-1.12217	-0.969048	-0.484966	-0.00251244	-0.702057	0.395256	-0.650693	-0.662351	-0.199014	-0.849407	-0.316912
-0.705967	-0.128544	0		-0.232797	0.53673	-1.1913	-0.124018	-0.619757	-0.17397	0.206091	0.160542	-1.22751	-0.156819	-0.0986145	-0.353262	-0.306084	-0.295827	-0.0837582	-0.310788	-0.271501	-0.0913087	-0.355485	0.341853	0.0268343	-0.401331	-0.327054	-0.248007	-1.15449	1.34835	-0.214639	-0.238391	-0.096709	-1.27492	-1.03313	-0.414877	-0.291068	-0.838034	0.383962	-0.854351	-0.737902	-0.0284012	-1.22234	-0.139688
-0.598173	-0.117068	0		-0.303011	0.196334	-0.863615	-0.28221	-0.358375	-0.195592	0.112777	-0.244092	-0.623139	-0.00467926	0.0480956	-0.388218	-0.247631	-0.343706	0.152169	-0.237319	-0.241926	-0.0916333	-0.0955204	0.526663	-0.133	-0.403465	-0.359453	-0.11382	-0.760398	0.566363	-0.00416489	-0.034491	-0.5387	-0.61908	-0.813771	-0.344302	-0.39458	-0.515915	0.597813	-0.646886	-0.590052	-0.294792	-0.79172	-0.013332
-0.39447	-0.0793547	0		-0.253833	-0.0735664	-0.701002	-0.227263	-0.394559	-0.225271	0.0189208	-0.518656	-0.643178	0.0262045	0.102367	-0.23612	-0.201371	-0.43019	0.239615	-0.420017	-0.110799	-0.246166	0.483894	0.578384	-0.181736	-0.269344	-0.35955	-0.457923	-0.608747	0.243867	-0.0166619	0.0298916	-0.703106	-0.646121	-0.91365	-0.364137	-0.586178	-0.449734	0.697874	-0.652686	-0.400145	-0.0379074	-0.823963	0.156696
-0.371069	-0.0381657	0		-0.0910927	-0.0608567	-0.624946	-0.142964	-0.402573	-0.294966	0.197165	-0.250131	-0.499131	-0.319401	0.287811	-0.253369	-0.0253108	-0.281978	0.446535	-0.399421	-0.167819	-0.246166	0.407017	0.849645	-0.0236241	0.0512479	-0.264222	-0.256557	-0.532795	0.146827	0.273263	0.317765	-0.780682	-0.490473	-0.911087	-0.0500255	-0.556862	-0.30903	0.418471	-0.617238	-0.237252	-0.0862427	-0.589512	0.0024282
-0.465649	0.0073737	0		-0.0972778	-0.226138	-0.692048	-0.177062	-0.0617582	-0.264662	-0.062417	-0.337535	-0.387677	-0.0695871	0.23448	-0.146507	-0.0544523	-0.265107	0.411324	-0.524228	-0.206422	-0.245517	0.330685	0.771714	0.0715271	-0.165335	-0.295695	-0.0873406	-0.609733	-0.0429824	0.116848	0.244317	-0.886407	-0.336209	-0.863745	0.216109	-0.427478	-0.363547	0.489712	-0.588244	-0.128868	-0.157017	-0.523826	-0.0878527
-0.556194	0.044971	0		0.0196276	-0.149492	-0.27001	-0.192917	-0.00776725	-0.119695	0.0451277	0.0727175	-0.214664	-0.0468508	-0.106047	-0.0653153	-0.181639	-0.397957	0.0179388	-0.282951	-0.199592	-0.245517	0.475764	0.468756	0.088011	-0.395879	-0.125629	-0.190458	-0.20909	0.0104395	-0.211534	-0.0889733	-0.673215	-0.21965	-0.886327	0.0341325	-0.18549	-0.443908	0.0537854	-0.680868	-0.121005	-0.00789739	-0.288282	-0.170286
-0.521275	0.0868182	0		0.0782071	-0.345308	0.00877114	-0.192327	0.313791	-0.358318	0.231003	0.132401	0.165096	0.0197987	0.0505189	0.0287709	-0.126962	-0.456804	0.132527	-0.194052	-0.270367	-0.0997495	0.550747	0.452643	-0.0395483	-0.0241148	-0.0862055	-0.0636257	0.0507776	-0.259365	-0.234219	-0.0646599	-0.421942	0.168771	-1.05231	-0.040377	-0.200801	-0.0453494	0.0431293	-0.776972	0.117627	0.00667401	-0.200466	-0.259595
-0.497225	0.131564	0		0.0948295	-0.205446	0.108416	-0.0843274	0.229519	-0.137474	0.401026	0.302811	0.191448	-0.0993277	-0.0352931	0.0796251	-0.0139005	-0.426726	-0.0230713	-0.226647	-0.320353	-0.0984509	0.279534	0.352233	0.21075	0.132369	-0.0872631	0.0488865	0.122285	-0.0842754	-0.266223	-0.0811071	-0.0706578	0.271891	-1.36612	0.0968716	-0.0779025	0.13855	-0.0929186	-1.06003	0.0546873	0.396574	-0.448261	-0.409533
-0.360638	0.172212	0		0.268407	0.114008	0.063432	0.0437693	0.558988	-0.219946	0.311591	0.586233	0.363266	0.146443	-0.125078	-0.132683	0.28212	-0.261063	-0.184513	-0.215767	-0.221917	-0.170848	-0.27538	0.185746	0.210208	0.2545	-0.0318258	0.237482	0.0606256	-0.0370318	-0.11967	0.0140189	0.289734	0.34069	-1.32093	0.402082	0.331873	0.166164	-0.240115	-0.978387	0.0869233	0.215311	-0.490836	-0.163735
-0.275951	0.20657	0		0.0489403	0.423111	-0.0454953	-0.262204	0.687505	-0.27633	0.172697	0.20426	0.0946591	0.482973	-0.394155	0.178249	0.206906	-0.0424673	-0.476071	-0.14129	-0.159376	-0.171172	-0.212449	-0.0649722	0.0448748	0.104893	-0.275733	-0.101803	-0.0625874	0.119058	-0.426955	-0.314201	0.356552	0.0617933	-1.35294	0.0562772	0.118441	-0.159691	-0.158604	-0.985465	0.185396	-0.20384	-0.371856	-0.1614
-0.398919	0.224288	0		-0.097124	0.303275	0.0107503	-0.292567	0.39942	-0.461454	0.000111503	0.613184	0.156526	0.453158	-0.351314	0.234991	0.425854	0.0759779	-0.479274	0.1528	-0.143894	-0.154615	-0.45633	-0.429361	0.159277	0.314902	-0.0239817	-0.249926	-0.00676941	0.173998	-0.388849	-0.366091	0.607419	0.180949	-1.37003	0.0948454	0.0222468	0.190168	0.0379906	-1.1697	-0.00302385	0.13335	-0.490792	-0.151907
-0.364485	0.234467	0		-0.268319	0.532124	-0.188507	-0.28256	0.377551	-0.23828	-0.268738	0.153029	0.0268725	0.277836	0.031747	0.219304	0.452376	0.259404	-0.118838	-0.196327	-0.302727	-0.155264	-0.570453	-0.502163	0.047541	0.488846	0.179259	-0.0293646	-0.223934	0.406002	-0.203724	-0.115097	0.800181	0.0184835	-1.42465	0.207264	-0.332564	0.0670847	0.572236	-1.19725	0.0949532	0.0162221	-0.550895	-0.192899
-0.306695	0.21881	0		-0.357604	0.454487	-0.462976	-0.381884	0.088817	-0.268453	-0.394175	-0.108356	-0.347454	0.165029	-0.151446	0.195416	0.461191	0.42834	-0.247291	-0.263163	-0.32785	-0.301356	-0.237221	-0.595716	-0.0537932	0.403071	0.117934	0.0840786	-0.505787	0.606935	-0.254327	-0.0518535	0.47656	-0.298687	-1.4453	0.479506	-0.344847	-0.0782757	0.727295	-1.20169	0.182913	-0.366991	-0.444278	-0.268707
-0.245639	0.169217	0		-0.270435	0.550152	-0.925163	-0.389107	-0.214157	-0.320531	-0.523593	-0.316315	-0.67663	0.147226	-0.291357	0.51047	0.395138	0.822014	-0.348071	-0.299686	-0.244412	-0.302655	-0.112693	-0.516378	-0.296684	0.231281	0.378331	0.426093	-0.953796	0.701754	-0.275097	-0.107712	0.243489	-0.808046	-1.36515	0.585227	-0.142852	-0.480469	0.755514	-1.11913	0.395281	-0.689988	-0.531928	0.0785733
-0.246118	0.103812	0		-0.142527	0.69686	-1.05341	-0.24424	-0.67487	-0.511544	-0.184286	-0.390943	-0.782603	0.0308762	-0.290517	0.453685	0.225603	0.518792	-0.355874	-0.315598	-0.467986	-0.302979	-0.0690596	-0.360828	-0.126139	0.0611033	0.203047	0.805914	-1.08417	1.06368	-0.248192	-0.148349	0.289196	-0.88511	-1.42644	0.302827	-0.00868829	-0.53528	0.493692	-1.32531	0.45811	-0.439924	-0.447031	-0.33809
-0.241984	0.0493793	0		-0.313918	0.538479	-0.86704	-0.349714	-0.814341	-0.173184	-0.0871563	-0.354698	-0.412243	-0.292035	-0.183961	0.0410388	0.256228	0.326271	-0.219975	-0.49648	-0.546621	-0.301032	-0.199525	-0.2837	-0.162254	0.198768	0.234494	0.7819	-0.897114	0.843703	-0.15728	-0.0804858	0.155023	-0.648736	-1.35512	0.205996	-0.11866	-0.249579	0.491902	-1.4179	0.278867	-0.189638	-0.647111	-0.289926
-0.427132	0.00846012	0		-0.126595	1.03333	-0.858273	-0.188502	-0.99087	-0.114763	0.112187	-0.583861	-0.375066	-0.650337	-0.204964	-0.0903642	0.20514	0.117715	-0.222502	-0.649154	-0.694874	-0.317589	0.201391	-0.0507386	-0.34526	0.196482	0.141229	0.831263	-0.89692	1.08538	-0.202789	-0.142587	0.0536224	-0.648764	-1.55679	-0.105043	0.219775	-0.462908	0.463482	-1.49201	0.27912	-0.133049	-0.700205	-0.237874
-0.365972	-0.00949461	0		0.138537	0.754627	-0.831857	-0.153202	-0.901478	-0.444259	0.15128	-0.205442	-0.512296	-0.772915	-0.40584	0.09649	0.336868	0.195287	-0.428715	-0.338544	-0.588899	-0.316939	0.29604	0.0966603	-0.393325	0.119109	0.139184	0.746645	-0.866589	0.804792	-0.243491	-0.244741	0.0431783	-0.736451	-1.37196	0.13646	0.606406	-0.60965	-0.202263	-1.38841	0.358211	-0.284729	-0.766989	-0.219064
-0.264233	-0.0105803	0		-0.0261494	1.07525	-0.417353	-0.223573	-0.959628	-0.145804	0.162634	-0.126102	-0.309785	-0.871778	-0.181072	0.122031	0.454009	0.351729	-0.254838	-0.303065	-0.675692	-0.315641	0.108308	0.359052	-0.299661	0.204948	0.120473	0.44641	-0.44827	0.582098	-0.167153	-0.344423	0.354508	-0.555195	-1.05735	-0.233417	0.459865	-0.768444	-0.191481	-1.20662	0.382877	0.205085	-0.752205	-0.322106
-0.511559	0.000630931	0		-0.0561936	0.955077	-0.351803	-0.147225	-0.948265	-0.213028	0.359729	0.147006	-0.259702	-0.902436	-0.267182	-0.139879	0.396999	0.00228787	-0.362287	-0.353263	-0.835852	-0.314991	-0.23191	0.557114	-0.122146	0.26676	0.162117	-0.138082	-0.395644	0.565623	-0.133508	-0.243702	0.450444	-0.398354	-1.1394	-0.352816	0.62136	-0.592841	-0.0361599	-1.30939	0.112469	0.306636	-0.378538	-0.644375
-0.649052	0.0199976	0		-0.591215	0.728911	-0.142741	-0.684363	-0.881634	-0.018707	0.0323087	0.0585658	-0.0672881	-1.08686	-0.31604	-0.0273556	0.411437	0.194005	-0.372119	-0.156558	-0.815303	-0.315316	-0.062618	0.439883	-0.260645	0.148862	0.349282	-0.588259	-0.162164	0.392716	-0.454516	-0.490801	0.235391	-0.205966	-1.03241	-0.177253	0.0833224	-0.558923	0.107665	-1.18086	0.0671216	0.360171	-0.276587	-0.552349
-0.932279	0.0373509	0		-0.58047	0.670247	-0.157702	-0.639261	-0.498922	-0.132533	-0.0453963	0.416429	-0.206824	-1.08096	-0.495788	0.0752171	0.534143	0.051282	-0.600181	0.122917	-0.903149	-0.316939	-0.0653554	0.421777	-0.231172	0.0495237	0.425325	-0.643769	-0.170607	0.32763	-0.55132	-0.545434	0.455476	-0.191532	-1.20678	-0.113708	0.137144	-0.755777	0.320288	-1.24095	0.261564	0.149371	-0.145312	-0.638467
-0.884045	0.050505	0		-0.639382	0.433934	-0.243306	-0.743916	-0.359301	-0.0589347	-0.232103	0.442498	-0.369156	-0.976088	-0.44668	0.209645	0.496524	-0.0673254	-0.542888	0.0854604	-0.905366	-0.31629	-0.30673	0.803591	-0.114778	-0.104387	0.172781	-0.770182	-0.246836	0.0493505	-0.466946	-0.464253	0.421772	-0.339689	-0.939806	-0.0972658	-0.0211774	-0.732643	0.290043	-1.18227	0.475363	-0.0570957	0.0648224	-0.907006
-0.88933	0.0463555	0		-0.860337	0.629685	-0.271917	-0.780917	-0.583636	0.186364	-0.195414	0.100203	-0.483875	-0.899796	-0.140793	0.173306	0.211689	-0.169569	-0.199808	-0.110563	-0.938798	0.298594	-0.441036	0.785032	0.144358	-0.184361	-0.243343	-0.896609	-0.251851	0.0674962	-0.525925	-0.462954	0.284531	-0.478603	-0.903179	-0.231965	-0.373038	-0.676026	0.70069	-1.1165	0.428331	-0.0191422	0.142955	-1.03755
-1.01001	0.0205537	0		-0.533359	0.154126	-0.528383	-0.623459	-0.375204	0.127309	-0.15568	-0.24597	-0.736206	-0.987003	-0.268041	-0.0722352	0.139771	-0.241925	-0.364147	-0.494204	-0.948846	0.297945	-0.390416	0.525596	0.279154	-0.358445	-0.309929	-0.694816	-0.489571	-0.0336342	-0.789465	-0.721346	0.455554	-0.682811	-1.10471	0.0307396	-0.0859895	-0.545689	0.743213	-1.28784	0.360957	-0.171932	-0.0431417	-0.99388
-1.09729	-0.0252763	0		-0.514396	0.24401	-0.522756	-0.661108	-0.423251	0.305948	-0.439471	-0.211222	-0.816402	-1.08747	-0.0514306	-0.0644942	0.0269506	-0.126161	-0.117346	-0.574477	-0.772943	0.297945	-0.121246	0.447977	0.3572	-0.707552	-0.728926	-0.449793	-0.476476	-0.00965181	-0.901506	-0.859731	0.338023	-0.754175	-1.04544	0.260387	-0.592263	-0.572193	0.365867	-1.29389	0.507947	-0.167437	-0.36372	-0.897897
-1.13931	-0.0681975	0		-0.341576	0.0228849	-0.436589	-0.404622	-0.0582716	0.485969	-0.314439	-0.476153	-1.01096	-0.977962	-0.0557828	0.489748	-0.157628	0.130903	-0.112964	-0.957696	-0.681705	0.297945	-0.635632	0.459953	0.46057	-0.627355	-0.885156	-0.643762	-0.43382	-0.147397	-1.04174	-1.02888	0.291188	-0.888412	-1.14113	0.597679	-0.508095	-0.602459	0.329735	-1.36834	0.376531	-0.42164	-0.427254	-0.754791
-1.39678	-0.105556	0		-0.378853	0.441398	-0.487054	-0.406721	-0.340338	0.664226	-0.340666	-0.745552	-1.01649	-0.872789	0.109022	0.70768	-0.552303	0.160466	0.104609	-1.32041	-0.532065	0.29762	-0.396436	0.376941	0.558937	-0.887884	-0.854696	-0.585729	-0.47632	0.155786	-1.06561	-1.08236	0.0447639	-0.916521	-0.975219	0.684172	-0.405407	-0.56776	-0.0433124	-1.07673	0.528063	-0.524654	-0.688696	-0.627521
-1.51728	-0.140149	0		-0.657904	0.0260762	-0.276039	-0.696149	-0.315413	0.785221	-0.0272309	-0.762813	-0.906869	-0.726846	0.190847	0.584904	-0.316103	0.142699	0.199793	-1.37207	-0.548369	0.296971	-0.284668	-0.12355	0.553759	-0.703622	-0.634507	-0.581237	-0.262115	-0.154211	-1.14885	-1.16453	-0.00993299	-0.864524	-1.18327	0.809396	-0.507975	-0.621349	-0.296495	-1.13152	0.273012	-0.747603	-0.891094	-0.436206
-1.31199	-0.179269	0		-0.878979	-0.261529	-0.363995	-0.980559	-0.294954	0.753525	0.0144722	-0.52536	-0.763177	-0.848526	0.0394727	0.353051	-0.0177448	0.0648794	0.0187345	-1.38694	-0.634656	-0.317913	-0.0729954	-0.365928	0.379499	-0.411632	-0.478647	-0.656348	-0.349364	-0.422165	-1.01511	-1.14487	0.117414	-0.717805	-1.3101	0.731092	-0.582278	-0.639584	-0.376144	-1.18834	0.220398	-0.722168	-0.894076	-0.520802
-1.30805	-0.220348	0		-0.937521	-0.133581	-0.366438	-0.794132	-0.285121	0.666606	0.0492544	-0.0776074	-0.535806	-0.644604	0.130789	0.508931	-0.156029	-0.0767527	0.151318	-1.09097	-0.540608	-0.304927	-0.415815	0.107966	-0.107658	-0.445738	-0.277125	-0.679558	-0.343844	-0.24027	-0.721858	-0.805843	-0.0825171	-0.547786	-1.15349	0.81367	-0.570425	-0.857146	-0.618033	-0.943264	0.190478	-0.718858	-0.730363	-0.411733
-1.25449	-0.241128	0		-0.913895	-0.0218766	-0.447679	-0.667904	-0.326259	0.362715	0.0637584	-0.159838	-0.565437	-0.351014	0.0371502	0.375362	-0.14369	-0.154451	-0.00886246	-0.980931	-0.620036	-0.0267036	-0.50695	-0.374495	-0.232744	-0.369762	0.176404	-0.733327	-0.450185	-0.0195883	-0.674069	-0.78487	0.250172	-0.591507	-1.17351	0.482225	-0.381833	-1.05105	-0.405167	-0.935629	-0.0649826	-0.88676	-0.557635	-0.347391
-1.38488	-0.248842	0		-0.684752	0.0851476	-0.56517	-0.565042	-0.202696	0.36453	-0.101058	-0.200026	-0.474082	-0.316143	-0.0915798	-0.327776	-0.114797	-0.453085	-0.131273	-0.995783	-0.635878	0.23821	-0.0558496	-0.216857	-0.370189	-0.332976	0.0769248	-0.73091	-0.551674	-0.0565442	-0.396346	-0.514998	0.192134	-0.494445	-1.14716	0.057143	-0.106819	-1.0241	-0.295245	-0.948542	0.399023	-0.850005	-0.444239	-0.492345
-1.41379	-0.230529	0		-0.437548	-0.115701	-0.565641	-0.374057	-0.119909	0.101986	-0.30975	-0.32714	-0.547513	-0.375408	-0.317633	-0.612389	-0.0185715	-0.450951	-0.349155	-1.1009	-0.866353	0.23821	-0.379508	-0.144868	-0.436299	-0.164638	-0.222825	-0.841333	-0.529822	0.180015	0.00915273	-0.101773	0.105685	-0.520745	-1.09351	0.130717	-0.0257599	-0.946187	-0.0826003	-0.959312	0.188976	-0.769251	-0.20624	-0.775353
-1.41741	-0.197321	0		-0.374156	0.168686	-0.409056	-0.220927	-0.11572	-0.0662259	-0.189314	-0.276281	-0.516287	-0.468545	-0.292763	-0.681027	-0.138594	-0.420284	-0.329888	-1.12187	-0.680381	0.586233	-0.618363	-0.22329	-0.519984	-0.232694	-0.00735934	-0.670674	-0.366355	0.359376	0.0143147	-0.0782378	0.139992	-0.448184	-1.061	-0.0923771	-0.132467	-0.952643	0.158711	-0.876351	0.567383	-0.380926	0.014047	-0.771215
-1.36474	-0.151647	0		-0.233931	0.144395	-0.628167	0.009955	0.27908	0.335012	-0.317362	-0.620989	-0.626427	-0.491555	-0.517434	-0.481143	-0.560417	-0.301543	-0.506352	-1.22635	-0.663306	0.585908	-0.938426	0.198723	-0.596873	-0.558463	-0.01196	-0.668926	-0.599542	0.628127	-0.0106078	-0.0639518	-0.157185	-0.508985	-1.02755	-0.282639	-0.0220364	-0.899673	0.391746	-1.03509	0.700665	-0.411665	-0.166275	-0.715456
-1.2709	-0.128681	0		-0.0459683	0.449215	-0.588339	0.0615656	0.38999	0.528053	-0.235933	-0.943295	-0.797874	-0.567503	-0.654691	-0.496809	-0.685297	-0.329301	-0.563127	-1.42076	-0.649846	0.572597	-0.485964	-0.214676	-0.25484	-0.650725	-0.0732848	-0.888855	-0.575191	0.669297	-0.22836	-0.334693	-0.607655	-0.613528	-1.23178	-0.354407	0.167663	-0.712661	0.217619	-1.27799	0.685602	-0.406474	0.07045	-0.824557
-1.0082	-0.120391	0		-0.105994	0.249171	-0.651844	-0.169494	0.333359	0.48247	0.390305	-1.2177	-0.895103	-0.714617	-0.671313	-0.453274	-0.469114	-0.281516	-0.529831	-1.63669	-0.67498	0.30249	-0.476472	-0.121557	-0.400801	-0.363303	-0.194718	-0.945957	-0.628567	0.271162	-0.183827	-0.327418	-0.873906	-0.685225	-1.19576	0.035923	0.16695	-0.506209	0.226899	-1.13476	1.19743	-0.127627	0.0616791	-0.880374
-1.02586	-0.126696	0		-0.177547	0.125571	-0.717076	-0.376703	0.141651	0.648746	0.656235	-1.13415	-1.02448	-0.905999	-0.48514	-0.370737	-0.425803	-0.27711	-0.38593	-1.49283	-0.91203	0.0388754	-0.923977	-0.199233	-0.619206	-0.318203	0.101224	-0.793122	-0.688234	0.186867	-0.0670317	-0.198268	-0.615386	-0.867825	-1.09168	0.00631444	-0.0848729	-0.513245	-0.0558623	-1.08042	1.08392	-0.126559	0.137991	-1.11564
-1.30576	-0.146693	0		-0.0893137	-0.514641	-0.632801	-0.251228	0.206856	0.704695	0.591554	-0.952824	-0.988917	-0.8681	-0.563433	-0.606372	-0.387837	-0.421099	-0.494232	-1.198	-0.682782	0.0570557	-0.862516	0.0179266	-0.652692	-0.232137	0.277442	-0.880029	-0.63358	-0.320474	-0.14781	-0.250433	-0.472275	-0.787312	-1.35084	-0.15799	-0.102791	-0.602931	-0.152761	-1.38849	0.975831	-0.0141357	0.0778932	-0.805924
-1.43336	-0.172193	0		0.0567838	-0.543076	-0.728487	-0.20024	0.230164	0.601005	0.725957	-0.735497	-0.887598	-0.691635	-0.758541	-0.146977	-0.44515	-0.0838759	-0.655559	-0.957644	-0.891364	-0.290967	-0.771449	0.105454	-0.788222	-0.298751	-0.130071	-1.24967	-0.74919	-0.295486	-0.172719	-0.267274	-0.687761	-0.735139	-1.43317	0.31368	0.0862257	-0.38451	-0.222341	-1.52055	0.666205	-0.258967	-0.146957	-0.874488
-1.28429	-0.189706	0		0.195483	-0.46728	-0.517487	-0.072321	0.0527712	0.00888459	0.867908	-0.681886	-0.652557	-0.458297	-0.731928	-0.322779	-0.0317032	-0.341381	-0.620387	-0.821942	-0.905648	0.0375768	-0.871137	-0.281395	-0.891987	-0.116281	-0.238583	-1.07204	-0.540825	-0.485077	-0.167826	-0.246251	-0.727768	-0.507705	-1.32049	0.833541	0.0590313	-0.373606	-0.201449	-1.25699	0.281219	-0.258259	-0.156992	-0.928071
-1.26603	-0.193709	0		-0.0377132	-0.541522	-0.683156	-0.280245	-0.266037	-0.130052	0.841963	-0.628939	-0.653486	-0.494401	-0.845797	-0.455262	0.0589735	-0.248159	-0.779971	-0.644196	-0.945323	0.0385507	-1.04934	-0.150629	-0.904236	-0.181064	-0.45775	-1.13573	-0.736161	-0.661752	-0.26505	-0.251371	-0.508744	-0.592026	-1.14308	0.794929	-0.286387	-0.353142	-0.0951344	-1.21804	0.432255	-0.4326	-0.504483	-0.775611
-1.1021	-0.194482	0		-0.0160737	-0.349036	-0.417166	-0.100072	-0.252061	0.0638056	0.237628	-0.0551412	-0.56884	-0.446973	-0.866892	-0.550845	-0.105234	-0.330709	-0.822086	-0.274887	-1.04816	0.0304345	-1.05421	0.0537043	-1.23108	-0.40149	-0.744808	-1.19028	-0.435152	-0.569172	-0.600246	-0.532317	-0.402024	-0.487822	-1.27692	0.354175	-0.19685	-0.441336	0.197469	-1.45111	0.218749	-0.545371	-0.245901	-0.994693
-1.21647	-0.192928	0		0.384489	-0.147383	-0.338569	0.471278	-0.0706761	-0.43246	-0.029404	0.0165076	-0.451272	-0.227335	-1.03578	-0.354667	-0.167443	-0.262653	-1.01689	-0.356094	-0.997005	0.423259	-0.706952	-0.184433	-1.04444	-0.552805	-0.8846	-1.24733	-0.338953	-0.294784	-0.684951	-0.633007	-0.297871	-0.325721	-1.63883	0.513337	0.479638	-0.44027	0.273118	-1.63676	-0.171379	-0.438394	-0.6617	-0.858417
-1.1768	-0.197458	0		0.308215	0.206232	-0.0341498	0.334093	-0.308814	-0.711452	0.196619	0.0509557	-0.0985851	-0.374677	-1.04657	-0.302224	-0.110895	-0.240716	-0.970067	-0.457088	-1.31994	0.405079	-0.394475	-0.0875364	-1.22426	-0.622724	-0.723964	-1.15751	-0.0451581	-0.348737	-0.949634	-0.852937	-0.603566	-0.0876013	-1.5329	0.456323	0.588956	-0.357189	0.145845	-1.47017	0.0891988	-0.250856	-0.719586	-1.09489
-1.20978	-0.208974	0		0.748951	0.234038	-0.307976	0.753828	-0.0186701	-0.278266	-0.243836	-0.10064	-0.349971	-0.565721	-1.06196	-0.948009	-0.290428	-0.562529	-1.02622	-0.687033	-1.19361	0.405079	-0.333055	0.24302	-1.01352	-0.795582	-0.646942	-0.856698	-0.285277	-0.310215	-0.908133	-0.831797	-0.391711	-0.261183	-1.53239	0.38896	1.07193	-0.549779	0.203835	-1.47218	0.104439	-0.296158	-0.747827	-1.02351
-1.21417	-0.21485	0		0.534822	0.209969	-0.438222	0.490862	-0.154746	-0.222296	0.0138635	-0.0827483	-0.55321	-0.815964	-0.987263	-0.986919	-0.531384	-0.23111	-0.938342	-0.835831	-1.2555	0.0956889	-0.20455	0.194454	-1.21858	-0.773426	-0.387154	-0.948231	-0.419696	-0.175261	-0.83889	-0.799534	-0.446814	-0.495505	-1.69956	0.205797	0.990812	-0.55295	0.0205136	-1.59042	0.196222	-0.304688	-0.5505	-0.91602
-1.17761	-0.211212	0		0.725225	0.0204151	-0.346183	0.767387	0.0062253	-0.10601	0.116102	-0.192837	-0.475494	-0.970063	-0.898845	-0.980275	-0.386939	-0.288923	-0.859671	-1.09298	-1.17868	0.0947149	-0.240204	0.254165	-1.31526	-0.32637	0.0994876	-0.925789	-0.316157	-0.00544753	-0.727993	-0.732058	-0.378462	-0.377868	-1.91959	0.245905	1.02252	-0.643921	0.348771	-1.62395	-0.0347187	-0.486038	-0.624532	-0.867693
-1.16736	-0.192884	0		0.639141	-0.12792	-0.41851	0.627605	0.204089	-0.192405	0.247165	-0.417692	-0.383463	-1.04485	-0.802284	-0.984931	-0.195223	-0.266994	-0.730992	-1.17377	-1.00053	0.0950396	-0.324789	0.303846	-1.05715	-0.190043	0.0521058	-0.812701	-0.440938	0.0604069	-0.703235	-0.751017	-0.529161	-0.31891	-1.75723	0.240063	0.882155	-0.542567	-0.00570049	-1.44458	-0.0104975	-0.466456	-0.879644	-0.697347
-1.3122	-0.184727	0		0.129774	-0.104425	-0.726596	0.112438	-0.00158222	-0.0151169	0.309061	-0.270298	-0.598406	-0.994376	-0.695306	-1.1263	-0.231808	-0.30478	-0.587822	-1.01877	-1.04216	-0.299084	-0.449071	0.247214	-1.21314	-0.284683	0.00426579	-0.861488	-0.734498	-0.114019	-0.947418	-0.94174	-0.699318	-0.509609	-1.44476	-0.0433316	0.182458	-0.734252	0.168322	-1.16739	0.493364	-0.744901	-0.552847	-0.735776
-1.40462	-0.210551	0		0.106065	0.10942	-1.11041	0.233297	-0.189314	0.313723	0.068884	-0.253653	-0.90041	-1.0439	-0.761444	-1.17023	-0.182867	-0.313428	-0.696723	-1.09687	-0.772882	-0.298434	-0.523565	-0.125779	-1.06872	-0.385881	-0.358571	-0.734457	-1.09863	0.314818	-0.893038	-0.928473	-0.486664	-0.787733	-1.49441	0.213865	0.0801916	-0.796386	0.194868	-1.20148	0.670225	-1.12936	-0.379368	-0.542184
-1.33956	-0.259981	0		-0.281737	0.244176	-0.822133	-0.0211705	-0.496637	-0.257542	0.0776799	-0.327156	-0.781362	-0.695087	-0.713929	-0.730125	-0.0983073	-0.141997	-0.734403	-1.16251	-0.717222	-0.231232	-0.493182	-0.26498	-1.23619	-0.0975941	-0.50671	-0.615328	-0.823916	0.57908	-0.878492	-0.937541	-0.0286065	-0.72303	-1.45504	0.123378	-0.394172	-0.920773	0.109468	-1.14377	0.417687	-1.02665	-0.446294	-0.49416
-1.23874	-0.310691	0		-0.0835567	0.358841	-0.776995	0.290914	-0.32188	-0.48604	-0.137809	-0.390272	-0.59832	-0.601761	-0.561461	-0.64062	-0.0910338	-0.355624	-0.638371	-1.07033	-0.773325	-0.250062	-0.755924	-0.276153	-1.06678	-0.299548	-0.482684	-0.699599	-0.767724	0.476469	-0.821963	-0.841049	0.298094	-0.533615	-1.59012	0.0995388	-0.370079	-0.969415	-0.0825687	-1.24759	0.724057	-0.683661	-0.376234	-0.615637
-1.18822	-0.355226	0		-0.0197731	0.240235	-0.814702	0.18797	-0.489952	-0.642382	-0.36121	-0.121261	-0.736812	-0.336389	-0.622608	-0.509466	-0.140125	-0.12552	-0.716395	-0.957674	-0.798074	-0.250062	-0.802595	-0.66219	-0.902088	-0.639106	-0.423369	-0.486684	-0.791585	0.277179	-0.851551	-0.912777	0.375291	-0.692162	-1.47296	-0.0373303	-0.126068	-1.05321	-0.324552	-1.16993	0.901939	-0.470969	-0.270115	-0.654177
-1.10896	-0.372435	0		0.0149556	0.444969	-0.836181	0.287357	-0.493979	-0.751297	-0.246498	-0.417822	-0.785789	-0.281968	-0.745993	-0.455597	-0.18022	-0.2321	-0.907485	-1.19029	-0.992484	-0.247789	-0.692394	-0.775795	-0.924581	-0.56096	-0.352649	-0.553067	-0.788495	0.783163	-0.701437	-0.747964	0.708373	-0.767477	-1.53344	-0.0329905	-0.0557802	-1.14878	-0.249095	-1.19741	0.693101	-0.518001	-0.48145	-0.822365
-0.895166	-0.361133	0		0.44119	0.305153	-0.505685	0.678578	-0.5159	-1.09625	-0.0826189	-0.364988	-0.55965	-0.475426	-0.812966	-0.734274	-0.0405789	-0.242144	-0.933844	-1.3113	-0.650585	-0.247789	-0.471242	-0.539868	-0.796349	-0.374863	-0.131736	-0.565653	-0.464497	0.91734	-0.464411	-0.527089	0.481474	-0.571375	-1.5571	0.319988	0.41154	-0.93858	-0.413958	-1.2334	0.371414	-0.502973	-0.48044	-0.52282
-0.822923	-0.323734	0		0.376546	0.144663	-0.00785459	0.441403	0.149614	-1.07104	0.562388	-0.498036	-0.38216	-0.150248	-0.598074	-0.609218	0.0992088	-0.13992	-0.721885	-1.30149	-0.947606	0.281712	-0.63649	-0.225896	-0.994073	-0.0874361	0.131816	-0.62311	0.0313921	0.569428	-0.59216	-0.709735	0.538189	-0.388533	-1.55824	0.292759	0.214811	-0.991471	-0.136935	-1.36012	-0.00979468	-0.349521	-0.716765	-0.914415
-0.757833	-0.272995	0		0.412837	-0.182061	-0.272125	0.451722	0.505906	-0.865011	0.381335	-0.829191	-0.406704	-0.306735	-0.687883	-0.760863	0.386878	-0.180992	-0.708776	-1.17715	-1.0713	0.213536	-0.855639	-0.13666	-0.938925	0.103356	0.600662	-1.05684	-0.245301	0.18273	-0.787964	-0.869271	-0.0213991	-0.296271	-1.62232	0.263869	0.0787528	-1.00896	0.047239	-1.44233	0.439193	-0.405108	-0.788787	-0.963171
-0.701136	-0.227874	0		0.303917	-0.105489	-0.140335	0.277364	0.102263	-0.487603	0.250892	-0.846549	-0.476853	-0.0994582	-0.854353	-0.898094	0.568023	-0.152305	-0.8995	-1.16836	-0.940803	0.229444	-0.739514	0.246685	-0.672859	0.422356	0.428992	-1.08565	-0.124105	0.430858	-0.848119	-0.952736	0.074458	-0.412602	-1.43382	0.0767862	0.225324	-0.998554	0.360835	-1.4585	0.232028	-0.885474	-1.14313	-0.963712
-1.08772	-0.182835	0		0.734906	0.0757402	0.0320355	0.692343	-0.0478405	-0.256927	0.249387	-0.658975	-0.401846	-0.249432	-0.749808	-0.867892	0.965291	-0.279273	-0.747948	-0.702879	-0.869745	0.963799	-0.677195	0.582153	-0.450708	0.95406	-0.125452	-1.26937	0.0412844	0.341353	-0.710735	-0.781964	-0.153175	-0.323977	-1.45533	0.138497	0.38709	-0.987265	0.21986	-1.51788	0.313773	-0.963383	-1.05398	-0.942234
-1.2398	-0.123936	0		0.724344	-0.171627	0.307984	0.587886	0.0252004	-0.027874	0.422595	-0.262923	-0.370122	-0.298265	-0.520529	-0.823769	1.08523	-0.186014	-0.447853	-0.385257	-0.705742	0.961202	-0.552082	0.335836	-0.178595	1.10684	0.0476726	-1.21607	0.33406	-0.11715	-0.825033	-0.887568	-0.482339	-0.26004	-1.3478	0.232164	0.551957	-0.870835	0.385149	-1.35518	0.415154	-0.813367	-0.798466	-0.747272
-1.21606	-0.068979	0		0.614713	5.55028e-05	0.264084	0.396958	0.176725	0.52541	0.188765	-0.310948	-0.536948	-0.381802	-0.547084	-0.295666	1.18737	0.117585	-0.510191	-0.166985	-0.963862	0.961851	-0.688962	0.158591	-0.333347	1.36837	-0.159182	-0.906302	0.236126	0.060293	-0.718707	-0.805329	-0.29888	-0.416845	-1.47377	0.10978	0.0825151	-1.16394	0.427963	-1.53836	0.2429	-0.839535	-0.821542	-0.925124
-1.13544	-0.0217147	0		0.80916	0.0998645	0.0342593	0.57645	-0.265732	0.52779	-0.358965	-0.132222	-0.610541	-0.598046	-0.654456	-0.239329	1.11835	0.103931	-0.606002	-0.113638	-0.817936	0.560585	-0.799109	-0.0674941	-0.00460653	1.53039	-0.210732	-1.02437	0.0169416	0.244541	-0.322938	-0.425049	-0.380389	-0.45878	-1.46742	0.275636	0.373287	-1.17932	0.0422329	-1.42496	0.167121	-0.910012	-0.903155	-0.744997
-1.19527	0.030899	0		0.915853	0.462035	-0.102055	0.651287	-0.453757	0.562613	0.0693573	0.433585	-0.729468	-0.581084	-0.868806	-0.258987	1.10214	0.342424	-0.812581	-0.0976151	-0.681758	0.56091	-0.599815	-0.518229	0.0298269	1.26997	-0.381954	-0.755329	-0.0894268	0.503555	-0.143197	-0.262217	-0.462486	-0.62836	-1.38682	0.122037	0.732989	-1.06167	-0.0314979	-1.34894	0.0300161	-1.00148	-0.790329	-0.588613
-1.33772	0.0693524	0		1.11357	0.431214	-0.0705198	0.848656	-0.206269	0.350845	0.212833	0.619532	-0.544643	-0.714853	-0.911671	-0.0443016	1.42806	0.408918	-0.837804	-0.0559854	-0.839757	0.545002	-0.389272	-0.962371	-0.0392219	1.36509	-0.18074	-0.832805	-0.0484278	0.0482401	-0.108254	-0.197103	-0.563703	-0.370262	-1.59372	0.355925	0.719126	-1.06736	-0.158474	-1.35671	0.0617059	-0.905936	-0.663247	-0.649164
-1.29885	0.0717213	0		1.02898	0.556359	-0.189051	0.737944	0.249254	-0.0911451	0.160299	0.664407	-0.519414	-0.579492	-0.853225	-0.0681945	0.989186	0.327192	-0.823615	-0.250133	-0.895469	-0.189677	-0.571924	-1.27133	-0.411741	0.895282	-0.0919872	-0.475583	-0.159559	0.390267	-0.195089	-0.291704	-0.319271	-0.340924	-1.67225	0.285067	0.862167	-0.932354	0.0508025	-1.44088	-0.174782	-0.718225	-0.363324	-0.538277
-1.25819	0.0441829	0		1.19614	0.732722	-0.562825	0.928871	0.206108	-0.211405	-0.264518	0.401047	-0.664289	-0.520119	-1.03935	-0.239243	0.714595	0.145048	-1.09273	-0.34723	-1.19112	-0.189677	-0.674581	-0.804885	-0.68869	0.659111	0.112179	-0.341246	-0.54138	0.44292	-0.19911	-0.278664	0.0823599	-0.481474	-1.72097	0.168312	0.751981	-1.15426	-0.319025	-1.52321	-0.13399	-0.942666	-0.604394	-0.635708
-1.27516	-0.00526839	0		1.18836	0.456504	-0.30511	1.09894	0.165741	-0.287271	-0.206162	0.567442	-0.564694	-0.526857	-1.00899	-0.553972	0.746036	-0.100171	-1.00715	-0.437915	-1.2182	-0.190002	-0.666219	-0.578809	-0.51664	0.593958	0.288477	-0.436568	-0.237684	0.0714063	-0.257376	-0.323563	-0.202814	-0.377563	-1.68135	-0.084449	0.825245	-0.847423	-0.256705	-1.4251	0.179146	-0.644769	-0.58815	-0.645579
-1.19658	-0.036843	0		1.14567	0.42189	-0.540886	1.22668	0.245894	-0.513238	-0.276528	0.349622	-0.549959	-0.270452	-0.960693	-0.383427	0.884517	-0.0851902	-0.955975	-0.253432	-1.14115	-0.318238	-0.69351	-0.430494	-0.596407	0.340809	0.354244	-0.325441	-0.483276	-0.106777	-0.55417	-0.572984	-0.208737	-0.37193	-1.67646	-0.42793	0.650788	-0.590814	-0.169591	-1.38024	0.0653113	-0.549113	-0.573083	-0.515913
-1.13793	-0.060391	0		1.1008	-0.0669618	-0.380263	1.25557	0.377937	-0.580674	-0.112989	-0.267432	-0.555089	-0.400076	-0.684025	-0.524094	0.719997	-0.346492	-0.693652	-0.584764	-1.32005	0.158021	-0.612957	-0.136207	-0.636311	0.623194	0.486174	-0.264061	-0.346657	-0.357696	-0.663125	-0.690222	-0.0800142	-0.452583	-1.70553	-0.613609	0.426456	-0.579619	-0.0178211	-1.38253	-0.00758493	-0.488167	-0.346232	-0.746608
-1.12512	-0.0784292	0		1.28266	-0.047481	-0.379314	1.40102	0.39209	-0.516546	-0.261606	-0.214048	-0.643466	-0.479613	-0.470721	-0.760641	0.43523	-0.67869	-0.439724	-0.733421	-1.10454	0.158346	-0.567948	-0.0385168	-0.710225	0.453033	0.368769	-0.212709	-0.337399	-0.0331692	-0.702164	-0.747784	-0.253147	-0.487887	-1.6604	-0.717605	0.661636	-0.450395	-0.299841	-1.38257	0.35099	-0.6557	-0.567934	-0.411711
-1.21116	-0.0943526	0		0.939741	-0.0735386	-0.562343	1.19893	0.435541	-0.528517	-0.0568466	-0.297096	-0.712395	-0.736884	-0.563409	-0.697957	0.487791	-0.738604	-0.502641	-0.818637	-1.22554	0.186266	-0.437101	0.304196	-0.581123	0.598207	0.861236	-0.168207	-0.497526	0.000683328	-0.479481	-0.52937	-0.427813	-0.588845	-1.59725	-0.694617	0.217113	-0.509041	-0.124407	-1.31756	0.311938	-0.809366	-1.13037	-0.545698
-1.294	-0.0993882	0		1.0288	-0.0940277	-0.151936	1.24067	0.429252	-0.586544	0.0498198	-0.272444	-0.41207	-0.80284	-0.493375	-0.407871	0.637012	-0.507328	-0.372977	-0.942429	-1.0466	0.185616	-0.379494	0.163352	-0.509019	0.676612	0.511372	-0.419618	-0.0868831	-0.158121	-0.161092	-0.198152	-0.728593	-0.280052	-1.4734	-0.521869	0.418558	-0.168804	0.137137	-1.23059	0.310497	-0.842242	-0.828775	-0.624188
-1.20432	-0.088631	0		1.22699	-0.0937872	-0.190898	1.34502	0.36158	-0.622879	0.477844	-0.530226	-0.390012	-0.798646	-0.34594	-0.313223	0.777348	-0.47026	-0.236161	-1.0576	-0.894292	0.36255	-0.315351	-0.0540349	-0.280667	0.715855	0.315164	-0.272952	-0.133019	-0.209578	-0.242594	-0.226744	-0.64432	-0.408441	-1.34841	-0.384963	0.719624	-0.299797	0.370147	-1.15028	-0.17009	-0.78616	-0.732013	-0.482062
-1.27311	-0.0485174	0		1.04418	-0.383169	-0.324094	1.02454	0.154183	-0.465155	0.63218	-0.485139	-0.645937	-1.07252	0.158481	-0.60077	0.727533	-0.681209	0.253005	-1.37332	-0.915524	0.361901	-0.0703261	-0.0997677	-0.531399	0.700436	0.293095	-0.413102	-0.280644	-0.0935476	-0.102586	-0.0971501	-0.467099	-0.701637	-1.21354	-0.296878	0.561921	-0.542721	0.263002	-0.970716	-0.230541	-0.987285	-0.519018	-0.524554
[truncated: 3,019 more rows]

## Sheet: efg
rSquaredFull	PupilContrib	RewardContrib	RunningContrib
0.0525836	41.1649	8.52217	0.68374
0.0526057	24.0327	11.0331	8.46038
0.0534557	8.58253	3.10838	25.9916
0.0545159	8.50054	5.97989	66.1811
0.0554041	16.4923	15.6952	7.17688
0.0568782	0.0978652	0.272628	44.9675
0.0584228	23.6395	21.2099	11.0814
0.0625014	40.7332	5.19498	4.19084
[truncated: 196 more rows]
