# Supplementary material for: Control and coding of pupil size by hypothalamic orexin neurons
Source: Nat Neurosci. 2023 Jun 19;26(7):1160–4. doi: 10.1038/s41593-023-01365-w (PMC10322704; doi:10.1038/s41593-023-01365-w)
Supplement: Source Data Extended Data Fig. 1 — Raw source data. [file 41593_2023_1365_MOESM5_ESM.xls]

## Sheet: a
Time	meanPercChangeAlmo	meanPercChangeCont	semPercChangeAlmo	semPercChangeCont	meanBaselineSubCont	meanBaselineSubAlmo	semBaselineSubCont	semBaselineSubAlmo
-9.95	-0.0101565	-0.032306	0.0290389	0.00965516	-0.00828926	-0.000854723	0.00220302	0.00621007
-9.9	-0.0175807	-0.0337411	0.0284118	0.00892416	-0.00827619	-0.00281209	0.00198188	0.0058694
-9.85	-0.0204162	-0.0219974	0.0284038	0.0158266	-0.00521286	-0.00341141	0.00360278	0.00593682
-9.8	-0.0163092	-0.00985287	0.0256861	0.0180608	-0.00275398	-0.00215689	0.00412775	0.00549067
-9.75	-0.0189684	-0.00369152	0.0212291	0.0222395	-0.00162843	-0.00320328	0.00521391	0.00435134
-9.7	-0.0141367	0.00200516	0.0217208	0.0290629	-0.000247122	-0.00173258	0.00671746	0.00497153
-9.65	-0.00952642	0.00854385	0.0206776	0.0325218	0.00120775	-0.000544663	0.0075293	0.00491645
-9.6	-0.00987232	-0.00245969	0.0198268	0.0253562	-0.00187499	-0.00111909	0.00623297	0.00439098
-9.55	-0.0195561	-0.00315946	0.0190141	0.0160665	-0.00101223	-0.0037974	0.00360633	0.00417743
-9.5	-0.0201266	-0.0103236	0.0198475	0.0112583	-0.00280105	-0.00392126	0.00271495	0.00431195
-9.45	-0.0232454	-0.0122054	0.0228965	0.00715928	-0.00313116	-0.00407577	0.00175865	0.00533099
-9.4	-0.0248868	-0.0199694	0.0232149	0.00554825	-0.00480723	-0.00500283	0.000976334	0.0050875
-9.35	-0.0169221	-0.0231899	0.0245267	0.00902915	-0.00556616	-0.0028047	0.00201565	0.0052806
-9.3	-0.0140888	-0.0237431	0.0269958	0.00473617	-0.00569834	-0.00215106	0.000581159	0.00582605
-9.25	-0.00761929	-0.0298537	0.0293583	0.0071073	-0.00794384	0.000133524	0.00194016	0.00671312
-9.2	-0.00733545	-0.0344097	0.024432	0.0059901	-0.00906355	-5.14933e-05	0.00165044	0.00547792
-9.15	-0.00715606	-0.026351	0.0223278	0.00832774	-0.0060086	-0.000313232	0.00186356	0.0049252
-9.1	-0.00339358	-0.0247668	0.0213437	0.0121697	-0.00615797	0.00103696	0.00278609	0.00538515
-9.05	-0.00716764	-0.0279537	0.0138454	0.00868958	-0.00697632	-0.00110122	0.00191378	0.00300523
-9	-0.00707818	-0.0278056	0.0160653	0.00483204	-0.00705839	-0.000364953	0.00091381	0.00394812
-8.95	-0.0104835	-0.0280433	0.0181438	0.00514715	-0.00728595	-0.00133217	0.00122879	0.00425274
-8.9	-0.00951457	-0.0245215	0.0190708	0.0091556	-0.00631072	-0.000903344	0.00211955	0.00453324
-8.85	-0.0135698	-0.0259498	0.018935	0.00948002	-0.00640292	-0.00206864	0.00213778	0.00445137
-8.8	-0.0130286	-0.0279057	0.0234184	0.00968789	-0.0072205	-0.00170247	0.00226544	0.00547023
-8.75	-0.0127619	-0.031167	0.0212388	0.0083368	-0.00751285	-0.00198095	0.001851	0.00482848
-8.7	-0.0117771	-0.0341263	0.0224017	0.00914192	-0.0080246	-0.00201788	0.00214246	0.00494168
-8.65	-0.0116535	-0.0367359	0.0214399	0.00963129	-0.0087542	-0.00187002	0.00217764	0.00465874
-8.6	-0.0095842	-0.0467233	0.0226904	0.0134321	-0.0115069	-0.000991203	0.00289337	0.00492182
-8.55	-0.010266	-0.0517058	0.0210177	0.0162281	-0.0129587	-0.0015242	0.00353798	0.0043741
-8.5	-0.00872419	-0.036669	0.0212155	0.0115368	-0.00861444	-0.00116277	0.0026555	0.00441323
-8.45	-0.00428138	-0.0362384	0.0200723	0.0115827	-0.00865621	0.000514947	0.00248216	0.00453429
-8.4	-0.00560461	-0.0329131	0.0177119	0.0109027	-0.0079756	-0.000484845	0.00233136	0.00376541
-8.35	-0.00904041	-0.0262166	0.0144694	0.00716118	-0.00666342	-0.00156697	0.00164105	0.00307303
-8.3	-0.00737705	-0.0153371	0.0134159	0.00588617	-0.00358453	-0.000605191	0.00119853	0.00341355
-8.25	-0.00489241	-0.0151373	0.0110239	0.00722212	-0.00309028	-0.000398343	0.00199017	0.00266431
-8.2	-0.000171888	-0.00726581	0.0111443	0.00390869	-0.00194367	0.000573038	0.000987299	0.00264681
-8.15	0.00216834	-0.00536354	0.0110814	0.00908211	-0.00128107	0.00074065	0.0020542	0.00252961
-8.1	0.00201701	0.000232781	0.0173157	0.0122182	4.98594e-05	0.0014381	0.00278407	0.00390292
-8.05	0.00545931	0.00219215	0.0212708	0.0172336	0.000744067	0.00226208	0.00398311	0.00480682
-8	0.00270613	0.0093084	0.0225798	0.0159673	0.00195801	0.00174187	0.00382368	0.00499184
-7.95	0.00390257	0.00984058	0.0248652	0.0213469	0.00207465	0.00280891	0.0048901	0.00566321
-7.9	-0.00473187	0.0227612	0.0242566	0.0243724	0.00525502	0.000310612	0.00555465	0.00520987
-7.85	0.0029598	0.032218	0.0197124	0.0268271	0.00746646	0.00197487	0.00611462	0.00448619
-7.8	-0.000641827	0.0405428	0.0198828	0.0313497	0.00918302	0.000422388	0.00728025	0.00424505
-7.75	-0.000210061	0.0410157	0.0207126	0.0361503	0.00975113	0.000401477	0.00808941	0.00450798
-7.7	0.000953194	0.0364456	0.0196252	0.0405697	0.00791092	0.000930107	0.00928809	0.00423686
-7.65	0.00100028	0.0371717	0.0204688	0.043624	0.00815417	0.000677872	0.00994508	0.00447762
-7.6	0.00245751	0.0318308	0.0209946	0.0441431	0.0069114	0.00142188	0.0100631	0.00450924
-7.55	-0.000977355	0.0239357	0.0191789	0.0366056	0.00448323	0.000403296	0.00860043	0.00417684
-7.5	-0.00111455	0.0206718	0.0176843	0.0280797	0.0042326	0.000225231	0.006542	0.003865
-7.45	-0.000647575	0.0264113	0.0178211	0.0175578	0.00611844	0.000639252	0.00420533	0.0039955
-7.4	-0.00718173	0.0150075	0.0172032	0.00847233	0.00325187	-0.00136493	0.00226349	0.00375282
-7.35	-0.010026	0.00891073	0.016744	0.00933511	0.00142211	-0.00153686	0.00311548	0.00362002
-7.3	-0.00809501	0.00143056	0.0173786	0.00587777	-0.000268458	-0.000891188	0.00188452	0.0037961
-7.25	-0.0105451	-0.00381703	0.0187006	0.0074072	-0.00107046	-0.00152116	0.00166155	0.00399054
-7.2	-0.0130988	-0.017361	0.019032	0.0103692	-0.00503872	-0.00224291	0.00246818	0.00389029
-7.15	-0.0165271	-0.0221886	0.0192971	0.0134796	-0.00607869	-0.00286817	0.00298658	0.00395232
-7.1	-0.0139158	-0.026682	0.0206994	0.0164178	-0.00676318	-0.00181778	0.0035584	0.00461806
-7.05	-0.0207903	-0.0282557	0.0213726	0.017393	-0.00742324	-0.00395693	0.00376531	0.00442945
-7	-0.0207237	-0.0189152	0.0196504	0.0162542	-0.00467587	-0.00382837	0.00360658	0.00424642
-6.95	-0.0159206	-0.0186348	0.0179003	0.0167423	-0.00523463	-0.00250288	0.00381682	0.00394304
-6.9	-0.013267	-0.0153354	0.0136012	0.0181509	-0.00370335	-0.0023892	0.00405869	0.00280788
-6.85	-0.00644272	-0.0183951	0.014483	0.0207054	-0.0046882	-0.000399724	0.00461648	0.0032097
-6.8	-0.00721998	-0.0134987	0.0126849	0.0162605	-0.0040687	-0.000352977	0.00372444	0.00318721
-6.75	-0.00614818	-0.00849547	0.0144035	0.0165379	-0.00224618	0.000345952	0.00363656	0.00407756
-6.7	-0.0127395	-0.00909162	0.0117474	0.0143577	-0.00306443	-0.0021868	0.00318258	0.00274354
-6.65	-0.00802516	-0.00448597	0.0140377	0.0150495	-0.00118421	-0.000988683	0.00321085	0.00323255
-6.6	-0.00950285	0.00130994	0.0143094	0.0154373	-0.000298953	-0.00132873	0.00344613	0.00343828
-6.55	5.86572e-05	-0.000611354	0.0167337	0.0193224	-0.000550866	0.00162355	0.00442696	0.00454477
-6.5	-0.00138302	-0.00136144	0.0129384	0.0192763	-0.000624355	0.000462781	0.00430566	0.0029115
-6.45	-0.00192166	-0.000338406	0.0140405	0.0198164	-0.000836758	0.000834545	0.00468659	0.00339805
-6.4	-0.0022181	0.00102074	0.0149518	0.0208923	-2.03722e-05	0.000982237	0.0048169	0.0035782
-6.35	-0.00456894	0.00134994	0.0152299	0.0164828	-0.000548866	-0.000166807	0.00368677	0.00341797
-6.3	-0.000890703	0.00288166	0.0166994	0.0157395	-0.000176621	0.00124787	0.00349636	0.00393896
-6.25	0.00256804	0.00901599	0.0171583	0.0142562	0.00166488	0.00198332	0.00300977	0.00402046
-6.2	0.00474868	-0.00296299	0.017473	0.0196257	-0.00163359	0.00259131	0.0044485	0.0041026
-6.15	0.00252806	0.00636668	0.0175835	0.016986	0.000654622	0.00175424	0.00391939	0.0040048
-6.1	0.0082421	-0.000185743	0.0165586	0.024351	-0.000274988	0.00337717	0.00554399	0.00397535
-6.05	0.00615563	-0.0069464	0.0149961	0.0255602	-0.00210885	0.00259479	0.00568185	0.00349736
-6	0.00110597	-0.0116007	0.013687	0.029884	-0.00298476	0.000869084	0.00670362	0.00314229
-5.95	0.000926447	-0.0127047	0.0135583	0.0275814	-0.00404666	0.00153465	0.0062234	0.00340402
-5.9	-0.00540051	-0.0204816	0.0148341	0.0309982	-0.00587709	3.57784e-05	0.0068827	0.00349772
-5.85	-0.012756	-0.0155466	0.0131263	0.0273774	-0.00462383	-0.00199313	0.00592946	0.00279238
-5.8	-0.0141147	-0.0115587	0.012147	0.0250514	-0.00375951	-0.00237943	0.00536748	0.0025939
-5.75	-0.020484	-0.0132988	0.0112396	0.0253163	-0.00440199	-0.00433608	0.00543096	0.00202895
-5.7	-0.0154636	-0.0176694	0.010459	0.0264408	-0.0056649	-0.00325446	0.0056349	0.00191945
-5.65	-0.00388375	-0.0157394	0.0111804	0.024788	-0.00562384	0.000266089	0.00542746	0.00322856
-5.6	-0.00517615	-0.0123565	0.00926813	0.0238815	-0.00448707	-0.000771557	0.00502218	0.00214647
-5.55	-0.00179267	-0.0174282	0.00796394	0.0265165	-0.00585122	0.000436651	0.00564913	0.0021713
-5.5	0.00440795	-0.00659749	0.0101731	0.0249383	-0.00229221	0.0019613	0.00514502	0.00268853
-5.45	0.00230644	-0.00571629	0.0129381	0.0244155	-0.00262278	0.00138065	0.00503686	0.00326647
-5.4	9.70916e-05	-0.00424859	0.00848622	0.0266871	-0.0013762	0.000231367	0.00563524	0.00193875
-5.35	-0.00403078	-0.0100304	0.00629674	0.0273205	-0.00363962	-0.000864372	0.00573892	0.00140243
-5.3	0.000189426	-0.0112119	0.0104052	0.0267366	-0.00436085	0.000752357	0.0057446	0.0025666
-5.25	-0.00452536	-0.0122088	0.0101977	0.0263252	-0.00421631	-0.00108463	0.00544704	0.0023507
-5.2	-0.00184132	-0.0121318	0.00731067	0.0253781	-0.0045769	-2.28979e-05	0.00535916	0.00180152
-5.15	-0.00040841	-0.00641748	0.0122885	0.0236726	-0.00300147	0.000588307	0.00494306	0.00309905
-5.1	0.00199119	-0.0044019	0.0117814	0.0230193	-0.00280593	0.00109288	0.0049191	0.00288756
-5.05	-0.00320948	0.00389271	0.0102399	0.0230258	-0.000807657	-0.000851568	0.00502486	0.00240754
-5	-0.00357388	0.00903972	0.0105756	0.0206027	0.000540856	-0.000473383	0.00437596	0.0025998
-4.95	-0.00103279	0.00701531	0.0138078	0.0213938	0.000593803	0.000317201	0.00430425	0.00336186
-4.9	0.000643047	0.00385721	0.0133899	0.0224976	-0.000640481	0.000561452	0.00477829	0.00313718
-4.85	0.00384766	0.00651093	0.0152393	0.0236314	0.000580186	0.00159291	0.00487919	0.00376659
-4.8	0.00195692	0.00321853	0.0150481	0.0255512	5.19574e-05	0.000386035	0.00529121	0.00350876
-4.75	0.00555187	-0.00462549	0.0109062	0.027126	-0.00196663	0.00137999	0.00557332	0.00254087
-4.7	0.00942865	-0.00232251	0.0102059	0.0249171	-0.00231499	0.00261468	0.00522379	0.00246679
-4.65	0.0103302	0.0064712	0.0105986	0.0226634	0.000327609	0.00337007	0.00452219	0.00307168
-4.6	0.00122628	0.00237509	0.0072695	0.0234445	-0.00106865	0.000500074	0.00485857	0.00186849
-4.55	-0.00464303	0.00509922	0.00637046	0.0226555	-0.000313412	-0.00125891	0.00465704	0.00155133
-4.5	-0.000582026	0.0137124	0.00971292	0.0212236	0.00204215	0.000318912	0.00425743	0.00239677
-4.45	0.00076747	0.0143287	0.00953172	0.0220525	0.00219527	0.000881381	0.00447187	0.00268696
-4.4	-0.00333804	0.0111146	0.00843848	0.0220734	0.00180779	-0.00102618	0.00439337	0.00214074
-4.35	0.000957701	0.0105971	0.0131724	0.0222848	0.00169565	0.00121157	0.00446441	0.00380694
-4.3	-0.00389508	0.00821345	0.0125858	0.0230147	0.000900165	-0.00117477	0.0046466	0.00314615
-4.25	-0.00492259	0.00934207	0.014314	0.0230623	0.000991383	-0.00083365	0.00472894	0.00374155
-4.2	-0.00105129	0.00883971	0.020532	0.0219682	0.00129409	0.00190398	0.00438394	0.00623686
-4.15	-0.0102269	0.00921622	0.0167396	0.0216081	0.00120372	-0.00179834	0.00424984	0.00396123
-4.1	-0.00693879	0.0107389	0.0143541	0.0215762	0.00192542	-0.00134314	0.00426255	0.00321999
-4.05	-0.0130159	0.00777579	0.0116875	0.0219368	0.000907829	-0.00362075	0.00433412	0.0028254
-4	-0.0141461	0.00761291	0.0126888	0.0232568	0.000952917	-0.00280507	0.00470521	0.0027419
-3.95	-0.0135844	0.00667418	0.0090442	0.0257762	0.000807722	-0.00304538	0.00541626	0.002261
-3.9	-0.0100722	0.00773378	0.00927396	0.0239177	0.00135603	-0.00176059	0.00491205	0.00239667
-3.85	-0.0112544	0.00798447	0.00781027	0.0231539	0.00129983	-0.00269728	0.00471845	0.00192407
-3.8	-0.0106679	0.00800212	0.0097992	0.0225501	0.00145085	-0.00260787	0.00455049	0.00229523
-3.75	-0.00853525	0.001283	0.0109102	0.0228395	-0.00062873	-0.00273177	0.00460598	0.00285946
-3.7	-0.00348248	0.00611633	0.0134872	0.0215309	0.000802686	-0.000450579	0.00446758	0.00346816
-3.65	-0.00636277	0.00812224	0.0154375	0.0199652	0.00118618	-0.00106414	0.00393988	0.00400721
-3.6	-0.00843707	0.00819864	0.0155018	0.0195312	0.00112857	-0.00167752	0.00385661	0.00401299
-3.55	-0.0111677	0.0125261	0.0137048	0.0190672	0.00283198	-0.00212478	0.00387486	0.00373634
-3.5	-0.0099033	0.0114492	0.0129915	0.0187263	0.00207472	-0.00195434	0.00369659	0.00349237
-3.45	-0.00889198	0.0111581	0.0117732	0.0179265	0.00190798	-0.00193906	0.00353707	0.00307784
-3.4	-0.0123755	0.00996656	0.0104332	0.0181812	0.00191839	-0.00297015	0.00374245	0.00273279
-3.35	-0.0132725	0.0119157	0.00846627	0.0179715	0.00236077	-0.00336406	0.00374942	0.00213891
-3.3	-0.00252681	0.0127671	0.0116951	0.0192352	0.00206975	-0.000202291	0.00414796	0.00288323
-3.25	-0.00511472	0.0157056	0.0103997	0.018213	0.00293115	-0.0011516	0.00387379	0.00237242
-3.2	-0.00585676	0.019593	0.0110049	0.0168683	0.00381533	-0.00144024	0.00353331	0.00248318
-3.15	-0.00289476	0.0225966	0.011082	0.0156915	0.00501772	-0.00033551	0.00322387	0.0024551
-3.1	-0.00366956	0.0185783	0.0111148	0.0149767	0.00372463	-0.000871048	0.00303132	0.00248794
-3.05	-0.00480902	0.0174732	0.0101554	0.0126696	0.00364705	-0.000366701	0.00234451	0.00265152
-3	-0.00389112	0.00535549	0.00897176	0.0159119	-0.000106848	-0.000438548	0.00356362	0.0021546
-2.95	-0.00377557	0.00279009	0.0077292	0.0173522	-0.0002045	-0.000451076	0.00358421	0.00193393
-2.9	-0.00172852	0.00559099	0.00792874	0.0175368	0.000403861	-9.98472e-05	0.00373755	0.00204965
-2.85	0.000119255	0.00707311	0.0087359	0.0175943	0.00123332	0.000432185	0.00367067	0.00234424
-2.8	0.00159029	0.00826724	0.00564013	0.0150992	0.00107352	0.00065212	0.00322488	0.00138389
-2.75	0.00135106	0.0165251	0.00747453	0.0113569	0.00372663	0.000580457	0.00208889	0.00177878
-2.7	0.00515245	0.00838987	0.00783624	0.0137017	0.00134316	0.00184335	0.00280405	0.00218479
-2.65	0.00262872	0.00391359	0.00613063	0.0156346	0.000452033	0.000391802	0.00327391	0.00146162
-2.6	0.00781786	0.00413219	0.0058766	0.0149475	0.00022854	0.00258069	0.00319627	0.00186182
-2.55	0.00792277	-0.0012099	0.00831822	0.0170862	-0.00110645	0.0025082	0.00368718	0.00228596
-2.5	0.00696233	-0.00754312	0.00810163	0.020383	-0.00265571	0.00199135	0.00450178	0.00201659
-2.45	0.0079413	-0.00548328	0.00677158	0.016317	-0.00209497	0.00237903	0.00344122	0.00181609
-2.4	0.003933	-0.00391446	0.00692258	0.015099	-0.00180688	0.000985415	0.00331	0.00162159
-2.35	0.00112432	-0.00656497	0.00845127	0.015082	-0.00239658	-0.00014524	0.00322199	0.00216122
-2.3	0.0044843	-0.0101006	0.00714506	0.0159792	-0.00344194	0.000717074	0.00352616	0.0018213
-2.25	0.00245326	0.00476295	0.00747725	0.0116004	0.000666992	0.000328282	0.00249223	0.00182774
-2.2	-0.000914648	0.0107019	0.00851884	0.00893169	0.00213623	-0.000720494	0.00169121	0.00222646
-2.15	0.00441098	0.0131895	0.00809735	0.0111335	0.00290887	0.00156702	0.00258077	0.00215778
-2.1	0.00251099	0.011037	0.00867836	0.0144328	0.00227085	0.00100148	0.00365912	0.00238149
-2.05	-0.00230722	0.0130176	0.00962752	0.0166545	0.0028502	-0.000369832	0.00438565	0.00257663
-2	-0.00302267	0.00770274	0.00790517	0.019913	0.00174732	-0.000807167	0.005028	0.002023
-1.95	-0.00809771	0.00925553	0.00921171	0.0146234	0.00225604	-0.00275611	0.00364166	0.00255822
-1.9	-0.0061971	0.0034741	0.00919353	0.0112058	0.000157047	-0.00202577	0.00287943	0.00241089
-1.85	-0.00140158	0.0062539	0.00611679	0.00750948	0.00063946	-0.00045536	0.00210818	0.00146037
-1.8	0.00157359	0.011816	0.00736866	0.00661734	0.00236155	0.000348428	0.00184945	0.00171902
-1.75	0.00343467	0.00909216	0.00823614	0.00676538	0.00136092	0.000274607	0.00214407	0.00225064
-1.7	0.0103482	-0.000297358	0.00635922	0.00895203	-0.00119069	0.00251685	0.0028001	0.00144792
-1.65	0.0131813	0.00302214	0.00649658	0.00803562	0.000323496	0.00340194	0.00206794	0.00159775
-1.6	0.0113925	0.00152455	0.00591516	0.00907048	-0.000348804	0.00270495	0.00268083	0.00142029
-1.55	0.0133189	0.00343013	0.00550805	0.00361403	0.00054358	0.00370199	0.000941233	0.00144733
-1.5	0.0116125	0.00497486	0.00712998	0.00379116	0.000973666	0.00310306	0.000940415	0.00168029
-1.45	0.00850231	0.0105454	0.00888606	0.00775624	0.0026079	0.00192625	0.00188963	0.00205394
-1.4	0.0082579	0.00827084	0.0085309	0.0100327	0.00175356	0.00181889	0.0025415	0.00183566
-1.35	0.0082539	0.00745451	0.00613042	0.0114536	0.00165422	0.00207691	0.00277628	0.00135502
-1.3	0.00824213	0.00238348	0.0068362	0.00953474	8.34534e-05	0.00186604	0.002603	0.00150006
-1.25	0.00796419	-0.00256125	0.00492485	0.00757062	-0.000783214	0.0021501	0.00195298	0.00116848
-1.2	0.00885299	-0.00477516	0.00422737	0.00399178	-0.00143045	0.00255582	0.00105663	0.00135034
-1.15	0.00718091	-0.00753007	0.00297717	0.00391201	-0.00193407	0.00175845	0.00086477	0.000658704
-1.1	0.0124988	-0.00408974	0.00304981	0.00549073	-0.000562947	0.00338499	0.00157899	0.00095234
-1.05	0.0101433	0.00218086	0.00205863	0.00433948	0.000752894	0.00267157	0.00115752	0.000527829
-1	0.0120876	0.00278746	0.00207444	0.00397962	0.000489785	0.00325393	0.00106274	0.000688245
-0.95	0.00804375	0.00220533	0.00261899	0.00383424	0.000779358	0.00200412	0.00103801	0.000585527
-0.9	0.00501184	0.000703774	0.00238626	0.00154258	0.000262809	0.00152514	0.00038944	0.000718856
-0.85	-0.00247082	0.000769262	0.00186896	0.00482012	0.000166913	-0.000511167	0.00111688	0.000397057
-0.8	-0.00292738	-0.00845732	0.0024002	0.00357866	-0.00227897	-0.000596238	0.00100562	0.000738096
-0.75	-0.00302688	-0.00588977	0.00350202	0.00313939	-0.00125227	-0.00030832	0.000970844	0.000999714
-0.7	-0.00682483	-0.00420101	0.00378338	0.000970784	-0.00106999	-0.00209721	0.000204084	0.00135571
-0.65	-0.00307927	0.000964177	0.00238181	0.00268973	0.000261576	-0.000893765	0.0006015	0.000597508
-0.6	-0.00187676	-0.00175725	0.00209283	0.00279147	-0.000348223	-0.000588549	0.000651833	0.000643924
-0.55	0.000433816	-0.00155926	0.00379613	0.0024758	-0.000712705	0.000102175	0.000922045	0.00102208
-0.5	-0.00272869	0.000639414	0.00407161	0.00413047	-0.000319638	-0.000671032	0.00147656	0.000956071
-0.45	-0.00294972	0.0112204	0.00392341	0.00674574	0.00272457	-0.000796105	0.00168675	0.000938175
-0.4	-0.00460878	0.0115337	0.00223366	0.00677476	0.00274723	-0.00126329	0.00172678	0.000593301
-0.35	-0.0038189	0.00468847	0.00475824	0.00173849	0.00125894	-0.00108327	0.000411996	0.00125248
-0.3	-0.00651444	0.00465228	0.00334093	0.00110301	0.00128808	-0.00202291	0.000331828	0.00103476
-0.25	0.000412073	0.00176609	0.00271007	0.00137964	0.000602302	0.000149084	0.000456067	0.000666991
-0.2	-0.00102916	-0.00693115	0.00444115	0.00608587	-0.00159205	-0.000747921	0.00154628	0.00161367
-0.15	0.00277776	-0.00555867	0.00472836	0.00613276	-0.00116214	0.000551464	0.00164645	0.00136781
-0.1	0.00764171	-0.00252476	0.00350438	0.00473306	-0.000855168	0.00237317	0.00110426	0.00114089
-0.05	0.00614327	-0.00221602	0.00297672	0.00526084	-0.000663814	0.00207645	0.00118081	0.00121976
0	-0.000696203	-0.00283517	0.00303145	0.00861456	-0.00032659	-0.000455751	0.00215987	0.000841385
0.05	-0.00232576	-0.00465922	0.00455995	0.00852446	-0.00111892	-0.000141947	0.00195046	0.00160308
0.1	-0.00479977	-0.0079467	0.00738653	0.00748478	-0.00281892	-0.00104062	0.00223474	0.00211815
0.15	-0.00947845	0.00732703	0.00534275	0.00761332	0.00172138	-0.0018591	0.00182316	0.00164887
0.2	-0.00896648	0.00866293	0.00427984	0.00695866	0.00214207	-0.0018309	0.00158641	0.00117277
0.25	-0.0013878	0.0114248	0.00825882	0.00584224	0.00332049	0.000913106	0.00177176	0.00264644
0.3	0.00148268	0.0103458	0.00637727	0.0067761	0.00327579	0.00084475	0.00225927	0.00138045
0.35	0.00444278	0.00999095	0.0101626	0.00789591	0.00317225	0.00235041	0.00264332	0.00266208
0.4	0.00317537	0.00906002	0.00543149	0.0122583	0.00323506	0.00111742	0.00417853	0.00117586
0.45	0.0107437	0.00780388	0.00633769	0.0148878	0.00301563	0.0037682	0.00492984	0.00244635
0.5	0.0135838	0.0117431	0.00669747	0.0141599	0.00397921	0.00447237	0.00478632	0.00281547
0.55	0.0134811	0.0207117	0.00823477	0.0140174	0.00627499	0.00462214	0.00482021	0.00341309
0.6	0.0173116	0.0263819	0.00710471	0.0159604	0.00863621	0.00576552	0.00637909	0.00342356
0.65	0.0240951	0.0275882	0.00602868	0.019083	0.00931795	0.00735972	0.00720148	0.00297401
0.7	0.0295827	0.036864	0.00804974	0.0180864	0.0118225	0.00908754	0.00730774	0.00373086
0.75	0.0338194	0.0503913	0.0101961	0.0137274	0.0150301	0.0106903	0.00614515	0.00489771
0.8	0.0360966	0.0609612	0.00907179	0.0132646	0.0181145	0.0109957	0.00705233	0.00436162
0.85	0.046605	0.0588368	0.00740655	0.0123434	0.016771	0.0137232	0.00551491	0.00454808
0.9	0.0485414	0.0711292	0.00914943	0.0114351	0.0204527	0.0145308	0.00659814	0.00540841
0.95	0.0461492	0.0719342	0.00728466	0.0133024	0.0208097	0.0134479	0.00706247	0.00450041
1	0.0509193	0.0748176	0.0084157	0.0168132	0.0219345	0.0150541	0.00818941	0.00510648
1.05	0.0563955	0.075936	0.0118058	0.0210011	0.0225601	0.0164738	0.00927383	0.00551748
1.1	0.0599322	0.08773	0.0138714	0.0151082	0.0253325	0.0176879	0.0082403	0.00616063
1.15	0.0630801	0.0899973	0.0171789	0.0176419	0.0258922	0.0185319	0.00876124	0.00670982
1.2	0.066767	0.100127	0.0199172	0.0143893	0.0281835	0.0197044	0.00801765	0.00746917
1.25	0.0741532	0.106146	0.0184823	0.0127008	0.0295179	0.0212727	0.00755379	0.0069042
1.3	0.078715	0.10654	0.0136794	0.0144113	0.0296118	0.022122	0.00775154	0.00577973
1.35	0.083077	0.107671	0.012428	0.0197354	0.0304067	0.0231777	0.00939375	0.00552926
1.4	0.0955329	0.11599	0.0134296	0.0200796	0.0328795	0.0265302	0.00998026	0.00600376
1.45	0.105351	0.124517	0.0149805	0.015574	0.0346978	0.0287318	0.00886756	0.00581463
1.5	0.112234	0.124328	0.013654	0.0206554	0.0348537	0.0305937	0.0100207	0.00582992
1.55	0.116205	0.130995	0.0138273	0.0184083	0.0361696	0.0314341	0.00905784	0.00562694
1.6	0.12303	0.133921	0.0142012	0.0177885	0.0366618	0.0334441	0.00849231	0.00620769
1.65	0.124338	0.136974	0.0105718	0.0195604	0.037504	0.0334055	0.00925207	0.00512214
1.7	0.130957	0.132868	0.0109526	0.0244242	0.0365175	0.0350432	0.0101454	0.00514678
1.75	0.13229	0.13943	0.0125576	0.0224421	0.0379409	0.0353158	0.00943569	0.00526876
1.8	0.136279	0.146397	0.0166543	0.0233436	0.0397929	0.0362823	0.00995362	0.00589708
1.85	0.143337	0.155133	0.0158901	0.0247887	0.041851	0.0387017	0.0100793	0.00677038
1.9	0.135301	0.164686	0.0178107	0.0225647	0.0442403	0.0362833	0.00950905	0.00644394
1.95	0.12971	0.172366	0.0180514	0.0200436	0.0462701	0.0349906	0.00914509	0.00666268
2	0.129844	0.175634	0.0163978	0.0196316	0.0468916	0.0350019	0.00862353	0.00636798
2.05	0.127675	0.182099	0.0156589	0.0189143	0.048195	0.0346477	0.00766285	0.00659081
2.1	0.128661	0.185507	0.0169826	0.0166179	0.0493238	0.0349603	0.00777544	0.00677073
2.15	0.136152	0.184847	0.016468	0.0173619	0.0492295	0.0369878	0.00803088	0.00705153
2.2	0.138571	0.187393	0.0131363	0.0175343	0.0494491	0.037626	0.00703414	0.0066719
2.25	0.141206	0.194074	0.015741	0.0181839	0.0513609	0.0380877	0.0077374	0.00661721
2.3	0.144273	0.191385	0.0153743	0.0182787	0.0506803	0.038688	0.00769968	0.00626242
2.35	0.146301	0.192585	0.0164583	0.0194954	0.0511814	0.039128	0.0083447	0.00642254
2.4	0.148035	0.201648	0.0219291	0.0196094	0.0540072	0.0392998	0.00961452	0.00701176
2.45	0.151402	0.201705	0.0267078	0.0214175	0.054168	0.0401623	0.0101639	0.00797512
2.5	0.151185	0.200385	0.0278263	0.0224185	0.0534834	0.0401072	0.00946505	0.00819017
2.55	0.153014	0.207244	0.0273175	0.0215508	0.0551367	0.0411784	0.00917588	0.00879056
2.6	0.154063	0.214341	0.0241801	0.0208071	0.0569806	0.0414943	0.00910541	0.00827267
2.65	0.156985	0.214273	0.0227004	0.021558	0.0570571	0.041997	0.00938402	0.00773643
2.7	0.163173	0.220756	0.0246877	0.0197436	0.0584023	0.0443117	0.00836875	0.00908449
2.75	0.155649	0.229065	0.0277038	0.0189279	0.0611037	0.0423046	0.00967726	0.00935885
2.8	0.165853	0.228366	0.0296344	0.0191999	0.0607968	0.045048	0.00930359	0.0100206
2.85	0.16559	0.232156	0.0362513	0.0174034	0.0614115	0.0448735	0.00809887	0.0112395
2.9	0.170598	0.236781	0.0397365	0.0186828	0.0625636	0.046201	0.00833733	0.0120042
2.95	0.176707	0.235604	0.0368165	0.021307	0.0625314	0.0473978	0.00951358	0.0112108
3	0.18485	0.236456	0.0353442	0.0231347	0.0627036	0.0494297	0.00984779	0.0109475
3.05	0.182152	0.23336	0.034933	0.025683	0.0616388	0.0491977	0.00970317	0.011286
3.1	0.180825	0.2273	0.0336762	0.0300689	0.0594181	0.0483003	0.00917159	0.0104981
3.15	0.174751	0.23268	0.0314366	0.0304395	0.0615034	0.0465889	0.0108179	0.00981939
3.2	0.172678	0.229975	0.0299728	0.0310794	0.060351	0.0463427	0.00983146	0.00978697
3.25	0.172654	0.226133	0.0283855	0.0335119	0.0593684	0.0460372	0.0101615	0.00910872
3.3	0.174247	0.231554	0.0236136	0.0319324	0.0605859	0.0464697	0.00939723	0.00815891
3.35	0.179073	0.235662	0.0231597	0.0302789	0.0616974	0.0476539	0.00907171	0.00799635
3.4	0.17465	0.234799	0.0241766	0.030476	0.0616167	0.0457303	0.00945625	0.00710747
3.45	0.178289	0.23882	0.0223849	0.0294396	0.0627452	0.0473847	0.00937298	0.00773841
3.5	0.177881	0.241591	0.0244835	0.0278373	0.0634611	0.0473375	0.00898964	0.00825505
3.55	0.176878	0.246824	0.0289499	0.0277424	0.0653564	0.0472419	0.0103402	0.009347
3.6	0.172267	0.240386	0.0261918	0.030101	0.063151	0.0463153	0.00960235	0.00915064
3.65	0.170476	0.253026	0.0287234	0.0261777	0.0667777	0.0455731	0.0097197	0.00923943
3.7	0.168088	0.255752	0.0303593	0.0261056	0.0673373	0.0449194	0.00942305	0.00947907
3.75	0.168924	0.256975	0.0302254	0.0271675	0.0676144	0.0450512	0.00955105	0.00933513
3.8	0.175133	0.255727	0.0277113	0.0278172	0.067253	0.046716	0.00956377	0.00896121
3.85	0.180275	0.267073	0.029228	0.0241605	0.070306	0.0481388	0.00914066	0.00941007
3.9	0.182396	0.26278	0.027843	0.0275528	0.0688347	0.0491291	0.00881755	0.00979958
3.95	0.182546	0.27015	0.0265697	0.0267761	0.0715964	0.0485175	0.0109005	0.00872291
4	0.186157	0.268841	0.0258748	0.0265535	0.0709866	0.0498908	0.0101084	0.00922119
4.05	0.184484	0.270464	0.02409	0.0271045	0.0713653	0.048828	0.0100929	0.00793707
4.1	0.179115	0.262188	0.0252197	0.0301059	0.0692656	0.0479954	0.0106243	0.00882551
4.15	0.182597	0.262451	0.0271866	0.0298432	0.0695062	0.0484641	0.0109624	0.00865112
4.2	0.186813	0.259935	0.0288326	0.0317213	0.0686672	0.0501085	0.0109587	0.0097592
4.25	0.185925	0.263326	0.0322642	0.0322695	0.0697414	0.049683	0.0117478	0.0101651
4.3	0.182686	0.265117	0.0373087	0.033927	0.0701365	0.0486827	0.0121032	0.0111216
4.35	0.189556	0.267417	0.035324	0.0355288	0.0702863	0.0505932	0.0115972	0.0108914
4.4	0.181056	0.271398	0.0338347	0.0358273	0.0714825	0.0487459	0.0121231	0.0108592
4.45	0.178325	0.273381	0.0332014	0.0336395	0.0721328	0.0480893	0.0117834	0.0107134
4.5	0.180785	0.273896	0.0309871	0.0342636	0.0720931	0.04898	0.0115225	0.0106266
4.55	0.184245	0.27403	0.0284903	0.0339667	0.0720695	0.0498651	0.011272	0.0101728
4.6	0.18243	0.272407	0.0279086	0.0344857	0.0715222	0.0490186	0.0110399	0.00960417
4.65	0.186667	0.273166	0.0258289	0.0368883	0.0721434	0.0497789	0.0126167	0.00883864
4.7	0.187472	0.277433	0.0234602	0.0347729	0.0726943	0.0504762	0.0108342	0.00907931
4.75	0.184935	0.281782	0.0245624	0.0334331	0.0743044	0.049537	0.0115711	0.00885818
4.8	0.182907	0.283721	0.0247913	0.0322359	0.0747683	0.0494548	0.0111258	0.00956506
4.85	0.188952	0.284001	0.0274132	0.03181	0.0744767	0.0515934	0.00997991	0.0108969
4.9	0.179498	0.287743	0.0292104	0.032359	0.0759882	0.0487029	0.011411	0.0103663
4.95	0.188389	0.286824	0.0281942	0.0326243	0.0750778	0.0510011	0.00999033	0.0103508
5	0.187623	0.291394	0.0238317	0.032235	0.0762457	0.0509326	0.00995585	0.00982069
5.05	0.186365	0.290808	0.0222609	0.0343363	0.0759028	0.0505698	0.00986006	0.00937535
5.1	0.185606	0.293684	0.0207414	0.0342865	0.0769744	0.0499092	0.0106227	0.00840762
5.15	0.191656	0.296038	0.0214322	0.0332882	0.0782131	0.0507202	0.0119937	0.00739817
5.2	0.192382	0.288953	0.0221198	0.0363954	0.076307	0.0513004	0.0122596	0.00818553
5.25	0.196108	0.289819	0.0240836	0.0365375	0.0770876	0.052349	0.0135173	0.0086884
5.3	0.199531	0.288038	0.0295433	0.0368004	0.0765561	0.0537005	0.0133791	0.0104692
5.35	0.20002	0.285652	0.0289575	0.038077	0.0756935	0.0540147	0.0131341	0.0106563
5.4	0.19784	0.291745	0.0286335	0.0384275	0.0775739	0.0532533	0.0137942	0.0102916
5.45	0.193412	0.292349	0.0264687	0.039529	0.0777848	0.0524911	0.0141141	0.0103962
5.5	0.193017	0.289025	0.0258234	0.0413727	0.0763778	0.052495	0.0133825	0.0104313
5.55	0.189537	0.293553	0.021188	0.0419055	0.0778222	0.0516875	0.0142969	0.00973366
5.6	0.18993	0.294369	0.0218497	0.0417993	0.0779389	0.0517329	0.0141999	0.00971141
5.65	0.183448	0.296655	0.0225152	0.041967	0.0786249	0.0500521	0.0146427	0.00974224
5.7	0.184665	0.298599	0.0244347	0.0400573	0.0789362	0.0506923	0.0138453	0.0106555
5.75	0.178223	0.298025	0.0252073	0.0394415	0.0787877	0.048738	0.0136436	0.010214
5.8	0.173601	0.297567	0.0298577	0.0382734	0.0785751	0.0479389	0.0129679	0.0114074
5.85	0.17195	0.300056	0.0301038	0.0379857	0.0791003	0.0472059	0.0126577	0.0110241
5.9	0.177128	0.30627	0.0312261	0.036834	0.0809005	0.0484947	0.0130038	0.0111756
5.95	0.180946	0.30504	0.0276958	0.0390378	0.0807305	0.0491008	0.0138781	0.0100853
6	0.185255	0.308955	0.0284821	0.0380323	0.0813974	0.0499568	0.0128811	0.00994566
6.05	0.196102	0.309528	0.026333	0.0401618	0.0813809	0.0527212	0.0131319	0.00965487
6.1	0.198756	0.307673	0.0284483	0.0402868	0.0809896	0.053948	0.0133295	0.0107148
6.15	0.199421	0.307406	0.0319657	0.04055	0.0814372	0.0535838	0.0143308	0.0107337
6.2	0.202158	0.309924	0.0333271	0.0380302	0.0816496	0.0543453	0.0128236	0.0111385
6.25	0.204408	0.314998	0.0315199	0.037232	0.0836788	0.0549857	0.0143648	0.0108769
6.3	0.204587	0.315057	0.0268121	0.0365779	0.0833778	0.054989	0.0134856	0.00999032
6.35	0.203522	0.320691	0.0241099	0.034852	0.0850284	0.0547117	0.0135905	0.00959144
6.4	0.203206	0.324159	0.0208532	0.0334066	0.0854067	0.054695	0.0120998	0.00921815
6.45	0.203122	0.328542	0.0174356	0.032111	0.0870353	0.0554545	0.0130309	0.0101883
6.5	0.200032	0.326294	0.0184357	0.0327822	0.085961	0.0542741	0.0119124	0.00955607
6.55	0.199158	0.33471	0.0198843	0.030393	0.0886444	0.0537946	0.0127932	0.00927944
6.6	0.200639	0.333561	0.0195282	0.0309031	0.0883221	0.0542285	0.0127871	0.00939102
6.65	0.202687	0.332332	0.0183662	0.0322572	0.0880471	0.0554536	0.0131149	0.0106337
6.7	0.203358	0.33296	0.0212539	0.0325409	0.0884306	0.0548027	0.0137382	0.0094518
6.75	0.200258	0.339582	0.0241781	0.0304642	0.089959	0.0539219	0.013066	0.00969741
6.8	0.204982	0.336611	0.0265063	0.0310656	0.0890548	0.0552135	0.0126751	0.0102146
6.85	0.198104	0.340188	0.0271197	0.0312786	0.0898526	0.0535022	0.0125741	0.0102256
6.9	0.191988	0.339998	0.0284998	0.0314277	0.0896823	0.0520453	0.0123412	0.0104831
6.95	0.198307	0.338613	0.0311776	0.0331666	0.0890189	0.0539291	0.0119866	0.0113778
7	0.20761	0.335138	0.028714	0.0351367	0.0889398	0.0567677	0.0143181	0.0116896
7.05	0.202394	0.334426	0.0260133	0.0363375	0.0880984	0.055077	0.0131119	0.0106483
7.1	0.210884	0.336848	0.0242575	0.0358085	0.0891893	0.0571549	0.0141371	0.0105075
7.15	0.215181	0.337301	0.0248495	0.0364033	0.0892687	0.0573602	0.014176	0.00926208
7.2	0.217785	0.337544	0.0208016	0.036457	0.0888175	0.0591908	0.0129823	0.0106924
7.25	0.214515	0.342211	0.0211938	0.0345402	0.0905187	0.0580442	0.0137361	0.010152
7.3	0.217499	0.344632	0.0243326	0.0337277	0.0911098	0.058549	0.0134326	0.0101828
7.35	0.222973	0.348721	0.0235209	0.0340962	0.0922794	0.0607934	0.0138513	0.0116065
7.4	0.223289	0.349723	0.0283553	0.032816	0.092732	0.0600777	0.0141404	0.0109426
7.45	0.22419	0.357469	0.0278345	0.0298547	0.0946157	0.0604562	0.013243	0.0111109
7.5	0.225145	0.357189	0.0264794	0.032018	0.0944574	0.0606971	0.0135358	0.010915
7.55	0.226876	0.358566	0.0253586	0.0319796	0.0950562	0.0613716	0.0141496	0.0112102
7.6	0.222599	0.361816	0.0264693	0.0318967	0.0962042	0.0597312	0.0149332	0.0103809
7.65	0.226454	0.363517	0.026343	0.033581	0.0964913	0.060996	0.0148529	0.0108694
7.7	0.228183	0.35295	0.0240962	0.0359095	0.093562	0.0618309	0.014882	0.0112626
7.75	0.215677	0.362285	0.0222869	0.0359877	0.0959887	0.0581764	0.0149882	0.0100657
7.8	0.213616	0.365292	0.0208044	0.0341118	0.0974809	0.0576501	0.016356	0.00979692
7.85	0.211704	0.361377	0.0171439	0.0317427	0.096056	0.0571368	0.0148191	0.00940041
7.9	0.207562	0.36486	0.0153732	0.0293512	0.0972735	0.0559615	0.0151407	0.00899652
7.95	0.208837	0.364236	0.0160293	0.0304889	0.0968213	0.0568699	0.0145475	0.0100345
8	0.219232	0.365497	0.018185	0.0284509	0.0976406	0.0594939	0.0153729	0.0103937
8.05	0.223811	0.370182	0.0206553	0.0294885	0.0988198	0.0605128	0.0155789	0.0103779
8.1	0.229469	0.375193	0.0226001	0.0285464	0.0999686	0.0624219	0.0150978	0.0113993
8.15	0.224404	0.380147	0.0236063	0.0302659	0.100991	0.0605796	0.0147683	0.0104201
8.2	0.234576	0.386964	0.0215888	0.0282574	0.102687	0.0638877	0.0142831	0.0116485
8.25	0.22755	0.384561	0.0210193	0.0303453	0.101778	0.0615317	0.0139419	0.0104379
8.3	0.233002	0.387337	0.0197672	0.0310473	0.102942	0.0632628	0.0152765	0.0109463
8.35	0.237928	0.387424	0.0228333	0.0330199	0.102828	0.0643902	0.015377	0.0111472
8.4	0.238447	0.386991	0.0208557	0.0329687	0.103003	0.0648762	0.0161524	0.01164
8.45	0.236094	0.385855	0.0223339	0.0351088	0.10284	0.0630989	0.0169005	0.00964438
8.5	0.247728	0.38287	0.02326	0.0356903	0.101237	0.0669061	0.0149446	0.0114096
8.55	0.243167	0.385717	0.0243338	0.0355156	0.102272	0.0656118	0.0156617	0.0112909
8.6	0.241277	0.386498	0.0234821	0.0365933	0.102749	0.0643255	0.0165456	0.00969431
8.65	0.245241	0.383361	0.0228647	0.0375679	0.101833	0.065957	0.0163844	0.0108084
8.7	0.243154	0.387238	0.0231672	0.0384196	0.102325	0.0654564	0.0152656	0.0108446
8.75	0.239716	0.39183	0.0248422	0.0363289	0.103799	0.0644629	0.0156125	0.0108348
8.8	0.238003	0.398702	0.0239741	0.0365021	0.105722	0.0644918	0.015967	0.0113966
8.85	0.236539	0.397573	0.0253352	0.0366144	0.105073	0.0641	0.0150616	0.0115283
8.9	0.238377	0.410614	0.0293333	0.0345963	0.108723	0.0640304	0.0153866	0.0112239
8.95	0.241006	0.407685	0.0289571	0.0328039	0.107914	0.0651723	0.0149854	0.0119337
9	0.237007	0.407399	0.0274467	0.0343938	0.107395	0.0648022	0.0141515	0.0125054
9.05	0.244119	0.406106	0.0252108	0.03343	0.107224	0.0665642	0.0144256	0.0124299
9.1	0.242465	0.419148	0.0237239	0.0310247	0.110591	0.0661196	0.0139166	0.0122568
9.15	0.240737	0.417356	0.0229915	0.0301013	0.110418	0.0653452	0.0145981	0.0116405
9.2	0.241225	0.423615	0.0220144	0.0300731	0.11187	0.0656581	0.014116	0.0118565
9.25	0.247001	0.425111	0.0239396	0.0288229	0.112236	0.0667358	0.0138447	0.0115041
9.3	0.244401	0.429812	0.0256683	0.0304999	0.113683	0.0672321	0.0148514	0.0135078
9.35	0.234081	0.419193	0.0270803	0.0339521	0.110488	0.0643828	0.0143261	0.0129634
9.4	0.23971	0.42714	0.0297076	0.0329195	0.112621	0.0663611	0.0143184	0.0140558
9.45	0.243235	0.429084	0.0292296	0.0342026	0.11357	0.0676923	0.0158279	0.0149229
9.5	0.23951	0.429351	0.02721	0.0360507	0.113655	0.0654141	0.0162254	0.0125515
9.55	0.24367	0.432505	0.0251088	0.0355249	0.11415	0.0672894	0.0152739	0.0137978
9.6	0.243665	0.436678	0.0227542	0.0347098	0.115506	0.0660735	0.0158811	0.0115711
9.65	0.24015	0.431252	0.0218257	0.038168	0.113723	0.0652453	0.0156282	0.0116148
9.7	0.240972	0.432349	0.0199631	0.0376135	0.114145	0.0656896	0.0158914	0.0117358
9.75	0.238676	0.442041	0.0199431	0.03601	0.116747	0.0653033	0.0158507	0.0120098
9.8	0.246724	0.442285	0.0189364	0.0356366	0.117758	0.0672632	0.0182242	0.0119803
9.85	0.248191	0.441599	0.0207485	0.0373319	0.116938	0.0677799	0.01692	0.012374
9.9	0.252059	0.448569	0.0218621	0.0349719	0.119025	0.0687973	0.0171979	0.0125484
9.95	0.251361	0.45389	0.0216027	0.0346979	0.120032	0.0684506	0.0161827	0.0122823
10	0.258193	0.446211	0.0232205	0.0359624	0.11738	0.0704118	0.0145985	0.012905
10.05	0.255219	0.452384	0.0249032	0.0369072	0.119112	0.0698747	0.0151479	0.0132733
10.1	0.253471	0.451699	0.0281854	0.0363656	0.119154	0.0692782	0.015617	0.0134736
10.15	0.252491	0.448166	0.0243896	0.0369717	0.118052	0.0691354	0.0152266	0.0133198
10.2	0.258079	0.452828	0.0269213	0.0376804	0.120086	0.0707236	0.0175651	0.0138086
10.25	0.256248	0.452744	0.0303705	0.0376928	0.119411	0.0701404	0.0158903	0.0140292
10.3	0.262506	0.455792	0.0357985	0.0341314	0.120071	0.0719389	0.0147408	0.0152622
10.35	0.265352	0.465293	0.0325864	0.0326392	0.12273	0.0722756	0.0150731	0.014187
10.4	0.269966	0.469817	0.035564	0.0350633	0.123609	0.0733912	0.0148123	0.0145411
10.45	0.269629	0.471643	0.0337143	0.035387	0.123689	0.0732662	0.0137306	0.0142849
10.5	0.272755	0.478578	0.0332261	0.0368385	0.125859	0.0741833	0.0151605	0.0144394
10.55	0.267045	0.484608	0.031309	0.0388063	0.12721	0.0723092	0.0150048	0.013436
10.6	0.266863	0.489181	0.031094	0.0365103	0.128736	0.0724676	0.0155084	0.0137494
10.65	0.267022	0.48725	0.0292615	0.036287	0.127687	0.0728859	0.013832	0.0142022
10.7	0.26404	0.491955	0.0286623	0.0358698	0.129762	0.0719151	0.0162691	0.0136979
10.75	0.266829	0.488191	0.0260629	0.0369143	0.128523	0.0726279	0.0156896	0.0134649
10.8	0.264625	0.481718	0.0257941	0.0390812	0.126831	0.0714723	0.0160729	0.0123736
10.85	0.269971	0.48566	0.0265267	0.0412592	0.12777	0.073384	0.0163891	0.0135899
10.9	0.261246	0.4862	0.0260271	0.0445053	0.127356	0.0712556	0.0156332	0.0134381
10.95	0.265754	0.487586	0.0275091	0.0436038	0.128135	0.0726705	0.0165894	0.0141026
11	0.258437	0.493272	0.0265247	0.0427	0.129436	0.0702473	0.0159418	0.0129461
11.05	0.26595	0.495321	0.0228297	0.0446011	0.129726	0.072895	0.0157212	0.0139124
11.1	0.258576	0.494907	0.0206717	0.0473647	0.129573	0.0707908	0.0162575	0.0131163
11.15	0.269541	0.493423	0.020732	0.04856	0.128934	0.0740769	0.0158079	0.0143747
11.2	0.270906	0.499351	0.0201384	0.049255	0.130941	0.0739443	0.0172494	0.0134323
11.25	0.269411	0.501067	0.0198182	0.0489615	0.13145	0.0732173	0.0173227	0.0126897
11.3	0.269902	0.502172	0.0208013	0.0490216	0.131309	0.0737944	0.016174	0.013533
11.35	0.280995	0.50195	0.0233161	0.0455195	0.131506	0.0770256	0.0160442	0.0147642
11.4	0.274682	0.504228	0.0218025	0.0426202	0.132301	0.0751708	0.0159159	0.0139046
11.45	0.259894	0.506956	0.0215943	0.0419245	0.133222	0.0711931	0.0163753	0.0130996
11.5	0.262128	0.507456	0.0223898	0.0437133	0.13318	0.0720826	0.0163297	0.0137461
11.55	0.266526	0.511082	0.0206739	0.0436426	0.133962	0.0728719	0.0158696	0.0132949
11.6	0.265012	0.520168	0.0196226	0.0438872	0.136439	0.0727604	0.0163154	0.0136535
11.65	0.271974	0.525467	0.0202222	0.0444139	0.137924	0.0747769	0.0167669	0.0143802
11.7	0.271478	0.527018	0.0202602	0.0463113	0.13784	0.0736595	0.0157539	0.01254
11.75	0.276546	0.533517	0.0207889	0.0446545	0.140184	0.0756017	0.0171792	0.0139614
11.8	0.277875	0.534648	0.0219604	0.0451319	0.140376	0.0763162	0.0169355	0.0147225
11.85	0.278855	0.5372	0.0209655	0.044973	0.141349	0.0756192	0.0177799	0.0128465
11.9	0.289244	0.53568	0.0232768	0.0458623	0.140415	0.0785752	0.0164602	0.0137623
11.95	0.292154	0.533867	0.0261032	0.0439398	0.140114	0.0785292	0.0165545	0.0126201
12	0.289839	0.539167	0.0301487	0.0430166	0.141825	0.0778719	0.0173996	0.0129735
12.05	0.296038	0.537578	0.0281589	0.045388	0.141052	0.0801432	0.0169329	0.0139857
12.1	0.29402	0.54068	0.028564	0.046327	0.142311	0.0799451	0.0184568	0.0145888
12.15	0.291085	0.538418	0.0294355	0.0483816	0.141347	0.0788357	0.0178749	0.0140635
12.2	0.290375	0.54134	0.0279257	0.0495668	0.142209	0.0790228	0.0184459	0.0145418
12.25	0.297057	0.537923	0.0249221	0.0506609	0.141708	0.0808648	0.0196856	0.0145994
12.3	0.29496	0.543417	0.028994	0.048638	0.143014	0.0807166	0.0189688	0.0155022
12.35	0.291692	0.540992	0.0295331	0.0479737	0.14289	0.080235	0.0201244	0.0160288
12.4	0.288293	0.537802	0.0279079	0.0485235	0.141611	0.0794564	0.0190187	0.0159632
12.45	0.288269	0.539004	0.0275821	0.048654	0.141656	0.0789573	0.0183452	0.0150758
12.5	0.290965	0.547395	0.0278072	0.0485949	0.144296	0.0796685	0.0196815	0.0151858
12.55	0.296474	0.540056	0.0240909	0.0511284	0.141939	0.0808402	0.018977	0.0147237
12.6	0.294897	0.549058	0.0254522	0.0509027	0.144668	0.0792958	0.0200278	0.0127122
12.65	0.304016	0.553312	0.0245656	0.0489985	0.145771	0.0825104	0.0196181	0.0144225
12.7	0.302785	0.559014	0.0234281	0.0481579	0.147145	0.082359	0.0191531	0.0145804
12.75	0.298334	0.563949	0.0255399	0.045813	0.148637	0.0812427	0.019204	0.0147972
12.8	0.299435	0.569285	0.0252253	0.0450267	0.149877	0.0819713	0.0185893	0.0156043
12.85	0.30027	0.577058	0.0248405	0.043406	0.152362	0.0815844	0.019628	0.0145205
12.9	0.302316	0.577582	0.0250595	0.0426554	0.152459	0.0816406	0.019402	0.0136858
12.95	0.305744	0.576512	0.0266283	0.0430828	0.152115	0.0824834	0.0192689	0.0138404
13	0.303812	0.579791	0.0227293	0.0427623	0.153256	0.0814249	0.0200544	0.0121531
13.05	0.309658	0.574596	0.0223942	0.0449501	0.151271	0.0835245	0.0187357	0.0133934
13.1	0.308906	0.577761	0.0233199	0.0450059	0.152548	0.0836315	0.0200587	0.0139796
13.15	0.306803	0.574392	0.0259343	0.0462672	0.15133	0.0842267	0.0193289	0.0160595
13.2	0.304664	0.579935	0.0255788	0.0451396	0.153036	0.0836151	0.0198933	0.015911
13.25	0.306234	0.583671	0.0290982	0.044066	0.15411	0.0833368	0.0199641	0.0151485
13.3	0.307809	0.581522	0.032501	0.0439504	0.153431	0.084872	0.0195757	0.017382
13.35	0.310472	0.579195	0.0328924	0.0449616	0.152491	0.0854513	0.0187811	0.0173061
13.4	0.305391	0.578305	0.0302667	0.0465664	0.152239	0.0836136	0.0190443	0.0161012
13.45	0.311507	0.577762	0.032151	0.0475	0.152936	0.0850105	0.021464	0.016096
13.5	0.307944	0.574347	0.031713	0.0509372	0.151847	0.0844911	0.021632	0.0165181
13.55	0.30922	0.580481	0.028734	0.052369	0.153683	0.0851459	0.0226006	0.0168261
13.6	0.307108	0.58097	0.027263	0.0525354	0.153638	0.0838713	0.0222393	0.0154042
13.65	0.313654	0.585033	0.0266519	0.0536442	0.154389	0.0855977	0.021737	0.0155024
13.7	0.311066	0.587717	0.0237622	0.0548637	0.154331	0.0846776	0.0200546	0.0147625
13.75	0.306527	0.590636	0.0246252	0.0544681	0.155289	0.0828924	0.0205748	0.0136412
13.8	0.32291	0.591702	0.028958	0.0547647	0.155367	0.0874422	0.020133	0.0150549
13.85	0.314693	0.589455	0.0340824	0.0545919	0.154674	0.0856393	0.0197752	0.0159138
13.9	0.311989	0.594041	0.0369957	0.0523223	0.155966	0.0854981	0.0195717	0.0171167
13.95	0.309357	0.591163	0.0409012	0.0538442	0.154826	0.085563	0.018815	0.018618
14	0.30686	0.59478	0.0383788	0.0499394	0.156618	0.0853112	0.0202543	0.018814
14.05	0.292463	0.597764	0.034957	0.0482412	0.15754	0.0813546	0.0202663	0.017601
14.1	0.302225	0.596897	0.0297721	0.048464	0.157202	0.0830203	0.0199873	0.0159531
14.15	0.311025	0.59402	0.0276992	0.0505663	0.156525	0.0849422	0.0205849	0.0154907
14.2	0.316539	0.601769	0.0253254	0.0484776	0.158951	0.0862519	0.0212733	0.0153001
14.25	0.32549	0.606415	0.0273167	0.0504242	0.160616	0.0884883	0.0229342	0.015507
14.3	0.324057	0.607636	0.0284964	0.0510783	0.160962	0.087306	0.0231789	0.0141308
14.35	0.318915	0.615442	0.0263958	0.0488601	0.16273	0.0872625	0.0221358	0.0161105
14.4	0.312116	0.618971	0.0248333	0.0468685	0.163445	0.0855999	0.021212	0.0159027
14.45	0.308063	0.620087	0.0259429	0.0466648	0.16365	0.0848005	0.0209281	0.0162271
14.5	0.30645	0.622829	0.0244027	0.0458011	0.16418	0.0846786	0.020242	0.0167117
14.55	0.310167	0.623124	0.0236893	0.0452642	0.16426	0.0849766	0.0200814	0.0157124
14.6	0.311908	0.62537	0.0232271	0.0461443	0.165209	0.085131	0.0212229	0.0152362
14.65	0.318974	0.621427	0.0238594	0.0464085	0.163796	0.0865334	0.0201403	0.0147087
14.7	0.322804	0.62188	0.0230182	0.0453986	0.164274	0.0880037	0.0209774	0.0156389
14.75	0.324907	0.619654	0.026061	0.0467434	0.163347	0.0877414	0.0203096	0.0145271
14.8	0.323514	0.623045	0.0239917	0.0484568	0.164295	0.0876749	0.0209357	0.014744
14.85	0.329702	0.623426	0.0247152	0.0489926	0.164492	0.0889913	0.0213716	0.0144755
14.9	0.330041	0.627593	0.0255543	0.0506349	0.165783	0.0893315	0.0223636	0.0151433
14.95	0.334898	0.628805	0.02722	0.0531153	0.165617	0.0905724	0.021613	0.0152916
15	0.340972	0.637005	0.0283776	0.0518326	0.168672	0.0916989	0.0239004	0.0145174
15.05	0.348445	0.638734	0.0294689	0.0501805	0.168841	0.0947558	0.0228428	0.0168296
15.1	0.350031	0.640433	0.0304103	0.0505041	0.169487	0.0954352	0.0234364	0.0172149
15.15	0.348096	0.641346	0.0299778	0.049636	0.169839	0.0943326	0.0236032	0.0160212
15.2	0.353477	0.641309	0.0307212	0.0495643	0.169689	0.0960137	0.0231931	0.0168513
15.25	0.345179	0.645558	0.0254519	0.0495798	0.17126	0.0935172	0.0244486	0.0155832
15.3	0.345212	0.646215	0.025803	0.0498867	0.171313	0.0936011	0.024199	0.015609
15.35	0.343165	0.646249	0.0293273	0.050244	0.170893	0.0933491	0.0231506	0.0163778
15.4	0.346369	0.657362	0.0288285	0.0487848	0.174813	0.0944019	0.0255927	0.0167746
15.45	0.346511	0.652875	0.0281595	0.0492456	0.172666	0.0946208	0.0231291	0.0168243
15.5	0.35303	0.655332	0.0361166	0.0487453	0.173557	0.0969022	0.0237432	0.0185816
15.55	0.351155	0.653882	0.0320458	0.0510684	0.172941	0.0959379	0.0235722	0.0174701
15.6	0.354077	0.653289	0.0282059	0.0512671	0.17275	0.0962216	0.0235271	0.0163121
15.65	0.353595	0.655956	0.0334168	0.0511508	0.173549	0.0964697	0.0238336	0.0173209
15.7	0.35736	0.656902	0.0336667	0.0511503	0.174052	0.0974297	0.0245106	0.0173713
15.75	0.353537	0.660243	0.0288583	0.0492386	0.174644	0.0958561	0.0234751	0.0159347
15.8	0.356074	0.661803	0.0320795	0.0491546	0.175196	0.0957039	0.0238753	0.0150869
15.85	0.358942	0.669912	0.0290868	0.0449621	0.177278	0.0967677	0.0230971	0.0155272
15.9	0.358289	0.668819	0.0306443	0.0470208	0.176758	0.0970398	0.0228715	0.0165066
15.95	0.353977	0.67072	0.0283692	0.0473337	0.177314	0.0961563	0.0231141	0.0166888
16	0.346672	0.672931	0.0270335	0.0473297	0.178134	0.0937275	0.0237824	0.0153278
16.05	0.342814	0.67692	0.0262972	0.0469403	0.179494	0.0931874	0.0246206	0.0158754
16.1	0.343854	0.670268	0.0301125	0.0487874	0.177562	0.0944706	0.0243665	0.0178037
16.15	0.346674	0.673207	0.0275619	0.0481787	0.178789	0.0948029	0.0254875	0.0170976
16.2	0.352553	0.677162	0.0295657	0.0487305	0.18006	0.0957699	0.0262726	0.0165364
16.25	0.356935	0.673416	0.0295354	0.0510682	0.178489	0.0968378	0.0251482	0.0166066
16.3	0.356072	0.679264	0.0306929	0.0506761	0.180518	0.096203	0.026442	0.0159475
16.35	0.366073	0.680438	0.0298025	0.0534523	0.180577	0.0994627	0.0263675	0.0174764
16.4	0.363233	0.680959	0.0268141	0.053486	0.180522	0.0979896	0.0258937	0.0157025
16.45	0.353941	0.682597	0.0294514	0.0529995	0.181046	0.0961172	0.0260624	0.0167278
16.5	0.356251	0.684082	0.0314372	0.0512448	0.181529	0.0965772	0.0259833	0.0166711
16.55	0.358405	0.686319	0.0297673	0.0500481	0.182378	0.0970052	0.0264646	0.016465
16.6	0.3591	0.685001	0.0299833	0.0502612	0.18208	0.097002	0.0265981	0.016146
16.65	0.368906	0.688137	0.0308606	0.0484921	0.182858	0.0996789	0.0262032	0.0166192
16.7	0.374978	0.689402	0.0277737	0.0479108	0.183082	0.100844	0.0258325	0.0155647
16.75	0.37231	0.693131	0.0265534	0.0471057	0.184319	0.10022	0.0264135	0.0156085
16.8	0.371964	0.693222	0.0288519	0.0477249	0.183996	0.100498	0.0256233	0.0163777
16.85	0.366261	0.696068	0.0300172	0.0476062	0.184539	0.0990159	0.0250555	0.016284
16.9	0.363018	0.697707	0.0280751	0.0492363	0.185412	0.098597	0.0265513	0.0168779
16.95	0.353388	0.699065	0.0280967	0.0478049	0.185108	0.0951957	0.0245706	0.0150513
17	0.352458	0.700802	0.0296818	0.0484537	0.186036	0.0962219	0.0259886	0.0174443
17.05	0.36049	0.699053	0.0292744	0.0476749	0.185532	0.0980979	0.0257005	0.0173426
17.1	0.366185	0.706138	0.0294132	0.0455859	0.187644	0.0989093	0.0261462	0.016287
17.15	0.372875	0.702086	0.0311456	0.0460003	0.185745	0.10102	0.0239166	0.0172218
17.2	0.376621	0.708693	0.0321396	0.0452964	0.188118	0.101149	0.0256549	0.0159035
17.25	0.384335	0.711479	0.0314606	0.0459888	0.188908	0.103428	0.0259977	0.0163866
17.3	0.387071	0.714127	0.0300281	0.0466796	0.189303	0.104245	0.0253808	0.0164408
17.35	0.391652	0.713734	0.0340801	0.0482311	0.189191	0.105582	0.0256509	0.0172077
17.4	0.37907	0.713476	0.0372509	0.0483888	0.188964	0.102185	0.0252511	0.0170619
17.45	0.38284	0.713265	0.0355831	0.0499987	0.18918	0.103638	0.026262	0.0177597
17.5	0.385356	0.720026	0.0354578	0.0464284	0.191134	0.104751	0.0262053	0.0186197
17.55	0.377376	0.720152	0.0369884	0.0466141	0.191056	0.102701	0.0259198	0.0185787
17.6	0.368853	0.720958	0.0329492	0.0464426	0.191397	0.101093	0.026236	0.0188906
17.65	0.369008	0.723087	0.0314158	0.0450793	0.19156	0.100356	0.0249621	0.0173971
17.7	0.364365	0.726959	0.0352345	0.0447391	0.193209	0.0998035	0.0266557	0.0185375
17.75	0.365207	0.723418	0.0319932	0.0460953	0.192219	0.100135	0.0266595	0.0185211
17.8	0.36973	0.723207	0.0297974	0.0497036	0.192185	0.100672	0.0273468	0.017491
17.85	0.375738	0.724502	0.0327374	0.0497011	0.192438	0.102323	0.0271375	0.0180564
17.9	0.371176	0.724611	0.0344034	0.0506104	0.192605	0.101368	0.0276513	0.0185516
17.95	0.381699	0.723959	0.0352575	0.0515967	0.192664	0.103431	0.0284106	0.0178846
18	0.38246	0.723186	0.0387482	0.0537243	0.192507	0.103722	0.0289288	0.0184478
18.05	0.378876	0.728629	0.0399098	0.0502603	0.193998	0.103425	0.0285556	0.0193393
18.1	0.382759	0.730948	0.0411793	0.0526975	0.194623	0.103832	0.0291086	0.0187313
18.15	0.39471	0.733052	0.041404	0.0528469	0.19536	0.107491	0.0296328	0.0198401
18.2	0.380791	0.730326	0.0448736	0.0537103	0.193796	0.10347	0.0276091	0.0192024
18.25	0.39399	0.731618	0.0403645	0.0546327	0.194371	0.107345	0.0284025	0.0196101
18.3	0.390867	0.729086	0.0372423	0.0579589	0.19358	0.106311	0.0286679	0.0188932
18.35	0.382771	0.727842	0.0328347	0.0583027	0.193153	0.104397	0.0284482	0.018451
18.4	0.378743	0.728592	0.0271042	0.061389	0.193498	0.102671	0.029438	0.0166498
18.45	0.385852	0.730404	0.022185	0.0610378	0.193855	0.104315	0.0291136	0.0161735
18.5	0.385064	0.732806	0.0239761	0.0579267	0.194736	0.104629	0.0291847	0.0172227
18.55	0.387679	0.734818	0.0258625	0.0578111	0.195066	0.105185	0.0287018	0.0171567
18.6	0.391612	0.736565	0.0248356	0.0576098	0.195604	0.106054	0.0288943	0.0170186
18.65	0.393386	0.743985	0.0251812	0.0524525	0.197989	0.106283	0.0291747	0.0166897
18.7	0.398108	0.74539	0.0293032	0.0512638	0.198013	0.10696	0.0281063	0.0160848
18.75	0.401291	0.752569	0.0280943	0.0490165	0.200045	0.108622	0.0282206	0.0176784
18.8	0.405367	0.755999	0.0314082	0.0442909	0.200733	0.109022	0.0269068	0.0169492
18.85	0.40786	0.762193	0.0308855	0.0418259	0.202785	0.109936	0.0277413	0.0174508
18.9	0.406608	0.759591	0.0331895	0.0440441	0.201799	0.110253	0.0272568	0.0187201
18.95	0.394835	0.762974	0.0340812	0.0436937	0.203323	0.107375	0.0289222	0.0188216
19	0.401104	0.762845	0.0336281	0.0454128	0.203444	0.109061	0.029593	0.0190727
19.05	0.389888	0.763579	0.035404	0.0455526	0.203604	0.106252	0.0295457	0.0189956
19.1	0.3896	0.76597	0.038676	0.0439455	0.204117	0.106446	0.0290367	0.0196347
19.15	0.391591	0.765255	0.036693	0.0442999	0.203344	0.106947	0.0275558	0.0195434
19.2	0.39652	0.774505	0.0374351	0.0424857	0.206546	0.107548	0.0294635	0.0186294
19.25	0.396849	0.773494	0.0365609	0.0432008	0.205782	0.108696	0.0282606	0.0202471
19.3	0.399205	0.770453	0.0342714	0.0446718	0.204989	0.10915	0.0284538	0.019851
19.35	0.393574	0.769359	0.0361254	0.0451052	0.205097	0.107059	0.0295124	0.0188563
19.4	0.393964	0.770507	0.0392341	0.0441152	0.20511	0.10686	0.0286355	0.0187322
19.45	0.392645	0.776737	0.0350902	0.0422039	0.207338	0.107754	0.0299709	0.0202919
19.5	0.397117	0.773707	0.0347898	0.0422313	0.205793	0.108188	0.0279708	0.0192118
19.55	0.400085	0.783643	0.0323167	0.0407029	0.20948	0.108265	0.0307153	0.0179113
19.6	0.411292	0.784126	0.0336754	0.0414545	0.209031	0.111183	0.0293871	0.0183668
19.65	0.408965	0.786234	0.0338651	0.0418372	0.209805	0.110407	0.0300537	0.017993
19.7	0.416156	0.784996	0.0334601	0.0443863	0.20932	0.112213	0.0300167	0.0180731
19.75	0.416247	0.789481	0.0334899	0.0442386	0.211074	0.112202	0.0315263	0.0180487
19.8	0.415439	0.785819	0.0372164	0.0441119	0.20937	0.112001	0.0295664	0.0184436
19.85	0.406578	0.790333	0.0346448	0.0415497	0.211004	0.109936	0.0304066	0.018359
19.9	0.411509	0.787333	0.0335159	0.0418093	0.20991	0.110575	0.0296019	0.0172671
19.95	0.418493	0.7884	0.0360595	0.0415993	0.210539	0.112951	0.0304774	0.0187388
20	0.415231	0.787678	0.0369813	0.0405255	0.209818	0.111675	0.0289264	0.0179741
20.05	0.412984	0.792552	0.0368342	0.0389864	0.211703	0.111067	0.0303536	0.017927
20.1	0.418833	0.793143	0.0423492	0.0382649	0.211147	0.112096	0.0284131	0.0178862
20.15	0.423241	0.795481	0.0439366	0.0368692	0.212241	0.11371	0.0295006	0.0189944
20.2	0.421895	0.796223	0.0438074	0.0348729	0.212079	0.113376	0.0282876	0.0189757
20.25	0.421116	0.794347	0.0454858	0.0356596	0.211464	0.113218	0.0280403	0.0192809
20.3	0.426522	0.800471	0.0448358	0.0360241	0.213862	0.114338	0.0303012	0.0187394
20.35	0.426561	0.797463	0.0403511	0.0389023	0.212871	0.114796	0.0301378	0.0188481
20.4	0.424949	0.808243	0.0378162	0.0364543	0.216417	0.114132	0.0318247	0.0180752
20.45	0.426606	0.801336	0.0366858	0.0386554	0.213235	0.114753	0.0284593	0.0183161
20.5	0.433509	0.810105	0.0357589	0.0354446	0.216281	0.116455	0.0301263	0.0181303
20.55	0.430442	0.810254	0.0385498	0.0332809	0.216474	0.115032	0.0302373	0.0173066
20.6	0.432842	0.815701	0.0362876	0.0319896	0.218581	0.115604	0.0319085	0.0169782
20.65	0.43579	0.811409	0.0361126	0.0323724	0.216759	0.116815	0.030107	0.0178902
20.7	0.431515	0.813164	0.0361441	0.0314129	0.217498	0.115034	0.030733	0.0165414
20.75	0.428755	0.816079	0.0356518	0.0313347	0.218695	0.114533	0.0318714	0.0168748
20.8	0.425551	0.810039	0.0358281	0.0328265	0.216616	0.113489	0.0306737	0.0164203
20.85	0.424139	0.811333	0.0353177	0.0329261	0.217446	0.11408	0.0319535	0.0181476
20.9	0.424106	0.808191	0.0350184	0.0336138	0.21661	0.113864	0.0319387	0.0177175
20.95	0.427528	0.810371	0.0356652	0.0310609	0.216874	0.115765	0.0308674	0.0196136
21	0.424771	0.806362	0.0370873	0.0328215	0.215955	0.114914	0.0313348	0.0193281
21.05	0.424659	0.812381	0.0395776	0.0330831	0.21739	0.115206	0.031152	0.0200135
21.1	0.42644	0.812988	0.0397743	0.0334576	0.217389	0.11533	0.0308025	0.0194661
21.15	0.425592	0.818955	0.0411802	0.0357418	0.219696	0.115578	0.0330667	0.0204584
21.2	0.416777	0.810644	0.044699	0.0393623	0.217199	0.112861	0.0326374	0.0200954
21.25	0.422565	0.810807	0.0449936	0.0401142	0.21688	0.114851	0.0318479	0.0210103
21.3	0.42618	0.808757	0.0441725	0.0412972	0.216364	0.115554	0.0320295	0.0206247
21.35	0.42273	0.812504	0.0412639	0.0394013	0.217561	0.114741	0.0323722	0.0203452
21.4	0.424957	0.816689	0.0421791	0.0370643	0.218632	0.115187	0.0320627	0.020183
21.45	0.436913	0.82396	0.0379938	0.0359768	0.220282	0.118353	0.0314145	0.0200406
21.5	0.435286	0.827604	0.0315304	0.0351111	0.221345	0.118013	0.0316459	0.0196915
21.55	0.426616	0.830017	0.0304556	0.0343246	0.221625	0.115487	0.0306789	0.0188418
21.6	0.438389	0.833912	0.0361984	0.0342833	0.222632	0.118337	0.0307148	0.0193122
21.65	0.439876	0.837956	0.0340718	0.0355725	0.224315	0.118817	0.0325579	0.0193012
21.7	0.432215	0.836362	0.0352559	0.0375108	0.223539	0.116168	0.03188	0.018011
21.75	0.43645	0.837548	0.0399153	0.0377586	0.223892	0.117751	0.0320447	0.0193965
21.8	0.438732	0.842665	0.0373339	0.0366715	0.226129	0.118	0.0342227	0.0186401
21.85	0.435106	0.836083	0.0346228	0.0380437	0.223867	0.117277	0.0329587	0.0186378
21.9	0.436613	0.83501	0.0337298	0.0362552	0.223365	0.117836	0.0321374	0.0189109
21.95	0.438836	0.83477	0.0321241	0.0339369	0.223566	0.117796	0.032442	0.0176443
22	0.439584	0.839278	0.0347625	0.0319707	0.225088	0.117502	0.0330752	0.0170957
22.05	0.440716	0.838261	0.0361174	0.0326146	0.22429	0.118733	0.0318112	0.019005
22.1	0.433383	0.843591	0.0350478	0.0305515	0.225955	0.116515	0.0323259	0.018169
22.15	0.436715	0.84516	0.0382247	0.0318798	0.226696	0.117662	0.0333594	0.0190915
22.2	0.434088	0.846607	0.0407139	0.0323586	0.226732	0.117401	0.0326479	0.0200427
22.25	0.421943	0.851332	0.0373051	0.0328619	0.22796	0.114499	0.0328043	0.0198357
22.3	0.425456	0.85054	0.0365315	0.0318833	0.227766	0.115616	0.0326618	0.0200488
22.35	0.433849	0.849031	0.0422857	0.0319398	0.227302	0.117749	0.0324249	0.0208447
22.4	0.425513	0.856708	0.0404833	0.0314773	0.230075	0.115912	0.0344458	0.0208497
22.45	0.422379	0.853274	0.0409568	0.0330401	0.228905	0.115035	0.0339116	0.0206232
22.5	0.432469	0.841883	0.0440804	0.036736	0.225007	0.117695	0.0318493	0.0211401
22.55	0.443687	0.847205	0.0441819	0.0392388	0.227113	0.120632	0.0341132	0.0216346
22.6	0.444492	0.845502	0.0421482	0.0402135	0.226661	0.120185	0.0341915	0.0203064
22.65	0.456504	0.846822	0.039824	0.0386933	0.226947	0.123314	0.0338481	0.0204494
22.7	0.455405	0.847951	0.0436268	0.0384524	0.227131	0.122583	0.0335729	0.0201391
22.75	0.464315	0.849234	0.0441031	0.036591	0.22731	0.124584	0.0329632	0.0198881
22.8	0.460954	0.846923	0.0425942	0.0351507	0.22655	0.124458	0.032299	0.0208482
22.85	0.452062	0.849521	0.040789	0.0360469	0.227318	0.122328	0.032687	0.0206866
22.9	0.457443	0.850921	0.0437171	0.0350636	0.227784	0.124173	0.0327912	0.021933
22.95	0.456964	0.850769	0.0443963	0.0353534	0.228251	0.123525	0.0339971	0.0210796
23	0.451718	0.850163	0.0449104	0.0348507	0.227612	0.122846	0.0327771	0.0221049
23.05	0.450011	0.853763	0.0453109	0.0350729	0.228619	0.122449	0.0331113	0.0221455
23.1	0.453907	0.858657	0.0492905	0.0358875	0.230252	0.123834	0.034231	0.0233152
23.15	0.443373	0.850184	0.0464939	0.0417009	0.227165	0.121238	0.0327277	0.0227808
23.2	0.436388	0.851962	0.0443811	0.0452332	0.228263	0.119047	0.0348385	0.0218945
23.25	0.433694	0.849319	0.0416179	0.0476959	0.227162	0.118553	0.0341551	0.0218813
23.3	0.431235	0.851591	0.036534	0.0466494	0.227541	0.117683	0.0334995	0.0209899
23.35	0.436376	0.851383	0.0318567	0.047866	0.228019	0.118709	0.034974	0.0202474
23.4	0.435504	0.849255	0.0316216	0.0481589	0.227006	0.1186	0.0338691	0.0204691
23.45	0.43607	0.85148	0.0314664	0.0474016	0.227663	0.119026	0.0339762	0.0208383
23.5	0.438453	0.858904	0.0346254	0.0450169	0.230474	0.119438	0.0358591	0.0206524
23.55	0.445177	0.853155	0.0387437	0.0456373	0.228589	0.121302	0.0349279	0.0213629
23.6	0.446038	0.85305	0.0377269	0.0429966	0.228084	0.121734	0.0333662	0.0216315
23.65	0.447191	0.859133	0.0414045	0.0401285	0.229828	0.12219	0.0334395	0.0221464
23.7	0.451428	0.861387	0.036679	0.039634	0.230275	0.122618	0.0330714	0.0208576
23.75	0.455759	0.863852	0.0343704	0.0409044	0.231185	0.123591	0.0339656	0.0205943
23.8	0.44796	0.866166	0.0330544	0.0419314	0.232148	0.121249	0.0350074	0.0197496
23.85	0.443501	0.861754	0.038197	0.0443135	0.230639	0.120524	0.0343875	0.0207983
23.9	0.450127	0.856738	0.0378412	0.0448548	0.229345	0.122413	0.0343872	0.02145
23.95	0.449571	0.855292	0.0433557	0.0441428	0.228914	0.122037	0.0340821	0.0213887
24	0.454313	0.856888	0.0436307	0.0440993	0.230245	0.123716	0.0361883	0.0222732
24.05	0.454072	0.85735	0.0465443	0.0422394	0.229411	0.122669	0.0336942	0.0209665
24.1	0.464261	0.865745	0.044706	0.0401089	0.231762	0.125822	0.0340038	0.0218726
24.15	0.463466	0.873572	0.047079	0.0400848	0.234193	0.125534	0.0351241	0.0218109
24.2	0.461171	0.880375	0.0445833	0.0378511	0.235613	0.125261	0.0340943	0.0220528
24.25	0.45233	0.888147	0.0429947	0.0383549	0.237336	0.123122	0.0335263	0.021878
24.3	0.456478	0.887347	0.0399595	0.0357151	0.237527	0.124006	0.0341791	0.0214289
24.35	0.45598	0.88519	0.0369201	0.0366475	0.237515	0.12357	0.0356181	0.0205484
24.4	0.453639	0.887223	0.03654	0.0355354	0.237979	0.122827	0.0353218	0.0202872
24.45	0.454405	0.882511	0.038645	0.0368249	0.236529	0.122869	0.0348246	0.0202709
24.5	0.455212	0.87923	0.0364187	0.040025	0.236343	0.123066	0.036753	0.0200803
24.55	0.458939	0.87782	0.0376765	0.0431736	0.235846	0.124154	0.0368428	0.0205352
24.6	0.452894	0.879453	0.0359027	0.0407051	0.235778	0.123026	0.0352844	0.0209958
24.65	0.454929	0.874596	0.033286	0.0403507	0.234685	0.123407	0.0356038	0.0205209
24.7	0.456773	0.871636	0.0344443	0.0413661	0.234029	0.123674	0.0359555	0.0201876
24.75	0.458553	0.874318	0.0381148	0.0398938	0.234919	0.124096	0.0362527	0.0204446
24.8	0.458304	0.876476	0.038639	0.0385423	0.235054	0.124737	0.0351194	0.0215597
24.85	0.457663	0.880559	0.039042	0.0384611	0.23631	0.124388	0.0357218	0.0212154
24.9	0.457514	0.883797	0.0399243	0.0374323	0.237265	0.124238	0.0358854	0.0210908
24.95	0.46122	0.890758	0.0361875	0.0357646	0.23916	0.125078	0.0360286	0.0208121
25	0.467125	0.891384	0.0344337	0.0348068	0.238509	0.126048	0.0339059	0.0198542
25.05	0.463381	0.902172	0.0347249	0.0309636	0.242327	0.125163	0.0361355	0.0200262
25.1	0.471972	0.896438	0.0387256	0.0305992	0.24044	0.127351	0.0349984	0.0206241
25.15	0.473564	0.905889	0.0412878	0.030639	0.243763	0.128122	0.0372833	0.021554
25.2	0.460138	0.901946	0.0415253	0.03065	0.242519	0.12425	0.0366949	0.0205668
25.25	0.459727	0.897487	0.0424039	0.0313401	0.241238	0.125248	0.0364314	0.0224777
25.3	0.457852	0.8925	0.0398541	0.0351803	0.240294	0.124451	0.0375955	0.0216452
25.35	0.451574	0.888259	0.0422155	0.0372854	0.239127	0.122587	0.0377062	0.021283
25.4	0.45645	0.884402	0.0423372	0.0359099	0.23736	0.123843	0.0356552	0.0213667
25.45	0.460624	0.895686	0.0426482	0.0331205	0.241343	0.124939	0.0379755	0.0213803
25.5	0.461215	0.896257	0.0420745	0.0296722	0.241188	0.125073	0.0368624	0.0212723
25.55	0.461246	0.895736	0.041854	0.0290136	0.240754	0.125165	0.0360795	0.0213981
25.6	0.461371	0.904679	0.0420134	0.0251915	0.243528	0.12549	0.03683	0.0217861
25.65	0.459629	0.899653	0.0422813	0.0264996	0.242269	0.125005	0.0369137	0.0217161
25.7	0.459076	0.894006	0.0421272	0.0303674	0.241202	0.124449	0.0381858	0.0210593
25.75	0.46405	0.887707	0.0451465	0.0344417	0.239194	0.12605	0.0377056	0.0219952
25.8	0.468915	0.882449	0.0449619	0.0356731	0.237402	0.127582	0.0367901	0.0224687
25.85	0.471986	0.878639	0.0446804	0.0404367	0.236348	0.12812	0.0371392	0.0221245
25.9	0.468706	0.879312	0.0429369	0.0406499	0.236563	0.127138	0.0372592	0.0217322
25.95	0.478003	0.881878	0.0444578	0.0390297	0.237227	0.129516	0.0370903	0.0221157
26	0.46777	0.889173	0.0439511	0.0365297	0.239572	0.126399	0.0380139	0.0211886
26.05	0.466122	0.891291	0.0473862	0.0339841	0.239895	0.125878	0.0371894	0.0214805
26.1	0.464756	0.894322	0.0490871	0.0311395	0.240449	0.125516	0.0363722	0.0216985
26.15	0.464143	0.898453	0.0484431	0.0319223	0.242079	0.125576	0.0378612	0.0218406
26.2	0.458428	0.893514	0.0475629	0.0310841	0.240151	0.124584	0.0361201	0.0223371
26.25	0.46256	0.890469	0.0465185	0.0328724	0.23976	0.125529	0.0372012	0.0219956
26.3	0.468238	0.893602	0.045579	0.0317254	0.240677	0.126705	0.0374235	0.021603
26.35	0.470958	0.893346	0.0435979	0.0317007	0.240231	0.127478	0.0365202	0.0214695
26.4	0.472051	0.894017	0.0456252	0.0325133	0.240179	0.127814	0.036123	0.021923
26.45	0.471161	0.899513	0.0441402	0.0349634	0.242346	0.127691	0.0382388	0.0218996
26.5	0.463273	0.90077	0.0453739	0.0346772	0.242211	0.125654	0.0371107	0.0219061
26.55	0.459273	0.896714	0.0430672	0.0352534	0.240886	0.125119	0.0364397	0.0222347
26.6	0.452029	0.895417	0.0410481	0.036995	0.241174	0.123064	0.0381388	0.0216502
26.65	0.457602	0.89459	0.0395922	0.0352228	0.241063	0.124331	0.0380989	0.0212541
26.7	0.456053	0.89764	0.0416299	0.0336163	0.24243	0.12421	0.0392705	0.02193
26.75	0.469099	0.903148	0.0420158	0.0293692	0.243447	0.127616	0.0379337	0.0222466
26.8	0.465998	0.908716	0.0442665	0.0294688	0.245079	0.126581	0.0385144	0.0221399
26.85	0.476523	0.910413	0.045587	0.026887	0.245503	0.129425	0.0382587	0.0226223
26.9	0.468311	0.914687	0.0446815	0.0275321	0.246453	0.127033	0.0380055	0.0220216
26.95	0.472406	0.91739	0.0463699	0.028222	0.246767	0.128104	0.0371447	0.022334
27	0.465065	0.916946	0.0444823	0.0312212	0.247091	0.126691	0.0384954	0.0228801
27.05	0.467208	0.917753	0.0451867	0.0245447	0.247585	0.127189	0.0385433	0.022745
27.1	0.463417	0.921268	0.0432491	0.0233101	0.24785	0.126435	0.0368729	0.0229265
27.15	0.462104	0.922308	0.0434796	0.0210052	0.248223	0.125539	0.0369402	0.0219366
27.2	0.463091	0.927117	0.0446815	0.0176525	0.249831	0.125912	0.0375371	0.0222236
27.25	0.473166	0.929027	0.0453511	0.0183319	0.250966	0.128347	0.0390565	0.0221518
27.3	0.470132	0.92778	0.0443313	0.0184939	0.250182	0.127623	0.0379764	0.0222185
27.35	0.467399	0.928891	0.0458047	0.0189568	0.250554	0.126853	0.038226	0.0222795
27.4	0.467817	0.926741	0.0445623	0.0193575	0.24951	0.12725	0.0370801	0.0226792
27.45	0.47126	0.927089	0.0416908	0.0228234	0.250319	0.127448	0.0390406	0.0214211
27.5	0.464321	0.933628	0.0449832	0.0215562	0.252585	0.125369	0.0403892	0.0212123
27.55	0.471103	0.93207	0.0474738	0.0204057	0.251021	0.127696	0.0376209	0.0225465
27.6	0.467964	0.927352	0.0473666	0.01961	0.250032	0.126398	0.038131	0.0215871
27.65	0.471687	0.925627	0.0511413	0.0189293	0.249565	0.128029	0.0379885	0.0231648
27.7	0.470316	0.925626	0.0546675	0.019365	0.249533	0.128463	0.0379584	0.0246391
27.75	0.462011	0.924649	0.0524629	0.0187695	0.249301	0.125566	0.0379398	0.0229639
27.8	0.462484	0.918659	0.0529667	0.0210654	0.247965	0.12598	0.0385179	0.023621
27.85	0.465378	0.924556	0.0522806	0.0205913	0.249778	0.126615	0.0390673	0.0234188
27.9	0.468924	0.92273	0.0505016	0.0173052	0.249307	0.127552	0.0387897	0.0233535
27.95	0.464675	0.923265	0.0452546	0.0162473	0.24932	0.12627	0.0384166	0.022496
28	0.46385	0.924554	0.0466644	0.0161774	0.249581	0.125892	0.0382299	0.0224716
28.05	0.462039	0.930016	0.0402389	0.0148405	0.251382	0.125069	0.0392022	0.0211399
28.1	0.45841	0.925902	0.0459565	0.0158521	0.249922	0.124599	0.0383339	0.0225553
28.15	0.456276	0.923487	0.0497955	0.0188143	0.249289	0.124136	0.0384518	0.0232116
28.2	0.454384	0.926122	0.0516542	0.0187887	0.250077	0.123288	0.0386792	0.022733
28.25	0.459365	0.926741	0.0487301	0.0172429	0.250256	0.124645	0.0387087	0.0225425
28.3	0.45789	0.929068	0.049815	0.0181028	0.250607	0.124363	0.038215	0.0227156
28.35	0.4663	0.935386	0.0459434	0.0182312	0.252723	0.126802	0.0394042	0.0228533
28.4	0.463568	0.936936	0.0429649	0.0166497	0.252457	0.126158	0.037805	0.0226163
28.45	0.465801	0.933956	0.0437582	0.0171907	0.251991	0.12636	0.0385152	0.0220457
28.5	0.465771	0.933027	0.0457715	0.017987	0.251591	0.126416	0.0380964	0.0223746
28.55	0.469712	0.931974	0.0456973	0.0190551	0.251484	0.127366	0.0384538	0.0223531
28.6	0.470068	0.938012	0.0445781	0.0184378	0.253479	0.127527	0.0395706	0.0223376
28.65	0.474657	0.937854	0.0426156	0.0188368	0.253254	0.12841	0.0391633	0.0215908
28.7	0.473388	0.936069	0.0410967	0.017696	0.253168	0.127825	0.0399775	0.0209659
28.75	0.473255	0.928056	0.0364071	0.0197116	0.250404	0.1281	0.0383487	0.0211284
28.8	0.468969	0.935735	0.0386468	0.0203561	0.25312	0.126631	0.0402403	0.0206527
28.85	0.459665	0.930425	0.0383134	0.0208038	0.251444	0.124692	0.0393366	0.0214219
28.9	0.451374	0.928437	0.0409331	0.019263	0.250977	0.122564	0.0394377	0.0216669
28.95	0.447339	0.940089	0.0445458	0.019907	0.254166	0.12226	0.0400503	0.0233506
29	0.44672	0.946825	0.0472554	0.0182646	0.256468	0.121845	0.0413577	0.0230434
29.05	0.45067	0.948205	0.0473344	0.0162084	0.256478	0.122763	0.0404352	0.0228344
29.1	0.46212	0.947855	0.0494074	0.0175254	0.256275	0.12549	0.0403057	0.0227702
29.15	0.471609	0.953719	0.0482888	0.0203373	0.258581	0.128168	0.0422368	0.0230893
29.2	0.48023	0.946235	0.0476904	0.0219083	0.256516	0.129991	0.0419061	0.0223918
29.25	0.486042	0.947486	0.0467245	0.0206608	0.256632	0.131689	0.0414329	0.0227147
29.3	0.480715	0.953499	0.0432179	0.0206955	0.258884	0.130006	0.0430259	0.0217228
29.35	0.483596	0.954541	0.0412512	0.0178911	0.258707	0.13112	0.0419108	0.022254
29.4	0.486254	0.956712	0.0400344	0.0158592	0.258497	0.131296	0.0400878	0.0213877
29.45	0.481599	0.965176	0.0382612	0.0158318	0.261193	0.129915	0.0413513	0.0208146
29.5	0.477791	0.963112	0.0408083	0.0143325	0.260013	0.129185	0.0397462	0.0215395
29.55	0.473158	0.959032	0.0471124	0.0170444	0.259266	0.127834	0.0405752	0.0218504
29.6	0.475657	0.957841	0.0476512	0.0166746	0.25833	0.128508	0.0391043	0.021984
29.65	0.473191	0.952767	0.050624	0.0164686	0.256753	0.128348	0.0383877	0.0232015
29.7	0.478197	0.956926	0.0551278	0.0164447	0.257791	0.129862	0.0384267	0.0243492
29.75	0.476161	0.95832	0.0513032	0.0160102	0.258373	0.128774	0.038954	0.0228346
29.8	0.4812	0.9688	0.0473426	0.0133721	0.261548	0.129647	0.0399597	0.021596
29.85	0.476184	0.963195	0.0496788	0.0118338	0.259542	0.128305	0.0384886	0.0217883
29.9	0.480806	0.974886	0.0480513	0.010755	0.263286	0.13031	0.0402364	0.022928
29.95	0.477243	0.96998	0.0465569	0.00786923	0.261546	0.129058	0.0388446	0.0219872
30	0.479041	0.967362	0.0470262	0.00847265	0.261047	0.129822	0.0392897	0.0226073
30.05	0.47465	0.964483	0.0450654	0.0113034	0.260735	0.128695	0.0404713	0.0224719
30.1	0.473393	0.959492	0.0462893	0.0121901	0.258783	0.128364	0.0389709	0.0225569
30.15	0.478608	0.961197	0.0425661	0.013345	0.259702	0.12997	0.0401962	0.0226313
30.2	0.475724	0.963391	0.0451225	0.016144	0.259909	0.128908	0.039568	0.0223698
30.25	0.484771	0.971904	0.0466927	0.015817	0.262486	0.130991	0.0404846	0.0223554
30.3	0.481083	0.973578	0.0502705	0.0140314	0.262768	0.129922	0.0400097	0.0225676
30.35	0.480515	0.97394	0.0459439	0.0141115	0.26255	0.12926	0.0392557	0.0210906
30.4	0.476676	0.974278	0.0510476	0.0141267	0.26257	0.128665	0.0390772	0.0224655
30.45	0.47366	0.972182	0.0442536	0.0152627	0.261937	0.127888	0.0388955	0.0216412
30.5	0.46488	0.966454	0.0430456	0.0157842	0.260439	0.125846	0.0388601	0.0216679
30.55	0.470411	0.965412	0.044975	0.0166681	0.260672	0.127522	0.04012	0.0223916
30.6	0.469669	0.967709	0.0461787	0.0173726	0.261881	0.126666	0.0416207	0.0214689
30.65	0.468048	0.956868	0.0463146	0.0165622	0.258232	0.125905	0.0395165	0.0209144
30.7	0.471672	0.954861	0.0489032	0.0144715	0.257917	0.126965	0.0397862	0.0214845
30.75	0.472778	0.959134	0.0533664	0.0118804	0.25936	0.127863	0.0404309	0.0231881
30.8	0.475131	0.953376	0.0465713	0.0106173	0.257564	0.128181	0.0395498	0.0217724
30.85	0.47416	0.954074	0.0451372	0.0137338	0.258282	0.128277	0.0407915	0.0220553
30.9	0.473505	0.954927	0.0453441	0.0118732	0.258203	0.127726	0.0400474	0.021231
30.95	0.476406	0.959199	0.0448508	0.0110563	0.259524	0.128891	0.0407046	0.0219422
31	0.478351	0.948662	0.0395067	0.0116586	0.255968	0.129178	0.0387447	0.0209688
31.05	0.475669	0.956818	0.0434289	0.01578	0.258532	0.128306	0.0401642	0.0210806
31.1	0.47603	0.954922	0.0427443	0.016567	0.257259	0.128467	0.0383675	0.0211536
31.15	0.471971	0.951374	0.0415733	0.0177674	0.256712	0.1268	0.03932	0.0198375
31.2	0.475561	0.948649	0.0409896	0.0166365	0.256227	0.128151	0.0397451	0.0206224
31.25	0.470889	0.948736	0.0413916	0.0130119	0.255357	0.126644	0.0373124	0.0199501
31.3	0.470935	0.955824	0.0401386	0.00973346	0.257855	0.127562	0.0387656	0.0216012
31.35	0.467281	0.96366	0.0428264	0.0111323	0.260937	0.125983	0.0413075	0.0205626
31.4	0.467529	0.96353	0.0419382	0.0071039	0.259902	0.125951	0.0387039	0.0202891
31.45	0.460842	0.96655	0.0430537	0.011074	0.260992	0.1247	0.0394305	0.021147
31.5	0.458102	0.963553	0.0478957	0.0119641	0.26033	0.123773	0.0398085	0.0213127
31.55	0.457856	0.958739	0.0475815	0.0128623	0.258843	0.123921	0.039337	0.0215628
31.6	0.457396	0.951578	0.0460438	0.0112252	0.256533	0.12432	0.0381582	0.0223482
31.65	0.450387	0.947351	0.0467784	0.0115682	0.255675	0.121724	0.0387599	0.0209012
31.7	0.453096	0.947243	0.0458112	0.0118054	0.255171	0.122812	0.0376912	0.0215448
31.75	0.446174	0.949012	0.0438441	0.0132873	0.256263	0.120302	0.0393226	0.0200246
31.8	0.445618	0.940185	0.0435341	0.0130237	0.253528	0.120435	0.0381423	0.020439
31.85	0.444551	0.939351	0.0420239	0.0146279	0.253746	0.119913	0.039077	0.0197996
31.9	0.443596	0.943203	0.0458272	0.0108808	0.254735	0.120398	0.0389696	0.0215829
31.95	0.452375	0.938258	0.042735	0.0132428	0.253531	0.122391	0.0391562	0.020957
32	0.455898	0.944168	0.0455185	0.0104238	0.255229	0.123377	0.0394892	0.0214497
32.05	0.45516	0.946803	0.0447257	0.00904895	0.255553	0.123449	0.0384915	0.0218643
32.1	0.45095	0.948806	0.0464043	0.011567	0.255756	0.122173	0.0378815	0.0216651
32.15	0.447985	0.951863	0.0444129	0.0097365	0.256821	0.121208	0.0384963	0.0211002
32.2	0.435654	0.95538	0.0461329	0.0141557	0.258013	0.11809	0.039224	0.0211882
32.25	0.437773	0.95698	0.0433947	0.0136166	0.258429	0.118553	0.0391739	0.0206773
32.3	0.438931	0.95118	0.0414176	0.0122103	0.255803	0.118741	0.0364988	0.0202525
32.35	0.438131	0.954653	0.0449143	0.0109164	0.256526	0.118876	0.0360484	0.0213491
32.4	0.439198	0.954292	0.045247	0.00743646	0.257195	0.119059	0.0378792	0.021231
32.45	0.442644	0.947091	0.0415485	0.00990356	0.254691	0.119883	0.0363026	0.0207279
32.5	0.430469	0.943239	0.0422139	0.0117686	0.253448	0.116152	0.0357221	0.0196704
32.55	0.43602	0.940905	0.0417952	0.012912	0.253103	0.117944	0.0363353	0.0203302
32.6	0.438614	0.932705	0.0394069	0.0159295	0.25096	0.118307	0.0363054	0.0194606
32.65	0.437284	0.934925	0.0417971	0.0160052	0.251742	0.11791	0.0367858	0.0196177
32.7	0.438912	0.942734	0.0435843	0.0112938	0.254136	0.118665	0.0376764	0.0203974
32.75	0.443145	0.933518	0.0416679	0.0115264	0.251222	0.120166	0.0362933	0.0208818
32.8	0.439008	0.938827	0.039604	0.00907259	0.252741	0.118866	0.0365331	0.0201636
32.85	0.432406	0.942831	0.0375287	0.00687976	0.253976	0.116776	0.0369382	0.0193692
32.9	0.431699	0.931128	0.0338047	0.00957409	0.250669	0.116372	0.0361792	0.0184769
32.95	0.426021	0.926562	0.0354818	0.0111597	0.249727	0.115426	0.0366703	0.0195869
33	0.422679	0.930135	0.0362093	0.0120243	0.251203	0.114242	0.0380354	0.0190857
33.05	0.423389	0.921151	0.0384629	0.0119528	0.248708	0.11485	0.0376015	0.0200743
33.1	0.422167	0.915568	0.0416432	0.0137663	0.247123	0.114651	0.0372043	0.0204108
33.15	0.423574	0.9252	0.0388333	0.0111162	0.250035	0.115226	0.0382116	0.0205174
33.2	0.421086	0.920556	0.0386603	0.0113794	0.248233	0.114142	0.0367124	0.0197466
33.25	0.425715	0.932158	0.0385766	0.0083871	0.251991	0.115735	0.0385714	0.0204702
33.3	0.424325	0.934435	0.0396735	0.00541566	0.252189	0.114536	0.0376698	0.019298
33.35	0.420276	0.931615	0.0372771	0.00648801	0.25104	0.113131	0.0366614	0.0182608
33.4	0.422178	0.929979	0.0414832	0.00840964	0.25016	0.114285	0.0355727	0.02005
33.45	0.423991	0.932324	0.0411413	0.0102553	0.250407	0.114728	0.0347687	0.0199522
33.5	0.420593	0.931323	0.040213	0.0058415	0.251104	0.11328	0.0369384	0.0187613
33.55	0.41973	0.930431	0.0371224	0.00882123	0.250555	0.113471	0.0360981	0.0190089
33.6	0.421259	0.930804	0.0336248	0.00952742	0.25041	0.113817	0.0355528	0.0186842
33.65	0.412729	0.934167	0.0314165	0.00768216	0.251603	0.110871	0.036311	0.0169503
33.7	0.42408	0.937435	0.0263322	0.0109409	0.25252	0.114014	0.0364228	0.0170652
33.75	0.419693	0.938055	0.0256967	0.0168201	0.251972	0.112519	0.0347734	0.0162218
33.8	0.41784	0.938298	0.0242954	0.0157508	0.252253	0.112189	0.0352347	0.0164233
33.85	0.424013	0.936635	0.0228051	0.018914	0.251377	0.114012	0.0341619	0.0167609
33.9	0.428687	0.931829	0.0184981	0.0201589	0.25001	0.115727	0.0338639	0.0176208
33.95	0.418347	0.929718	0.0195304	0.0150554	0.249983	0.112787	0.0350215	0.0170483
34	0.42054	0.922857	0.0186103	0.0181082	0.247714	0.113673	0.033849	0.0176278
34.05	0.418133	0.917948	0.0184885	0.0167128	0.246663	0.112493	0.0343235	0.0163428
34.1	0.41476	0.917731	0.0218991	0.0142686	0.246816	0.111321	0.0348253	0.0158916
34.15	0.414915	0.918054	0.019505	0.0127244	0.247132	0.111733	0.035349	0.0165055
34.2	0.419782	0.916342	0.0179602	0.0150668	0.246861	0.112882	0.0357223	0.016438
34.25	0.423902	0.91116	0.0197934	0.0124763	0.245851	0.113693	0.0365014	0.0163639
34.3	0.418036	0.90828	0.0229565	0.0128479	0.244859	0.112032	0.0358915	0.0162092
34.35	0.412681	0.904815	0.0226992	0.0162168	0.243472	0.110551	0.0347243	0.0159842
34.4	0.41713	0.905617	0.0259994	0.0204749	0.244118	0.111343	0.0356851	0.0155961
34.45	0.413296	0.904788	0.0234988	0.0207168	0.243372	0.110645	0.0344448	0.0158269
34.5	0.408956	0.913055	0.0216179	0.0210523	0.246289	0.109917	0.0362209	0.0161854
34.55	0.411478	0.912201	0.0182509	0.0231465	0.245895	0.111015	0.035827	0.0168642
34.6	0.413393	0.905087	0.0195734	0.0217429	0.244381	0.110954	0.0365079	0.015849
34.65	0.415387	0.9005	0.0200677	0.016446	0.242845	0.111422	0.0356435	0.0158077
34.7	0.418932	0.897816	0.0210989	0.0146991	0.242022	0.112825	0.0353202	0.0169149
34.75	0.418146	0.901896	0.0241467	0.0124155	0.243374	0.111498	0.0360063	0.0148557
34.8	0.420006	0.902456	0.0268447	0.0143901	0.243113	0.112216	0.0350502	0.0157861
34.85	0.409924	0.905254	0.0267153	0.0146186	0.243572	0.109737	0.0344848	0.0159433
34.9	0.404077	0.90542	0.0259095	0.0149573	0.243683	0.108265	0.0346207	0.0157423
34.95	0.397023	0.909236	0.0275368	0.015295	0.245115	0.1066	0.0356173	0.0163134
35	0.395101	0.900427	0.0261902	0.0171957	0.241985	0.10664	0.0336601	0.0171374
35.05	0.393946	0.895061	0.0238442	0.0168622	0.240402	0.105794	0.0332369	0.0157676
35.1	0.401134	0.895055	0.0214734	0.0154994	0.240687	0.107778	0.0337857	0.0158929
35.15	0.404248	0.895362	0.0236046	0.0153683	0.241143	0.108401	0.03458	0.0160639
35.2	0.407054	0.889364	0.0227833	0.0153245	0.239072	0.108125	0.0333717	0.0136862
35.25	0.403801	0.888819	0.025168	0.015117	0.239417	0.107507	0.0344128	0.0145345
35.3	0.399275	0.885763	0.0278993	0.0171058	0.23817	0.106373	0.0333472	0.0148984
35.35	0.395858	0.888507	0.0293777	0.0156515	0.239	0.105256	0.0336318	0.0145883
35.4	0.390276	0.889691	0.0280814	0.0157087	0.239524	0.104452	0.0341206	0.0157131
35.45	0.39163	0.884857	0.0294281	0.0174356	0.238395	0.104748	0.0343768	0.0155674
35.5	0.38835	0.889661	0.0293535	0.01421	0.23991	0.103939	0.0350091	0.0156824
35.55	0.388307	0.880077	0.0283664	0.0188795	0.236225	0.104105	0.0322242	0.0159725
35.6	0.386127	0.882212	0.0312192	0.0199866	0.237328	0.103875	0.0334834	0.0169971
35.65	0.392454	0.878347	0.0270314	0.0169378	0.236306	0.104902	0.0333847	0.0150762
35.7	0.384431	0.880797	0.0280326	0.0160931	0.236981	0.103055	0.0334664	0.0157346
35.75	0.386824	0.872979	0.0246404	0.0184962	0.235177	0.103675	0.0339418	0.0154584
35.8	0.389866	0.867747	0.0218359	0.0211223	0.233317	0.104582	0.0327873	0.0154307
35.85	0.392601	0.87046	0.0178427	0.0152236	0.234462	0.105383	0.0337498	0.0152786
35.9	0.380892	0.872266	0.0195847	0.0166099	0.234724	0.102214	0.0332721	0.0151015
35.95	0.377065	0.869268	0.0195677	0.0168314	0.234206	0.101187	0.0338316	0.0149218
36	0.379648	0.871639	0.0241407	0.0159969	0.234788	0.102003	0.0337633	0.0156442
36.05	0.375384	0.874527	0.0274284	0.0177301	0.235719	0.100907	0.0341908	0.0159711
36.1	0.376795	0.870653	0.0270482	0.0206034	0.234234	0.10201	0.0331032	0.0176585
36.15	0.37435	0.869498	0.0292743	0.0191083	0.234557	0.101053	0.0344999	0.0170497
36.2	0.382605	0.87527	0.0226042	0.024722	0.235703	0.10324	0.0338146	0.0164892
36.25	0.384618	0.875667	0.0169955	0.024608	0.235779	0.103652	0.0337377	0.0157349
36.3	0.388687	0.875118	0.0148428	0.0221637	0.235484	0.104704	0.0333378	0.0156794
36.35	0.390954	0.873094	0.0149815	0.0221609	0.235011	0.104776	0.0334315	0.0143942
36.4	0.392715	0.878919	0.0128725	0.0251603	0.236336	0.105364	0.0331084	0.0147399
36.45	0.386422	0.874538	0.0155361	0.0211399	0.235054	0.103514	0.0326639	0.0145225
36.5	0.38521	0.877165	0.0141082	0.0245296	0.235703	0.103314	0.0326633	0.0147371
36.55	0.387056	0.874633	0.0136209	0.0242903	0.235409	0.103521	0.0334425	0.0141221
36.6	0.381171	0.873164	0.0174558	0.0242992	0.235169	0.102407	0.0337468	0.0154425
36.65	0.377205	0.866651	0.0179931	0.0225248	0.233384	0.101293	0.0334469	0.01509
36.7	0.379041	0.861794	0.0173229	0.0273232	0.231587	0.101852	0.0323179	0.0152303
36.75	0.380627	0.859908	0.0208798	0.0285598	0.230948	0.102674	0.0319986	0.0165086
36.8	0.38212	0.867285	0.0242924	0.0287225	0.233167	0.103014	0.0327344	0.0168443
36.85	0.383046	0.865127	0.0209327	0.0319383	0.232136	0.10281	0.0317838	0.0155557
36.9	0.38588	0.862453	0.021947	0.0322368	0.231366	0.103726	0.0316044	0.0160616
36.95	0.383725	0.86212	0.0223908	0.0303006	0.23152	0.10259	0.0320363	0.0147277
37	0.380602	0.858488	0.0230094	0.0255042	0.230645	0.102425	0.0319871	0.0162146
37.05	0.372288	0.853498	0.0177207	0.0278907	0.228981	0.0995143	0.0311854	0.0137224
37.1	0.37176	0.855739	0.0197665	0.0240725	0.229456	0.0998729	0.0308299	0.01506
37.15	0.371236	0.857385	0.0175973	0.0249627	0.229891	0.0993504	0.0308842	0.0141161
37.2	0.375432	0.853881	0.017448	0.021902	0.228915	0.100661	0.0306382	0.0148397
37.25	0.374687	0.852055	0.0196456	0.0254773	0.228363	0.0996865	0.0305635	0.0132224
37.3	0.368403	0.85431	0.0213403	0.0226367	0.229128	0.0983081	0.030933	0.013763
37.35	0.374135	0.848367	0.0199564	0.0221623	0.227521	0.100172	0.0307144	0.0147013
37.4	0.371771	0.848089	0.0201621	0.0218952	0.227417	0.099108	0.0306241	0.0135861
37.45	0.373474	0.850197	0.0197918	0.0244889	0.227548	0.100238	0.0297618	0.0150499
37.5	0.368529	0.853614	0.0191772	0.0230698	0.228263	0.0989194	0.029338	0.0148593
37.55	0.367814	0.853631	0.0198737	0.0214567	0.228694	0.0980638	0.0302534	0.0134667
37.6	0.36786	0.854354	0.0167243	0.0229474	0.228781	0.0985496	0.0300575	0.0142784
37.65	0.365466	0.858284	0.0175009	0.0207085	0.230092	0.0981479	0.0307017	0.01485
37.7	0.360657	0.86186	0.0204159	0.0236814	0.230943	0.096741	0.0305944	0.0147777
37.75	0.362957	0.856446	0.018969	0.0263835	0.228843	0.0967876	0.0290559	0.0131917
37.8	0.358143	0.852128	0.0183602	0.0259672	0.22778	0.0956778	0.0291505	0.0132492
37.85	0.364262	0.857252	0.024671	0.0276508	0.229183	0.0974412	0.0294225	0.014501
37.9	0.369912	0.855483	0.0260585	0.029529	0.228735	0.0983411	0.0294976	0.0131943
37.95	0.375325	0.851234	0.0307156	0.0304531	0.227499	0.100038	0.0292099	0.0146713
38	0.369794	0.850502	0.0385527	0.0305116	0.227392	0.0979173	0.0293843	0.0142697
38.05	0.37743	0.855582	0.0375306	0.0336712	0.22853	0.100054	0.0291732	0.0147162
38.1	0.369204	0.852922	0.034914	0.0329243	0.22796	0.0978196	0.0294002	0.0140306
38.15	0.367011	0.853014	0.0349483	0.0302602	0.228094	0.097262	0.0295209	0.0141965
38.2	0.364934	0.851537	0.0348822	0.0305933	0.227685	0.0963903	0.029467	0.0133861
38.25	0.365592	0.84418	0.0315584	0.0337112	0.225882	0.0969009	0.0298289	0.0137104
38.3	0.365731	0.841194	0.0319548	0.0301835	0.225178	0.0970054	0.029787	0.0139768
38.35	0.369908	0.843134	0.0303287	0.0293163	0.225781	0.0977924	0.0299843	0.0130236
38.4	0.365261	0.836834	0.0306311	0.0311146	0.223794	0.0969562	0.0292134	0.0140564
38.45	0.366956	0.837402	0.0226664	0.0248695	0.224451	0.097591	0.030132	0.0132883
38.5	0.370417	0.83806	0.0253677	0.0240715	0.224118	0.0982235	0.0289354	0.0130625
38.55	0.368189	0.836658	0.0226921	0.0272241	0.223352	0.0979692	0.0280946	0.0134942
38.6	0.360199	0.831826	0.0235489	0.0243356	0.22243	0.0953509	0.0287227	0.0121939
38.65	0.364243	0.831024	0.0277069	0.0232125	0.222552	0.0961959	0.0294574	0.0123201
38.7	0.358215	0.825112	0.0307213	0.0305376	0.220681	0.0948778	0.0289458	0.0135345
38.75	0.358724	0.830794	0.0289961	0.0335794	0.222193	0.0949871	0.0292261	0.0131364
38.8	0.361274	0.827765	0.0316455	0.0360673	0.221392	0.0960262	0.0293194	0.0144889
38.85	0.365788	0.835464	0.0341958	0.0367714	0.223783	0.0965927	0.0302992	0.0133839
38.9	0.360391	0.840466	0.0312312	0.0395091	0.224787	0.0955093	0.02985	0.0136491
38.95	0.358673	0.837717	0.0299439	0.0369769	0.223647	0.0949343	0.0286751	0.0130922
39	0.35865	0.832623	0.0303647	0.03329	0.22254	0.0948204	0.0288992	0.0130539
39.05	0.359431	0.826352	0.0282751	0.0314882	0.220839	0.0948246	0.0285753	0.0122833
39.1	0.35346	0.81948	0.0249124	0.0312586	0.21855	0.0935273	0.0273268	0.0122718
39.15	0.349785	0.818401	0.0242435	0.0266013	0.218792	0.0927086	0.0283183	0.0124313
39.2	0.354996	0.814752	0.0213568	0.0306308	0.217177	0.0944715	0.0269161	0.0130328
39.25	0.345272	0.811379	0.0205269	0.0311549	0.216073	0.092231	0.0263789	0.0131841
39.3	0.345865	0.817905	0.0212772	0.0279352	0.218349	0.0926386	0.0276011	0.0137417
39.35	0.344865	0.816097	0.0206296	0.0288532	0.217477	0.0922098	0.0266853	0.0132605
39.4	0.355331	0.81349	0.0225159	0.0299623	0.216454	0.0943003	0.0259053	0.0120467
39.45	0.354466	0.812406	0.0208735	0.02626	0.216617	0.0945629	0.0267677	0.0130563
39.5	0.359858	0.810091	0.0163543	0.0300504	0.215693	0.0959706	0.0261517	0.0127827
39.55	0.362037	0.81204	0.0223174	0.0273939	0.216661	0.0961226	0.0271093	0.0125654
39.6	0.357396	0.808129	0.0250385	0.0280783	0.215659	0.0945285	0.0271448	0.0118591
39.65	0.346603	0.806624	0.0219588	0.0273632	0.215655	0.0919612	0.0279788	0.0120922
39.7	0.349172	0.806289	0.0239068	0.0313989	0.215271	0.0923984	0.0274788	0.0119609
39.75	0.350127	0.809446	0.0250748	0.0308333	0.216041	0.092761	0.0273389	0.0123197
39.8	0.345426	0.814	0.0214153	0.0349328	0.217433	0.0918952	0.0280784	0.0126469
39.85	0.341117	0.814178	0.0203307	0.0371678	0.217344	0.0906973	0.0279074	0.0123938
39.9	0.340395	0.818693	0.0204582	0.0400952	0.218413	0.0904925	0.0279285	0.0123711
39.95	0.338477	0.814447	0.0243871	0.0426201	0.216595	0.0901989	0.0265112	0.0132838
40	0.335458	0.81348	0.0286774	0.0408978	0.216527	0.0886568	0.0267607	0.0121524
40.05	0.337045	0.812547	0.0324792	0.038935	0.216364	0.0884726	0.0267677	0.0113202
40.1	0.340897	0.808652	0.0345901	0.0411412	0.214857	0.0897708	0.0257948	0.0124604
40.15	0.341592	0.807021	0.0355586	0.0427307	0.214669	0.0898508	0.0264698	0.0124358
40.2	0.339626	0.805922	0.0330442	0.0404014	0.214571	0.0892993	0.0266692	0.0119398
40.25	0.334485	0.801887	0.0358519	0.0410246	0.21328	0.088125	0.0261364	0.0128742
40.3	0.333185	0.798308	0.0304592	0.0366975	0.212929	0.087895	0.0270513	0.0120847
40.35	0.327637	0.790898	0.0281956	0.0435537	0.20974	0.0866244	0.0247322	0.0120774
40.4	0.320383	0.793844	0.0284231	0.0376771	0.211061	0.0844471	0.0254481	0.0112052
40.45	0.321551	0.793007	0.0296411	0.0372222	0.210974	0.0846337	0.0256995	0.0111234
40.5	0.327348	0.789436	0.028421	0.0388443	0.210127	0.0871727	0.0259875	0.013586
40.55	0.325666	0.792139	0.0329971	0.0364452	0.211154	0.0859238	0.0265492	0.0125064
40.6	0.323475	0.791045	0.0336014	0.0373125	0.210799	0.0852116	0.0264377	0.0122238
40.65	0.32229	0.782234	0.0331151	0.0349575	0.208511	0.0850738	0.0261974	0.0125307
40.7	0.314699	0.778709	0.0328244	0.0398851	0.206904	0.0830032	0.0249978	0.0120916
40.75	0.31191	0.786717	0.0295904	0.0359872	0.209784	0.0832204	0.026541	0.0137212
40.8	0.299677	0.786237	0.0288587	0.0358045	0.209607	0.0801404	0.0263996	0.0133825
40.85	0.307494	0.777854	0.0308572	0.0375206	0.206381	0.0821364	0.0240521	0.0136432
40.9	0.311139	0.786417	0.030635	0.0359778	0.208983	0.0827281	0.0248481	0.0129311
40.95	0.30917	0.785709	0.0290778	0.0373485	0.20845	0.0817639	0.0241278	0.0116395
41	0.313843	0.783092	0.0335086	0.0350853	0.207909	0.082574	0.0242449	0.01152
41.05	0.328128	0.778892	0.0341733	0.0374535	0.206375	0.0863611	0.0233442	0.0119481
41.1	0.323915	0.782103	0.0332145	0.0382758	0.207529	0.0851694	0.024203	0.0116611
41.15	0.319576	0.778748	0.0326003	0.0418144	0.206075	0.0839473	0.0231572	0.0110993
41.2	0.322975	0.780927	0.0334361	0.039528	0.207115	0.0843745	0.0240483	0.0100073
41.25	0.327729	0.780066	0.0284631	0.0441175	0.206233	0.0866404	0.0229879	0.0117348
41.3	0.314001	0.780419	0.0283148	0.0429632	0.206521	0.0826041	0.0233216	0.0105107
41.35	0.316269	0.779487	0.0326523	0.0405075	0.206706	0.0829762	0.0240487	0.0107327
41.4	0.318049	0.776227	0.0320038	0.0401642	0.205874	0.083461	0.0240234	0.0108405
41.45	0.314816	0.774926	0.0330899	0.0395431	0.205771	0.0829811	0.024495	0.0120094
41.5	0.31375	0.768201	0.0323199	0.040276	0.203545	0.082525	0.0233973	0.0115822
41.55	0.319951	0.768158	0.0359459	0.0396403	0.203756	0.0846851	0.023851	0.013619
41.6	0.316873	0.769532	0.0343734	0.039956	0.204089	0.0827136	0.023819	0.0103344
41.65	0.323186	0.765185	0.0382854	0.042268	0.202622	0.0845053	0.0232463	0.0116189
41.7	0.325989	0.772081	0.0427518	0.0382504	0.205219	0.0850198	0.0247403	0.011971
41.75	0.323752	0.768704	0.042203	0.0453689	0.20328	0.0840345	0.0230153	0.0107041
41.8	0.32013	0.773118	0.038533	0.044094	0.20491	0.083584	0.0239856	0.0111284
41.85	0.315269	0.773088	0.0348342	0.0394196	0.205553	0.0827834	0.0249901	0.0114753
41.9	0.312227	0.774149	0.0303715	0.0420192	0.205766	0.0825126	0.0251051	0.0118512
41.95	0.313795	0.774758	0.0234704	0.0451666	0.205862	0.083321	0.0252925	0.011689
42	0.306356	0.771092	0.0252337	0.0436348	0.204788	0.0807595	0.024832	0.0104023
42.05	0.311432	0.76816	0.0219242	0.0420719	0.20414	0.082194	0.0249101	0.0100766
42.1	0.312794	0.764336	0.0263004	0.0409728	0.203041	0.0824629	0.0245167	0.0105855
42.15	0.30972	0.765145	0.0284711	0.0379863	0.203525	0.0818477	0.0248676	0.011352
42.2	0.31189	0.759933	0.0319236	0.0364551	0.202011	0.0822399	0.0243352	0.0115363
42.25	0.31406	0.752405	0.0358866	0.0418385	0.199018	0.0826011	0.0224016	0.011728
42.3	0.305526	0.755153	0.0379601	0.0405112	0.200058	0.0798624	0.0230317	0.0110128
42.35	0.306958	0.754495	0.0385058	0.0424049	0.199825	0.0809021	0.0230983	0.0128118
42.4	0.305821	0.754365	0.0366811	0.0410252	0.199976	0.079949	0.0233676	0.0109362
42.45	0.30753	0.755086	0.0368817	0.0413697	0.200279	0.0805678	0.0236767	0.0114855
42.5	0.303871	0.753568	0.0326618	0.0430787	0.199543	0.0797803	0.023064	0.0110884
42.55	0.308803	0.754248	0.0343243	0.0426753	0.199962	0.0809527	0.0235779	0.0110517
42.6	0.309759	0.758366	0.0364564	0.046198	0.200971	0.0804497	0.023873	0.00961684
42.65	0.321863	0.762255	0.0390391	0.0499023	0.201773	0.0843349	0.0239098	0.0119574
42.7	0.312142	0.756949	0.0373798	0.0478982	0.200234	0.0815803	0.0232344	0.0111053
42.75	0.314331	0.755634	0.0428255	0.0455423	0.200046	0.0814537	0.023275	0.0105422
42.8	0.316027	0.748827	0.0449264	0.0492057	0.197333	0.081737	0.0215738	0.0107736
42.85	0.310179	0.750128	0.0415687	0.0466935	0.198002	0.0806488	0.0219863	0.0110123
42.9	0.303222	0.746644	0.0379453	0.0456347	0.197103	0.0792187	0.0218339	0.0112527
42.95	0.297217	0.745544	0.0376795	0.0443577	0.196991	0.0775537	0.0220576	0.0108187
43	0.299706	0.744595	0.0371424	0.047054	0.196677	0.0787167	0.0222478	0.0119687
43.05	0.298958	0.742594	0.0353374	0.0477441	0.196102	0.0788559	0.0222003	0.012364
43.1	0.296163	0.734824	0.0339696	0.0517263	0.193115	0.07752	0.0205471	0.0106439
43.15	0.293698	0.73948	0.0357358	0.0465857	0.195404	0.0764112	0.0222755	0.00966735
43.2	0.303669	0.738083	0.040463	0.0474004	0.194799	0.0795464	0.0218154	0.0120869
43.25	0.297876	0.737579	0.0358541	0.0461362	0.194634	0.0779374	0.0215439	0.0107888
43.3	0.300278	0.738801	0.0351507	0.0449215	0.195127	0.0788812	0.0217958	0.0115973
43.35	0.304214	0.732593	0.0380798	0.0466891	0.19281	0.0793203	0.020338	0.0106569
43.4	0.301063	0.733453	0.038782	0.0436443	0.193611	0.0785297	0.0212944	0.0110133
43.45	0.297853	0.737923	0.0324712	0.042625	0.195259	0.0781596	0.022331	0.0109637
43.5	0.297115	0.731474	0.0346982	0.046042	0.192862	0.077745	0.021067	0.0109637
43.55	0.289355	0.733142	0.0325628	0.0479568	0.193248	0.0759533	0.0212478	0.0109384
43.6	0.290584	0.732276	0.0327374	0.0468652	0.193257	0.0759159	0.0216128	0.0100762
43.65	0.299362	0.729244	0.0339873	0.0464646	0.192188	0.0784189	0.0208727	0.0108601
43.7	0.299793	0.720475	0.0348112	0.0495276	0.189288	0.0781237	0.0198378	0.0099753
43.75	0.29494	0.727493	0.0339157	0.0471226	0.192095	0.0767206	0.0217764	0.00934132
43.8	0.296242	0.72565	0.0331184	0.0491063	0.191464	0.077094	0.0217092	0.00929728
43.85	0.2853	0.727976	0.0305753	0.0520141	0.191943	0.075069	0.0219115	0.0108575
43.9	0.278842	0.726577	0.0312185	0.0561367	0.191031	0.073072	0.0214102	0.010187
43.95	0.279765	0.729778	0.0275899	0.0521333	0.192565	0.0733934	0.0222762	0.00948527
44	0.277918	0.729472	0.0280551	0.0487738	0.192833	0.0733641	0.0225288	0.0106261
44.05	0.283516	0.720561	0.0329121	0.047608	0.189994	0.0740717	0.0211127	0.00967187
44.1	0.296174	0.716456	0.0356855	0.0437661	0.189515	0.0782213	0.0219067	0.0122573
44.15	0.290358	0.706113	0.0334799	0.0466394	0.185808	0.0765341	0.0198795	0.011406
44.2	0.287584	0.709516	0.0371849	0.0482293	0.186823	0.075216	0.0204515	0.010592
44.25	0.294733	0.707639	0.0428166	0.0492253	0.186121	0.0767993	0.0200997	0.0111063
44.3	0.286804	0.71325	0.04024	0.0453937	0.188498	0.0752953	0.0216365	0.0117451
44.35	0.278953	0.71433	0.0345089	0.0449564	0.188581	0.0732068	0.0210976	0.0106578
44.4	0.285611	0.715356	0.0355145	0.046968	0.188646	0.0747265	0.0209209	0.010465
44.45	0.288811	0.713571	0.0404098	0.0473514	0.188161	0.0753815	0.0209372	0.0113877
44.5	0.28482	0.714096	0.0350256	0.0488167	0.188475	0.0745485	0.0215712	0.0108851
44.55	0.286736	0.714334	0.0363054	0.0542445	0.188071	0.0748918	0.0214543	0.0109671
44.6	0.284805	0.711799	0.0375155	0.0574451	0.187035	0.0738697	0.0212365	0.00975598
44.65	0.282913	0.714128	0.0400961	0.0535051	0.188798	0.0735527	0.0229845	0.0107198
44.7	0.273871	0.71453	0.0359847	0.0547689	0.188567	0.0715494	0.0224762	0.0105989
44.75	0.275412	0.711753	0.0334556	0.0553712	0.187878	0.071911	0.0226362	0.00976683
44.8	0.276647	0.705361	0.0331954	0.0581719	0.185421	0.072423	0.0214565	0.0100752
44.85	0.279147	0.705368	0.0314726	0.0562216	0.185828	0.0732034	0.0219214	0.0100059
44.9	0.275558	0.705558	0.0291572	0.0568385	0.185697	0.0725722	0.0216286	0.0102387
44.95	0.276763	0.702174	0.0298978	0.0564227	0.185069	0.0726492	0.0220444	0.00971961
45	0.286767	0.70428	0.0375593	0.0559501	0.18563	0.0753222	0.0219622	0.0116163
45.05	0.278802	0.695933	0.0375438	0.0577321	0.182616	0.0726662	0.0204755	0.0103138
45.1	0.276206	0.698633	0.0457983	0.0548748	0.183719	0.0714103	0.0207893	0.0110265
45.15	0.282705	0.69488	0.0458317	0.0559672	0.182403	0.0729461	0.0202196	0.0108561
45.2	0.287332	0.693958	0.051075	0.0513202	0.182394	0.0738631	0.0198547	0.0117221
45.25	0.284945	0.688442	0.0505777	0.0505139	0.180723	0.0728058	0.0191373	0.0107409
45.3	0.289098	0.689423	0.0535675	0.0516909	0.180949	0.0737674	0.0192709	0.0109995
45.35	0.287053	0.689788	0.0479066	0.0525079	0.1812	0.073432	0.0197876	0.0100459
45.4	0.288121	0.688984	0.0450933	0.0539011	0.18124	0.0745375	0.0205939	0.0112731
45.45	0.282621	0.685437	0.0402764	0.0566897	0.179615	0.0726829	0.0195843	0.00895597
45.5	0.279135	0.686396	0.041189	0.0539741	0.180139	0.0719271	0.0196224	0.00957744
45.55	0.279653	0.685968	0.0384224	0.0506745	0.180372	0.0725278	0.0197553	0.0100849
45.6	0.279639	0.683452	0.0399103	0.0532183	0.179165	0.0721495	0.018956	0.00949736
45.65	0.278874	0.681594	0.0396231	0.0540366	0.177906	0.0721083	0.0173064	0.00981026
45.7	0.276175	0.684605	0.0399877	0.0536071	0.179158	0.0711403	0.0183392	0.00922477
45.75	0.274504	0.693533	0.0400057	0.0515907	0.182371	0.070995	0.0200243	0.00987579
45.8	0.276689	0.689959	0.0398719	0.0550221	0.180779	0.0717252	0.0191759	0.0103219
45.85	0.27293	0.687429	0.0388171	0.0559267	0.179866	0.0706771	0.0187877	0.00974035
45.9	0.276651	0.691366	0.0446203	0.0536495	0.181663	0.071776	0.02008	0.0113565
45.95	0.273148	0.68662	0.0490149	0.0557332	0.179933	0.0700782	0.0193881	0.0108108
46	0.27376	0.680239	0.0481009	0.0553191	0.178078	0.0703301	0.0188616	0.0106573
46.05	0.268649	0.67879	0.0456962	0.0550485	0.177678	0.0690338	0.0187718	0.010127
46.1	0.273344	0.677465	0.0458715	0.0535723	0.177449	0.0705157	0.0186925	0.0108145
46.15	0.263196	0.679483	0.0397624	0.0529932	0.178228	0.0679318	0.0191352	0.00945505
46.2	0.269976	0.674383	0.0383202	0.0528952	0.176616	0.0702747	0.0184853	0.0104644
46.25	0.266155	0.676336	0.0359501	0.0532421	0.176999	0.0690118	0.0182246	0.00934363
46.3	0.26561	0.66925	0.0428336	0.0582005	0.17426	0.0684044	0.0173061	0.00997001
46.35	0.269006	0.672567	0.0417541	0.0543191	0.175892	0.0700764	0.0181371	0.0115864
46.4	0.279527	0.666222	0.0459278	0.0545697	0.173845	0.0719409	0.0172503	0.0106947
46.45	0.269284	0.664658	0.043116	0.0582965	0.172742	0.0693611	0.0164634	0.0102737
46.5	0.272904	0.665956	0.0468816	0.0566654	0.1737	0.0701759	0.017528	0.011206
46.55	0.272218	0.671564	0.0471483	0.056178	0.175723	0.0694094	0.0187114	0.009848
46.6	0.276072	0.667066	0.0538175	0.0562736	0.174137	0.070564	0.0178201	0.0118595
46.65	0.276228	0.668183	0.0553075	0.0548042	0.174768	0.0705059	0.018243	0.0118489
46.7	0.281742	0.668901	0.0598035	0.057868	0.174773	0.0718717	0.0185494	0.0128363
46.75	0.272623	0.666994	0.0573035	0.0568082	0.174147	0.0694907	0.0179978	0.0120418
46.8	0.27274	0.6649	0.056457	0.0566922	0.173482	0.0696763	0.0176824	0.0122822
46.85	0.26813	0.667464	0.0478703	0.0572815	0.174382	0.0690863	0.0183075	0.0114434
46.9	0.256424	0.670331	0.0426223	0.0603832	0.174569	0.0666797	0.017884	0.0116927
46.95	0.252343	0.668208	0.0394248	0.0608098	0.173939	0.0659458	0.0178101	0.0116444
47	0.24667	0.672768	0.0392507	0.0594097	0.17578	0.0640895	0.0188651	0.0106636
47.05	0.24479	0.667067	0.037835	0.0625527	0.173515	0.0635565	0.0180032	0.0100498
47.1	0.245437	0.664983	0.0412326	0.0601784	0.173657	0.064122	0.0187992	0.0117559
47.15	0.244966	0.663649	0.0474069	0.0585937	0.173992	0.0631827	0.0198422	0.0113357
47.2	0.243672	0.658283	0.0492503	0.0563655	0.172472	0.0631319	0.0190821	0.012319
47.25	0.242133	0.648403	0.049299	0.0586248	0.168963	0.0628091	0.017539	0.0124522
47.3	0.243582	0.644705	0.0451627	0.0569438	0.168105	0.0632909	0.0172978	0.0118799
47.35	0.24935	0.644578	0.0435697	0.057511	0.167616	0.0650142	0.016477	0.0120807
47.4	0.24628	0.642995	0.0387478	0.0561586	0.167375	0.0636391	0.0164713	0.00975504
47.45	0.254591	0.641738	0.0401584	0.0568454	0.167215	0.0660957	0.0170945	0.0108179
47.5	0.256609	0.643285	0.0397738	0.0548848	0.167891	0.0664254	0.0172478	0.0102162
47.55	0.254427	0.638259	0.0428424	0.0571331	0.166085	0.0658221	0.016695	0.0108935
47.6	0.257013	0.639276	0.0453719	0.0581059	0.166656	0.0660165	0.0176568	0.0102723
47.65	0.260164	0.634672	0.0482339	0.0593423	0.164882	0.0668721	0.0167406	0.0109088
47.7	0.254164	0.641987	0.0433774	0.0570649	0.167433	0.0654667	0.0175618	0.00986724
47.75	0.259598	0.640491	0.0457442	0.0570391	0.167216	0.0670568	0.0179614	0.010769
47.8	0.263204	0.640037	0.045704	0.058778	0.16683	0.0675749	0.0178037	0.00972528
47.85	0.255734	0.637451	0.0399535	0.056473	0.166166	0.066041	0.0172544	0.00947635
47.9	0.254301	0.637488	0.0416284	0.0564277	0.166549	0.0653781	0.018086	0.00917153
47.95	0.256903	0.627634	0.0416538	0.0580686	0.163224	0.0659307	0.0168526	0.0089658
48	0.260779	0.631213	0.0417309	0.0584542	0.164498	0.0669387	0.0177045	0.00911581
48.05	0.255625	0.633132	0.0454668	0.0575082	0.165677	0.0659541	0.0188799	0.010927
48.1	0.258852	0.625747	0.0511523	0.0630662	0.162797	0.0664584	0.0183295	0.0115588
48.15	0.258687	0.626618	0.0528943	0.0595482	0.163355	0.0656051	0.0180579	0.0106614
48.2	0.257426	0.630558	0.0540955	0.0554803	0.164873	0.0657402	0.0180968	0.0120483
48.25	0.250794	0.625144	0.0526362	0.056828	0.162931	0.0638187	0.01721	0.0112424
48.3	0.255353	0.622046	0.0467442	0.055037	0.161955	0.0656629	0.0163876	0.0110774
48.35	0.258302	0.619266	0.0480721	0.0560714	0.161395	0.065962	0.0169653	0.0102783
48.4	0.253905	0.615394	0.0481563	0.0571317	0.160174	0.0652948	0.016746	0.0111869
48.45	0.25534	0.614435	0.0493532	0.0566282	0.16021	0.0653167	0.0171987	0.0106232
48.5	0.254703	0.613618	0.0503421	0.0574163	0.159787	0.0651895	0.0169754	0.0109758
48.55	0.250874	0.616448	0.0500658	0.0565609	0.161134	0.0640094	0.018086	0.0104788
48.6	0.249976	0.617033	0.0499393	0.0579572	0.160743	0.0639004	0.0173214	0.0108783
48.65	0.249824	0.616996	0.0481859	0.0559927	0.161073	0.064026	0.0175529	0.0108343
48.7	0.259116	0.612836	0.0521298	0.0597142	0.159356	0.0661641	0.0171683	0.0112694
48.75	0.264009	0.612327	0.0525216	0.0580539	0.159362	0.0674147	0.0169965	0.011351
48.8	0.260156	0.610722	0.0578076	0.0574599	0.15882	0.0656948	0.0165111	0.0113871
48.85	0.251323	0.60691	0.0531853	0.0597283	0.157354	0.0642191	0.0161091	0.0116164
48.9	0.25058	0.610149	0.0558199	0.059671	0.158729	0.0637358	0.0171992	0.0117425
48.95	0.237797	0.609897	0.0536169	0.0615825	0.158648	0.0608243	0.0177123	0.0120655
49	0.234389	0.610252	0.0550251	0.0624441	0.158936	0.0596432	0.0183319	0.0118852
49.05	0.228886	0.604442	0.0502019	0.0638931	0.157114	0.0582445	0.018141	0.0106249
49.1	0.241014	0.601214	0.0534351	0.0633826	0.156051	0.0613474	0.01756	0.0113622
49.15	0.236379	0.596554	0.0526164	0.0612309	0.155036	0.0601281	0.0172874	0.0111279
49.2	0.242085	0.595094	0.0559994	0.0584091	0.154728	0.0615616	0.0166376	0.011684
49.25	0.238594	0.592185	0.0566764	0.0564803	0.153889	0.0603983	0.0159343	0.011546
49.3	0.245735	0.593979	0.0607055	0.0551777	0.154572	0.0620673	0.0160419	0.012292
49.35	0.242142	0.59056	0.0605782	0.0554502	0.153508	0.0612905	0.015758	0.0126332
49.4	0.240476	0.59455	0.0612512	0.0560624	0.154264	0.0607194	0.0153407	0.0124956
49.45	0.23824	0.599139	0.0594457	0.0560175	0.156014	0.0600751	0.0165553	0.0121081
49.5	0.230986	0.595387	0.0541987	0.0623957	0.154132	0.0587827	0.0164694	0.0118503
49.55	0.221825	0.598197	0.0493856	0.0589598	0.155656	0.0572186	0.0171185	0.0122552
49.6	0.217229	0.597175	0.0461288	0.0599057	0.155215	0.0562789	0.0170007	0.0117837
49.65	0.222496	0.598046	0.0466631	0.0600589	0.155781	0.0580364	0.0177594	0.012663
49.7	0.22615	0.591855	0.046999	0.0593792	0.15369	0.0588429	0.016608	0.0124276
49.75	0.229489	0.591994	0.0524439	0.0586956	0.153947	0.0588675	0.0168563	0.0121025
49.8	0.24346	0.588369	0.0569211	0.0602598	0.15254	0.061776	0.0163094	0.0119042
49.85	0.248697	0.590754	0.0587486	0.0578235	0.15366	0.0628345	0.0166194	0.0119493
49.9	0.245823	0.589628	0.0534307	0.0581424	0.153251	0.0621079	0.0164206	0.0106153
49.95	0.245657	0.587179	0.0535544	0.0576811	0.152735	0.0621821	0.0165649	0.0108622
50	0.241847	0.580749	0.0490818	0.0554768	0.150952	0.0613773	0.0157469	0.00990745
50.05	0.230836	0.576478	0.045801	0.0594511	0.149077	0.0587823	0.0152501	0.00970154
50.1	0.232754	0.575879	0.0475376	0.0592791	0.149268	0.0594247	0.0159965	0.0105574
50.15	0.239081	0.578901	0.0514811	0.0561834	0.150813	0.0607645	0.0166793	0.011026
50.2	0.238408	0.576464	0.0518835	0.0592715	0.149922	0.0605558	0.0169839	0.0110807
50.25	0.238667	0.573981	0.0569357	0.0601843	0.14922	0.0604238	0.0171099	0.0121334
50.3	0.240763	0.569255	0.063552	0.0602862	0.148049	0.0604274	0.0172591	0.0128951
50.35	0.233822	0.569558	0.0601748	0.0553919	0.14881	0.0592286	0.017305	0.0130695
50.4	0.227094	0.561655	0.0618008	0.0568442	0.145957	0.0576592	0.0160748	0.013791
50.45	0.221925	0.556674	0.058925	0.0591856	0.144178	0.056968	0.0157767	0.0143509
50.5	0.217823	0.556814	0.0570943	0.0594643	0.14419	0.0553264	0.0158061	0.0129693
50.55	0.221019	0.562855	0.0561893	0.0568626	0.146281	0.0567351	0.0160512	0.013771
50.6	0.225148	0.563273	0.0599168	0.0586942	0.145938	0.057422	0.0156304	0.0139659
50.65	0.221685	0.560893	0.0580354	0.0583241	0.145306	0.0565249	0.0154921	0.0136167
50.7	0.225042	0.5641	0.0550763	0.0593603	0.145962	0.0571318	0.0153791	0.0121272
50.75	0.222854	0.564057	0.0537775	0.0591822	0.145984	0.0566132	0.0153696	0.0118716
50.8	0.226043	0.559731	0.0521071	0.0603521	0.144511	0.0575406	0.0151338	0.011423
50.85	0.228421	0.557975	0.0505466	0.0577966	0.144632	0.058442	0.0155428	0.0114616
50.9	0.230648	0.554978	0.053101	0.0587386	0.143746	0.0587684	0.0155796	0.0115352
50.95	0.227863	0.548389	0.0585756	0.0570709	0.142028	0.058195	0.0150666	0.0133376
51	0.22864	0.550248	0.0616156	0.0548336	0.142971	0.0577648	0.0153954	0.0130885
51.05	0.226094	0.547774	0.0613681	0.0597282	0.141664	0.0572878	0.0154736	0.0132477
51.1	0.220022	0.555136	0.0598054	0.0582366	0.144312	0.0558331	0.0164546	0.0130696
51.15	0.218581	0.552658	0.0530212	0.0595406	0.143238	0.0558136	0.0160178	0.0119407
51.2	0.220513	0.550477	0.051105	0.0636491	0.142232	0.0561681	0.0164595	0.0111352
51.25	0.221778	0.54939	0.0488701	0.0618829	0.142137	0.0567887	0.0162941	0.0109057
51.3	0.218481	0.549957	0.048593	0.0581604	0.142873	0.0555518	0.0163294	0.0104
51.35	0.22358	0.545913	0.0461419	0.0617782	0.141156	0.0579347	0.0161871	0.0117942
51.4	0.224259	0.547978	0.0502342	0.0606778	0.142035	0.0571357	0.0165016	0.0108637
51.45	0.221409	0.548184	0.0506556	0.0582785	0.141762	0.0567413	0.0152088	0.0116119
51.5	0.22228	0.548125	0.0525791	0.0610519	0.141308	0.0569028	0.0152332	0.0120813
51.55	0.221266	0.553695	0.0524675	0.0623496	0.143022	0.0561863	0.0161126	0.0110927
51.6	0.230736	0.551339	0.0571401	0.0598905	0.14232	0.0580867	0.0151169	0.0114864
51.65	0.229102	0.55242	0.0586388	0.0599815	0.142567	0.0579709	0.0149812	0.0125401
51.7	0.236488	0.549848	0.062114	0.0597748	0.142006	0.059765	0.0151717	0.0133479
51.75	0.231288	0.544756	0.0632834	0.0601685	0.140404	0.0581992	0.0148231	0.0132776
51.8	0.222765	0.541144	0.0613164	0.0578346	0.13932	0.0558532	0.0137166	0.0127419
51.85	0.21968	0.542728	0.0589072	0.0545142	0.140405	0.0554522	0.0141026	0.0127217
51.9	0.226289	0.538084	0.0541734	0.0553805	0.138957	0.0577464	0.0139187	0.0123186
51.95	0.22198	0.53771	0.0494014	0.055768	0.138792	0.056958	0.0139092	0.011836
52	0.228359	0.541072	0.0456079	0.054151	0.139912	0.0589619	0.0138716	0.0114637
52.05	0.236108	0.535553	0.0489383	0.0555373	0.138176	0.060287	0.0137458	0.0107609
52.1	0.23956	0.539345	0.0505455	0.0528421	0.139568	0.0607639	0.0137601	0.010202
52.15	0.247085	0.535807	0.0531439	0.0560546	0.138171	0.0634741	0.0137613	0.0122856
52.2	0.247512	0.535824	0.0543704	0.0547659	0.138541	0.0624917	0.0140362	0.0102815
52.25	0.245882	0.530208	0.0587648	0.0555977	0.137003	0.0616457	0.0141687	0.0109632
52.3	0.243458	0.529221	0.0599042	0.0563404	0.13645	0.0610911	0.01376	0.011667
52.35	0.232415	0.525745	0.0596815	0.0587613	0.135355	0.0582795	0.0142277	0.0117704
52.4	0.230438	0.527652	0.0602993	0.0585786	0.13578	0.0577273	0.0140116	0.0120079
52.45	0.22369	0.528365	0.057802	0.0584718	0.136508	0.0566119	0.0150214	0.0124724
52.5	0.223483	0.528874	0.0567201	0.0628425	0.136066	0.0564075	0.0154217	0.0117051
52.55	0.225134	0.533527	0.0542856	0.059752	0.137905	0.0574343	0.0155437	0.0118802
52.6	0.228571	0.529097	0.0565059	0.0604525	0.136233	0.0573704	0.0148295	0.0107084
52.65	0.229333	0.525716	0.0547301	0.0603747	0.135189	0.0576126	0.0144805	0.0103611
52.7	0.23397	0.525864	0.0589494	0.058058	0.135071	0.0586862	0.0134504	0.0112397
52.75	0.232174	0.525159	0.0576898	0.0562113	0.134925	0.0584947	0.0127895	0.0114539
52.8	0.232753	0.524614	0.057189	0.0579403	0.134751	0.0587288	0.013403	0.0115309
52.85	0.224295	0.524914	0.0540943	0.0594639	0.134574	0.0565092	0.0134027	0.0108611
52.9	0.222502	0.525699	0.0577727	0.0605499	0.135026	0.0555867	0.014362	0.0110603
52.95	0.225299	0.526435	0.0613075	0.0611551	0.135405	0.0561923	0.0149292	0.0119864
53	0.225961	0.523258	0.0618433	0.0610399	0.134708	0.0562472	0.0151568	0.0119048
53.05	0.227604	0.522489	0.0605288	0.0595514	0.134882	0.0569024	0.0153293	0.0116962
53.1	0.218354	0.520275	0.0598962	0.0603432	0.134161	0.0550131	0.0153229	0.0125375
53.15	0.210685	0.511959	0.0594156	0.0623298	0.13127	0.0530938	0.0147287	0.0126152
53.2	0.212583	0.512602	0.0574457	0.0572399	0.132193	0.0537104	0.014317	0.012236
53.25	0.212269	0.511948	0.0536071	0.0565608	0.132164	0.0541838	0.0143739	0.0121419
53.3	0.210376	0.512992	0.0568479	0.0555179	0.132597	0.0533587	0.0143824	0.0125045
53.35	0.213695	0.508388	0.0571599	0.05693	0.131167	0.0536569	0.0144281	0.0116564
53.4	0.216764	0.51456	0.0565386	0.0570123	0.133026	0.054545	0.0149456	0.0116532
53.45	0.212789	0.522601	0.0547012	0.0564776	0.135487	0.0538279	0.0154673	0.011654
53.5	0.212843	0.522039	0.0599354	0.0595514	0.134866	0.0533924	0.0155435	0.0124162
53.55	0.209758	0.519212	0.0550409	0.059759	0.133905	0.052949	0.0152077	0.0117487
53.6	0.217871	0.519197	0.057361	0.0574624	0.13427	0.0547227	0.0151414	0.0115299
53.65	0.215924	0.51604	0.0515753	0.0573549	0.13337	0.054692	0.0149672	0.010636
53.7	0.219423	0.513372	0.0505713	0.0573584	0.132611	0.0554885	0.0149015	0.00995733
53.75	0.219832	0.50708	0.0480959	0.0564101	0.130761	0.0560583	0.0142274	0.00998634
53.8	0.222375	0.50358	0.0517244	0.0554748	0.129711	0.0558082	0.0136589	0.0092454
53.85	0.219775	0.505306	0.0505441	0.0540334	0.130399	0.0555863	0.0136442	0.00986917
53.9	0.21988	0.501754	0.0569398	0.0526162	0.129437	0.055061	0.0131007	0.0108389
53.95	0.219772	0.493366	0.0596199	0.054023	0.126637	0.0554638	0.0122976	0.0123984
54	0.221007	0.502929	0.0601134	0.0561888	0.12915	0.0551835	0.0131237	0.0115811
54.05	0.216196	0.505408	0.0632219	0.0586193	0.129783	0.0541581	0.0139747	0.0127825
54.1	0.215341	0.506611	0.065263	0.0578851	0.130253	0.0536903	0.0140048	0.0131304
54.15	0.2091	0.506423	0.0597062	0.05816	0.130139	0.0527116	0.0139887	0.0127928
54.2	0.206468	0.507145	0.0628125	0.0586311	0.130248	0.0518536	0.0140143	0.0135372
54.25	0.193216	0.498507	0.0618685	0.0601054	0.127875	0.0478526	0.0143455	0.0129388
54.3	0.192599	0.491902	0.0618035	0.0566806	0.126601	0.0482045	0.0139039	0.0138301
54.35	0.192621	0.493477	0.0637926	0.0556309	0.127225	0.0482951	0.0139186	0.0143785
54.4	0.197892	0.489411	0.070669	0.0576371	0.125635	0.0490819	0.0136909	0.0151628
54.45	0.201086	0.486197	0.0690565	0.0577114	0.124882	0.0501415	0.0138627	0.0150797
54.5	0.204913	0.483321	0.0724148	0.0551596	0.12419	0.0502729	0.013065	0.0145931
54.55	0.210217	0.489293	0.0731527	0.0528983	0.125963	0.0521392	0.0127434	0.0153948
54.6	0.212346	0.483691	0.0652098	0.0546741	0.12429	0.0530439	0.0129816	0.0136261
54.65	0.214933	0.486864	0.0638108	0.0549754	0.125491	0.0531961	0.0137707	0.0125475
54.7	0.217204	0.484885	0.0644287	0.0572633	0.124482	0.0542281	0.0136767	0.0133063
54.75	0.211037	0.485218	0.0606522	0.0555794	0.124873	0.0529436	0.0136422	0.0128584
54.8	0.204421	0.483944	0.0545739	0.0546049	0.124747	0.0512396	0.0136853	0.0113177
54.85	0.205814	0.482087	0.0602763	0.0532973	0.124235	0.0516169	0.013231	0.0129208
54.9	0.1965	0.477191	0.0549803	0.0519061	0.12277	0.0495375	0.0123802	0.0120251
54.95	0.195121	0.476054	0.04731	0.0500024	0.122827	0.0495153	0.0124476	0.0103415
55	0.198344	0.476369	0.0466058	0.0522364	0.122739	0.0506829	0.0128669	0.0105548
55.05	0.196649	0.476065	0.0460008	0.0517237	0.122609	0.0500807	0.012613	0.00998447
55.1	0.190814	0.471529	0.0486967	0.0576783	0.120397	0.0483993	0.0128384	0.0103891
55.15	0.186578	0.476669	0.0490093	0.054375	0.122443	0.0468949	0.0128915	0.0100442
55.2	0.194387	0.480928	0.0532312	0.0521847	0.123925	0.0494675	0.0128348	0.0122428
55.25	0.19231	0.476322	0.0596561	0.0526618	0.122116	0.0482877	0.0117847	0.0131955
55.3	0.192777	0.479613	0.062754	0.0509415	0.123255	0.0479077	0.0117289	0.0132706
55.35	0.203745	0.47624	0.0598506	0.0545159	0.121637	0.0508613	0.0115644	0.0124471
55.4	0.205187	0.482843	0.0644265	0.0525329	0.124042	0.0508962	0.0121875	0.0130282
55.45	0.205305	0.483513	0.0678554	0.0535591	0.124178	0.0513447	0.0124946	0.0144852
55.5	0.202403	0.484745	0.0696875	0.0609987	0.124174	0.050099	0.0145671	0.0141606
55.55	0.208523	0.484557	0.0689104	0.0600958	0.124436	0.0516683	0.0147434	0.0140726
55.6	0.197448	0.484009	0.0665426	0.0626621	0.124263	0.0489042	0.015554	0.0140808
55.65	0.202542	0.477951	0.0678592	0.0604371	0.122836	0.0498025	0.0149934	0.0136348
55.7	0.203606	0.475757	0.067013	0.0587714	0.122456	0.0505533	0.0147341	0.0140948
55.75	0.206498	0.472146	0.0673098	0.0566118	0.121336	0.0506727	0.0137541	0.0136279
55.8	0.205177	0.469331	0.0730674	0.0594539	0.120088	0.0500899	0.0138755	0.014841
55.85	0.209216	0.472956	0.0785868	0.0567093	0.121682	0.0508581	0.0140021	0.0157669
55.9	0.208102	0.47318	0.0772003	0.0594729	0.121138	0.0506549	0.0140193	0.0155177
55.95	0.213115	0.47555	0.0770907	0.0576843	0.122178	0.0521182	0.014098	0.0155781
56	0.201162	0.473229	0.0752969	0.0556604	0.121515	0.0488464	0.0132744	0.0147812
56.05	0.200655	0.468358	0.074232	0.057741	0.120274	0.0489522	0.0140099	0.0147393
56.1	0.199371	0.465958	0.0667352	0.0532565	0.120038	0.0494737	0.0132028	0.0139669
56.15	0.19283	0.461417	0.0654278	0.0540334	0.118575	0.0480692	0.0129685	0.0143006
56.2	0.189573	0.459459	0.0652543	0.0533734	0.118034	0.0471454	0.0126736	0.0142199
56.25	0.192852	0.456731	0.0645733	0.0539939	0.11718	0.0480793	0.0126432	0.0140271
56.3	0.197025	0.456001	0.0617565	0.0537861	0.116595	0.0492343	0.0118929	0.0130897
56.35	0.199598	0.457313	0.0683187	0.0519898	0.117151	0.0495062	0.0116093	0.0141507
56.4	0.202867	0.455922	0.0688517	0.0562481	0.116285	0.0500336	0.0122862	0.0136784
56.45	0.201331	0.458379	0.0658018	0.0563722	0.117287	0.049526	0.0129305	0.0127172
56.5	0.204783	0.460838	0.0650481	0.0585064	0.118117	0.0505753	0.0139909	0.0127594
56.55	0.193241	0.461281	0.0609076	0.0570794	0.118534	0.048327	0.0139536	0.0129352
56.6	0.18942	0.460046	0.0604149	0.0578275	0.118317	0.0470466	0.0143332	0.0123611
56.65	0.189852	0.455769	0.0558107	0.059198	0.116775	0.0477998	0.0141314	0.012017
56.7	0.183013	0.455031	0.0573655	0.0556297	0.116883	0.0457624	0.0134182	0.0121079
56.75	0.182561	0.44754	0.0583616	0.0530093	0.115102	0.0461501	0.0127395	0.0129977
56.8	0.188425	0.444474	0.0643658	0.0546875	0.113906	0.0469737	0.0126436	0.013638
56.85	0.188227	0.446951	0.0624127	0.0526837	0.114778	0.0471018	0.0123523	0.0132678
56.9	0.189243	0.44333	0.069715	0.0523968	0.113585	0.0471589	0.0117861	0.0150311
56.95	0.18474	0.442874	0.067516	0.0528065	0.113494	0.0458215	0.0119368	0.0142931
57	0.179804	0.447683	0.0633073	0.0504094	0.115005	0.045006	0.0116736	0.0142117
57.05	0.177868	0.447171	0.062668	0.0501717	0.114917	0.0442526	0.0116958	0.0137094
57.1	0.17769	0.442119	0.0611587	0.053277	0.113005	0.0446548	0.0117077	0.014355
57.15	0.177372	0.443328	0.0613396	0.0527886	0.113545	0.0446586	0.0119221	0.0145079
57.2	0.176647	0.449845	0.0613615	0.0552886	0.115442	0.0441477	0.013196	0.0141325
57.25	0.175789	0.451328	0.0626153	0.0520196	0.116332	0.0436982	0.0129603	0.0141337
57.3	0.176549	0.449336	0.0633063	0.0538213	0.11546	0.0440019	0.0129129	0.0144859
57.35	0.177567	0.447783	0.0638574	0.0570838	0.11469	0.0449678	0.0134939	0.015359
57.4	0.17674	0.441968	0.0636212	0.0580027	0.112999	0.0444888	0.0135	0.0150042
57.45	0.175335	0.439558	0.0631552	0.0510402	0.112755	0.043741	0.0116755	0.0143415
57.5	0.180585	0.434636	0.065552	0.0570304	0.110917	0.0446586	0.0128945	0.0141182
57.55	0.184251	0.438836	0.0649673	0.0584253	0.11261	0.0457097	0.0142665	0.013885
57.6	0.194234	0.43642	0.0691826	0.0585113	0.111517	0.0478967	0.0136102	0.0144497
57.65	0.197534	0.446234	0.070268	0.0580141	0.114393	0.0484273	0.0140152	0.0143475
57.7	0.205096	0.440173	0.073551	0.0620966	0.11224	0.0498809	0.0146379	0.014211
57.75	0.205747	0.440471	0.0742843	0.0583893	0.112621	0.0501419	0.0136987	0.0146906
57.8	0.204298	0.440421	0.0751046	0.056269	0.1123	0.0499171	0.0124989	0.0150332
57.85	0.200011	0.440347	0.0751526	0.0578195	0.112267	0.0490015	0.0130646	0.0152576
57.9	0.198723	0.439872	0.0719935	0.0563112	0.112412	0.0491073	0.0129101	0.0148278
57.95	0.187845	0.441135	0.0682969	0.0567851	0.112647	0.0468357	0.0129717	0.0150317
58	0.189445	0.44213	0.0660023	0.0583462	0.11246	0.046434	0.012923	0.0131332
58.05	0.194043	0.439734	0.0658351	0.0570812	0.111832	0.0480922	0.0124022	0.0140332
58.1	0.189194	0.439395	0.0621532	0.0557063	0.112263	0.0468426	0.0126777	0.0132577
58.15	0.188323	0.438835	0.0633217	0.0559766	0.112071	0.0467969	0.0127127	0.0139754
58.2	0.19205	0.43244	0.0686025	0.0573654	0.110076	0.0467567	0.0126506	0.0140057
58.25	0.190946	0.434504	0.0701346	0.0550402	0.11103	0.0473674	0.0124698	0.0156323
58.3	0.186426	0.428658	0.0712323	0.0587606	0.108852	0.0452732	0.0129128	0.0147252
58.35	0.197098	0.433034	0.0722619	0.0566893	0.110305	0.0483215	0.0126742	0.015065
58.4	0.194408	0.431668	0.0730316	0.0565502	0.109896	0.0477383	0.012565	0.015321
58.45	0.193892	0.434949	0.0738677	0.0591002	0.110562	0.0472313	0.0133025	0.0150885
58.5	0.187805	0.439679	0.0708194	0.0591714	0.112174	0.0457833	0.0138645	0.0147205
58.55	0.186132	0.437004	0.0696491	0.0611388	0.110982	0.0458294	0.0139391	0.0150226
58.6	0.183953	0.435242	0.072817	0.0548138	0.111119	0.0447147	0.0124191	0.0151806
58.65	0.190373	0.428591	0.072274	0.0549723	0.108981	0.0466305	0.0118121	0.0154826
58.7	0.189836	0.425804	0.0694289	0.0511589	0.108559	0.0465639	0.0108314	0.0147622
58.75	0.194884	0.421998	0.0747522	0.047927	0.107748	0.0474136	0.0098623	0.0155136
58.8	0.196023	0.41871	0.073673	0.0488725	0.106627	0.0476965	0.00970386	0.0150068
58.85	0.189729	0.418745	0.0737476	0.0509646	0.106538	0.0460869	0.0104353	0.0151043
58.9	0.189942	0.416954	0.0772025	0.0529131	0.105698	0.0463578	0.0106104	0.0160746
58.95	0.184218	0.412813	0.0793811	0.0527758	0.104824	0.0449601	0.0109027	0.0166053
59	0.180885	0.410472	0.0726816	0.0549148	0.104207	0.0443211	0.0117366	0.0151836
59.05	0.176714	0.412375	0.0681527	0.0542796	0.105007	0.0434201	0.0119894	0.0143637
59.1	0.177506	0.415479	0.0671253	0.0557094	0.105848	0.0434685	0.0125894	0.0139881
59.15	0.177661	0.41449	0.0626511	0.0568818	0.105551	0.0441587	0.0129895	0.013527
59.2	0.181754	0.414786	0.0647124	0.0587987	0.105309	0.0449143	0.0132941	0.0139085
59.25	0.178546	0.418869	0.0710821	0.0557438	0.106649	0.0434045	0.0125616	0.014729
59.3	0.181147	0.416818	0.0759118	0.0601402	0.105433	0.0437737	0.0133199	0.015569
59.35	0.182193	0.416903	0.0739752	0.054999	0.105841	0.0448198	0.0118296	0.0159963
59.4	0.180534	0.413183	0.0754886	0.0562674	0.104394	0.0441156	0.0116231	0.0162111
59.45	0.177091	0.413943	0.0721856	0.054076	0.10479	0.0431258	0.0109949	0.0153685
59.5	0.174555	0.415045	0.0696749	0.0563871	0.104852	0.0425768	0.0116494	0.014902
59.55	0.17571	0.414351	0.0671329	0.0522655	0.105115	0.0431564	0.0105742	0.014577
59.6	0.176094	0.408294	0.0705778	0.0530232	0.103263	0.0425287	0.0104713	0.0145896
59.65	0.179968	0.409218	0.0718471	0.0506723	0.103993	0.0436915	0.0103116	0.0150495
59.7	0.177865	0.41453	0.0733559	0.0554628	0.105065	0.0429947	0.0118508	0.015181
59.75	0.184674	0.40944	0.0757032	0.0534543	0.103684	0.0445096	0.0109175	0.015505
59.8	0.185644	0.412085	0.0786473	0.0540705	0.104575	0.0443873	0.0115489	0.0158601
59.85	0.181757	0.407999	0.0725503	0.0557778	0.103401	0.0441719	0.0120562	0.0150263
59.9	0.178511	0.407465	0.0721935	0.0557949	0.10328	0.0431999	0.0120964	0.0147834
59.95	0.18058	0.400217	0.0718621	0.0500656	0.101693	0.0437066	0.0102254	0.0145149
60	0.177638	0.401206	0.0723439	0.0525263	0.101977	0.0433033	0.0113405	0.0148802
60.05	0.172896	0.402546	0.0734092	0.0518008	0.102483	0.0420111	0.0113263	0.0153116
60.1	0.180115	0.403257	0.0801586	0.0529016	0.102395	0.0435614	0.0113652	0.0168011
60.15	0.178743	0.406272	0.0785188	0.0491853	0.103796	0.04285	0.0109309	0.0159235
60.2	0.18256	0.4049	0.0785828	0.0512281	0.103131	0.0442939	0.0112052	0.0163939
60.25	0.185863	0.403312	0.0776797	0.0460544	0.103116	0.045107	0.00990579	0.0160221
60.3	0.185225	0.385933	0.0784217	0.0519159	0.0972142	0.0448693	0.00990863	0.0160558
60.35	0.180434	0.390736	0.0734044	0.0466358	0.0997711	0.043964	0.00995125	0.0152707
60.4	0.183515	0.390765	0.0732061	0.0506319	0.0995298	0.0446215	0.0110607	0.0148682
60.45	0.186975	0.389923	0.0721043	0.0514483	0.09905	0.0455261	0.0109614	0.0143442
60.5	0.179851	0.392482	0.0696371	0.0514785	0.100381	0.0436998	0.0119274	0.0137893
60.55	0.180327	0.391491	0.0657548	0.0521653	0.0999482	0.0439104	0.0119121	0.0128247
60.6	0.188608	0.388341	0.0672006	0.0516349	0.0986061	0.0464943	0.0109691	0.0134399
60.65	0.180601	0.385287	0.0696654	0.0482075	0.0980858	0.0437747	0.0100135	0.0136971
60.7	0.173169	0.378473	0.0711032	0.049371	0.0963425	0.0418943	0.0104755	0.0145549
60.75	0.179329	0.378922	0.075198	0.0465588	0.0964215	0.0433844	0.00939176	0.0157066
60.8	0.179366	0.375134	0.0765715	0.0478522	0.0951916	0.0430797	0.00951715	0.0158025
60.85	0.171092	0.37574	0.0743746	0.0460397	0.0957383	0.0412732	0.0095182	0.0159507
60.9	0.174506	0.372261	0.0739719	0.0467166	0.0946577	0.0422273	0.00941923	0.0157825
60.95	0.177453	0.37958	0.0746958	0.0446351	0.0969368	0.0433705	0.00939543	0.016305
61	0.174571	0.377666	0.0728777	0.0466023	0.0961041	0.0426178	0.00957635	0.0158176
61.05	0.174389	0.382869	0.0754511	0.0441306	0.0977335	0.0424359	0.00911664	0.0163253
61.1	0.177515	0.382312	0.0740972	0.0459342	0.0971117	0.0433978	0.00893242	0.0160376
61.15	0.173843	0.388782	0.0758141	0.0467494	0.098826	0.0419367	0.00929888	0.016082
61.2	0.175715	0.392792	0.0760684	0.045557	0.100132	0.0426704	0.00929448	0.0162924
61.25	0.168363	0.390261	0.0734317	0.0459954	0.0992655	0.0408683	0.0090888	0.0157973
61.3	0.170409	0.38571	0.0730569	0.0481924	0.0976921	0.0415742	0.00937505	0.0158519
61.35	0.17799	0.387248	0.0801397	0.0473999	0.0982054	0.0427955	0.00923613	0.0168126
61.4	0.179589	0.389287	0.0766553	0.0424286	0.0993906	0.0433838	0.00843029	0.015871
61.45	0.181608	0.377319	0.0779517	0.0481369	0.0950388	0.0438333	0.00847605	0.0162163
61.5	0.186708	0.380731	0.0796467	0.04559	0.0962988	0.0448348	0.00793522	0.0161076
61.55	0.184357	0.383058	0.080526	0.0423238	0.0975194	0.0439014	0.00779491	0.0160659
61.6	0.185216	0.381234	0.0802633	0.0467932	0.0966626	0.0444637	0.00908606	0.0160711
61.65	0.184491	0.381737	0.0829931	0.0451189	0.0971183	0.0441285	0.00899633	0.016733
61.7	0.188329	0.378903	0.0807762	0.0467232	0.0961045	0.0451893	0.00918067	0.0161199
61.75	0.180312	0.377227	0.0791818	0.0461803	0.0957218	0.0432323	0.00905259	0.0160657
61.8	0.181412	0.38061	0.0801634	0.0456468	0.0965323	0.0438073	0.00863746	0.0166747
61.85	0.177456	0.377825	0.079094	0.0462024	0.0955473	0.0428966	0.00835671	0.0168118
61.9	0.172743	0.380176	0.0790654	0.0490445	0.095986	0.0415349	0.00939997	0.0166858
61.95	0.166391	0.382319	0.0801675	0.047427	0.0968653	0.0395642	0.00923976	0.0168257
62	0.177837	0.383097	0.0848764	0.047839	0.0970841	0.0425626	0.00946744	0.0179322
62.05	0.174811	0.380184	0.0837784	0.0482732	0.0962822	0.0416293	0.00960162	0.0175238
62.1	0.174237	0.376279	0.0839711	0.0468551	0.095294	0.0414314	0.00900074	0.0175433
62.15	0.1721	0.375256	0.0812228	0.0482924	0.095043	0.0410694	0.00970498	0.0172762
62.2	0.172049	0.37423	0.0820179	0.0496496	0.0946937	0.0412523	0.0101796	0.017555
62.25	0.172662	0.372436	0.0781512	0.0482996	0.0944983	0.0417593	0.0100629	0.0168422
62.3	0.167899	0.37251	0.0743138	0.0524167	0.0945383	0.0406668	0.0117633	0.0161054
62.35	0.170358	0.376215	0.0759352	0.0517071	0.0959357	0.0411716	0.0120661	0.0162786
62.4	0.178204	0.370591	0.0792639	0.051204	0.0939695	0.0429648	0.0111734	0.0165549
62.45	0.17498	0.367828	0.077222	0.0494713	0.0933684	0.0423546	0.0106502	0.0163929
62.5	0.170874	0.369663	0.0765451	0.0523367	0.0937146	0.041681	0.0115737	0.0167384
62.55	0.174001	0.367275	0.0806692	0.0487156	0.0929616	0.0417045	0.00987315	0.016839
62.6	0.173142	0.364153	0.0797164	0.0486902	0.0918408	0.0415162	0.00937421	0.0166424
62.65	0.163759	0.361788	0.0762943	0.0473428	0.0912375	0.0397627	0.00878378	0.0167268
62.7	0.164035	0.362752	0.0745445	0.0524894	0.0912651	0.0395694	0.0108437	0.0158212
62.75	0.170675	0.364393	0.0780059	0.0440583	0.0927453	0.0408279	0.00890289	0.016289
62.8	0.171743	0.361367	0.0770471	0.0465504	0.0916015	0.041704	0.00927816	0.0167011
62.85	0.171438	0.359297	0.0773485	0.0483707	0.090754	0.0412777	0.00955231	0.0164959
62.9	0.180956	0.367777	0.0800429	0.0471271	0.093615	0.0433775	0.0101311	0.0166062
62.95	0.174782	0.362854	0.0783276	0.0476811	0.0914592	0.0419315	0.00881166	0.0165964
63	0.170801	0.363739	0.0776868	0.0481133	0.091658	0.0411423	0.00895273	0.0166235
63.05	0.168488	0.367614	0.0712312	0.0460906	0.0929909	0.0412205	0.00858465	0.0157618
63.1	0.164787	0.369107	0.0696932	0.0497616	0.0930605	0.0404171	0.00971144	0.0155957
63.15	0.16092	0.360706	0.0713779	0.0502628	0.0904236	0.0394183	0.00924594	0.0161132
63.2	0.169952	0.359105	0.0764022	0.0486356	0.0903268	0.0412	0.00903669	0.0167156
63.25	0.168825	0.362985	0.0741115	0.0478099	0.0916987	0.0409011	0.00926656	0.0163255
63.3	0.171458	0.361599	0.0771084	0.0467906	0.091535	0.0411465	0.00914964	0.0167988
63.35	0.173318	0.355227	0.074914	0.0477277	0.0897484	0.0420703	0.00931974	0.0164393
63.4	0.175543	0.356336	0.073703	0.0492684	0.0899016	0.0422279	0.00978656	0.0156927
63.45	0.176859	0.357282	0.0701631	0.0489735	0.0900303	0.0428549	0.00945444	0.0149867
63.5	0.180315	0.354416	0.0732515	0.0504531	0.0888158	0.0438435	0.00939445	0.0156295
63.55	0.181263	0.359135	0.0779853	0.0467226	0.0907334	0.0437101	0.00878743	0.0162457
63.6	0.177841	0.35512	0.0767102	0.0508421	0.0886965	0.0428811	0.00908893	0.0161711
63.65	0.174356	0.356999	0.0774952	0.0468111	0.0897115	0.0420445	0.00788611	0.0164591
63.7	0.176357	0.360479	0.0787699	0.0486526	0.0905974	0.0424159	0.00884072	0.0164037
63.75	0.175672	0.358205	0.0787211	0.0493194	0.0898004	0.0421857	0.00886766	0.016363
63.8	0.168348	0.359951	0.0737763	0.0482304	0.0904425	0.040328	0.00860275	0.0153147
63.85	0.169046	0.363015	0.0762613	0.0446868	0.0918721	0.0404574	0.0080223	0.0157879
63.9	0.169094	0.364729	0.0749216	0.0475132	0.0921349	0.0407355	0.00905924	0.0158381
63.95	0.167872	0.364959	0.0774506	0.0473925	0.0921436	0.0404593	0.00890425	0.0168425
64	0.170753	0.363493	0.0773961	0.0480189	0.0916823	0.0409373	0.00902113	0.0166828
64.05	0.174346	0.363953	0.0812757	0.0473757	0.091819	0.0418268	0.0087694	0.0175022
64.1	0.17313	0.362095	0.0789716	0.0469745	0.0913237	0.0416065	0.00861569	0.017153
64.15	0.169286	0.357851	0.081004	0.0501583	0.0896737	0.0401247	0.00923622	0.0171062
64.2	0.164616	0.354288	0.074877	0.0451853	0.0893152	0.0396419	0.00778335	0.0162058
64.25	0.16341	0.353389	0.0766409	0.0467672	0.0888058	0.0392688	0.00808737	0.0165564
64.3	0.169489	0.359148	0.0763963	0.0441755	0.0910693	0.0405629	0.00836006	0.0160996
64.35	0.175689	0.356613	0.0819713	0.0469137	0.0899863	0.0418297	0.00886559	0.0171025
64.4	0.175834	0.353785	0.0791658	0.0446023	0.0893902	0.0421099	0.00801362	0.016848
64.45	0.173981	0.358022	0.0796276	0.0444536	0.0906764	0.0413613	0.0083145	0.0166882
64.5	0.169674	0.358422	0.0752464	0.0435788	0.0909249	0.0409079	0.00821586	0.0162811
64.55	0.164218	0.356107	0.0772083	0.0414771	0.0904123	0.0393155	0.00737973	0.0167107
64.6	0.153457	0.353913	0.0715104	0.0473208	0.0890854	0.0366459	0.00871569	0.0155387
64.65	0.15172	0.35351	0.0679422	0.0446537	0.0893477	0.0365231	0.00812035	0.0147872
64.7	0.153257	0.355398	0.0692894	0.0435553	0.0901998	0.0367055	0.00833663	0.0149759
64.75	0.160005	0.350929	0.0737489	0.0454695	0.0886358	0.0381192	0.00844151	0.0155987
64.8	0.154402	0.347995	0.0688064	0.0462062	0.0876127	0.0372292	0.00833393	0.0150778
64.85	0.158497	0.345405	0.0697836	0.0446235	0.0868513	0.0378237	0.00733634	0.0147279
64.9	0.158993	0.353373	0.0733664	0.0409005	0.0895828	0.0380331	0.00681858	0.0157638
64.95	0.160839	0.356937	0.0791187	0.0429824	0.0903194	0.0379601	0.00745145	0.016688
65	0.149885	0.355644	0.0729116	0.0439478	0.0897268	0.0355566	0.00738557	0.0156467
65.05	0.15541	0.356567	0.0738309	0.0474955	0.0897483	0.0375772	0.00880596	0.0163223
65.1	0.156987	0.354948	0.0791249	0.0504966	0.0890431	0.0371435	0.00978439	0.0169039
65.15	0.160795	0.356326	0.0776547	0.0514695	0.0893747	0.03843	0.0102246	0.0168032
65.2	0.152934	0.353627	0.0721787	0.0492149	0.088728	0.0365677	0.00925436	0.0156665
65.25	0.156018	0.356243	0.0725439	0.0476878	0.089718	0.0377012	0.00902677	0.0160666
65.3	0.157715	0.34893	0.0728414	0.0501505	0.0869252	0.0383648	0.00877469	0.0163767
65.35	0.151517	0.350263	0.0727682	0.042181	0.088394	0.0363052	0.00674894	0.0158329
65.4	0.154897	0.34077	0.0774286	0.0447842	0.0853321	0.0367528	0.00695622	0.0164856
65.45	0.164524	0.337603	0.0829589	0.0427141	0.0846529	0.0388615	0.00601414	0.0175248
65.5	0.169898	0.339407	0.0861722	0.0408002	0.0854416	0.0398463	0.00563147	0.0179809
65.55	0.170656	0.337796	0.085186	0.0452796	0.0845678	0.0401536	0.00738519	0.0178349
65.6	0.163872	0.343454	0.0810927	0.0436661	0.0863086	0.0385573	0.00687917	0.0171051
65.65	0.158687	0.343093	0.076964	0.0452412	0.0859453	0.0375914	0.00709047	0.0165385
65.7	0.15602	0.345112	0.0740004	0.0430603	0.0870838	0.0373796	0.00735845	0.0159839
65.75	0.150189	0.341775	0.0712753	0.044634	0.0859106	0.0360894	0.00756318	0.0154525
65.8	0.155903	0.339928	0.076034	0.0421646	0.0855887	0.0370051	0.00646289	0.0160037
65.85	0.162253	0.339273	0.0808547	0.0447444	0.0851796	0.0383034	0.00752792	0.0167713
65.9	0.159634	0.341118	0.0818176	0.0468314	0.0855781	0.0373674	0.00850466	0.0168464
65.95	0.160819	0.34382	0.0834522	0.0463203	0.0863845	0.0376174	0.00832092	0.0174315
66	0.167501	0.343318	0.0869231	0.0445964	0.0865169	0.0387727	0.0079602	0.0177834
66.05	0.161871	0.343909	0.0873229	0.0476473	0.0864428	0.0372722	0.00908767	0.0178642
66.1	0.161158	0.337477	0.084547	0.0489264	0.0841456	0.0376723	0.008773	0.0176458
66.15	0.167767	0.335947	0.0836376	0.0492587	0.0836691	0.0401889	0.00885449	0.0180695
66.2	0.16138	0.334623	0.0839421	0.0471556	0.0834002	0.037883	0.0078114	0.0175621
66.25	0.156753	0.335412	0.0805485	0.0457892	0.0838318	0.0374439	0.00745364	0.0175926
66.3	0.148301	0.33577	0.074529	0.0460349	0.0837572	0.0354395	0.00692947	0.0164228
66.35	0.153143	0.338871	0.0764346	0.0440044	0.0851796	0.0369063	0.00716154	0.0171324
66.4	0.147027	0.334648	0.0743499	0.0492476	0.0831658	0.035095	0.00842501	0.0164569
66.45	0.148946	0.336258	0.0740237	0.0462003	0.0841643	0.0354597	0.00777046	0.0163045
66.5	0.15077	0.337761	0.0734806	0.0473	0.084663	0.0362657	0.00861546	0.0164972
66.55	0.152171	0.332537	0.0713247	0.0468295	0.0832881	0.0364958	0.00860168	0.0157487
66.6	0.145866	0.335683	0.0662351	0.0470665	0.0840975	0.0355481	0.00869104	0.0152459
66.65	0.15104	0.332485	0.0683032	0.0431063	0.0836875	0.0364241	0.00743005	0.0153569
66.7	0.148536	0.327743	0.0681949	0.0477548	0.0816252	0.035876	0.00849823	0.0153504
66.75	0.15438	0.330651	0.0717905	0.04376	0.0830489	0.03683	0.00765292	0.0155784
66.8	0.156965	0.3315	0.0750143	0.048695	0.0827114	0.0375216	0.0092046	0.0164615
66.85	0.159552	0.335827	0.0759995	0.045035	0.084574	0.038215	0.00858678	0.0167081
66.9	0.160518	0.333716	0.0792844	0.050025	0.083306	0.0379763	0.0098916	0.0169021
66.95	0.156699	0.33848	0.0759231	0.0485854	0.0850872	0.0372453	0.00996379	0.0164957
67	0.153284	0.343008	0.0759644	0.0475593	0.08642	0.036638	0.00964197	0.0166935
67.05	0.158944	0.347735	0.0804388	0.0474857	0.0880212	0.0377299	0.0101774	0.0174106
67.1	0.156688	0.337414	0.0804455	0.0502477	0.0846405	0.0370144	0.010488	0.0173018
67.15	0.151122	0.337621	0.0762684	0.0511805	0.0846373	0.0360811	0.0108238	0.0169072
67.2	0.15356	0.335426	0.0781115	0.0469654	0.0843783	0.0366633	0.00935719	0.0172938
67.25	0.160676	0.335458	0.0790024	0.0433327	0.0847327	0.0382953	0.00824609	0.0174458
67.3	0.157222	0.328103	0.073943	0.0388736	0.0830242	0.0378934	0.00645938	0.0168231
67.35	0.154183	0.325491	0.073605	0.0410767	0.081743	0.0368394	0.00610501	0.0165003
67.4	0.155581	0.325294	0.0764756	0.0426206	0.0814416	0.0367456	0.00639564	0.0167308
67.45	0.153576	0.333818	0.0727553	0.0426853	0.0841295	0.0371494	0.00759955	0.0166387
67.5	0.14382	0.337618	0.0679479	0.0426001	0.0853393	0.0345818	0.00802593	0.0155043
67.55	0.141092	0.338874	0.0682823	0.0451313	0.0855286	0.0339601	0.00898037	0.0156101
67.6	0.143956	0.339119	0.0691954	0.047093	0.0856117	0.0346877	0.00988999	0.015843
67.65	0.149843	0.337473	0.0687906	0.0432907	0.0854344	0.0361902	0.00864226	0.0155947
67.7	0.15749	0.329859	0.0755292	0.0423696	0.0830141	0.0372475	0.00731476	0.0163678
67.75	0.158291	0.323667	0.080672	0.042197	0.081264	0.0374373	0.00699547	0.0174752
67.8	0.163665	0.324621	0.087896	0.0418208	0.0816657	0.0378811	0.00709315	0.0183684
67.85	0.167364	0.321668	0.0877857	0.0430687	0.0805546	0.0395175	0.00714805	0.0188409
67.9	0.156535	0.327154	0.0861058	0.0409788	0.0826568	0.0367349	0.00744756	0.0186972
67.95	0.150122	0.331562	0.081415	0.044313	0.0836453	0.0357029	0.00874926	0.0180717
68	0.146449	0.328056	0.0778624	0.0480309	0.08229	0.0348824	0.0098011	0.0174326
68.05	0.138838	0.333142	0.0719855	0.0469704	0.0837443	0.0336184	0.00946146	0.0167357
68.1	0.138014	0.334987	0.0720173	0.050124	0.0839178	0.0328931	0.0104234	0.0163218
68.15	0.136159	0.335776	0.0717349	0.0447402	0.0846479	0.0321627	0.00871217	0.0161021
68.2	0.143879	0.337247	0.0754664	0.0425859	0.0854412	0.0337491	0.00842141	0.0166859
68.25	0.147562	0.336625	0.0758567	0.0475769	0.0844595	0.0349665	0.00923725	0.016975
68.3	0.151937	0.333389	0.0793206	0.045317	0.0837978	0.0357853	0.00849312	0.0174747
68.35	0.157434	0.330621	0.082115	0.044365	0.083072	0.0377127	0.0080053	0.0184092
68.4	0.162594	0.331227	0.085554	0.0460488	0.0833112	0.0381802	0.00904205	0.0184162
68.45	0.156365	0.326783	0.0816343	0.0467501	0.0818424	0.0369124	0.00894997	0.0177423
68.5	0.157712	0.324625	0.082803	0.0445072	0.0816902	0.0371567	0.00859562	0.0178258
68.55	0.162421	0.320239	0.0813652	0.0447886	0.0801901	0.0387407	0.00815045	0.0177565
68.6	0.162597	0.320457	0.0801818	0.0437296	0.080474	0.0384361	0.00801626	0.0172291
68.65	0.160564	0.320887	0.0796028	0.0428224	0.080759	0.0381074	0.00787483	0.0171835
68.7	0.163643	0.317412	0.084074	0.0451029	0.0794384	0.0380681	0.00831341	0.0175911
68.75	0.16667	0.321771	0.0856024	0.0421539	0.0810651	0.0387687	0.00767262	0.0178219
68.8	0.162266	0.318571	0.0834205	0.0438553	0.0799474	0.0384605	0.00802127	0.0179764
68.85	0.15955	0.314881	0.0814852	0.0459048	0.0786816	0.0374494	0.00856913	0.0174003
68.9	0.164341	0.314875	0.0826438	0.0419194	0.0790089	0.039163	0.00705997	0.0180404
68.95	0.159599	0.313313	0.0809824	0.0419135	0.0785827	0.0379215	0.00702133	0.0176654
69	0.158738	0.310514	0.0809816	0.0397746	0.077955	0.0376293	0.00599135	0.0176507
69.05	0.161973	0.313264	0.0821751	0.0406314	0.0788124	0.0382018	0.00684008	0.0176275
69.1	0.163026	0.3107	0.0866923	0.0418553	0.0777045	0.0383956	0.00658951	0.0185083
69.15	0.152149	0.308493	0.0813008	0.0402511	0.0775887	0.0360429	0.00669246	0.0176956
69.2	0.156172	0.304283	0.0827448	0.0416927	0.076159	0.0370793	0.00681661	0.0180101
69.25	0.150052	0.311195	0.0777406	0.0370297	0.0789193	0.0359025	0.00642636	0.017351
69.3	0.143583	0.307735	0.0756235	0.0398989	0.0773002	0.0342812	0.00632729	0.0170126
69.35	0.140165	0.308206	0.0715354	0.0391093	0.0773895	0.0335333	0.00573369	0.0163049
69.4	0.145771	0.309221	0.0727848	0.0378941	0.0777234	0.0349266	0.00506827	0.0165432
69.45	0.138354	0.315907	0.0687346	0.0364552	0.0797701	0.0333253	0.00502265	0.0158992
69.5	0.144268	0.308676	0.0736753	0.040692	0.077056	0.0342489	0.00551574	0.0163722
69.55	0.153466	0.310298	0.0765987	0.0410487	0.077489	0.0364107	0.00576374	0.0166349
69.6	0.153865	0.308798	0.0815424	0.0415166	0.077063	0.0360738	0.00601649	0.0172584
69.65	0.155791	0.311942	0.0856545	0.037703	0.0784342	0.0363756	0.00487782	0.0179488
69.7	0.154213	0.30587	0.0850756	0.0374712	0.0767228	0.0359705	0.00416141	0.0179609
69.75	0.155695	0.308339	0.0845717	0.0401029	0.0770324	0.0367797	0.00512512	0.0182076
69.8	0.15058	0.308076	0.0841196	0.0383277	0.0772517	0.0353429	0.00469832	0.0182718
69.85	0.147341	0.307791	0.0800859	0.0374472	0.0772558	0.0350119	0.00434295	0.0177772
69.9	0.142077	0.307073	0.0761099	0.0411487	0.0766516	0.0334962	0.00565986	0.0168884
69.95	0.145552	0.311004	0.0767567	0.0375575	0.0783636	0.0345959	0.00509805	0.0171371
70	0.141908	0.311816	0.0744427	0.0413164	0.0781801	0.0337778	0.00622235	0.0168104
70.05	0.14619	0.30903	0.0760603	0.0399307	0.0776804	0.0347265	0.00581869	0.0170011
70.1	0.148612	0.310001	0.076078	0.0400931	0.0781846	0.0355722	0.00664803	0.0172586
70.15	0.145575	0.314592	0.0751313	0.0411751	0.0794986	0.0347388	0.0074694	0.0170241
70.2	0.147063	0.318743	0.0755226	0.0433365	0.0806873	0.0350761	0.00866866	0.0170015
70.25	0.14686	0.315806	0.0740835	0.0436	0.0799509	0.0352732	0.00901661	0.0167777
70.3	0.149795	0.315965	0.0744592	0.0441258	0.0796913	0.0363697	0.00879304	0.0171501
70.35	0.144969	0.319012	0.0750074	0.0452513	0.0803275	0.0342512	0.00903868	0.0165529
70.4	0.151599	0.320478	0.0753803	0.0387752	0.0814512	0.0365861	0.00743487	0.0171204
70.45	0.146299	0.313268	0.0753033	0.0399852	0.0790684	0.0348641	0.00710076	0.0167893
70.5	0.14888	0.3048	0.0761713	0.0368798	0.0768088	0.0356808	0.00530792	0.0171392
70.55	0.152821	0.303114	0.0764771	0.0384203	0.0762598	0.03626	0.00602993	0.0168658
70.6	0.151725	0.296894	0.0758119	0.0346957	0.0750801	0.0358202	0.00490292	0.0165342
70.65	0.155162	0.293981	0.0776713	0.0389185	0.0735898	0.0367934	0.00563979	0.0169916
70.7	0.159522	0.297407	0.0780336	0.0394173	0.0744019	0.0378793	0.0057009	0.0170059
70.75	0.160291	0.298541	0.0783758	0.0386763	0.0749464	0.0381313	0.00581599	0.0171491
70.8	0.149441	0.296818	0.0757313	0.0403035	0.074331	0.0353398	0.00643345	0.0166008
70.85	0.158231	0.300603	0.0812798	0.0408395	0.0752145	0.0374214	0.00638348	0.0176616
70.9	0.158338	0.298388	0.0816946	0.0402933	0.0745945	0.0372831	0.00600486	0.0176931
70.95	0.15846	0.303303	0.0818112	0.0389276	0.0761683	0.0371686	0.00568965	0.0176459
71	0.161515	0.306426	0.082515	0.0414715	0.0768188	0.0380147	0.00679235	0.0178674
71.05	0.162329	0.309983	0.082989	0.0410985	0.0778966	0.0378302	0.00673587	0.0177933
71.1	0.163511	0.308618	0.0833269	0.0431139	0.0771925	0.0385705	0.00705121	0.0182474
71.15	0.163261	0.316112	0.0834096	0.0388209	0.0800983	0.0384548	0.00683075	0.018221
71.2	0.165558	0.309005	0.0844338	0.0396384	0.0777978	0.0390763	0.00655313	0.0186303
71.25	0.16469	0.304794	0.0836264	0.0407353	0.076194	0.0390176	0.0060192	0.0185454
71.3	0.167573	0.304431	0.0881245	0.0380047	0.0763299	0.0392578	0.00461963	0.0190546
71.35	0.163613	0.302249	0.0828754	0.0395679	0.0755275	0.0384353	0.00529275	0.0181109
71.4	0.16305	0.297608	0.0817498	0.0347353	0.0749895	0.0385351	0.00393405	0.0180893
71.45	0.157583	0.293703	0.0817993	0.0362464	0.0738043	0.0367244	0.00442197	0.0177919
71.5	0.156895	0.297729	0.0815224	0.040836	0.074423	0.0365974	0.00616161	0.0178317
71.55	0.152357	0.299798	0.0785793	0.03709	0.0757583	0.0359024	0.0057972	0.0175371
71.6	0.149429	0.294738	0.0781164	0.0396442	0.073944	0.0354747	0.00597051	0.0175558
71.65	0.15084	0.299818	0.0822266	0.040567	0.0752077	0.0353244	0.00607306	0.017955
71.7	0.153302	0.300649	0.0859435	0.0434346	0.0748948	0.0359241	0.00682693	0.0186191
71.75	0.158818	0.293125	0.0897961	0.0408414	0.0730188	0.0371495	0.00559862	0.0193261
71.8	0.153403	0.298319	0.0871007	0.041389	0.0745785	0.0352074	0.00646044	0.018369
71.85	0.162172	0.301152	0.0914944	0.0406636	0.0757116	0.0374807	0.00711069	0.019355
71.9	0.167718	0.301227	0.0920585	0.0450711	0.0752923	0.0387818	0.00864827	0.019396
71.95	0.162389	0.301951	0.087245	0.0419393	0.0758821	0.0375038	0.00773266	0.0184133
72	0.160477	0.307052	0.0831006	0.0473781	0.0770079	0.0374794	0.00997528	0.0178612
72.05	0.15953	0.30656	0.0830409	0.0440768	0.0773152	0.0371233	0.00924574	0.0177504
72.1	0.166216	0.306975	0.0839669	0.0405464	0.0775705	0.0384553	0.00779947	0.0177731
72.15	0.166508	0.303755	0.0826773	0.0433931	0.076236	0.0389073	0.00833264	0.0176738
72.2	0.172676	0.301001	0.0833502	0.0464754	0.0750575	0.0408377	0.00911495	0.0181631
72.25	0.168289	0.301935	0.0814214	0.0416463	0.0758169	0.0399173	0.00751746	0.0178311
72.3	0.165436	0.300483	0.0831385	0.0407752	0.0753621	0.0384621	0.00662525	0.0177644
72.35	0.159479	0.303314	0.0806829	0.0445217	0.0758157	0.037547	0.00834215	0.0175526
72.4	0.156205	0.30821	0.082515	0.0433153	0.0775124	0.0362418	0.00843928	0.0177016
72.45	0.157996	0.303056	0.0829966	0.0406282	0.0761729	0.037224	0.0071531	0.0181789
72.5	0.158102	0.301216	0.0848286	0.0416129	0.0757078	0.0371113	0.00786168	0.0184179
72.55	0.159787	0.301286	0.0881349	0.0423359	0.0757067	0.0372981	0.00820786	0.0188744
72.6	0.162433	0.29692	0.0871215	0.0394888	0.0747328	0.037803	0.00716612	0.0183868
72.65	0.163956	0.288797	0.086524	0.0413031	0.0720405	0.0379512	0.00710041	0.0179698
72.7	0.164123	0.29355	0.0855665	0.0410081	0.0735694	0.038022	0.00745128	0.0177251
72.75	0.166986	0.291973	0.0851099	0.0383255	0.0734461	0.0386731	0.00660105	0.0176435
72.8	0.164011	0.290346	0.0809783	0.0444845	0.0721979	0.0383625	0.0084245	0.0171626
72.85	0.164633	0.287648	0.0836135	0.0436566	0.0713339	0.0386103	0.00771964	0.0179276
72.9	0.154315	0.293078	0.0791017	0.0443848	0.0727551	0.0362747	0.00788768	0.0173238
72.95	0.163327	0.301233	0.0835881	0.0442083	0.0752525	0.0382783	0.00813251	0.0181385
73	0.167897	0.310084	0.089111	0.0467369	0.0774679	0.0388799	0.00851845	0.0188618
73.05	0.168704	0.30445	0.0877812	0.0479011	0.0756172	0.0393233	0.0090054	0.0186296
73.1	0.161518	0.312584	0.0834372	0.0484482	0.0780761	0.0375366	0.00966425	0.0177534
73.15	0.16494	0.310872	0.0842683	0.0484896	0.0775517	0.038198	0.00970261	0.0177638
73.2	0.157823	0.312379	0.0795666	0.0506957	0.0777552	0.0368248	0.0105232	0.016915
73.25	0.150678	0.307562	0.074331	0.0478857	0.0767725	0.0353505	0.00982728	0.0161334
73.3	0.151356	0.310443	0.0749889	0.0492959	0.0771736	0.0355068	0.00936229	0.0162472
73.35	0.15193	0.307894	0.078918	0.0495114	0.0764404	0.035277	0.00932356	0.0167875
73.4	0.147931	0.300436	0.077433	0.0466107	0.0745417	0.0345619	0.00811578	0.0167316
73.45	0.145047	0.293594	0.0760494	0.0449551	0.0727513	0.033873	0.00785682	0.0165345
73.5	0.151051	0.293196	0.0813315	0.0419971	0.0730832	0.035006	0.00712722	0.0173368
73.55	0.151843	0.287998	0.0823581	0.041442	0.0717358	0.0351848	0.00715091	0.0175649
73.6	0.151648	0.289477	0.0758841	0.0399156	0.0723616	0.0360842	0.00671931	0.0169333
73.65	0.149223	0.287364	0.0764722	0.0425565	0.0716174	0.0349718	0.00799264	0.0166411
73.7	0.153187	0.279294	0.0779598	0.0390681	0.0694547	0.0357673	0.00591312	0.0166879
73.75	0.154349	0.281042	0.0776386	0.0371766	0.0702298	0.0362276	0.00541418	0.0167052
73.8	0.163355	0.27891	0.0813455	0.0388047	0.0695161	0.03866	0.00614556	0.0176614
73.85	0.170801	0.273345	0.0876382	0.0344559	0.0685609	0.0397944	0.00452892	0.0182927
73.9	0.175429	0.265079	0.0935161	0.0375458	0.0657163	0.0403672	0.00489545	0.01909
73.95	0.175631	0.270121	0.092358	0.0354518	0.0674336	0.0406283	0.00431926	0.0189361
74	0.172425	0.270812	0.0863526	0.036348	0.0674933	0.0400476	0.00467855	0.0177092
74.05	0.166088	0.277843	0.081889	0.0376012	0.069483	0.0385501	0.00600239	0.01685
74.1	0.163037	0.288402	0.0765135	0.0435845	0.0721324	0.0390562	0.0088454	0.0168355
74.15	0.162844	0.300111	0.0771975	0.0455422	0.0754857	0.0383634	0.00994262	0.0165182
74.2	0.164329	0.304108	0.0830114	0.0513271	0.0760833	0.0381713	0.0117716	0.0174889
74.25	0.162574	0.307149	0.0848517	0.0478769	0.0771696	0.0377695	0.0105523	0.0180937
74.3	0.162174	0.294586	0.0845067	0.0479284	0.0732229	0.0378718	0.00999138	0.0181306
74.35	0.161863	0.291497	0.0849674	0.0414663	0.0727214	0.0378104	0.00709198	0.0183109
74.4	0.164218	0.288395	0.0853698	0.0426587	0.0716256	0.0384891	0.00728773	0.0185041
74.45	0.164383	0.281101	0.0857494	0.0390679	0.0699669	0.0383277	0.00585222	0.0184837
74.5	0.169803	0.281479	0.0887515	0.0405202	0.0699896	0.0393312	0.00671912	0.0186843
74.55	0.175418	0.280773	0.0946746	0.0402439	0.0697888	0.0400803	0.00645298	0.0194827
74.6	0.186895	0.279038	0.0997137	0.040217	0.069298	0.0429093	0.0063617	0.0202228
74.65	0.185099	0.278853	0.0993385	0.0390773	0.0693411	0.0421782	0.00576655	0.0199385
74.7	0.185755	0.279687	0.0999948	0.0399473	0.0694476	0.0424735	0.00572979	0.0201309
74.75	0.18751	0.275463	0.100097	0.0401918	0.0681912	0.0435529	0.00521594	0.0206594
74.8	0.182327	0.277879	0.0962209	0.0408039	0.0687577	0.0426293	0.00525498	0.0201395
74.85	0.178083	0.280808	0.0978674	0.0383666	0.0699112	0.0409574	0.0048708	0.0202913
74.9	0.176979	0.276701	0.0973689	0.0383134	0.0687458	0.0408504	0.00485765	0.0203256
74.95	0.172631	0.273917	0.0922002	0.0379613	0.0679749	0.0398584	0.00475026	0.0193736
75	0.171876	0.271394	0.0922813	0.0350446	0.0677422	0.0397	0.00391837	0.0193263
75.05	0.17107	0.274208	0.0912013	0.0352356	0.0685977	0.0396937	0.00463427	0.019269
75.1	0.166534	0.269375	0.0900843	0.033629	0.0674907	0.0386223	0.00383104	0.0189886
75.15	0.160853	0.261978	0.087235	0.0337334	0.0654249	0.0377956	0.00334672	0.0188594
75.2	0.155549	0.261803	0.0854258	0.0334265	0.0654739	0.0362665	0.00338016	0.0181041
75.25	0.149718	0.259158	0.0824996	0.0341892	0.0646324	0.0346372	0.00357267	0.0175109
75.3	0.159437	0.253201	0.0872569	0.0334086	0.0631493	0.0369125	0.00308185	0.018315
75.35	0.163561	0.261705	0.0890118	0.0319272	0.0656953	0.0378355	0.00313991	0.0186452
75.4	0.162349	0.264537	0.0886794	0.0341009	0.0660955	0.0373813	0.00386361	0.0185606
75.45	0.169231	0.263214	0.0950998	0.0356759	0.0654433	0.0392541	0.00419032	0.0201821
75.5	0.174035	0.267935	0.0994693	0.0370694	0.0665484	0.0398577	0.00489334	0.0206964
75.55	0.173226	0.266989	0.099584	0.0386865	0.0660854	0.0396922	0.0055649	0.020765
75.6	0.167967	0.269148	0.0947345	0.0359172	0.0670526	0.0388822	0.00441417	0.0202356
75.65	0.177671	0.270651	0.0994779	0.0401437	0.0670652	0.0412077	0.00661036	0.0210687
75.7	0.18472	0.274239	0.100685	0.03964	0.0683702	0.0426685	0.00699799	0.0212477
75.75	0.177919	0.271399	0.0987201	0.0382664	0.0677861	0.0407583	0.00664267	0.020668
75.8	0.179003	0.274816	0.0992717	0.0410682	0.0683709	0.0410506	0.00758517	0.0207765
75.85	0.188321	0.276413	0.103169	0.0414379	0.0689408	0.0434397	0.00802628	0.0214213
75.9	0.186257	0.274236	0.101067	0.0360623	0.0686576	0.0430628	0.00540912	0.0210586
75.95	0.180738	0.270237	0.100237	0.0441808	0.0662686	0.0414707	0.00728075	0.0206337
76	0.178927	0.274011	0.0977913	0.0431814	0.0674993	0.0411424	0.00660756	0.0203165
76.05	0.177466	0.272401	0.0967686	0.0403675	0.0674938	0.0409419	0.00515169	0.0202225
76.1	0.172684	0.267602	0.0961829	0.043337	0.0658221	0.0396455	0.00584075	0.0199911
76.15	0.168871	0.269811	0.0920247	0.0429638	0.0664867	0.0391966	0.00566837	0.019554
76.2	0.170952	0.265288	0.0925586	0.0408966	0.0653778	0.0397434	0.00489913	0.0196464
76.25	0.172756	0.266205	0.0920286	0.0407274	0.0656766	0.0402683	0.00485422	0.0194945
76.3	0.167059	0.266617	0.0871923	0.0406525	0.0658154	0.0388968	0.00502612	0.0185478
76.35	0.170394	0.271568	0.0884844	0.0427619	0.0671084	0.0396965	0.00588493	0.0189105
76.4	0.172846	0.273895	0.0890477	0.0399975	0.0680926	0.040198	0.00538207	0.0188626
76.45	0.16984	0.27535	0.0893505	0.0401568	0.0684604	0.0391281	0.00583754	0.0188134
76.5	0.181511	0.276192	0.0934162	0.040492	0.0686855	0.0423557	0.00601949	0.0198015
76.55	0.178803	0.279404	0.0921461	0.0408636	0.0695267	0.041363	0.00644122	0.0191609
76.6	0.175494	0.278381	0.0856226	0.0391332	0.0694042	0.0413495	0.00636785	0.0181067
76.65	0.179233	0.27848	0.0899844	0.0398362	0.0693076	0.0415748	0.00650588	0.0185024
76.7	0.174293	0.276103	0.0848778	0.0399328	0.0686223	0.0410395	0.00633722	0.0179104
76.75	0.1665	0.278078	0.0835842	0.0414783	0.0691663	0.0389515	0.00726106	0.0175441
76.8	0.172739	0.277914	0.0886417	0.0408371	0.0693095	0.0404525	0.00698165	0.0186645
76.85	0.173341	0.277648	0.0929213	0.0461741	0.0686649	0.0401418	0.00903576	0.0194308
76.9	0.164561	0.285396	0.0881263	0.045565	0.0712032	0.0382527	0.0089119	0.0186706
76.95	0.165602	0.289842	0.0870927	0.0430132	0.0728312	0.0386975	0.00827565	0.0185284
77	0.166302	0.281467	0.0876835	0.0448756	0.0701108	0.0387682	0.00898792	0.0184721
77.05	0.164128	0.279164	0.0855507	0.040842	0.0698393	0.0383897	0.00769964	0.0179713
77.1	0.166379	0.267487	0.0854939	0.0368156	0.0666941	0.0387135	0.00548302	0.017592
77.15	0.173854	0.255637	0.0863998	0.0329519	0.0637875	0.0411747	0.00356556	0.0182401
77.2	0.167585	0.255605	0.0880622	0.0312782	0.0640815	0.0388313	0.00340637	0.0181089
77.25	0.166608	0.250237	0.0839576	0.0344882	0.0620442	0.0390543	0.00327391	0.0176996
77.3	0.163329	0.250467	0.0800437	0.0349301	0.0620381	0.0386098	0.00383327	0.0171302
77.35	0.15999	0.250057	0.0777164	0.033411	0.0621888	0.0383617	0.00312991	0.0173241
77.4	0.155123	0.251072	0.0768171	0.0348461	0.0622928	0.0366814	0.00366401	0.0166553
77.45	0.167344	0.249983	0.082322	0.0363074	0.0618046	0.0393242	0.00433143	0.0175338
77.5	0.169633	0.253325	0.0865592	0.032902	0.0632366	0.0393485	0.00385753	0.0180282
77.55	0.178473	0.252454	0.0920651	0.0329374	0.0629892	0.0414851	0.00394754	0.0192449
77.6	0.18148	0.260241	0.0903297	0.0332965	0.065122	0.0431454	0.00421387	0.0196028
77.65	0.185877	0.265613	0.0965023	0.035211	0.0665305	0.0428547	0.00563316	0.0200784
77.7	0.178548	0.263983	0.0913613	0.0346802	0.0662198	0.0414884	0.00576406	0.0193085
77.75	0.173671	0.264542	0.0871556	0.0345705	0.0662619	0.040768	0.00516025	0.0187879
77.8	0.172447	0.265545	0.0862609	0.0322203	0.0668838	0.0405364	0.00446969	0.0187425
77.85	0.180676	0.260955	0.0912686	0.0350766	0.0652556	0.0419786	0.00531558	0.0193534
77.9	0.179933	0.258071	0.0885601	0.0361328	0.0642395	0.0417712	0.00508799	0.0183253
77.95	0.179843	0.255929	0.0875086	0.0385056	0.0632835	0.0419964	0.00535625	0.0181071
78	0.178056	0.266538	0.0874472	0.0384655	0.0663857	0.0411358	0.00628107	0.0177956
78.05	0.1729	0.267943	0.0848467	0.039498	0.0666388	0.0401928	0.00656734	0.0174529
78.1	0.16486	0.267064	0.0802262	0.0356494	0.0668568	0.038477	0.00555704	0.0167152
78.15	0.162909	0.263772	0.0778955	0.0362145	0.0657286	0.0386961	0.00532991	0.0168077
78.2	0.167222	0.267508	0.0815366	0.0356726	0.0668202	0.0398822	0.00512139	0.0176644
78.25	0.167464	0.258175	0.0801641	0.0372809	0.0639369	0.0395112	0.00446113	0.0168867
78.3	0.166108	0.260658	0.0793678	0.0355236	0.0649893	0.0393844	0.00400402	0.0168863
78.35	0.171145	0.260652	0.0818216	0.0352359	0.0650735	0.0406196	0.00383552	0.0172858
78.4	0.164111	0.259031	0.0814067	0.0349076	0.064634	0.0386926	0.00369869	0.0174132
78.45	0.168559	0.255764	0.0796879	0.0342306	0.0639151	0.0400607	0.00351528	0.0170254
78.5	0.166988	0.252047	0.0811403	0.0357271	0.0625744	0.039624	0.00381203	0.0174929
78.55	0.166288	0.248063	0.0811223	0.0350544	0.0614965	0.0392011	0.00327346	0.0172946
78.6	0.164531	0.249779	0.0784486	0.03737	0.0617174	0.0392808	0.00418067	0.0171667
78.65	0.170053	0.249628	0.0811373	0.0361873	0.0619078	0.0399794	0.0037962	0.0168611
78.7	0.173364	0.24847	0.0826404	0.0371621	0.0612004	0.0408128	0.0041435	0.0172733
78.75	0.176118	0.258659	0.0868509	0.03638	0.0642212	0.0412437	0.00422403	0.0178511
78.8	0.180051	0.261851	0.087518	0.0366486	0.0652383	0.0421443	0.00442369	0.0179993
78.85	0.181608	0.262388	0.0883401	0.0344192	0.0657146	0.0422323	0.00387337	0.0180675
78.9	0.179353	0.26165	0.0897046	0.0334123	0.0655124	0.0417296	0.00351839	0.0185684
78.95	0.178722	0.257188	0.090777	0.0356987	0.0639659	0.041659	0.00387179	0.0190523
79	0.176723	0.248488	0.0880604	0.033454	0.0617046	0.0415318	0.00292251	0.0190098
79.05	0.172419	0.246512	0.0877258	0.0321053	0.061359	0.0396543	0.00281514	0.0182148
79.1	0.172903	0.250703	0.0871249	0.0306418	0.0627762	0.0404084	0.00293504	0.0184372
79.15	0.170068	0.252003	0.0857705	0.0311743	0.0630503	0.0394997	0.00315293	0.0180437
79.2	0.16836	0.251948	0.081551	0.0310402	0.0630995	0.0401215	0.00343345	0.0179932
79.25	0.166348	0.253908	0.0812263	0.0313825	0.0635401	0.039682	0.00300525	0.0178217
79.3	0.161399	0.253286	0.0835166	0.036088	0.0626613	0.0377283	0.00442663	0.0179724
79.35	0.159328	0.25322	0.083826	0.0350776	0.06286	0.0370874	0.00378432	0.0179221
79.4	0.166481	0.252182	0.0862844	0.037046	0.0623947	0.0389513	0.00437554	0.0184883
79.45	0.174448	0.251753	0.0912136	0.0412368	0.0617356	0.0407033	0.00561812	0.0192149
79.5	0.173689	0.255362	0.0917685	0.0342115	0.0636457	0.0397363	0.00341122	0.0188592
79.55	0.179277	0.248829	0.0913754	0.0329694	0.061995	0.0416111	0.00278135	0.0189873
79.6	0.187738	0.246291	0.0961347	0.0347943	0.0609735	0.0432357	0.00327074	0.019617
79.65	0.180626	0.242691	0.0913389	0.0322979	0.0603605	0.0417954	0.00219732	0.0189424
79.7	0.168892	0.243293	0.0840768	0.0300309	0.0609017	0.0387659	0.00153043	0.0174282
79.75	0.176923	0.236188	0.0836239	0.0315392	0.0588557	0.0416962	0.00188775	0.0179252
79.8	0.177913	0.238566	0.0831938	0.0343118	0.0591438	0.0418446	0.00300823	0.017736
79.85	0.167982	0.239313	0.0767772	0.0320044	0.059576	0.0396195	0.00224037	0.0164996
79.9	0.173502	0.246093	0.0813999	0.0333918	0.0613053	0.0403105	0.00303351	0.0169053
79.95	0.182193	0.244393	0.0872745	0.0318872	0.0610327	0.0426979	0.00257023	0.0181476
80	0.177459	0.2491	0.0874093	0.034204	0.0619691	0.0414581	0.00358281	0.0181135
80.05	0.172813	0.246021	0.0853398	0.033603	0.0611137	0.0403351	0.00333305	0.0177696
80.1	0.171825	0.246651	0.0874392	0.0310555	0.0616758	0.0395863	0.00234177	0.0180632
80.15	0.179471	0.241962	0.0845151	0.0322453	0.0601821	0.0423549	0.00265784	0.0178174
80.2	0.17012	0.253091	0.0796732	0.0342918	0.0631254	0.0398476	0.0039967	0.0167478
80.25	0.168062	0.255514	0.0779144	0.0304086	0.064297	0.0395822	0.0032471	0.0165045
80.3	0.175394	0.260295	0.077728	0.0333044	0.0652626	0.0417535	0.00449912	0.0164541
80.35	0.175852	0.26621	0.0783676	0.0324265	0.067117	0.041329	0.00471508	0.0161441
80.4	0.169783	0.263774	0.0755085	0.0321096	0.0663812	0.0404715	0.004462	0.0163471
80.45	0.17261	0.255185	0.0767948	0.0305684	0.064046	0.0411399	0.00332719	0.0166649
80.5	0.180996	0.25187	0.0827281	0.0305936	0.0631164	0.0421683	0.00242808	0.0171426
80.55	0.188699	0.243799	0.09006	0.031019	0.0608997	0.043902	0.00204704	0.01877
80.6	0.187889	0.236232	0.089981	0.0311611	0.0589866	0.0436805	0.00213005	0.0188155
80.65	0.187523	0.233351	0.0897335	0.0315222	0.0582047	0.0439706	0.00230668	0.018936
80.7	0.181474	0.235629	0.0893525	0.0321065	0.0588628	0.0423309	0.0028681	0.0187663
80.75	0.172556	0.237902	0.0842164	0.0364572	0.0590355	0.04071	0.0042868	0.0180911
80.8	0.170353	0.239004	0.0831574	0.0358005	0.0595298	0.0399583	0.00429771	0.0177119
80.85	0.168048	0.242651	0.0827069	0.0360787	0.0605562	0.0397123	0.00451559	0.0178378
80.9	0.16542	0.250412	0.0809507	0.0416524	0.062125	0.0388614	0.00607991	0.0170692
80.95	0.173421	0.246695	0.0838692	0.0428729	0.0608352	0.0404819	0.00629594	0.0171492
81	0.17894	0.244341	0.0824867	0.0384745	0.0606882	0.0419943	0.00511194	0.0168475
81.05	0.175961	0.247877	0.0803993	0.035627	0.0619109	0.0414511	0.00441958	0.0165044
81.1	0.176227	0.250955	0.0788055	0.0358982	0.0626696	0.0416951	0.00465419	0.0162132
81.15	0.181585	0.250046	0.0843699	0.0335267	0.0623668	0.0427301	0.00396258	0.0173292
81.2	0.175239	0.252818	0.0828045	0.0321779	0.0632676	0.0411719	0.00427401	0.0172579
81.25	0.170421	0.251409	0.0817997	0.0298273	0.0632121	0.0404118	0.00371443	0.0174486
81.3	0.167072	0.249343	0.083791	0.0308713	0.0624103	0.0394185	0.00336237	0.0177223
81.35	0.173927	0.25062	0.0885701	0.0323936	0.0625404	0.040887	0.0033361	0.0182397
81.4	0.172002	0.246204	0.0860355	0.0298885	0.0617236	0.0403812	0.00234673	0.0174648
81.45	0.177135	0.245959	0.0881859	0.0310639	0.0617491	0.0415525	0.00291942	0.0178604
81.5	0.18494	0.248251	0.0951357	0.0347043	0.0618146	0.0424064	0.00380355	0.0187057
81.55	0.18559	0.250877	0.0896063	0.0331385	0.0627789	0.0431902	0.00352882	0.0180264
81.6	0.180799	0.25031	0.0841626	0.032464	0.0626354	0.0424588	0.00328923	0.0175624
81.65	0.177927	0.250429	0.0834554	0.0344614	0.0623945	0.0415041	0.00381144	0.0175978
81.7	0.177811	0.241216	0.079187	0.0368931	0.0593137	0.0420217	0.00450391	0.0171172
81.75	0.174292	0.246621	0.0760269	0.0320062	0.0615162	0.041574	0.00301313	0.0166768
81.8	0.168999	0.246364	0.0762422	0.0318503	0.0614981	0.039941	0.00284171	0.0164434
81.85	0.171221	0.245222	0.0778233	0.0309227	0.0612864	0.0404767	0.00267455	0.0167357
81.9	0.169233	0.248775	0.0787191	0.0290961	0.0626144	0.0396706	0.00240113	0.0167363
81.95	0.169738	0.254777	0.0807771	0.0357175	0.0633499	0.0397078	0.0044211	0.0170746
82	0.16607	0.255649	0.0779035	0.0315769	0.064318	0.0391006	0.00342845	0.0165913
82.05	0.166696	0.250894	0.0764777	0.0331412	0.0626983	0.0392603	0.00353352	0.016257
82.1	0.1679	0.242857	0.0776159	0.0337075	0.0603465	0.0396054	0.00341055	0.0165415
82.15	0.166311	0.24314	0.0775412	0.0319618	0.0607732	0.0392412	0.00305387	0.0165622
82.2	0.174656	0.231761	0.0810038	0.0309119	0.0577211	0.0415336	0.00210552	0.0174147
82.25	0.17947	0.236535	0.0843688	0.0337994	0.0587962	0.0421227	0.00346348	0.0176279
82.3	0.178795	0.241446	0.0871234	0.0341021	0.0600844	0.0414279	0.00377809	0.0180228
82.35	0.177914	0.24971	0.0857426	0.0393528	0.0619652	0.0413431	0.00552307	0.0175416
82.4	0.177635	0.251115	0.0835328	0.0390495	0.0622475	0.0416677	0.00539813	0.0173125
82.45	0.165652	0.254022	0.0777514	0.0424969	0.0628133	0.0389634	0.00650261	0.0163062
82.5	0.158881	0.248277	0.076542	0.0361463	0.0617361	0.0376265	0.0045132	0.0165418
82.55	0.15729	0.242884	0.0752488	0.0369307	0.0601489	0.0370049	0.00452488	0.0160211
82.6	0.164199	0.241869	0.0743286	0.0331771	0.0602495	0.0391929	0.00335666	0.0161978
82.65	0.164199	0.240369	0.0764416	0.0342371	0.0596368	0.0386273	0.00356404	0.0162101
82.7	0.168648	0.242711	0.078052	0.0323463	0.0605305	0.0397259	0.00303544	0.0165384
82.75	0.174169	0.245927	0.0780232	0.0342913	0.061267	0.0409432	0.00379913	0.0161932
82.8	0.176696	0.247783	0.0792031	0.0367587	0.0614631	0.0415423	0.00455636	0.0164167
82.85	0.172912	0.246125	0.0805167	0.032427	0.0617236	0.0406661	0.00356182	0.0168861
82.9	0.174255	0.242686	0.0817247	0.0349426	0.0604361	0.0409626	0.00404479	0.0171178
82.95	0.174134	0.237356	0.078276	0.0344976	0.0589581	0.0407721	0.00370347	0.0160945
83	0.169677	0.233921	0.0762553	0.0326516	0.0582401	0.0401104	0.00307448	0.0161831
83.05	0.167662	0.238013	0.0754939	0.0329342	0.0593178	0.0397652	0.00333911	0.0160379
83.1	0.166373	0.239696	0.0767504	0.0295813	0.0603631	0.0391993	0.00297022	0.0162161
83.15	0.169052	0.233156	0.0742745	0.0297739	0.0584381	0.0404808	0.00245626	0.0160369
83.2	0.163966	0.238887	0.0778765	0.0337722	0.0596353	0.0385982	0.00389373	0.0164892
83.25	0.165313	0.23627	0.0792423	0.0365891	0.05842	0.0387977	0.00447915	0.0166426
83.3	0.168485	0.237053	0.078326	0.0336577	0.0592541	0.0396667	0.00400882	0.0164299
83.35	0.179243	0.244927	0.0796113	0.0368488	0.0611553	0.0425746	0.00503379	0.0169205
83.4	0.176057	0.249829	0.0813065	0.0387575	0.0624012	0.0413962	0.00568593	0.0170988
83.45	0.181333	0.241693	0.0819277	0.0363274	0.060109	0.0424779	0.00454955	0.016877
83.5	0.181778	0.243123	0.0832428	0.0350375	0.0606737	0.0424698	0.00426142	0.0171091
83.55	0.178359	0.242349	0.0822734	0.034875	0.0603812	0.0419719	0.00410126	0.0173369
83.6	0.170069	0.238491	0.0804383	0.0307218	0.0597622	0.0397502	0.00289105	0.01681
83.65	0.17789	0.236196	0.0843521	0.0289982	0.0592357	0.041418	0.00211271	0.0172542
83.7	0.171758	0.241616	0.0841435	0.0311429	0.0604265	0.0401264	0.00298295	0.0175904
83.75	0.182994	0.2465	0.0884562	0.0315491	0.0618293	0.0430649	0.00342858	0.0185271
83.8	0.183714	0.245562	0.0893232	0.0323637	0.0614778	0.0429869	0.00355465	0.0186244
83.85	0.183565	0.245135	0.0891721	0.037735	0.0606946	0.0431366	0.00500496	0.0187416
83.9	0.173956	0.248944	0.084633	0.0396877	0.0617108	0.0409752	0.00566358	0.0180852
83.95	0.174468	0.249642	0.0853561	0.0381056	0.062241	0.0408697	0.00534903	0.0180859
84	0.175861	0.245624	0.085925	0.0433559	0.0603065	0.0414697	0.0066265	0.0184803
84.05	0.172386	0.248381	0.087314	0.0380488	0.0618712	0.0402724	0.00527571	0.018442
84.1	0.17361	0.245479	0.0879376	0.039143	0.0607431	0.0407855	0.0053252	0.018706
84.15	0.175435	0.244085	0.0932451	0.0374434	0.060584	0.0405562	0.00483682	0.0194476
84.2	0.175315	0.24229	0.0927305	0.0374294	0.0600307	0.0404237	0.00473993	0.0193325
84.25	0.173108	0.239147	0.0868727	0.0344469	0.0596094	0.040811	0.00395208	0.0185761
84.3	0.176751	0.241637	0.0865037	0.0368376	0.0599074	0.0415818	0.00452982	0.018407
84.35	0.174114	0.239655	0.0867544	0.0368605	0.0593345	0.0406138	0.00449918	0.0182831
84.4	0.174936	0.244052	0.0814368	0.0330574	0.0611651	0.0409832	0.0038141	0.0171185
84.45	0.183659	0.241153	0.0852623	0.0355679	0.0599669	0.0431369	0.00420417	0.0176707
84.5	0.184713	0.242753	0.0861959	0.0351053	0.0603621	0.0435737	0.0040345	0.0181767
84.55	0.184695	0.246005	0.0877947	0.0333844	0.0614437	0.0430989	0.00365406	0.0182287
84.6	0.189682	0.249137	0.0875822	0.0343551	0.0621403	0.0445558	0.00402558	0.0183076
84.65	0.186387	0.254464	0.0889852	0.0355272	0.0635605	0.0436678	0.00452311	0.0187011
84.7	0.181736	0.254704	0.0849004	0.0323987	0.0639834	0.0431364	0.00385228	0.0184338
84.75	0.177159	0.250922	0.0844448	0.0337352	0.0627597	0.0412458	0.00405964	0.0176222
84.8	0.175622	0.244832	0.0841774	0.0303076	0.0616776	0.0411795	0.0033362	0.0176796
84.85	0.180722	0.241524	0.0828313	0.0316091	0.0604663	0.043162	0.00324536	0.0177204
84.9	0.175515	0.239829	0.0841433	0.0284434	0.0604649	0.041023	0.00267174	0.0174123
84.95	0.180497	0.240199	0.0844034	0.0297204	0.0604077	0.0424696	0.00289033	0.0174195
85	0.183967	0.24201	0.0901034	0.0275785	0.061257	0.0429533	0.00289018	0.0184406
85.05	0.187899	0.246719	0.0898836	0.0325714	0.0618708	0.0440355	0.00374849	0.018485
85.1	0.185043	0.241838	0.0916125	0.0324668	0.0604968	0.0431348	0.00354435	0.018906
85.15	0.188068	0.242605	0.0919174	0.0341674	0.0605884	0.0438538	0.00412343	0.0190041
85.2	0.180139	0.242009	0.0916538	0.0374142	0.0601423	0.041512	0.0050938	0.0189658
85.25	0.177293	0.250237	0.0837878	0.0411484	0.0622519	0.0417704	0.00632831	0.0177892
85.3	0.172058	0.250795	0.0830588	0.0340856	0.0634095	0.040271	0.00524244	0.0174672
85.35	0.176611	0.250368	0.0808655	0.0402618	0.0624652	0.0416956	0.00618601	0.0169842
85.4	0.177482	0.251853	0.0794342	0.040935	0.0628164	0.0421323	0.00637467	0.0167505
85.45	0.177677	0.25298	0.0802707	0.0424087	0.0630277	0.0420179	0.0067915	0.0168701
85.5	0.18352	0.24705	0.0836694	0.0367667	0.0619835	0.0433215	0.00546883	0.0177803
85.55	0.187391	0.242409	0.0834034	0.037073	0.0603879	0.044547	0.00504784	0.0179262
85.6	0.182648	0.239228	0.0856239	0.0360213	0.0594765	0.0425765	0.00456874	0.0180836
85.65	0.185706	0.234435	0.0846823	0.0321738	0.0586529	0.0439526	0.0035663	0.0181337
85.7	0.183846	0.227306	0.0860946	0.0313255	0.0566291	0.0428716	0.00287696	0.0179883
85.75	0.179065	0.237897	0.085019	0.0295131	0.0599315	0.042116	0.00315785	0.0179367
85.8	0.181064	0.237285	0.0854291	0.0301775	0.0595076	0.0428092	0.00291706	0.0181047
85.85	0.184436	0.240166	0.0896423	0.0304435	0.0602884	0.0432747	0.0031266	0.0186074
85.9	0.182723	0.246971	0.0908902	0.028898	0.0625094	0.0428273	0.00346025	0.019085
85.95	0.17902	0.246408	0.089838	0.0322225	0.0619366	0.0416631	0.00394569	0.0187429
86	0.1833	0.23918	0.0873575	0.0316656	0.0598529	0.0432842	0.00333901	0.0183754
86.05	0.178264	0.241054	0.0881186	0.0299815	0.0607733	0.0414876	0.00344642	0.0182034
86.1	0.175559	0.238028	0.0832488	0.034859	0.0593176	0.0414656	0.00435605	0.0175387
86.15	0.174805	0.236202	0.0840416	0.0333226	0.0590888	0.0411953	0.00407119	0.017576
86.2	0.174929	0.233423	0.0843235	0.0329461	0.0582405	0.0411149	0.00372006	0.0174633
86.25	0.176226	0.235122	0.0879836	0.0334309	0.058622	0.0413125	0.00382058	0.0183915
86.3	0.18657	0.234735	0.090854	0.0340623	0.0584478	0.0437253	0.0039844	0.0185926
86.35	0.185599	0.231496	0.0921786	0.030198	0.0580427	0.0435576	0.00300706	0.0190387
86.4	0.18419	0.234129	0.0909295	0.029454	0.058908	0.0430779	0.00307995	0.0186618
86.45	0.18678	0.232954	0.0921034	0.0300348	0.0585655	0.0436735	0.00326185	0.0189014
86.5	0.189905	0.232192	0.0905772	0.0294719	0.0583021	0.0446918	0.0028658	0.0187288
86.55	0.183991	0.236943	0.0872219	0.0316108	0.0594828	0.0436161	0.00376918	0.0186413
86.6	0.190143	0.242022	0.0911246	0.033789	0.06079	0.0445385	0.00460808	0.0190493
86.65	0.192086	0.235374	0.0945598	0.0368486	0.0583859	0.0446339	0.00497582	0.0195254
86.7	0.193699	0.238373	0.0927841	0.0408013	0.0588502	0.0451957	0.00617223	0.0191883
86.75	0.194239	0.243076	0.0908674	0.0409157	0.0606346	0.0456921	0.00662893	0.0188057
86.8	0.189572	0.236487	0.0885298	0.0373931	0.0588324	0.0446184	0.0053033	0.0183628
86.85	0.180345	0.233418	0.083866	0.0379087	0.0577133	0.0428048	0.00526904	0.017819
86.9	0.17856	0.233409	0.0814438	0.0363503	0.0579028	0.0423754	0.00486814	0.0174099
86.95	0.18228	0.233167	0.0796407	0.0326179	0.0580703	0.0432807	0.00374864	0.0169372
87	0.188341	0.230238	0.0867555	0.0302283	0.0575171	0.0442742	0.00298671	0.0182079
87.05	0.186219	0.230813	0.0888299	0.0288738	0.0578624	0.0433343	0.00276234	0.0184174
87.1	0.190485	0.228154	0.0894706	0.0274897	0.0573719	0.0446211	0.00238441	0.0186135
87.15	0.188374	0.231125	0.0894101	0.0278673	0.0580441	0.0436194	0.00265171	0.0181968
87.2	0.183101	0.226573	0.0917588	0.0302977	0.0564624	0.0426359	0.00295843	0.0189634
87.25	0.173681	0.226093	0.0854963	0.0305554	0.0563133	0.0406963	0.00304743	0.0180798
87.3	0.177029	0.227772	0.0871507	0.0309976	0.0568436	0.0416039	0.00328762	0.0184911
87.35	0.18144	0.225281	0.091885	0.0303666	0.0562153	0.0419427	0.00307128	0.0189255
87.4	0.188786	0.225029	0.0924527	0.0338863	0.0559557	0.043958	0.00428693	0.019006
87.45	0.203347	0.224075	0.0945231	0.0324914	0.0559256	0.0476654	0.00402505	0.0191277
87.5	0.205968	0.227343	0.0949364	0.0341558	0.0567699	0.0478203	0.00466698	0.0186007
87.55	0.20879	0.222898	0.0910166	0.033938	0.0553251	0.0490338	0.00421023	0.0177905
87.6	0.200582	0.224846	0.085988	0.0335672	0.0557596	0.0472363	0.00406204	0.0169893
87.65	0.193869	0.223554	0.0840943	0.0282336	0.0561905	0.0458612	0.00286151	0.0169798
87.7	0.184301	0.220975	0.0827322	0.0311349	0.0550256	0.0434593	0.00333814	0.0170071
87.75	0.184889	0.217396	0.0805841	0.0318435	0.0538852	0.0441565	0.00341864	0.0170888
87.8	0.189469	0.221982	0.0885425	0.028774	0.0557412	0.0440791	0.00307875	0.018199
87.85	0.197024	0.21828	0.0927449	0.031167	0.0545112	0.0458369	0.00366291	0.0189076
87.9	0.198951	0.217884	0.0926625	0.0328621	0.0541089	0.0467017	0.00394963	0.0191651
87.95	0.196261	0.226189	0.0923685	0.0336902	0.0563828	0.0460466	0.00441198	0.0192129
88	0.194328	0.228145	0.0949868	0.031625	0.0571667	0.0455776	0.00396127	0.0198398
88.05	0.181145	0.230079	0.0881571	0.0301542	0.05784	0.0420261	0.00365354	0.0180124
88.1	0.180513	0.228671	0.0830782	0.0314975	0.057097	0.0426407	0.00366876	0.0176178
88.15	0.183307	0.235516	0.0830912	0.0328043	0.0590904	0.0436795	0.00445724	0.017808
88.2	0.181618	0.230331	0.0811045	0.0297202	0.0580499	0.0429081	0.00376628	0.0168564
88.25	0.186366	0.231142	0.0817662	0.034883	0.0576293	0.0441319	0.00485985	0.0170751
88.3	0.184974	0.229435	0.0828698	0.0376834	0.0568029	0.0439834	0.00550564	0.0176027
88.35	0.188405	0.230006	0.0872156	0.0370949	0.0573192	0.044079	0.00559671	0.0178655
88.4	0.194654	0.224561	0.0874243	0.0341469	0.0560614	0.0460379	0.00474061	0.0182671
88.45	0.196896	0.221182	0.0891253	0.0368644	0.0546326	0.0465434	0.00521996	0.0188784
88.5	0.19684	0.220982	0.0902047	0.0321778	0.0553794	0.045916	0.00437737	0.0188087
88.55	0.200023	0.219621	0.0910922	0.034689	0.0545287	0.046691	0.00471121	0.0189855
88.6	0.196154	0.226858	0.0852649	0.0350728	0.0566585	0.0464072	0.00512115	0.0180831
88.65	0.194145	0.229503	0.0842992	0.0339956	0.0575009	0.0461976	0.00491912	0.018043
88.7	0.188404	0.231026	0.0852655	0.0338605	0.0579527	0.0441788	0.00493584	0.0178299
88.75	0.184677	0.230573	0.0839002	0.0341788	0.0576516	0.0439896	0.00483857	0.0179955
88.8	0.182242	0.233768	0.0824233	0.0354796	0.0583094	0.0431626	0.00512781	0.0174159
88.85	0.179771	0.236923	0.0838812	0.0351418	0.0591887	0.042694	0.00506164	0.0180305
88.9	0.177731	0.236565	0.0841777	0.0352141	0.0592385	0.0417057	0.00519626	0.0178717
88.95	0.17943	0.23684	0.0822148	0.0386951	0.0590474	0.0421978	0.00617589	0.0172875
89	0.188997	0.240652	0.0849348	0.043027	0.0598485	0.0445412	0.00735843	0.0176936
89.05	0.192112	0.234152	0.0856974	0.0412673	0.0581683	0.0453227	0.00685227	0.0177377
89.1	0.190864	0.228529	0.0858035	0.039215	0.0566563	0.0446309	0.00618698	0.0175085
89.15	0.19393	0.229539	0.0855772	0.0397363	0.0566958	0.0457114	0.00625008	0.0175802
89.2	0.192995	0.231617	0.0852675	0.0376003	0.0574345	0.045171	0.00563187	0.0172314
89.25	0.19185	0.227837	0.0819673	0.03424	0.0566337	0.0455651	0.00458171	0.0169457
89.3	0.191388	0.231167	0.082123	0.0347731	0.057587	0.0452785	0.00481043	0.0172364
89.35	0.196062	0.227274	0.0841847	0.035132	0.0565164	0.0464646	0.00487497	0.0177508
89.4	0.192897	0.228431	0.0853961	0.0329224	0.0571458	0.0452429	0.0044152	0.0177022
89.45	0.190311	0.224052	0.0889019	0.032404	0.0559562	0.0441359	0.00411141	0.0183791
89.5	0.194584	0.227024	0.0879089	0.0297009	0.0572975	0.0456275	0.00402115	0.0184532
89.55	0.192939	0.226524	0.0888567	0.0327136	0.056692	0.0452086	0.00434001	0.0184128
89.6	0.194426	0.227501	0.0870923	0.0334677	0.056855	0.0460394	0.00447808	0.0180355
89.65	0.192157	0.226534	0.0873645	0.0344414	0.0565915	0.0451678	0.00483389	0.0178116
89.7	0.191288	0.225835	0.0870816	0.0350412	0.0563554	0.0446517	0.00498715	0.0176164
89.75	0.193101	0.22972	0.0865178	0.0367494	0.0573631	0.0453071	0.00560583	0.0174505
89.8	0.192657	0.22204	0.0859417	0.035207	0.0550455	0.0449484	0.00472978	0.0170205
89.85	0.190445	0.225481	0.0845868	0.0308611	0.0567112	0.0445933	0.00411291	0.016844
89.9	0.198699	0.227328	0.0833018	0.0305497	0.0572484	0.0470535	0.00407098	0.0166391
89.95	0.196752	0.227597	0.08387	0.0304511	0.057113	0.046445	0.00361412	0.016647
[truncated: 2 more rows]

## Sheet: b
Time	AlmoRate	ContRate
-9.95	-0.00478673	0.020231
-9.9	-0.00503219	0.0129798
-9.85	-0.00552261	-0.00113936
-9.8	-0.00627713	-0.0166754
-9.75	-0.0071288	-0.0282084
-9.7	-0.00780942	-0.0324801
-9.65	-0.00811146	-0.0293375
-9.6	-0.00798559	-0.021174
-9.55	-0.00754184	-0.011355
-9.5	-0.00695471	-0.0027034
-9.45	-0.00632981	0.00334479
-9.4	-0.00562824	0.0066502
-9.35	-0.00470882	0.00768849
-9.3	-0.00344348	0.00691483
-9.25	-0.00185987	0.00458881
-9.2	-0.00017818	0.000977218
-9.15	0.0012583	-0.0033068
-9.1	0.00215522	-0.00719721
-9.05	0.0024314	-0.00941201
-9	0.00228116	-0.00892359
-8.95	0.00210782	-0.00535494
-8.9	0.00232997	0.000924989
-8.85	0.00316609	0.00893082
-8.8	0.0045123	0.0172813
-8.75	0.00596568	0.0244218
-8.7	0.00699913	0.0288321
-8.65	0.00720538	0.0293188
-8.6	0.00649372	0.0254643
-8.55	0.00513394	0.0180177
-8.5	0.00365142	0.00901651
-8.45	0.00258402	0.00126902
-8.4	0.00224073	-0.00263326
-8.35	0.00257338	-0.00146525
-8.3	0.00321156	0.00397855
-8.25	0.0036631	0.0111347
-8.2	0.00356268	0.0168137
-8.15	0.00285318	0.0186538
-8.1	0.00180878	0.016149
-8.05	0.000883835	0.0105945
-8	0.000479417	0.00416681
-7.95	0.000726984	-0.00138872
-7.9	0.00142828	-0.00562965
-7.85	0.00216653	-0.00936871
-7.8	0.00251972	-0.0137244
-7.75	0.00228036	-0.0190151
-7.7	0.00155036	-0.0242429
-7.65	0.000673474	-0.0275024
-7.6	3.94999e-05	-0.0270964
-7.55	-0.000111599	-0.0226937
-7.5	0.000189454	-0.0157509
-7.45	0.00068801	-0.00893543
-7.4	0.00105983	-0.00487046
-7.35	0.00108664	-0.00485315
-7.3	0.000767521	-0.00830626
-7.25	0.000290188	-0.0131767
-7.2	-8.67133e-05	-0.0170531
-7.15	-0.000187002	-0.0183421
-7.1	-1.32935e-05	-0.0169252
-7.05	0.000269344	-0.0139316
-7	0.000435093	-0.0109521
-6.95	0.000342105	-0.00914849
-6.9	1.36241e-05	-0.00872551
-6.85	-0.00035486	-0.00897582
-6.8	-0.000482309	-0.00883052
-6.75	-0.000130599	-0.00750606
-6.7	0.000792183	-0.00490582
-6.65	0.00218146	-0.00163636
-6.6	0.00377381	0.00132781
-6.55	0.0052305	0.00307718
-6.5	0.00624503	0.00310725
-6.45	0.00662186	0.00143083
-6.4	0.00632236	-0.00145587
-6.35	0.00546989	-0.00481243
-6.3	0.00431225	-0.00787198
-6.25	0.00316504	-0.0100577
-6.2	0.00231678	-0.01113
-6.15	0.00194891	-0.0111799
-6.1	0.00207491	-0.0105284
-6.05	0.00252873	-0.00953283
-6	0.00302746	-0.00840415
-5.95	0.00327803	-0.00710154
-5.9	0.0031037	-0.0054315
-5.85	0.00250706	-0.00327219
-5.8	0.00166073	-0.000767074
-5.75	0.000806181	0.0016263
-5.7	0.000124613	0.00329756
-5.65	-0.000337723	0.00380946
-5.6	-0.000657574	0.00317152
-5.55	-0.000931139	0.00189456
-5.5	-0.00114896	0.000791866
-5.45	-0.00114663	0.000602073
-5.4	-0.000672968	0.00161251
-5.35	0.000434737	0.00353883
-5.3	0.00207481	0.00568233
-5.25	0.00381429	0.00728917
-5.2	0.00502344	0.0079358
-5.15	0.00514861	0.00766264
-5.1	0.00400801	0.00687898
-5.05	0.00194648	0.00607316
-5	-0.000276063	0.00549591
-4.95	-0.00180538	0.00504205
-4.9	-0.00209047	0.00436394
-4.85	-0.00114297	0.00313455
-4.8	0.000477996	0.00130667
-4.75	0.0019571	-0.000796588
-4.7	0.00263197	-0.00259261
-4.65	0.00230506	-0.00351641
-4.6	0.00128598	-0.0032905
-4.55	0.000172933	-0.00206565
-4.5	-0.000514239	-0.000361119
-4.45	-0.000610183	0.00116347
-4.4	-0.000349914	0.00198447
-4.35	-0.000152694	0.00192173
-4.3	-0.000302262	0.00118704
-4.25	-0.000706681	0.000261608
-4.2	-0.000912411	-0.000323745
-4.15	-0.000363802	-0.000210785
-4.1	0.00123794	0.000664319
-4.05	0.00367194	0.00205857
-4	0.00623104	0.00355626
-3.95	0.00801168	0.00473451
-3.9	0.00834434	0.00531607
-3.85	0.00711336	0.00524525
-3.8	0.00480735	0.00465525
-3.75	0.00227161	0.00379056
-3.7	0.000298474	0.0028987
-3.65	-0.000726851	0.00216998
-3.6	-0.000945825	0.00170249
-3.55	-0.000873087	0.00151588
-3.5	-0.00106843	0.00154903
-3.45	-0.00183236	0.00167062
-3.4	-0.00307279	0.00168832
-3.35	-0.0044104	0.00138698
-3.3	-0.00541216	0.000597746
-3.25	-0.00583397	-0.000712809
-3.2	-0.00572609	-0.00242055
-3.15	-0.00535922	-0.00428294
-3.1	-0.00504608	-0.00603218
-3.05	-0.00495104	-0.00747602
-3	-0.00501419	-0.00854464
-2.95	-0.00499271	-0.00924368
-2.9	-0.00460673	-0.00957448
-2.85	-0.00368162	-0.00947261
-2.8	-0.00223213	-0.00884189
-2.75	-0.000466277	-0.00768606
-2.7	0.00128411	-0.0062162
-2.65	0.00266705	-0.00488484
-2.6	0.00342069	-0.00422027
-2.55	0.00345266	-0.00456651
-2.5	0.00287356	-0.00582834
-2.45	0.00197359	-0.0074157
-2.4	0.00112921	-0.00844828
-2.35	0.000678142	-0.00813667
-2.3	0.000782516	-0.00615696
-2.25	0.00136074	-0.00282724
-2.2	0.00211878	0.00105676
-2.15	0.00267359	0.00460775
-2.1	0.00272414	0.00723932
-2.05	0.00216725	0.00886976
-2	0.00111022	0.00982163
-1.95	-0.000223267	0.0105177
-1.9	-0.00162433	0.0111729
-1.85	-0.00298553	0.0116811
-1.8	-0.00428828	0.0117443
-1.75	-0.00549561	0.0111802
-1.7	-0.00644724	0.0101416
-1.65	-0.00684633	0.00913708
-1.6	-0.00638273	0.00878371
-1.55	-0.00493011	0.00944847
-1.5	-0.00269793	0.0109965
-1.45	-0.00023767	0.0127942
-1.4	0.00175116	0.0139963
-1.35	0.00271371	0.013948
-1.3	0.00248737	0.0124955
-1.25	0.00136697	0.0100337
-1.2	-5.47133e-05	0.00726932
-1.15	-0.00117964	0.00486319
-1.1	-0.0016741	0.00312016
-1.05	-0.00155385	0.00191956
-1	-0.0010729	0.000901976
-0.95	-0.000495253	-0.000234429
-0.9	8.89703e-05	-0.00148663
-0.85	0.000785632	-0.00252397
-0.8	0.00174441	-0.00287784
-0.75	0.00294988	-0.00227981
-0.7	0.00411481	-0.000888713
-0.65	0.0047652	0.000685346
-0.6	0.00448678	0.00163394
-0.55	0.00317808	0.00134416
-0.5	0.00115574	-0.000276455
-0.45	-0.000963341	-0.00269977
-0.4	-0.00255722	-0.00499573
-0.35	-0.00328891	-0.00623648
-0.3	-0.00323146	-0.00592567
-0.25	-0.00276314	-0.00419905
-0.2	-0.00230212	-0.00173779
-0.15	-0.00204718	0.000562324
-0.1	-0.00188369	0.00201028
-0.05	-0.00150332	0.00238041
0	-0.000636662	0.00193551
0.05	0.00074698	0.00122417
0.1	0.0024149	0.000793085
0.15	0.00403172	0.000976204
0.2	0.00540422	0.00187476
0.25	0.00665311	0.00349602
0.3	0.00818739	0.0058969
0.35	0.0104988	0.00925245
0.4	0.0138901	0.0137634
0.45	0.0183003	0.0194787
0.5	0.0233303	0.0261668
0.55	0.0284502	0.0333087
0.6	0.0332633	0.0402891
0.65	0.0376723	0.0466282
0.7	0.0418601	0.0521712
0.75	0.0461092	0.0570968
0.8	0.0505701	0.0617729
0.85	0.0551295	0.0665359
0.9	0.0594521	0.0715278
0.95	0.0631649	0.0766793
1	0.066057	0.0818002
1.05	0.0681807	0.0866999
1.1	0.0697888	0.0912496
1.15	0.0711631	0.0953645
1.2	0.0724399	0.0989228
1.25	0.0735328	0.101716
1.3	0.0742024	0.103501
1.35	0.0742146	0.104113
1.4	0.0734798	0.10357
1.45	0.072092	0.102101
1.5	0.0702483	0.100053
1.55	0.0681105	0.0977467
1.6	0.0657201	0.0953456
1.65	0.0630085	0.092843
1.7	0.0599077	0.0901301
1.75	0.056484	0.0871162
1.8	0.0530051	0.0838019
1.85	0.0498763	0.0802789
1.9	0.0474795	0.0766515
1.95	0.045989	0.0729752
2	0.0452755	0.0692587
2.05	0.0449412	0.0655446
2.1	0.0444846	0.0619831
2.15	0.0435085	0.0588482
2.2	0.0418847	0.0564232
2.25	0.039806	0.0548364
2.3	0.0376941	0.0539221
2.35	0.0360125	0.0532129
2.4	0.0350707	0.0521073
2.45	0.0349074	0.0501311
2.5	0.0352821	0.0471606
2.55	0.0358078	0.0435064
2.6	0.0361095	0.0397898
2.65	0.0359703	0.0366909
2.7	0.0353715	0.0347034
2.75	0.0344214	0.0339968
2.8	0.0332268	0.0344357
2.85	0.03179	0.0356937
2.9	0.0300079	0.0373956
2.95	0.0277781	0.0391862
3	0.0251463	0.0407271
3.05	0.0223897	0.0416657
3.1	0.0199582	0.041659
3.15	0.0182837	0.0404601
3.2	0.0175403	0.0380577
3.25	0.0175077	0.0347637
3.3	0.0176386	0.0311858
3.35	0.0173183	0.028077
3.4	0.0161874	0.026101
3.45	0.0143362	0.0256112
3.5	0.0122638	0.0265475
3.55	0.0105952	0.0284676
3.6	0.00973236	0.0307022
3.65	0.00962148	0.0325557
3.7	0.0097991	0.0335078
3.75	0.00968341	0.0333328
3.8	0.00894329	0.0321574
3.85	0.00772539	0.0303929
3.9	0.00658334	0.0286115
3.95	0.00614626	0.0273364
4	0.00672181	0.0268473
4.05	0.00806619	0.0270665
4.1	0.00948212	0.0275889
4.15	0.010179	0.0278724
4.2	0.00971341	0.0275115
4.25	0.00824525	0.0264459
4.3	0.00646273	0.0250045
4.35	0.00522387	0.0237252
4.4	0.00510902	0.0230642
4.45	0.00615002	0.0231442
4.5	0.00785682	0.0236839
4.55	0.00951282	0.0241622
4.6	0.0105625	0.0241133
4.65	0.0108711	0.0233896
4.7	0.0107259	0.0222112
4.75	0.0106083	0.0210174
4.8	0.0108922	0.0201674
4.85	0.0116341	0.0197587
4.9	0.012577	0.0195926
4.95	0.0133359	0.0194013
5	0.0136396	0.019093
5.05	0.0134914	0.0189134
5.1	0.0131543	0.0193565
5.15	0.0129949	0.0208926
5.2	0.0132655	0.0236449
5.25	0.0139498	0.0272298
5.3	0.0147582	0.030852
5.35	0.015262	0.0336155
5.4	0.015105	0.0348918
5.45	0.0141795	0.0345563
5.5	0.0126972	0.0330122
5.55	0.0111171	0.030999
5.6	0.00996335	0.0293052
5.65	0.00960662	0.0284989
5.7	0.0101124	0.0287831
5.75	0.0112178	0.0299718
5.8	0.0124368	0.0315788
5.85	0.013268	0.0329744
5.9	0.0133975	0.0335799
5.95	0.0128195	0.0330627
6	0.0118187	0.0314754
6.05	0.0108283	0.0292619
6.1	0.0102273	0.0271106
6.15	0.0101647	0.0256603
6.2	0.0105068	0.025237
6.25	0.0109229	0.0257182
6.3	0.0110638	0.0266417
6.35	0.0107451	0.027494
6.4	0.0100413	0.0280013
6.45	0.00924273	0.0282639
6.5	0.00869899	0.0286101
6.55	0.00863238	0.0292837
6.6	0.00901622	0.030178
6.65	0.00959515	0.0308221
6.7	0.0100174	0.030637
6.75	0.0100203	0.029349
6.8	0.00956173	0.0272746
6.85	0.00882792	0.0252587
6.9	0.00812309	0.0242984
6.95	0.00770196	0.0250013
7	0.00765264	0.0272489
7.05	0.00789997	0.0302264
7.1	0.00830403	0.0328512
7.15	0.0087961	0.0343268
7.2	0.00944429	0.0345262
7.25	0.0104033	0.0339747
7.3	0.0117692	0.0334739
7.35	0.0134383	0.0336145
7.4	0.0150758	0.034454
7.45	0.0162194	0.0355584
7.5	0.0164966	0.0363462
7.55	0.0158203	0.0364876
7.6	0.014462	0.036126
7.65	0.0129471	0.0357699
7.7	0.0118275	0.0359658
7.75	0.0114445	0.0369338
7.8	0.0118096	0.0384064
7.85	0.0126445	0.0397655
7.9	0.0135538	0.0403783
7.95	0.0142212	0.0399391
8	0.0145223	0.0386071
8.05	0.0145085	0.0368967
8.1	0.0142974	0.0353736
8.15	0.0139593	0.0343709
8.2	0.0134726	0.0338222
8.25	0.0127741	0.0333621
8.3	0.0118714	0.032554
8.35	0.0109158	0.0311523
8.4	0.0101929	0.0292636
8.45	0.0100204	0.0273006
8.5	0.0105926	0.0258183
8.55	0.0118662	0.0252891
8.6	0.0135519	0.0259319
8.65	0.0152198	0.027646
8.7	0.0164742	0.0300769
8.75	0.0171099	0.0327532
8.8	0.0171799	0.0352521
8.85	0.0169437	0.0373172
8.9	0.0167229	0.0388915
8.95	0.0167383	0.0400628
9	0.01701	0.0409767
9.05	0.0173592	0.0417182
9.1	0.0175295	0.0422525
9.15	0.0173385	0.0424531
9.2	0.0168038	0.042189
9.25	0.0161491	0.0414462
9.3	0.0156903	0.0403925
9.35	0.0156587	0.0393263
9.4	0.0160492	0.0385395
9.45	0.0166035	0.0381536
9.5	0.0169346	0.0380285
9.55	0.0167447	0.0378162
9.6	0.0159983	0.0371412
9.65	0.0149616	0.0358441
9.7	0.0140465	0.0340952
9.75	0.0135683	0.0323538
9.8	0.0135425	0.0311486
9.85	0.0136704	0.030794
9.9	0.0135249	0.0312302
9.95	0.0128468	0.0320641
10	0.0117581	0.0327839
10.05	0.0107588	0.0330622
10.1	0.0104725	0.0329457
10.15	0.0112861	0.0328142
10.2	0.0130852	0.0331685
10.25	0.0152634	0.0343238
10.3	0.0170114	0.0362305
10.35	0.0177457	0.0385136
10.4	0.0174193	0.040676
10.45	0.0165335	0.0423721
10.5	0.0158456	0.0435441
10.55	0.0159359	0.0443728
10.6	0.0168852	0.0450656
10.65	0.0182431	0.0456447
10.7	0.0193122	0.045877
10.75	0.0195534	0.0454037
10.8	0.0188971	0.0439687
10.85	0.0177545	0.0416297
10.9	0.0167503	0.0387738
10.95	0.016345	0.0359481
11	0.016577	0.0336085
11.05	0.0170665	0.0319303
11.1	0.0172762	0.0308047
11.15	0.0168421	0.0299967
11.2	0.0157864	0.0293544
11.25	0.0144818	0.0289313
11.3	0.0134025	0.0289079
11.35	0.0128352	0.0294098
11.4	0.0127175	0.0303536
11.45	0.0127095	0.031407
11.5	0.0124357	0.0321315
11.55	0.0117358	0.0321845
11.6	0.0107809	0.0314874
11.65	0.00996852	0.0302157
11.7	0.00968521	0.0286794
11.75	0.0100812	0.0271516
11.8	0.0109727	0.0257964
11.85	0.0119488	0.0247007
11.9	0.0125957	0.0239857
11.95	0.0127001	0.0238562
12	0.0123209	0.0245468
12.05	0.0117078	0.02618
12.1	0.0111159	0.028622
12.15	0.010665	0.0314613
12.2	0.0103057	0.0341358
12.25	0.0099211	0.0361343
12.3	0.00948737	0.0372003
12.35	0.00915666	0.037378
12.4	0.00922874	0.0369173
12.45	0.00997491	0.0361195
12.5	0.0114365	0.0352124
12.55	0.0133195	0.0343247
12.6	0.0150638	0.0335421
12.65	0.0160887	0.0329626
12.7	0.0160779	0.0327128
12.75	0.0151752	0.0328849
12.8	0.0139603	0.0334769
12.85	0.0132059	0.0343691
12.9	0.0135265	0.0353709
12.95	0.0151031	0.0363263
13	0.0176014	0.0371606
13.05	0.0203476	0.0378497
13.1	0.0226447	0.0383396
13.15	0.0240718	0.0384692
13.2	0.0246051	0.0379872
13.25	0.0245156	0.0366787
13.3	0.0241213	0.0345326
13.35	0.0235571	0.0318458
13.4	0.0227011	0.0291925
13.45	0.021305	0.0272223
13.5	0.0192443	0.0264079
13.55	0.0167089	0.0268552
13.6	0.0142114	0.0282639
13.65	0.0123831	0.0300894
13.7	0.011658	0.0317624
13.75	0.0120192	0.0329053
13.8	0.0129759	0.0334066
13.85	0.0137785	0.0333767
13.9	0.0137778	0.0330036
13.95	0.0127291	0.0324297
14	0.0108936	0.0316953
14.05	0.00888332	0.0307723
14.1	0.00736383	0.0296293
14.15	0.00676035	0.0283153
14.2	0.0071308	0.026994
14.25	0.00824027	0.0259072
14.3	0.00975166	0.0252968
14.35	0.0114124	0.0253184
14.4	0.0131198	0.025961
14.45	0.0148539	0.0270331
14.5	0.0165517	0.0282028
14.55	0.0180461	0.029141
14.6	0.0191085	0.0296606
14.65	0.0195919	0.0298144
14.7	0.01956	0.0298944
14.75	0.0193081	0.030288
14.8	0.0192428	0.0312671
14.85	0.0196782	0.032813
14.9	0.0206584	0.0346003
14.95	0.0219167	0.0361478
15	0.0230031	0.0370899
15.05	0.0235147	0.0374032
15.1	0.0232926	0.0374624
15.15	0.022482	0.0378344
15.2	0.0214305	0.038944
15.25	0.0204778	0.040789
15.3	0.0197644	0.042872
15.35	0.0191777	0.0444255
15.4	0.018452	0.044814
15.45	0.0173695	0.0438891
15.5	0.0159379	0.0421082
15.55	0.0144301	0.0403165
15.6	0.013255	0.0393337
15.65	0.0127133	0.039546
15.7	0.0128018	0.0407322
15.75	0.013169	0.0422055
15.8	0.013266	0.0431822
15.85	0.0126385	0.0431636
15.9	0.0111848	0.0421238
15.95	0.00924089	0.0404268
16	0.00743116	0.0385691
16.05	0.0063439	0.0368867
16.1	0.00622122	0.0354328
16.15	0.00684321	0.0340796
16.2	0.00766848	0.0327382
16.25	0.00816293	0.0315556
16.3	0.00812563	0.0309274
16.35	0.00780218	0.0312927
16.4	0.00771007	0.0328459
16.45	0.00828542	0.0353263
16.5	0.00955515	0.038027
16.55	0.0110638	0.04005
16.6	0.0121227	0.0406985
16.65	0.012237	0.0397839
16.7	0.0114564	0.0377162
16.75	0.0104081	0.0353223
16.8	0.00997808	0.0334968
16.85	0.0107902	0.0328526
16.9	0.0128158	0.0335465
16.95	0.0153475	0.035306
17	0.0173713	0.0376045
17.05	0.0181299	0.0398781
17.1	0.0175504	0.0416462
17.15	0.0162621	0.042538
17.2	0.0152025	0.0422688
17.25	0.0150447	0.0406552
17.3	0.0157926	0.0377026
17.35	0.0167965	0.0337161
17.4	0.0171838	0.0293372
17.45	0.0164311	0.0254185
17.5	0.0147329	0.0227706
17.55	0.0129301	0.0218446
17.6	0.0120237	0.0225363
17.65	0.0125861	0.0242385
17.7	0.0143959	0.0261035
17.75	0.0165464	0.0274125
17.8	0.0179414	0.0278569
17.85	0.0179067	0.0276019
17.9	0.0165475	0.0271134
17.95	0.0146639	0.0268717
18	0.013273	0.02713
18.05	0.0130311	0.0278569
18.1	0.0138878	0.028847
18.15	0.0151561	0.0299184
18.2	0.0159333	0.0310368
18.25	0.0156197	0.0322921
18.3	0.0142455	0.0337636
18.35	0.0124249	0.0353685
18.4	0.0109916	0.0368259
18.45	0.0105265	0.0377864
18.5	0.0110572	0.03804
18.55	0.0120561	0.0376909
18.6	0.0127455	0.0371397
18.65	0.0125015	0.0368757
18.7	0.0111725	0.0371888
18.75	0.00912083	0.037973
18.8	0.00701635	0.0387427
18.85	0.00549662	0.0388963
18.9	0.00487032	0.0380517
18.95	0.00500632	0.0362919
19	0.0054624	0.0341557
19.05	0.00575406	0.0323918
19.1	0.00561497	0.0315961
19.15	0.00512574	0.0319498
19.2	0.00464064	0.0331895
19.25	0.00457156	0.0348004
19.3	0.00513181	0.0362901
19.35	0.00619109	0.0374001
19.4	0.00732008	0.0381261
19.45	0.00801076	0.0385867
19.5	0.00794863	0.0388436
19.55	0.00719887	0.0388266
19.6	0.00619451	0.0384058
19.65	0.00554179	0.0375475
19.7	0.00571561	0.0364399
19.75	0.00683681	0.0354739
19.8	0.00863701	0.0350761
19.85	0.0106171	0.0354833
19.9	0.0123243	0.0366116
19.95	0.0135708	0.0380834
20	0.0144715	0.0393988
20.05	0.0152963	0.040133
20.1	0.0162236	0.0400786
20.15	0.0171629	0.0392335
20.2	0.0177769	0.0377152
20.25	0.0176812	0.0356689
20.3	0.0167215	0.0332566
20.35	0.0151474	0.0307115
20.4	0.0135579	0.0283797
20.45	0.0126351	0.0266587
20.5	0.0127943	0.025828
20.55	0.0139602	0.0258412
20.6	0.0155959	0.026236
20.65	0.0169566	0.0262661
20.7	0.0174557	0.0252377
20.75	0.0169127	0.0228756
20.8	0.0155674	0.0195354
20.85	0.0138794	0.0160908
20.9	0.0122308	0.0135461
20.95	0.010738	0.0125584
21	0.00926657	0.0131446
21.05	0.00762877	0.0147234
21.1	0.00582918	0.0164699
21.15	0.00417495	0.0177755
21.2	0.00317526	0.0185225
21.25	0.00326837	0.0190463
21.3	0.00454593	0.0198133
21.35	0.00663132	0.0210193
21.4	0.00880905	0.0223845
21.45	0.0103336	0.0232636
21.5	0.010772	0.0230339
21.55	0.0101839	0.0214996
21.6	0.00906538	0.0190941
21.65	0.00809182	0.0167326
21.7	0.00779451	0.0153761
21.75	0.00835506	0.0155644
21.8	0.0096027	0.0171611
21.85	0.0111672	0.0194375
21.9	0.0127038	0.0214327
21.95	0.0140316	0.0224048
22	0.0151469	0.0221148
22.05	0.016117	0.0208493
22.1	0.0169481	0.0191854
22.15	0.0175392	0.0176922
22.2	0.0177295	0.0167303
22.25	0.0174138	0.0164315
22.3	0.0166461	0.0168184
22.35	0.0156504	0.017952
22.4	0.0147299	0.0199554
22.45	0.0141303	0.0228968
22.5	0.0139132	0.0266146
22.55	0.0139343	0.0306203
22.6	0.0138944	0.0341567
22.65	0.0134615	0.0364412
22.7	0.0124034	0.03698
22.75	0.0106738	0.0357938
22.8	0.0084347	0.0334133
22.85	0.00603433	0.0306707
22.9	0.00391434	0.0283643
22.95	0.00250981	0.0269519
23	0.00211199	0.0264414
23.05	0.00274725	0.0264617
23.1	0.00413533	0.0265024
23.15	0.00573634	0.0261542
23.2	0.00692067	0.0252496
23.25	0.00721169	0.0238613
23.3	0.00647752	0.0221919
23.35	0.00500541	0.0204423
23.4	0.00338163	0.0187438
23.45	0.00222315	0.0171876
23.5	0.00190166	0.0158751
23.55	0.00238124	0.0149689
23.6	0.00327213	0.0146714
23.65	0.00406155	0.0151432
23.7	0.00439454	0.0164121
23.75	0.0042511	0.0183358
23.8	0.00391325	0.0206466
23.85	0.00373707	0.0230489
23.9	0.00389933	0.0253086
23.95	0.00423287	0.0273043
24	0.00431842	0.0289915
24.05	0.00375979	0.0303363
24.1	0.00249024	0.0312768
24.15	0.000927153	0.0317302
24.2	-0.000164686	0.0316715
24.25	-4.75834e-05	0.0311883
24.3	0.00156882	0.0304813
24.35	0.00429533	0.029795
24.4	0.00718651	0.0292932
24.45	0.0091771	0.0289857
24.5	0.00962315	0.0287383
24.55	0.00864066	0.0283637
24.6	0.0070697	0.02777
24.65	0.00605216	0.0270206
24.7	0.00644323	0.0262975
24.75	0.00837099	0.025751
24.8	0.0111822	0.0253683
24.85	0.0137947	0.0249072
24.9	0.0152629	0.0240036
24.95	0.0152469	0.0223809
25	0.0141148	0.0200575
25.05	0.0126617	0.0174213
25.1	0.0116057	0.0150957
25.15	0.0111604	0.0136768
25.2	0.0109453	0.0134289
25.25	0.0102631	0.0141608
25.3	0.00859131	0.0153128
25.35	0.00597297	0.0162246
25.4	0.0030794	0.0164568
25.45	0.000902169	0.0159762
25.5	0.000230985	0.0151353
25.55	0.001224	0.0144606
25.6	0.00329537	0.0143718
25.65	0.00538882	0.0149956
25.7	0.00647914	0.0161567
25.75	0.00603331	0.0175161
25.8	0.00419454	0.0187583
25.85	0.00163857	0.0197384
25.9	-0.000803667	0.0204763
25.95	-0.00252207	0.0210533
26	-0.00330403	0.0215027
26.05	-0.00326767	0.0217789
26.1	-0.00264255	0.0218219
26.15	-0.00154671	0.0216681
26.2	6.25907e-05	0.0215179
26.25	0.00228274	0.0216606
26.3	0.00506872	0.0223224
26.35	0.00810268	0.0235025
26.4	0.0108364	0.0249279
26.45	0.0126818	0.0261739
26.5	0.0132518	0.0268954
26.55	0.012523	0.0270269
26.6	0.0108302	0.0268233
26.65	0.0087131	0.0267086
26.7	0.00671206	0.0270014
26.75	0.00520895	0.0277173
26.8	0.00437817	0.0285377
26.85	0.00422755	0.029003
26.9	0.00466267	0.028804
26.95	0.00552103	0.0279775
27	0.00656627	0.026891
27.05	0.00747961	0.0260066
27.1	0.00791496	0.0255826
27.15	0.00759147	0.0254786
27.2	0.00642704	0.0252121
27.25	0.00459582	0.0242474
27.3	0.00248571	0.0223334
27.35	0.000545757	0.0196859
27.4	-0.000896834	0.0169081
27.45	-0.00173672	0.014683
27.5	-0.00206635	0.0134376
27.55	-0.00203359	0.0131519
27.6	-0.00168856	0.0134355
27.65	-0.000918128	0.0138086
27.7	0.000474078	0.0139948
27.75	0.00259062	0.0140364
27.8	0.00527827	0.0141909
27.85	0.00808459	0.0146475
27.9	0.0103973	0.0153097
27.95	0.0116998	0.0157817
28	0.0118028	0.015583
28.05	0.0109406	0.0144815
28.1	0.00965354	0.0127272
28.15	0.00854744	0.0110226
28.2	0.00803126	0.010228
28.25	0.00817446	0.0109399
28.3	0.00873315	0.0131876
28.35	0.00932411	0.0164209
28.4	0.00962538	0.0197653
28.45	0.00949347	0.0224384
28.5	0.00896927	0.0240325
28.55	0.00818222	0.0245902
28.6	0.0072494	0.0244281
28.65	0.00621777	0.0238527
28.7	0.00509471	0.0229923
28.75	0.00391574	0.0218186
28.8	0.00278686	0.020324
28.85	0.00187152	0.0187002
28.9	0.0013068	0.0173585
28.95	0.00111939	0.0167401
29	0.00118773	0.0170504
29.05	0.00128831	0.0180715
29.1	0.00121027	0.0192073
29.15	0.000872725	0.0197809
29.2	0.000380207	0.0193979
29.25	-1.88586e-05	0.0181687
29.3	-4.97823e-05	0.0166406
29.35	0.000449639	0.0154472
29.4	0.0014341	0.0149054
29.45	0.00266433	0.0147865
29.5	0.00380098	0.0144492
29.55	0.00454483	0.013243
29.6	0.00474719	0.0109541
29.65	0.00445037	0.00802418
29.7	0.00383629	0.00536257
29.75	0.00312873	0.00386634
29.8	0.00250344	0.00392529
29.85	0.00203236	0.00520834
29.9	0.00171195	0.00687874
29.95	0.00150617	0.00811441
30	0.00140024	0.00859293
30.05	0.00140508	0.00866534
30.1	0.00152195	0.00908608
30.15	0.00168761	0.0104494
30.2	0.00175526	0.0127196
30.25	0.00153054	0.0151147
30.3	0.000863678	0.0164751
30.35	-0.000259284	0.0159121
30.4	-0.00165288	0.0133618
30.45	-0.00297953	0.00968237
30.5	-0.00386318	0.00626063
30.55	-0.00404104	0.0043043
30.6	-0.00347874	0.00423938
30.65	-0.00238944	0.00552752
30.7	-0.0011516	0.00699769
30.75	-0.000155059	0.00749241
30.8	0.000339162	0.00645678
30.85	0.000276029	0.00415148
30.9	-0.000226838	0.00142152
30.95	-0.000969842	-0.000818071
31	-0.00179098	-0.00204641
31.05	-0.00263636	-0.00233411
31.1	-0.00356401	-0.00218248
31.15	-0.0046821	-0.00217108
31.2	-0.00607319	-0.0026514
31.25	-0.00772807	-0.0036228
31.3	-0.0095334	-0.00484737
31.35	-0.0113002	-0.00606463
31.4	-0.012833	-0.00714962
31.45	-0.0139878	-0.00811937
31.5	-0.014729	-0.00903189
31.55	-0.0151584	-0.00987538
31.6	-0.0155089	-0.0105387
31.65	-0.0160803	-0.0108828
31.7	-0.017131	-0.0108591
31.75	-0.0187575	-0.010553
31.8	-0.0208022	-0.0101621
31.85	-0.0228458	-0.0098681
31.9	-0.0243098	-0.00974662
31.95	-0.0246686	-0.00975819
32	-0.0236671	-0.00981845
32.05	-0.0214553	-0.00989228
32.1	-0.0185585	-0.0100239
32.15	-0.0156817	-0.0102738
32.2	-0.0134364	-0.0106125
32.25	-0.0121101	-0.0108654
32.3	-0.0116002	-0.0107668
32.35	-0.0115305	-0.0101243
32.4	-0.0114848	-0.00899005
32.45	-0.0112309	-0.00771872
32.5	-0.0108022	-0.00684733
32.55	-0.0104043	-0.0068397
32.6	-0.0102203	-0.00784836
32.65	-0.0102422	-0.00961974
32.7	-0.0102543	-0.0116036
32.75	-0.00997137	-0.0132172
32.8	-0.00925999	-0.0141117
32.85	-0.00829316	-0.0143028
32.9	-0.00753583	-0.0141047
32.95	-0.00751667	-0.0139233
33	-0.00853821	-0.0140391
33.05	-0.0104684	-0.0145104
33.1	-0.0127416	-0.0152107
33.15	-0.014603	-0.0159582
33.2	-0.0154451	-0.0166266
33.25	-0.0150887	-0.0171545
33.3	-0.0138445	-0.0174846
33.35	-0.0123491	-0.0174836
33.4	-0.011263	-0.0169482
33.45	-0.0110056	-0.0157206
33.5	-0.0116364	-0.0138532
33.55	-0.0129279	-0.0117021
33.6	-0.014535	-0.0098662
33.65	-0.0161658	-0.00895914
33.7	-0.0176357	-0.00932659
33.75	-0.0188444	-0.0108881
33.8	-0.0196959	-0.0131491
33.85	-0.0200624	-0.0154452
33.9	-0.0198226	-0.017253
33.95	-0.0189647	-0.0184116
34	-0.0176594	-0.0191568
34.05	-0.0162545	-0.0199173
34.1	-0.0151821	-0.0210522
34.15	-0.0148002	-0.0226431
34.2	-0.01526	-0.0244696
34.25	-0.0164469	-0.0261733
34.3	-0.0180212	-0.0274847
34.35	-0.0195222	-0.0283601
34.4	-0.0205105	-0.0289584
34.45	-0.0206772	-0.0294673
34.5	-0.0199229	-0.0299005
34.55	-0.0183794	-0.0300277
34.6	-0.0163798	-0.029477
34.65	-0.0143777	-0.0279866
34.7	-0.0128343	-0.0256382
34.75	-0.0120782	-0.0228994
34.8	-0.0122135	-0.0204563
34.85	-0.013092	-0.0188689
34.9	-0.0143701	-0.0182524
34.95	-0.0156295	-0.0181705
35	-0.0165114	-0.0178071
35.05	-0.0168111	-0.0163583
35.1	-0.0165081	-0.0134499
35.15	-0.0157306	-0.00935076
35.2	-0.0146947	-0.0048975
35.25	-0.0136546	-0.0011422
35.3	-0.0128657	0.00108837
35.35	-0.0125582	0.00150018
35.4	-0.0128791	0.000393194
35.45	-0.0138256	-0.00154541
35.5	-0.0151998	-0.00357758
35.55	-0.0166205	-0.00519428
35.6	-0.0176194	-0.00623236
35.65	-0.0178095	-0.00680515
35.7	-0.0170462	-0.00713593
35.75	-0.0155178	-0.00741742
35.8	-0.0136879	-0.00776023
35.85	-0.0121249	-0.00823316
35.9	-0.0112877	-0.00893425
35.95	-0.0113654	-0.0100006
36	-0.0122418	-0.0115506
36.05	-0.0135878	-0.01358
36.1	-0.0150077	-0.0158935
36.15	-0.0161653	-0.0181159
36.2	-0.0168414	-0.0197934
36.25	-0.0168981	-0.0205556
36.3	-0.0162413	-0.0202288
36.35	-0.0148176	-0.0189058
36.4	-0.0126899	-0.0169187
36.45	-0.0101269	-0.0147405
36.5	-0.00762181	-0.0128721
36.55	-0.00579356	-0.0117196
36.6	-0.00517352	-0.0115033
36.65	-0.00596333	-0.0122049
36.7	-0.00790812	-0.0135777
36.75	-0.0103595	-0.0152331
36.8	-0.0125304	-0.0167738
36.85	-0.0138268	-0.0179391
36.9	-0.0140978	-0.0186868
36.95	-0.0136697	-0.0191845
37	-0.0131565	-0.0196915
37.05	-0.0131457	-0.0204188
37.1	-0.0139284	-0.0214123
37.15	-0.0154032	-0.0225579
37.2	-0.0171726	-0.0236857
37.25	-0.0187825	-0.0246722
37.3	-0.0199326	-0.0255211
37.35	-0.0205619	-0.0263081
37.4	-0.020774	-0.027064
37.45	-0.0206832	-0.0276736
37.5	-0.0202841	-0.0278717
37.55	-0.0194356	-0.0273666
37.6	-0.0179707	-0.0260324
37.65	-0.0158466	-0.0240389
37.7	-0.0132572	-0.0218227
37.75	-0.0106172	-0.0199021
37.8	-0.00842852	-0.0186197
37.85	-0.00708718	-0.0179662
37.9	-0.0067296	-0.0175946
37.95	-0.00717661	-0.0170183
38	-0.00801499	-0.0159061
38.05	-0.00876063	-0.0142862
38.1	-0.0090489	-0.0125766
38.15	-0.00876627	-0.0113887
38.2	-0.00808568	-0.0112309
38.25	-0.00737751	-0.0122648
38.3	-0.00705033	-0.0142387
38.35	-0.00735939	-0.0166126
38.4	-0.008289	-0.0188214
38.45	-0.00954348	-0.0205112
38.5	-0.0106853	-0.0216603
38.55	-0.0113457	-0.0225266
38.6	-0.0114078	-0.0234581
38.65	-0.0110668	-0.024676
38.7	-0.0107143	-0.02614
38.75	-0.0107025	-0.0275368
38.8	-0.0111219	-0.0284189
38.85	-0.0117287	-0.0284176
38.9	-0.0120652	-0.0274589
38.95	-0.0117506	-0.0258779
39	-0.0107492	-0.024365
39.05	-0.00946773	-0.023736
39.1	-0.00858975	-0.0245881
39.15	-0.00872881	-0.0269959
39.2	-0.0100789	-0.0303649
39.25	-0.012282	-0.033575
39.3	-0.0145851	-0.0353619
39.35	-0.0162441	-0.0348311
39.4	-0.0169213	-0.0318543
39.45	-0.0168814	-0.0271649
39.5	-0.0168381	-0.0220764
39.55	-0.0175497	-0.0179599
39.6	-0.0193783	-0.0156921
39.65	-0.0220617	-0.015355
39.7	-0.0248328	-0.0163262
39.75	-0.0268152	-0.0176788
39.8	-0.0274701	-0.0186943
39.85	-0.0268455	-0.0191849
39.9	-0.0255022	-0.0194771
39.95	-0.0241578	-0.020075
40	-0.0232699	-0.0212061
40.05	-0.0227965	-0.0225682
40.1	-0.0222595	-0.0233857
40.15	-0.0210709	-0.0228235
40.2	-0.0189325	-0.0204987
40.25	-0.0160576	-0.0168187
40.3	-0.0131096	-0.0129572
40.35	-0.0108704	-0.0104005
40.4	-0.00984499	-0.0103255
40.45	-0.0100048	-0.013073
40.5	-0.010814	-0.018012
40.55	-0.011522	-0.0238274
40.6	-0.0115578	-0.0290965
40.65	-0.0108198	-0.0328893
40.7	-0.00970135	-0.0350608
40.75	-0.00884846	-0.0361622
40.8	-0.00880114	-0.0370106
40.85	-0.00970242	-0.0382031
40.9	-0.0112335	-0.0397992
40.95	-0.0127909	-0.0413518
41	-0.0138051	-0.0422207
41.05	-0.0140153	-0.0419698
41.1	-0.0135661	-0.0406515
41.15	-0.0128848	-0.0387758
41.2	-0.0124323	-0.037054
41.25	-0.0124697	-0.0360391
41.3	-0.0129704	-0.0358597
41.35	-0.0137026	-0.0362196
41.4	-0.0144188	-0.0365998
41.45	-0.0150165	-0.036558
41.5	-0.0155911	-0.0359376
41.55	-0.0163435	-0.0348676
41.6	-0.0174252	-0.0336167
41.65	-0.0187996	-0.0323612
41.7	-0.0202178	-0.0310602
41.75	-0.0213137	-0.0294788
41.8	-0.0217598	-0.0273691
41.85	-0.021396	-0.0246557
41.9	-0.0202816	-0.0215412
41.95	-0.0186502	-0.0184456
42	-0.0168086	-0.0158636
42.05	-0.0150384	-0.0141781
42.1	-0.0135286	-0.0135692
42.15	-0.0123699	-0.0140277
42.2	-0.01157	-0.0154191
42.25	-0.011083	-0.017548
42.3	-0.0108378	-0.0201682
42.35	-0.0107498	-0.0229462
42.4	-0.0107281	-0.0254578
42.45	-0.010692	-0.0272691
42.5	-0.0105825	-0.0280767
42.55	-0.0103763	-0.0278592
42.6	-0.0100775	-0.0269093
42.65	-0.00971756	-0.0257241
42.7	-0.00934054	-0.0247671
42.75	-0.00900352	-0.0242458
42.8	-0.00876432	-0.0240169
42.85	-0.00868602	-0.0236959
42.9	-0.00882302	-0.0229068
42.95	-0.00921152	-0.0215105
43	-0.00985511	-0.0196838
43.05	-0.0107168	-0.017811
43.1	-0.0117355	-0.0162521
43.15	-0.0128376	-0.0151507
43.2	-0.0139475	-0.014411
43.25	-0.0150008	-0.0138396
43.3	-0.01593	-0.013334
43.35	-0.0166662	-0.0129882
43.4	-0.0171398	-0.0129993
43.45	-0.0172891	-0.0134563
43.5	-0.0170841	-0.0141645
43.55	-0.0165348	-0.0146496
43.6	-0.0156918	-0.0144033
43.65	-0.0146393	-0.0132002
43.7	-0.0134887	-0.0113212
43.75	-0.0123718	-0.00948704
43.8	-0.0114378	-0.00852257
43.85	-0.0108401	-0.00894173
43.9	-0.0107083	-0.0106641
43.95	-0.0111083	-0.0130828
44	-0.0120102	-0.0154047
44.05	-0.0132729	-0.0170918
44.1	-0.0146582	-0.0181042
44.15	-0.0158841	-0.0188317
44.2	-0.016696	-0.0197379
44.25	-0.0169242	-0.0209849
44.3	-0.0165333	-0.0222746
44.35	-0.0156355	-0.0230275
44.4	-0.0144763	-0.0227886
44.45	-0.0133826	-0.0215982
44.5	-0.0126791	-0.020088
44.55	-0.0125979	-0.0192265
44.6	-0.0131989	-0.0198156
44.65	-0.0143302	-0.0220747
44.7	-0.0156652	-0.025506
44.75	-0.0168104	-0.0291436
44.8	-0.0174479	-0.032039
44.85	-0.0174478	-0.0336881
44.9	-0.0169103	-0.034216
44.95	-0.0160929	-0.0342119
45	-0.0152701	-0.0343447
45.05	-0.0146039	-0.0349784
45.1	-0.0140951	-0.0360086
45.15	-0.0136263	-0.0369683
45.2	-0.0130846	-0.0373366
45.25	-0.0124654	-0.0368406
45.3	-0.0118942	-0.0356127
45.35	-0.0115502	-0.034096
45.4	-0.0115245	-0.032803
45.45	-0.0117254	-0.0320425
45.5	-0.0118777	-0.0317309
45.55	-0.0116372	-0.0314103
45.6	-0.0107737	-0.0304663
45.65	-0.00931377	-0.028408
45.7	-0.00756056	-0.0251425
45.75	-0.00597503	-0.0210838
45.8	-0.00497997	-0.0170509
45.85	-0.0047719	-0.0139857
45.9	-0.00523042	-0.0125934
45.95	-0.00599026	-0.0130627
46	-0.00661354	-0.0149816
46.05	-0.00679241	-0.017517
46.1	-0.00647483	-0.019762
46.15	-0.0058694	-0.0210906
46.2	-0.00532532	-0.0213532
46.25	-0.00516535	-0.0208306
46.3	-0.00554285	-0.0199814
46.35	-0.00639325	-0.0191651
46.4	-0.00750267	-0.0184792
46.45	-0.00863154	-0.0178168
46.5	-0.00963151	-0.0170899
46.55	-0.0105012	-0.0164554
46.6	-0.0113433	-0.0163604
46.65	-0.012269	-0.0173641
46.7	-0.0133024	-0.019805
46.75	-0.0143438	-0.0235159
46.8	-0.0152106	-0.0277669
46.85	-0.0157382	-0.0315189
46.9	-0.0158726	-0.0338455
46.95	-0.0156974	-0.0343336
47	-0.0153955	-0.0332591
47.05	-0.0151486	-0.0314224
47.1	-0.0150417	-0.0297521
47.15	-0.0150292	-0.0288891
47.2	-0.0149766	-0.0289622
47.25	-0.0147521	-0.0296462
47.3	-0.0143199	-0.0304378
47.35	-0.0137764	-0.0309833
47.4	-0.0132985	-0.0312588
47.45	-0.0130433	-0.031504
47.5	-0.0130559	-0.0319947
47.55	-0.0132266	-0.0327888
47.6	-0.0133393	-0.0336199
47.65	-0.0131838	-0.034025
47.7	-0.0126743	-0.0336004
47.75	-0.0119105	-0.0322732
47.8	-0.011145	-0.0303918
47.85	-0.0106704	-0.0285787
47.9	-0.0106816	-0.0274061
47.95	-0.0111822	-0.0270776
48	-0.0119758	-0.0272956
48.05	-0.0127482	-0.0273982
48.1	-0.0132098	-0.02673
48.15	-0.0132154	-0.0250372
48.2	-0.0128192	-0.0226735
48.25	-0.0122286	-0.0204964
48.3	-0.0116859	-0.0194727
48.35	-0.0113236	-0.0201685
48.4	-0.0110938	-0.0224166
48.45	-0.0107772	-0.0253219
48.5	-0.0101067	-0.0276408
48.55	-0.00892729	-0.0283536
48.6	-0.0073198	-0.0271564
48.65	-0.00561736	-0.0246013
48.7	-0.00428491	-0.0218342
48.75	-0.0037293	-0.0200292
48.8	-0.00411878	-0.0198206
48.85	-0.00531603	-0.0210193
48.9	-0.00694996	-0.022794
48.95	-0.00858933	-0.024149
49	-0.00992367	-0.0244788
49.05	-0.0108519	-0.023865
49.1	-0.0114487	-0.0229487
49.15	-0.0118358	-0.0224655
49.2	-0.0120557	-0.022733
49.25	-0.0120415	-0.0233906
49.3	-0.0116853	-0.0235996
49.35	-0.0109722	-0.0225914
49.4	-0.0100689	-0.0202273
49.45	-0.00930356	-0.0172529
49.5	-0.00902589	-0.015009
49.55	-0.00943131	-0.0147441
49.6	-0.0104421	-0.0168818
49.65	-0.0117169	-0.0206768
49.7	-0.0127998	-0.0244749
49.75	-0.0133083	-0.0265045
49.8	-0.013081	-0.0257721
49.85	-0.0122046	-0.0226017
49.9	-0.0109454	-0.0184909
49.95	-0.00963056	-0.0153806
50	-0.00854152	-0.0147081
50.05	-0.00787691	-0.0167411

## Sheet: c
DTRplusMaxConstriction	DTRminusMaxConstriction
-0.257924	-0.26907
-0.155692	-0.228374
-0.148297	-0.17156
-0.441572	-0.254585
-0.164936	-0.200479
-0.249344	-0.385955

## Sheet: d
MicePupNoRunDTRminus	MicePupRunDTRminus	MiceCorrelationDTRminus
0.584348	0.728817	0.405316
0.52905	0.608522	0.699133
0.659257	0.735391	0.630359
0.532444	0.744697	0.402275
0.74113	0.995356	0.770422
0.430386	0.591634	0.568154
0.813376	1.12945	0.458745
0.610984	0.78634	0.68961
MicePupNoRunDTRplus	MicePupRunDTRplus	MiceCorrelationDTRplus
0.546757	0.737373	0.306536
0.440416	0.589053	0.204985
0.411926	0.533046	0.651245
0.408405	0.603462	0.50751
0.60106	0.933367	0.397031
0.394799	0.740608	0.404611
0.586032	0.850043	0.512397

## Sheet: e
MiceLagsDTRminus		DTRplusCorrelationLag	SEM_DTRplusCorrelationLag	DTRminusCorrelationLag	SEM_DTRminusCorrelationLag
-0.1		0.583049	0.0202954	0.627986	0.0300056
-0.416667		0.583388	0.0203081	0.628163	0.0299919
-0.7		0.583727	0.0203214	0.628341	0.0299783
-0.225		0.584067	0.0203353	0.628518	0.0299648
-0.475		0.584407	0.0203499	0.628696	0.0299515
-0.425		0.584747	0.0203651	0.628874	0.0299384
-0.85		0.585087	0.020381	0.629051	0.0299254
-0.35		0.585427	0.0203975	0.629228	0.0299126
		0.585768	0.0204146	0.629405	0.0299001
MiceLagsDTRplus		0.586108	0.0204324	0.629582	0.0298879
-1.5375		0.586448	0.0204508	0.629759	0.0298759
-1.0375		0.586789	0.0204699	0.629935	0.0298642
-0.95		0.587129	0.0204896	0.630112	0.0298528
-1.325		0.587468	0.02051	0.630288	0.0298417
-1.05		0.587808	0.0205309	0.630463	0.0298308
-1.05		0.588147	0.0205525	0.630639	0.0298203
-1.525		0.588486	0.0205748	0.630814	0.02981
		0.588824	0.0205977	0.63099	0.0298
		0.589162	0.0206211	0.631165	0.0297903
MiceCorrelationDTRminus		0.589499	0.0206452	0.63134	0.0297809
0.405316		0.589836	0.0206699	0.631514	0.0297717
0.699133		0.590172	0.0206952	0.631689	0.0297629
0.630359		0.590507	0.020721	0.631864	0.0297543
0.402275		0.590841	0.0207475	0.632038	0.029746
0.770422		0.591175	0.0207744	0.632212	0.029738
0.568154		0.591507	0.0208019	0.632387	0.0297303
0.458745		0.591838	0.0208299	0.632561	0.0297229
0.68961		0.592168	0.0208584	0.632735	0.0297157
		0.592496	0.0208874	0.632909	0.0297089
MiceCorrelationDTRplus		0.592823	0.0209169	0.633084	0.0297023
0.306536		0.593148	0.0209469	0.633258	0.0296959
0.204985		0.593471	0.0209773	0.633433	0.0296898
0.651245		0.593791	0.0210082	0.633607	0.0296839
0.50751		0.59411	0.0210395	0.633782	0.0296782
0.397031		0.594426	0.0210712	0.633957	0.0296728
0.404611		0.594739	0.0211032	0.634131	0.0296675
0.512397		0.595049	0.0211356	0.634305	0.0296625
		0.595357	0.0211683	0.63448	0.0296577
		0.595661	0.0212013	0.634654	0.0296531
		0.595962	0.0212345	0.634828	0.0296488
		0.596259	0.0212678	0.635001	0.0296446
		0.596553	0.0213013	0.635174	0.0296406
		0.596842	0.021335	0.635347	0.0296368
		0.597127	0.0213686	0.635519	0.0296332
		0.597408	0.0214023	0.635691	0.0296298
		0.597684	0.0214359	0.635862	0.0296265
		0.597955	0.0214695	0.636032	0.0296233
		0.598221	0.0215029	0.636201	0.0296203
		0.598482	0.0215362	0.636369	0.0296174
		0.598737	0.0215692	0.636536	0.0296146
		0.598986	0.021602	0.636701	0.0296118
		0.599229	0.0216344	0.636866	0.0296092
		0.599466	0.0216665	0.637029	0.0296067
		0.599697	0.0216981	0.63719	0.0296042
		0.599921	0.0217293	0.637349	0.0296018
		0.600138	0.0217601	0.637507	0.0295994
		0.600349	0.0217903	0.637663	0.0295971
		0.600552	0.0218199	0.637816	0.0295948
		0.600747	0.0218488	0.637968	0.0295926
		0.600935	0.0218771	0.638117	0.0295904
		0.601115	0.0219047	0.638263	0.0295883
		0.601287	0.0219315	0.638407	0.0295862
		0.60145	0.0219575	0.638549	0.0295841
		0.601606	0.0219826	0.638687	0.029582
		0.601752	0.0220068	0.638823	0.02958
		0.60189	0.0220301	0.638955	0.029578
		0.602019	0.0220524	0.639084	0.029576
		0.602138	0.0220736	0.63921	0.029574
		0.602249	0.0220938	0.639332	0.029572
		0.602349	0.0221129	0.63945	0.0295699
		0.602441	0.0221308	0.639564	0.0295679
		0.602522	0.0221475	0.639675	0.0295657
		0.602594	0.022163	0.639781	0.0295635
		0.602656	0.0221772	0.639883	0.0295613
		0.602707	0.0221901	0.639981	0.0295591
		0.602748	0.0222017	0.640075	0.0295568
		0.602779	0.022212	0.640164	0.0295545
		0.602799	0.0222209	0.640248	0.0295521
		0.602808	0.0222283	0.640327	0.0295497
		0.602806	0.0222344	0.640401	0.0295472
		0.602793	0.022239	0.64047	0.0295446
		0.602769	0.0222421	0.640534	0.029542
		0.602734	0.0222438	0.640592	0.0295393
		0.602687	0.022244	0.640644	0.0295365
		0.602629	0.0222427	0.640691	0.0295337
		0.602559	0.0222398	0.640732	0.0295308
		0.602478	0.0222355	0.640766	0.0295279
		0.602385	0.0222296	0.640794	0.0295249
		0.60228	0.0222221	0.640816	0.0295218
		0.602164	0.022213	0.640832	0.0295187
		0.602036	0.0222024	0.640841	0.0295156
		0.601897	0.0221902	0.640843	0.0295124
		0.601747	0.0221764	0.640839	0.0295092
		0.601585	0.022161	0.640829	0.0295061
		0.601412	0.0221439	0.640811	0.0295029
		0.601228	0.0221253	0.640787	0.0294997
		0.601033	0.0221051	0.640756	0.0294965
		0.600827	0.0220833	0.640718	0.0294934
		0.600611	0.02206	0.640673	0.0294904
		0.600384	0.0220352	0.64062	0.0294874
		0.600146	0.022009	0.640561	0.0294845
		0.599859	0.0219762	0.640388	0.0294925
		0.599564	0.0219423	0.64021	0.0294996
		0.599258	0.0219082	0.640027	0.029506
		0.598942	0.0218742	0.639839	0.029512
		0.598617	0.0218399	0.639643	0.029518
		0.598282	0.0218055	0.63944	0.0295241
		0.597937	0.0217708	0.63923	0.0295304
		0.597584	0.0217351	0.639012	0.029537
		0.597222	0.0216984	0.638788	0.0295438
		0.596852	0.0216605	0.638557	0.0295508
		0.596473	0.0216217	0.638321	0.0295581
		0.596086	0.0215819	0.638078	0.0295658
		0.595691	0.0215417	0.63783	0.0295736
		0.595288	0.0215011	0.637576	0.0295818
		0.594878	0.0214601	0.637317	0.0295902
		0.59446	0.0214186	0.637053	0.0295989
		0.594035	0.0213766	0.636783	0.0296077
		0.593603	0.0213343	0.636509	0.0296168
		0.593165	0.0212918	0.636231	0.0296261
		0.592721	0.0212491	0.635948	0.0296355
		0.592271	0.0212061	0.63566	0.0296453
		0.591815	0.021163	0.635368	0.0296553
		0.591354	0.0211198	0.635073	0.0296657
		0.590888	0.0210768	0.634773	0.0296763
		0.590417	0.0210336	0.63447	0.0296872
		0.589942	0.0209904	0.634163	0.0296984
		0.589463	0.0209472	0.633852	0.0297099
		0.588981	0.0209039	0.633538	0.0297217
		0.588494	0.0208607	0.633221	0.0297338
		0.588005	0.0208176	0.632901	0.0297463
		0.587512	0.0207746	0.632579	0.0297592
		0.587017	0.0207318	0.632253	0.0297726
		0.586519	0.0206894	0.631925	0.0297864
		0.586019	0.0206473	0.631595	0.0298006
		0.585516	0.0206056	0.631262	0.0298152
		0.585012	0.0205642	0.630928	0.0298301
		0.584506	0.0205233	0.630591	0.0298454
		0.583999	0.0204829	0.630253	0.0298611
		0.583491	0.020443	0.629913	0.0298771
		0.582982	0.0204037	0.629572	0.0298935
		0.582472	0.020365	0.62923	0.0299103
		0.581962	0.0203268	0.628886	0.0299275
		0.581452	0.0202892	0.628541	0.0299451
		0.580942	0.0202522	0.628196	0.0299631
		0.580432	0.0202159	0.62785	0.0299815
		0.579922	0.0201803	0.627503	0.0300003
		0.579413	0.0201455	0.627156	0.0300196
		0.578904	0.0201114	0.626808	0.0300392
		0.578397	0.020078	0.626461	0.0300592
		0.57789	0.0200454	0.626113	0.0300796
		0.577385	0.0200137	0.625766	0.0301003
		0.576881	0.0199829	0.625419	0.0301214
		0.576378	0.019953	0.625072	0.0301428
		0.575876	0.0199242	0.624726	0.0301645
		0.575376	0.0198963	0.62438	0.0301866
		0.574878	0.0198695	0.624035	0.030209
		0.574381	0.0198437	0.62369	0.0302318
		0.573886	0.0198188	0.623347	0.0302549
		0.573394	0.0197948	0.623004	0.0302783
		0.572903	0.0197716	0.622662	0.0303019
		0.572414	0.0197494	0.622321	0.0303258
		0.571928	0.0197281	0.621982	0.0303499
		0.571443	0.019708	0.621644	0.0303741
		0.570961	0.0196888	0.621307	0.0303986
		0.570481	0.0196707	0.620971	0.0304232
		0.570003	0.0196535	0.620637	0.0304479
		0.569527	0.0196373	0.620305	0.0304727
		0.569054	0.0196221	0.619974	0.0304976
		0.568583	0.0196077	0.619645	0.0305226
		0.568115	0.0195944	0.619318	0.0305477
		0.567649	0.019582	0.618992	0.0305729
		0.567185	0.0195706	0.618667	0.0305982
		0.566724	0.0195602	0.618345	0.0306235
		0.566266	0.0195506	0.618024	0.0306488
		0.56581	0.019542	0.617705	0.0306742
		0.565358	0.0195343	0.617388	0.0306996
		0.564907	0.0195275	0.617072	0.0307251
		0.56446	0.0195216	0.616759	0.0307506
		0.564014	0.0195167	0.616447	0.030776
		0.563572	0.0195126	0.616137	0.0308015
		0.563132	0.0195092	0.615828	0.030827
		0.562695	0.0195066	0.615522	0.0308525
		0.562261	0.0195048	0.615217	0.0308779
		0.561829	0.0195036	0.614913	0.0309034
		0.561401	0.019503	0.614612	0.0309287
		0.560975	0.0195032	0.614312	0.0309541
		0.560551	0.019504	0.614015	0.0309795
		0.560131	0.0195055	0.613719	0.0310049
		0.559713	0.0195076	0.613424	0.0310303
		0.559298	0.0195104	0.613132	0.0310557
		0.558885	0.0195139	0.612841	0.031081
		0.558475	0.0195181	0.612551	0.0311064
		0.558067	0.0195231	0.612264	0.0311316
		0.557662	0.0195286	0.611978	0.0311567
		0.557259	0.0195347	0.611694	0.0311817
		0.556858	0.0195415	0.611411	0.0312066
		0.55646	0.0195489	0.61113	0.0312314
		0.556065	0.0195568	0.610851	0.0312561
		0.555672	0.0195652	0.610573	0.0312808
		0.555281	0.0195742	0.610297	0.0313053
