# Supplementary material for: Control and coding of pupil size by hypothalamic orexin neurons
Source: Nat Neurosci. 2023 Jun 19;26(7):1160–4. doi: 10.1038/s41593-023-01365-w (PMC10322704; doi:10.1038/s41593-023-01365-w)
Supplement: Source Data Extended Data Fig. 2 — Raw source data. [file 41593_2023_1365_MOESM6_ESM.xlsx]

## Sheet: a
pupilSize		heatplot
0.328104		-1.33288	-1.21442	-1.17427	-1.15947	-0.857075	-1.00095	-1.17865	-1.06066	-1.08874	-1.05987	-1.34462	-1.40209	-1.4613	-1.5252	-1.38943	-1.50184	-1.75053	-1.72974	-1.80469	-2.05486	-2.35044	-2.19812	-2.10824	-2.0725	-2.13739	-2.04264	-1.91071	-1.84887	-1.57666	-1.50879	-1.37184	-1.15031	-0.97796	-1.13449	-0.995623	-0.978201	-0.86184	-0.998399	-1.08194	-0.958472	-0.858933	-0.697861	-0.698954	-0.661498	-0.898248	-0.973593	-1.41102	-1.55039
0.304969		-0.578599	-0.309835	-0.0267979	-0.00608818	0.133564	0.265135	0.378312	0.150125	-0.0298686	-0.14778	-0.284744	-0.643779	-0.667746	-0.43251	-0.408806	-0.514144	-0.471551	-0.305699	-0.502337	-0.71569	-0.856143	-0.694774	-0.709861	-0.729662	-0.786878	-0.923606	-0.821288	-0.7294	-0.701684	-0.704944	-0.361165	0.0373208	0.172841	0.0891501	0.0275797	-0.045465	-0.182173	-0.281034	-0.190796	0.0210824	0.225512	0.359841	0.445235	0.349711	0.130127	-0.25895	-0.346853	-0.186009
0.217263		-0.220582	-0.242876	-0.383582	-0.388279	-0.451653	-0.441333	-0.453644	-0.460792	-0.429174	-0.45081	-0.488032	-0.539383	-0.504495	-0.459645	-0.491081	-0.589033	-0.431513	-0.467015	-0.586789	-0.716986	-0.715999	-0.679518	-0.848457	-0.893607	-0.943399	-1.02483	-1.05697	-1.04334	-0.904328	-0.807949	-0.575816	-0.459072	-0.477412	-0.513508	-0.568091	-0.582136	-0.579581	-0.531143	-0.491236	-0.377696	-0.341402	-0.423576	-0.552622	-0.58096	-0.674611	-0.859462	-0.900055	-0.853718
0.166921		-0.272845	0.0567642	0.209171	0.215709	0.184141	0.0618095	0.358371	0.0719003	0.115733	0.0157643	-0.0276368	-0.121201	-0.50425	-0.323307	-0.512442	-0.587158	-0.56311	-0.393637	-0.423493	-0.620831	-0.692851	-0.540033	-0.574169	-0.660477	-0.716679	-0.854309	-0.679157	-0.63796	-0.689864	-0.577724	-0.215138	-0.0110787	-0.0531807	-0.186833	-0.189303	-0.219718	-0.43378	-0.598425	-0.517673	-0.414033	-0.304248	-0.168879	-0.0700729	0.0871078	-0.03626	-0.279301	-0.384951	-0.224929
0.076942		-1.1484	-1.02976	-0.992066	-1.13025	-1.10851	-1.00207	-1.0236	-1.03586	-1.16652	-0.944107	-0.959641	-0.666887	-0.749585	-0.806768	-1.04185	-1.17086	-1.19268	-1.53571	-1.62408	-1.65979	-1.48606	-1.58839	-1.71476	-1.82944	-1.73199	-1.57006	-1.51405	-1.46168	-1.40931	-1.35057	-1.39266	-1.45632	-1.41081	-1.35309	-1.25377	-1.13548	-0.994772	-1.16323	-1.01762	-1.13145	-1.30017	-1.31068	-1.28332	-1.23595	-1.44388	-1.26874	-1.15013	-1.22351
0.0100768		0.232789	0.302447	0.170812	-0.0580318	-0.371842	-0.75265	-0.552015	-0.5086	-0.500618	-0.371936	-0.206224	-0.343798	-0.0926313	-0.0652572	0.191416	0.241403	0.0896524	0.139173	-0.00909463	-0.141982	0.024715	-0.199363	-0.145792	0.124835	-0.00263287	-0.0791436	-0.264335	0.0462291	0.262875	0.19523	0.135073	0.405775	0.312866	0.221619	0.260886	0.343471	0.619243	0.391268	0.256037	0.210263	0.250343	0.372334	0.138687	0.196174	0.149531	-0.0393611	-0.0745963	-0.185763
0.0429941		-0.758208	-0.619351	-0.517942	-0.504178	-0.305146	-0.333571	-0.298353	-0.334584	-0.465477	-0.425368	-0.705623	-0.760578	-0.839125	-0.675745	-0.614795	-0.763072	-0.712217	-0.5373	-0.710097	-0.926859	-1.0281	-0.732872	-0.714704	-0.917034	-0.858811	-0.902797	-0.916427	-1.08514	-1.04848	-0.957962	-1.02758	-0.792777	-0.759454	-0.796756	-0.857158	-0.877886	-0.608674	-0.725808	-0.704893	-0.524746	-0.290987	-0.129148	-0.253895	-0.211882	-0.126761	-0.390568	-0.556299	-0.591237
0.0770872		-0.625912	-0.511447	-0.221721	-0.196511	0.0392128	0.341746	0.252868	0.161439	-0.145109	-0.234113	-0.400683	-0.854892	-0.557805	-0.364165	-0.164468	-0.256661	-0.214029	-0.113917	-0.381261	-0.528013	-0.674925	-0.567027	-0.559872	-0.514409	-0.550913	-0.635258	-0.634839	-0.533578	-0.447136	-0.549444	-0.35175	0.0652886	0.304004	0.295308	0.205619	0.123104	0.105201	0.10081	0.165232	0.391198	0.600717	0.683445	0.72496	0.44591	0.225594	-0.143541	-0.182845	-0.081986
0.135898		0.305912	0.423754	0.654114	0.705471	0.528696	0.667995	1.09001	0.808289	0.647567	0.62595	0.389991	0.248933	-0.000259325	0.545425	0.513857	0.171433	0.196001	0.498843	0.325677	-0.342847	-0.187756	0.152024	0.301452	-0.0264913	-0.0477436	-0.183188	-0.276243	-0.135243	-0.123012	0.273025	0.524823	1.00414	1.21622	1.03017	1.101	1.00589	0.696235	0.417387	0.338908	0.60036	0.539552	0.873477	1.17049	1.20021	1.00043	0.708538	0.451635	-0.106828
0.182383		-0.737073	-0.622211	-0.628506	-0.386904	-0.448692	-0.514622	-0.5903	-0.817734	-0.88379	-1.08702	-1.08343	-0.989257	-0.789971	-0.902845	-0.751349	-0.858117	-0.485388	-0.769691	-0.662279	-0.338703	-0.482793	-0.322489	-0.740237	-0.664425	-0.71159	-1.03606	-1.12902	-1.1792	-1.17936	-1.12117	-1.21369	-0.837452	-0.758591	-0.290718	-0.380539	-0.495396	-0.596772	-0.627742	-0.578449	-0.835892	-0.703837	-0.655971	-0.692737	-0.781593	-0.820392	-0.815353	-0.81344	-0.662885
0.171192		-0.509197	-0.62417	-0.806276	-0.300988	-0.292219	-0.180047	-0.212333	-0.163566	-0.0944233	-0.584666	0.212546	0.506052	0.352268	0.437686	0.474556	0.687234	-0.042991	-0.280374	-0.298373	-0.405657	-0.372069	-0.567893	-0.598186	-0.705025	-0.766434	-0.769188	-0.870106	-0.91261	-0.972887	-0.990658	-0.871002	-0.644426	-0.673135	-0.709172	-0.64023	-0.327055	-0.361988	-0.540432	-0.528166	-0.526912	-0.64203	-0.975024	-1.03184	-1.1153	-1.01072	-0.22379	-0.221609	-0.182565
0.234378		-0.00300034	-0.0837891	-0.285106	-0.467877	-0.520601	-0.440016	-0.453017	-0.556791	-0.433455	-0.477619	-0.486326	-0.736043	-0.918516	-0.70543	-0.625104	-0.797773	-0.735789	-0.608034	-0.341745	-0.441129	-0.689303	-0.446395	-0.748287	-0.71347	-0.685506	-0.697016	-0.495818	-0.598367	-0.065787	-5.08434e-05	0.0868685	0.317363	0.107566	0.0452311	-0.208249	-0.30439	-0.291654	-0.613549	-0.771912	-0.613363	-0.685845	-0.77707	-0.859419	-0.684568	-0.371528	-0.261216	-0.0159792	0.0455983
0.284142		0.819227	0.474292	0.713411	0.703623	0.72951	0.324423	-0.0218278	-0.00363509	-0.409709	-0.473565	-0.593402	-0.559933	-0.739567	-0.966275	-0.591091	-0.711369	-0.549452	-0.678471	-0.558479	-0.426118	-0.461915	-0.0982425	-0.491437	-0.123567	0.060152	0.210471	0.294044	0.0575122	0.554904	0.32341	-0.0644275	-0.330291	-0.568718	-0.552117	-0.702575	-0.494778	-0.473193	-0.150969	-0.107581	0.123584	0.633604	0.730228	0.737515	0.565013	0.632401	0.49927	-0.0606194	-0.139007
0.31347		0.523594	0.639502	0.763207	0.783273	0.387673	0.0768587	-0.118429	-0.467616	-0.613943	-0.816274	-0.736782	-0.638653	-0.63919	-0.57369	-0.557826	-0.640836	-0.617495	-0.459056	-0.688254	-0.436009	-0.597429	-0.260866	-0.217753	-0.24417	0.131503	-0.188287	-0.260476	-0.186866	-0.343027	-0.334571	-0.422979	-0.10785	-0.120335	-0.459151	-0.14365	-0.0633168	-0.136849	-0.377007	0.0431383	0.166921	-0.161671	0.214461	-0.0608823	-0.025455	-0.0474096	-0.0800558	0.051811	-0.53205
0.391517		-0.713225	-0.672574	-0.800443	-0.927817	-0.917906	-1.04361	-1.07468	-1.04416	-0.842468	-0.90602	-0.74976	-0.854262	-0.828854	-0.747164	-0.709732	-0.711698	-0.782779	-0.503283	-0.281696	-0.459414	-0.469795	-0.235951	-0.375412	-0.517457	-0.594404	-0.536002	-0.44928	-0.528966	-0.421956	-0.470208	-0.329506	0.0294793	-0.03042	-0.0640958	-0.0375872	0.0273799	-0.245922	-0.528237	-0.383112	-0.436464	-0.675505	-0.357792	-0.219773	-0.315146	-0.569509	-0.657284	-0.739049	-1.26222
0.399049		-0.592437	-0.58138	-0.610284	-0.582023	-0.52097	-0.526025	-0.344956	-0.401233	-0.115781	-0.207534	-0.216962	-0.242224	-0.12868	-0.0641145	-0.093092	-0.0461702	0.1063	0.0280705	-0.307161	-0.339815	-0.517402	-0.338945	-0.578266	-0.528524	-0.438877	-0.587384	-0.518222	-0.778469	-0.538423	-0.421756	-0.258652	-0.0239636	-0.264534	-0.236478	-0.289447	-0.433884	-0.589075	-0.494663	-0.423707	-0.380527	-0.360895	-0.261552	-0.348937	-0.337487	-0.237186	-0.259384	-0.334183	-0.126945
0.501922		-0.951662	-0.758714	-0.778405	-0.755077	-0.852601	-0.760402	-0.914386	-0.754583	-1.01452	-1.035	-1.09435	-1.21795	-1.19028	-1.32858	-1.0692	-0.86979	-1.04809	-1.0537	-1.00438	-1.20937	-1.30229	-1.30058	-0.881946	-0.848185	-0.801582	-0.554484	-0.481847	-0.605079	-0.709871	-0.26328	-0.192988	-0.273463	-0.0921357	0.0921997	-0.209624	-0.442919	-0.47302	-0.4797	-0.735369	-0.618538	-0.315754	-0.521421	-0.114701	0.0408076	0.350912	0.398039	0.500631	0.665304
0.530281		0.370594	0.596322	0.394847	0.411829	0.442836	0.704235	0.616315	0.598332	0.832909	0.87973	0.879965	0.905538	0.850661	1.03852	1.26413	0.981592	1.03783	0.865859	0.150599	-0.164859	-0.456565	-0.0164065	0.0110755	-0.240302	0.277451	0.577677	0.443426	0.362759	0.643186	1.19546	1.33318	1.26789	1.22148	0.839721	0.667695	0.54286	0.43536	0.4666	0.597314	1.27972	1.56267	1.59705	1.8007	1.65442	1.75002	1.44754	1.12032	1.21471
0.45451		-0.29557	-0.294805	-0.103816	-0.164137	-0.033427	0.22325	0.366474	0.377779	0.0733363	-0.128879	-0.27289	-0.37355	-0.367318	-0.484427	-0.328926	-0.164853	0.116258	-0.266422	-0.291929	0.00110897	-0.0630191	-0.321213	-0.556204	-0.117231	-0.0861147	-0.401332	-0.664777	-0.390049	-0.372012	-0.387573	-0.397082	-0.349145	-0.0272167	-0.1543	-0.0898781	-0.0522083	-0.105161	0.0737727	-0.0605507	0.0705316	0.0386715	-0.156825	-0.00540899	-0.183133	-0.207002	0.209563	0.415949	0.382572
0.402129		-0.121465	0.136014	0.380501	0.254637	0.00174313	0.119583	0.0407326	-0.00683003	-0.1346	0.229206	0.371775	0.254729	0.320927	0.547392	0.849009	0.565159	0.697772	0.901089	0.505015	0.0119746	0.0571905	-0.00957019	-0.0387589	-0.238705	-0.432968	0.199682	0.154215	0.136611	0.170334	0.134688	0.735781	0.582655	0.0712083	0.0982571	0.0472116	0.425603	0.346427	0.224345	0.491355	0.535845	0.432784	0.12913	-0.0887022	0.0909404	0.0478204	0.0660926	0.219378	0.44929
0.727257		-1.24659	-0.846264	-0.61943	-0.611263	-0.547452	-0.731598	-0.407901	-0.744318	-0.510267	-0.365811	-0.241004	-0.0309367	-0.269306	-0.0769006	-0.490557	-0.701994	-0.463797	-0.244495	-0.0459207	0.0169643	0.203041	0.0960362	-0.071071	-0.0261867	-0.261416	-0.299293	-0.275722	-0.0181857	0.0363282	-0.325961	-0.107893	-0.196243	-0.245457	-0.279516	-0.343098	-0.239998	-0.422564	-0.64698	-0.724183	-0.766316	-1.0199	-1.10076	-0.882648	-0.501963	-0.188353	-0.0125289	0.457536	0.659811
0.921954		-0.230828	-0.196482	-0.0908624	0.158482	0.238727	0.10896	0.00290239	0.122901	0.153115	-0.2091	-0.512251	-0.222306	-0.0186524	-0.0799241	-0.0387923	0.0309414	0.50003	0.448752	0.154771	0.110652	-0.0459236	0.0551655	-0.0644354	-0.147945	0.065171	0.461258	0.643079	1.48359	2.14	2.32468	2.68531	3.0572	3.1265	2.86344	2.6067	3.02067	2.9296	2.75097	2.94258	2.65308	2.3979	2.03717	1.98634	1.55041	1.18754	1.26013	1.22088	1.12828
1.01453		-0.932393	-0.841021	-0.833489	-0.686906	-0.663166	-0.522855	-0.464552	-0.199142	-0.233543	-0.125238	-0.232803	-0.178332	-0.121883	-0.213408	-0.275141	-0.388992	-0.129935	-0.221871	-0.162263	-0.313543	-0.175943	-0.139365	-0.39728	-0.4696	-0.288029	-0.335891	-0.441939	-0.520078	-0.367648	-0.082403	-0.638392	-0.612593	-0.30933	-0.188349	0.0581056	0.00810399	0.2511	0.289114	0.19624	0.466207	0.107587	0.0636011	0.0437074	0.0633959	-0.0553798	-0.209905	-0.333004	-0.146473
1.00766		0.0188308	-0.216734	-0.352994	-0.431425	-0.782845	-0.382374	-0.472618	-0.30024	-0.540589	-0.454976	-0.441073	-0.364159	-0.222444	-0.275284	-0.180479	-0.315646	-0.204956	-0.258901	-0.177266	-0.0933397	-0.0776461	-0.126097	-0.104831	-0.218045	-0.00374788	0.00701106	-0.0967334	0.00253341	-0.017334	-0.177466	-0.365791	-0.524513	0.111216	0.0692679	-0.121943	-0.0941077	-0.15207	-0.169877	-0.36569	-0.181859	-0.186283	-0.242284	-0.169887	0.0610471	-0.171498	-0.436188	-0.313681	-0.31858
1.05289		-0.404116	-0.364341	-0.451709	-0.727911	-0.690755	-0.411848	-0.181716	0.118838	0.438708	0.7116	0.504937	0.454364	0.34869	0.174279	0.042557	-0.542367	-0.449105	-0.722042	-0.740932	-0.641649	-0.597483	-0.382693	-0.491956	-0.378286	-0.450308	-0.449216	-0.646878	0.0204586	0.231121	0.0203825	0.389978	0.129123	0.265825	-0.455115	-0.624409	-0.229599	-0.353452	-0.178107	0.275866	0.730256	1.05032	0.903545	0.989243	1.03771	0.549388	0.12962	-0.0422422	-0.0797683
1.18931		0.821348	0.488841	0.254476	0.0342427	-0.0632623	-0.0279739	-0.419868	-0.21684	0.0110974	0.126083	0.492097	0.422388	0.658421	0.529064	0.525942	0.334112	-0.0434368	-0.149958	-0.25181	-0.463008	-0.488089	-0.364532	-0.499287	-0.64412	-0.880296	-0.69255	-0.789536	-0.790312	-0.441311	-0.177138	0.287197	0.354658	0.412797	0.85229	0.910287	1.00146	0.736474	0.733535	0.850379	0.351293	0.475835	0.370057	0.324391	0.338808	0.225623	0.437425	0.0671247	0.107726
1.36385		-1.00518	-1.00849	-0.981546	-0.899478	-0.908788	-0.929622	-0.748621	-0.75188	-0.752889	-0.742485	-0.570867	-0.627948	-0.681183	-0.479299	-0.349376	-0.391004	-0.360377	-0.154994	-0.19053	-0.191998	-0.138406	-0.0868388	-0.00571921	-0.0236798	-0.0776183	-0.159969	-0.129874	-0.144155	-0.251064	-0.280335	-0.0632225	-0.00980657	-0.0978874	-0.0872584	-0.106277	-0.195141	-0.175008	-0.197188	-0.339716	-0.264207	-0.277386	-0.164916	-0.337545	-0.452406	-0.412529	-0.489318	-0.53948	-0.752711
1.38424		-0.134347	0.0755107	-0.146483	0.0684745	-0.137673	-0.397241	-0.434227	-0.339993	-0.028416	-0.271143	-0.171971	-0.322699	-0.356268	-0.777754	-0.90011	-0.782423	-0.770346	-0.799161	-0.885124	-0.743736	-0.760093	-0.698714	-0.727265	-0.557371	-0.325165	-0.437214	-0.380621	-0.358938	-0.239636	-0.236663	-0.128646	0.0719451	0.109275	0.288052	0.0377825	0.0814382	0.00952479	0.174532	0.0475018	-0.0424476	0.30778	0.123687	0.176116	0.293337	0.200727	0.315156	0.210256	0.315472
1.40146		-0.0736382	0.0314384	-0.110186	-0.432415	-0.118809	0.191195	0.00807965	-0.0755498	-0.285283	-0.29152	-0.346558	-0.395304	-0.206763	0.15504	0.272363	0.439388	0.585447	0.531833	0.46199	0.287793	0.477132	0.3641	0.092438	0.00312871	-0.0593699	0.0765812	0.0915853	0.312032	0.166392	0.180509	0.155913	-0.0686873	-0.167891	-0.309199	-0.157123	-0.290021	0.0383628	0.161325	0.00614053	0.193341	0.248165	0.117268	0.272934	-0.115934	0.00329372	-0.376044	-0.197783	-0.0483266
1.49015		0.106426	0.0908177	-0.14211	0.127608	0.224352	0.280314	0.214862	0.13167	0.202775	-0.178147	-0.146431	-0.301609	-0.309883	-0.324005	-0.0436484	-0.170781	-0.432262	-0.174994	-0.0474423	-0.300201	-0.33958	0.333061	0.461686	0.542411	0.69323	1.10517	1.33817	1.33945	1.17774	1.02543	1.17442	0.967057	0.619974	0.40907	0.278568	0.318474	0.0957319	0.30399	0.326499	0.306527	0.419798	0.457826	0.288659	0.253159	0.252533	0.227807	0.237819	0.0863742
1.65566		-0.952664	-1.07621	-1.26563	-1.27276	-1.29558	-1.132	-1.21535	-1.11548	-0.995374	-1.02756	-1.2322	-1.11443	-0.795697	-0.691197	-0.909812	-0.741991	-0.559928	-0.709739	-0.835001	-0.850504	-0.718903	-0.851704	-0.844645	-0.880389	-0.839861	-0.822844	-0.567427	-0.659047	-0.667674	-0.66569	-0.892361	-0.986879	-1.20437	-1.41454	-1.36789	-1.20055	-0.987389	-1.09843	-0.973006	-0.508463	-0.657056	-0.749072	-0.68679	-0.272534	-0.290814	-0.480365	-0.444135	-0.552433
1.70409		-0.316198	-0.304443	-0.613113	-0.492026	-0.672918	-0.782237	-0.921504	-0.962715	-0.941016	-0.950133	-1.10187	-1.13739	-1.25244	-1.42305	-1.33551	-1.3395	-1.48575	-1.54216	-1.53704	-1.08295	-1.16949	-0.966623	-0.730561	-0.704567	-0.448059	-0.59006	-0.331143	-0.826732	-0.941178	-0.657959	-1.02403	-0.842897	-0.889667	-0.475758	-0.105202	-0.314972	0.000884494	-0.374371	-0.415389	-0.505531	-0.833995	-0.760416	-0.622795	-0.470232	-0.460456	-0.419804	-0.41834	-0.339418
1.73008		1.61234	1.48979	1.19534	1.25664	1.09139	0.622242	0.539812	0.591061	0.580492	0.509455	0.585736	0.901208	0.979529	0.939564	1.71868	1.33864	1.69321	1.95228	1.6428	1.5934	1.4717	1.53319	1.25349	0.868542	1.30335	1.67212	1.20216	1.58924	1.4817	1.69138	1.71358	1.58839	1.58646	0.860719	0.879571	1.02984	0.76824	0.662356	0.563086	1.0302	0.951249	0.871261	1.08045	0.827312	0.726203	0.354617	0.542982	0.803384
1.90005		-0.0422826	-0.120496	-0.0978115	-0.146436	-0.354751	-0.227603	-0.323684	-0.326989	-0.438691	-0.493978	-0.626367	-0.60784	-0.661114	-0.780334	-0.703878	-0.637868	-0.473687	-0.624984	-0.645302	-0.505002	-0.612028	-0.694824	-0.898117	-0.96025	-0.715858	-0.939712	-0.819916	-0.590963	-0.363869	-0.484651	-0.74433	-0.698603	-0.457568	-0.733312	-0.750681	-0.28907	-0.261651	-0.0390241	-0.0681198	0.167306	0.0878814	0.0584375	0.187729	0.198358	-0.0422254	-0.151606	-0.0859513	-0.371161
2.18218		-0.734793	-0.85565	-0.637604	-0.615312	-0.552421	-0.565021	-0.532829	-0.539086	-0.950366	-1.04766	-0.78157	-0.697898	-0.400423	-0.231646	0.0995038	-0.0524524	-0.281235	-0.373957	-0.488167	-0.778414	-0.69001	-0.828213	-0.371466	-0.294621	-0.271362	-0.0708211	-0.10979	0.176149	-0.323945	-0.39327	-0.680147	-0.609925	-0.617111	-0.695392	-0.426396	-0.267523	-0.0863407	-0.363481	-0.314128	0.126006	-0.375217	-0.481999	-0.636405	-0.121614	-0.165947	-0.178886	-0.00871495	0.103227
2.33328		-0.767243	-0.427106	-0.358956	-0.318687	-0.345904	-0.301776	-0.527928	-0.819127	-0.820154	-0.746686	-0.606542	-0.527171	-0.505257	-0.520241	-0.435747	-0.31425	-0.375252	-0.403319	-0.276719	-0.145489	-0.29494	-0.456046	-0.31875	0.0276028	0.351369	0.407962	0.46743	0.589001	0.290092	0.711006	0.364356	0.489589	0.552448	0.573623	0.560363	-0.231958	-0.331166	-0.566687	-0.699787	-0.866971	-0.742872	-0.506729	-0.563722	-0.557238	-0.266235	0.18189	0.146633	-0.0552325
2.35498		1.4452	1.43202	1.23942	0.899476	0.763467	0.278256	-0.145614	0.0372526	0.0246234	-0.0136028	-0.192279	-0.143973	0.13331	0.0846132	-0.156273	0.0188333	0.256714	0.120445	0.0015428	0.130088	0.436429	0.0910996	0.197349	0.64582	1.06405	0.714765	0.533328	0.941597	0.864006	0.80824	0.512425	0.497995	0.491612	0.215933	0.260655	0.0571818	-0.0539927	0.535755	0.839129	1.1656	1.32627	1.43002	1.3275	0.882369	0.652283	0.235444	0.0863065	0.232278
2.36652		-1.61875	-1.54892	-1.55889	-1.58416	-1.66441	-1.69007	-1.62437	-1.4856	-1.68486	-1.77643	-1.57479	-1.50924	-1.58731	-1.4479	-1.31906	-0.912406	-1.06438	-0.903139	-0.623811	-0.704113	-0.778951	-0.885924	-0.606199	-0.462234	-0.548882	-0.373712	-0.269673	-0.229556	-0.240195	-0.0283157	0.0397881	-0.0393528	0.355094	0.573507	0.489195	0.507353	0.737413	0.973785	0.778545	0.83889	1.13331	1.13619	1.00866	0.896715	1.12014	1.1795	0.736037	0.649625
2.26414		-0.379784	-0.0925962	-0.171238	-0.0256684	0.18291	0.249022	0.182493	-0.0565247	0.00690634	-0.145606	-0.320734	-0.614455	-0.708275	-0.799611	-0.753141	-0.577128	-0.477786	-0.311853	-0.356343	-0.544924	-0.443497	-0.239428	-0.132946	-0.159022	0.103006	0.723776	1.04766	0.724872	0.51649	0.623183	0.81492	0.295616	-0.0183543	0.0340505	0.158896	0.0116908	-0.163222	0.319671	0.352956	0.250058	0.213116	0.385426	0.440401	0.174803	0.0978023	0.212671	0.389646	0.265259
2.26217		-0.187483	-0.177906	-0.225404	-0.0468473	0.0129412	-0.34514	-0.274355	-0.324562	-0.278445	-0.349684	0.00324228	0.279213	0.279796	0.217828	0.077225	0.123447	-0.18129	-0.452949	-0.552004	0.0195074	0.0132004	0.166879	-0.0590684	0.195048	0.322933	-0.0423279	0.295749	0.0295337	0.227113	0.0941494	-0.110767	-0.105421	-0.267384	0.282809	0.241535	0.239175	0.279226	0.367548	0.165351	-0.247104	-0.225876	-0.350113	-0.368613	-0.417466	-0.169544	0.0349554	0.370555	0.958831
2.32204		-0.880235	-0.597734	-0.687972	-0.557387	-0.437374	-0.268167	-0.118594	-0.309743	-0.280217	-0.246601	-0.123579	-0.0479835	0.0356779	-0.0143518	0.239615	0.546223	0.627903	0.694173	0.834464	1.38663	1.15913	0.717483	0.498555	0.888976	0.815326	0.540408	0.530632	0.617615	0.749273	0.552821	0.555011	0.540824	0.496831	0.528815	0.624219	0.549321	0.383571	0.338325	0.595998	0.724423	0.479335	0.379747	0.452884	0.328651	0.183291	0.315349	0.618126	0.460122
2.38287		-0.368433	-0.290092	-0.249709	-0.0949397	0.0142072	-0.0713612	0.0987732	0.117944	0.239884	0.0911896	0.178232	0.220372	0.252179	0.0713243	-0.0526672	-0.192776	-0.225674	-0.398141	-0.448301	0.108518	0.161776	0.493991	0.494866	0.785062	0.775257	0.723744	0.792413	0.594612	0.6908	0.596374	0.612134	0.32469	0.466393	0.797782	0.866283	0.885064	0.995265	1.24169	0.939992	0.706475	0.511997	0.480694	0.241058	0.250123	0.538459	0.778023	1.11826	1.37996
2.38145		-0.601936	-0.600096	-0.696646	-0.602961	-0.700469	-0.716893	-0.597195	-0.583432	-0.405733	-0.398178	-0.021558	-0.0177245	0.160489	0.188945	-0.040246	-0.272939	-0.264772	-0.519242	-0.375611	-0.250065	-0.0676867	0.240309	0.219622	0.667956	0.555298	0.906643	1.17151	0.996072	1.06987	0.673145	0.722832	0.104369	-0.242557	-0.0447676	-0.0960041	-0.0436461	-0.116252	0.182583	0.316116	0.198717	0.0505585	0.312027	0.180498	0.138845	0.351585	0.253629	0.288002	0.372842
2.18349		-1.07781	-1.0341	-0.976293	-1.22411	-1.31914	-1.17836	-1.25373	-1.2763	-1.1884	-1.14486	-0.830652	-0.937627	-0.751418	-0.702984	-0.489259	-0.18774	-0.339713	0.0168833	-0.0571117	0.00262847	0.191492	0.174577	0.205796	-0.0943714	-0.145119	-0.0664641	-0.306442	-0.533142	-0.604434	-0.424406	-0.297409	-0.317452	-0.507898	-0.471407	-0.273938	-0.333358	-0.213595	-0.125484	-0.20854	-0.224351	-0.271975	-0.468949	-0.976922	-1.14256	-1.08733	-0.944054	-0.99737	-0.687259
2.08741		-0.814535	-1.12947	-1.18982	-1.17352	-0.568928	-0.615534	-0.567941	-0.262941	-0.16524	-0.312723	-0.786418	-0.639854	-0.270859	-0.596248	-0.503897	-0.0115532	0.109153	0.0352161	0.109193	0.681521	0.816085	0.498257	0.626463	0.799414	0.542397	0.447084	0.459524	0.729868	0.697337	0.599249	0.543065	0.496404	0.578598	0.359553	0.39053	0.63408	0.932852	0.937741	0.934399	0.758785	0.590761	0.32057	0.392712	0.493924	0.374182	0.705543	1.27523	1.60039
2.07518		-0.225074	0.0254575	-0.0564052	-0.205777	-0.0843973	0.000383763	-0.137108	-0.436699	-0.139098	0.127691	-0.0578773	-0.054684	-0.117708	-0.00650686	-0.126678	-0.328677	-0.092949	-0.0622935	0.162104	0.368319	0.744423	0.816783	0.959387	0.794839	0.677905	0.721586	0.761033	0.895888	0.772936	1.14515	0.957731	0.626738	0.406493	0.290841	0.253596	0.192328	0.404416	0.633952	0.686013	0.79016	0.765985	0.467537	0.401707	0.493155	0.621222	0.579294	0.584838	0.852966
2.00126		-0.480724	-0.300318	-0.415884	-0.307514	-0.123072	-0.105363	-0.0986712	-0.39762	-0.296848	-0.30591	-0.249517	0.113883	-0.092797	0.201143	0.0701695	0.159869	0.103517	-0.101306	0.0030285	-0.124303	-0.165712	-0.0470797	0.067986	0.285848	0.589668	0.479038	0.724684	0.600502	0.529274	0.172873	-0.153281	0.167523	-0.0359074	-0.0204372	0.140677	0.330431	0.432927	0.373871	0.73546	0.409931	0.277694	0.501613	0.424149	0.416426	0.434831	0.616762	0.744245	0.296231
2.0905		1.00043	0.833764	0.908114	0.801832	0.734413	0.824796	0.701788	0.76253	0.313166	0.258676	-0.061514	0.188516	0.19359	0.0759724	0.2977	0.524505	0.606425	0.257651	0.518137	0.794236	0.810693	0.489272	0.588894	0.979667	0.962816	0.742347	0.925922	1.32189	1.42411	1.13135	0.801645	0.820107	0.937876	0.995903	0.834641	1.24548	1.50252	1.83254	1.83608	1.41572	1.34823	1.03789	1.03853	1.07672	1.06567	1.43474	1.73493	1.61148
2.12615		-0.222312	-0.200322	-0.300773	-0.239207	-0.0423546	-0.197689	-0.178525	-0.115929	0.0190293	-0.084795	-0.317812	-0.367236	-0.213747	-0.19512	-0.35269	-0.459245	-0.51239	-0.415887	-0.428748	-0.693367	-0.678682	-0.483557	-0.460671	-0.349762	-0.625493	-0.385112	0.101019	0.0517244	0.631607	0.862571	1.09568	1.00475	0.68648	0.888814	0.478826	0.525112	0.470041	0.567472	0.597582	0.396429	0.632214	0.237769	0.365246	0.21283	0.222108	0.343696	0.104693	0.0146903
2.16074
2.20607
2.22432
2.13288
2.25289
2.178
2.16124
2.0948
2.10044
2.04307
2.00266
1.98233
2.06106
2.18701
2.26271
2.41172
2.54394
2.7376
2.85221
2.92285
2.92139
2.73492
2.77922
2.77599
2.71428
2.73555
2.73698
2.70525
2.8321
2.77911
2.8265
2.81409
2.81496
2.85103
2.98201
3.05168
3.06727
3.22669
3.33644
3.39007
3.49295
3.45069
3.31956
3.2771
3.21036
3.17015
3.22229
3.22866
3.12841
3.05469
2.99955
2.7737
2.69216
2.59882
2.59002
2.72243
2.81735
2.87609
2.67885
2.62615
2.68682
2.75122
2.70841
2.6494
2.62349
2.54012
2.4635
2.43963
2.3631
2.38443
2.44847
2.47828
2.48833
2.35834
2.28928
2.17958
2.27275
2.45315
2.51177
2.48464
2.44011
2.38855
2.33323
2.34368
2.367
2.33612
2.34249
2.17456
2.13105
2.19502
2.23889
2.20145
2.15935
2.07875
2.0493
2.21604
2.07711
1.9642
1.8726
1.76538
1.74567
1.68478
1.59913
1.55343
1.56424
1.55429
1.49123
1.42013
1.38799
1.43793
1.3934
1.2885
1.27673
1.22329
1.22227
1.22844
1.38717
1.46684
1.63878
1.78443
1.7867
1.74495
1.80005
1.85486
1.87285
1.87231
1.75355
1.76193
1.79243
1.80528
1.87324
2.02417
2.11257
2.1802
2.22271
2.19332
2.18091
2.18626
2.17901
2.13894
1.93225
1.82407
1.76078
1.70254
1.78009
2.02041
2.16482
2.16497
2.11897
2.08028
2.02118
1.96686
2.00787
1.89517
1.79744
1.73369
1.61278
1.45022
1.40611
1.57104
1.61491
1.53837
1.51304
1.56197
1.4849
1.47367
1.51067
1.68586
1.75603
1.8069
1.72707
1.74567
1.76377
1.75497
1.72607
1.72316
1.69413
1.75733
1.64877
1.53803
1.54646
1.50967
1.39598
1.28987
1.27055
1.2119
1.34162
1.42113
1.58507
1.80195
1.91483
2.03166
2.04596
2.16936
2.26564
2.30538
2.38511
2.45862
2.54527
2.5287
2.5852
2.68956
2.76474
2.77281
2.77873
2.76938
2.68176
2.53262
2.50406
2.50111
2.37572
2.18094
2.11182
2.1204
2.21232
2.09809
2.03773
2.04766
1.97576
1.99227
1.92337
1.94346
1.9744
1.99039
2.02301
2.02522
1.93547
1.85404
1.74448
1.67543
1.60949
1.59816
1.63028
1.72344
1.82593
1.74865
1.64065
1.5694
1.45509
1.39196
1.3827
1.43772
1.51682
1.68999
1.81494
1.7361
1.62084
1.56622
1.58171
1.62748
1.67839
1.73792
1.81744
1.9736
2.03215
1.98739
1.98563
2.11071
2.24002
2.3031
2.45781
2.42759
2.36149
2.34038
2.12982
2.06545
1.93576
1.89972
1.8217
1.75282
1.69302
1.63711
1.57405
1.65234
1.70735
1.66295
1.62474
1.59145
1.56722
1.41736
1.35286
1.31918
1.29398
1.2145
1.17848
1.15899
1.12899
1.03467
1.01643
0.996394
0.972835
0.938055
0.918831
0.944468
0.903684
0.934596
0.875869
0.90125
0.94123
1.01799
1.25559
1.48622
1.66121
1.72526
1.7856
1.85367
1.89698
1.98345
1.98481
2.01853
2.13681
2.22201
2.25024
2.25344
2.27664
2.43839
2.55601
2.5666
2.63126
2.7033
2.67568
2.68856
2.66121
2.63299
2.63312
2.57842
2.5663
2.3637
2.31448
2.19339
1.98445
1.86926
1.66602
1.51371
1.34171
1.23309
1.17891
1.19341
1.20422
1.39148
1.5452
1.46487
1.37816
1.4298
1.37261
1.34939
1.26911
1.30919
1.24881
1.27503
1.31194
1.33516
1.3746
1.35579
1.23563
1.18806
1.1854
1.12286
1.12092
1.07526
1.01294
1.04662
1.01809
0.874347
0.814831
0.796282
0.735168
0.732666
0.680256
0.674488
0.56846
0.551457
0.542761
0.499125
0.510437
0.535965
0.620239
0.666493
0.692417
0.760611
0.765486
0.853227
0.89263
1.04903
1.22957
1.35136
1.44721
1.62717
1.67222
1.4413
1.3749
1.33337
1.3512
1.369
1.38611
1.41149
1.45266
1.44924
1.50475
1.40427
1.36346
1.2923
1.19412
1.11361
1.11273
1.14372
1.11772
1.0416
1.12522
1.17004
1.06945
0.937217
0.954223
1.0064
1.04998
1.03878
1.11709
1.09522
1.15394
1.19774
1.19046
1.23342
1.11476
1.03831
1.03438
1.05542
1.14678
1.22139
1.36037
1.51727
1.60592
1.69615
1.68924
1.68428
1.55904
1.46066
1.22268
1.12637
1.06016
1.10287
1.08706
1.10282
1.0564
0.98453
0.98595
0.939302
0.999858
0.947508
0.891669
1.02752
1.10801
1.05446
1.04595
0.99637
0.960016
0.995562
0.991968
1.07395
0.975591
0.843249
0.76898
0.747527
0.666193
0.621344
0.551614
0.443056
0.501809
0.641282
0.816961
0.95062
1.09417
1.11792
0.644265
1.26294
1.30284
1.32215
1.32962
1.48599
1.55787
1.59964
1.58735
1.63379
1.70834
1.78335
1.8597
1.83942
1.8205
1.83892
1.91313
2.06209
2.19324
2.25552
2.06854
2.03706
2.13458
2.07655
2.01345
1.96153
1.87952
1.82428
1.73508
1.56269
1.43196
1.26074
1.27199
1.2676
1.35446
1.44198
1.56158
1.48607
1.43237
1.419
1.37177
1.24785
1.23237
1.27794
1.30997
1.28773
1.23844
1.24576
1.2238
1.07247
0.993723
0.967399
1.02983
1.18525
1.23307
1.23575
1.35703
1.29796
1.10117
1.07691
0.919907
0.836701
0.894513
0.912546
1.08841
1.06723
1.02625
1.03019
0.855702
0.890595
0.829358
0.755378
0.770656
0.716226
0.783447
0.906877
0.840878
0.928471
0.972311
1.01889
0.955691
0.886387
0.766008
0.658941
0.557984
0.565251
0.50899
0.454926
0.38891
0.28839
0.267265
0.219101
0.239421
0.189178
0.309983
0.272693
0.194939
0.171405
0.157189
0.120129
0.0883854
0.12398
0.133156
0.247816
0.330959
0.47338
0.459548
0.517017
0.314787
0.264248
0.247101
0.400438
0.408562
0.400033
0.423611
0.377687
0.411856
0.375542
0.412877
0.394377
0.450074
0.463308
0.605074
0.60485
0.652236
0.705613
0.708169
0.628282
0.671142
0.758809
0.734456
0.727989
0.716487
0.767972
0.795457
0.823169
0.806877
0.789976
0.782845
0.711319
0.661615
0.622659
0.622399
0.781424
0.740614
0.714055
0.698316
0.596498
0.563458
0.547227
0.587754
0.579919
0.646582
0.659977
0.572171
0.488068
0.438815
0.34774
0.257049
0.196577
0.242249
0.270943
0.312196
0.409637
0.530231
0.624276
0.555895
0.397372
0.323173
0.219343
0.189415
0.257436
0.278392
0.333775
0.42486
0.408436
0.367003
0.308921
0.300329
0.289633
0.38458
0.372162
0.2292
0.155532
0.1324
0.00719358
0.0724625
0.218825
0.23578
0.18497
0.15539
0.0684241
-0.0218883
-0.0501256
0.0782038
0.205498
0.352871
0.433406
0.446951
0.532468
0.580754
0.542356
0.454849
0.301537
0.20649
0.140256
-0.0306697
-0.0780016
-0.089408
0.00344406
0.0884035
0.0479091
0.128877
0.136465
0.100687
0.16604
0.225094
0.287765
0.26303
0.222103
0.22664
0.25274
0.254968
0.182888
0.238751
0.40209
0.37035
0.293293
0.226886
0.153916
0.0915559
0.0799974
0.0815973
0.159539
0.151372
0.189111
0.236163
0.355529
0.433814
0.539554
0.575269
0.582137
0.583809
0.532487
0.536261
0.552331
0.677767
0.91146
0.915079
0.768006
0.625674
0.470478
0.374698
0.200509
0.0955964
-0.0339709
-0.101401
-0.183584
-0.252469
-0.217371
-0.188258
-0.152719
-0.142471
-0.113512
-0.161054
-0.178261
-0.18854
-0.238423
-0.25733
-0.0918162
-0.120034
-0.126657
-0.154181
-0.188204
-0.239542
-0.267727
-0.174783
-0.109348
-0.00836558
-0.00475339
0.0473468
0.0246598
0.0308681
0.00370876
0.0471108
0.196174
0.2053
0.237956
0.224368
0.283619
0.511549
0.610238
0.574985
0.519688
0.51628
0.508058
0.588043
0.60136
0.621541
0.510141
0.501918
0.552921
0.512554
0.435385
0.306282
0.201723
0.127309
0.0637749
0.167839
0.123582
0.102083
0.0738721
0.0138845
-0.0167078
-0.0603577
0.0185196
0.0311719
0.119102
0.117508
0.158991
0.138928
0.176331
0.192924
0.241811
0.239869
0.226301
0.236639
0.198537
0.22329
0.222742
0.246926
0.265619
0.284877
0.318331
0.390998
0.382305
0.300186
0.176882
0.233394
0.291301
0.435115
0.523151
0.6697
0.67286
0.588601
0.481819
0.347186
0.205177
0.0886379
0.0148432
0.100919
0.149346
0.0478466
0.0614
-0.0402482
-0.00427015
0.127843
0.22205
0.27282
0.245267
0.316445
0.175089
0.195452
0.172134
0.0956747
0.0331964
-0.00132467
-0.121279
-0.128699
-0.0809002
-0.0391325
-0.0594246
0.0144511
0.0150059
0.0122767
0.0135609
-0.0615492
-0.0890351
-0.0449585
0.0749984
0.0837937
0.0952794
0.0463193
0.0139204
-0.0404811
-0.127045
-0.212989
-0.260053
-0.224466
-0.167657
-0.106813
-0.170403
-0.158604
-0.211926
-0.163136
-0.174744
-0.200262
-0.0918583
-0.0394439
-0.0587516
-0.14855
-0.263104
-0.305977
-0.381157
-0.424996
-0.377367
-0.389812
-0.403356
-0.285805
-0.251449
-0.101204
0.109687
0.112431
0.147479
0.229035
0.260847
0.23557
0.147451
0.046001
-0.0556404
-0.0991709
-0.239023
-0.390388
-0.493142
-0.562392
-0.596278
-0.621481
-0.657857
-0.640035
-0.676902
-0.638183
-0.651627
-0.645021
-0.522202
-0.485108
-0.481897
-0.440205
-0.469587
-0.49836
-0.487273
-0.44434
-0.337404
-0.328542
-0.350342
-0.445638
-0.450189
-0.479753
-0.462634
-0.36204
-0.264774
-0.190648
-0.167351
-0.0688918
-0.0912744
-0.0215699
0.0394826
0.0512124
0.0786219
0.0328582
-0.046781
-0.184762
-0.299157
-0.324401
-0.221405
-0.228031
-0.0676086
0.0176917
-0.0525433
-0.0872346
-0.0480879
0.0463186
0.0276748
0.107774
0.265724
0.348902
0.396642
0.279068
0.150071
0.106275
0.026886
0.0517959
0.0592961
0.0782781
0.194555
0.343023
0.427945
0.532815
0.613085
0.693621
0.668537
0.614244
0.491772
0.338058
0.0933633
-0.0775729
-0.171898
-0.347876
-0.31813
-0.357301
-0.192618
-0.259102
-0.112943
-0.0541132
-0.077516
-0.0481124
0.0637694
0.169594
0.157983
0.0162727
-0.00476981
-0.0626846
-0.0225053
0.0351104
0.0715007
0.0455903
0.196413
0.278255
0.240892
0.137043
0.0923219
0.049297
0.00966412
0.0446055
0.00210294
-0.0380968
-0.0651969
-0.0217428
-0.0141792
0.0305892
-0.0218466
0.0249239
-0.0173603
-0.0466849
-0.0145397
0.0247469
0.0277267
0.0260772
0.0176244
-0.0467479
-0.0503302
-0.0441013
0.0288554
0.258474
0.253885
0.277757
0.19831
0.230555
0.202887
0.300295
0.231862
0.327066
0.342852
0.47292
0.49287
0.530494
0.405549
0.362504
0.375771
0.353514
0.459549
0.509862
0.604756
0.533469
0.473561
0.433114
0.387316
0.457766
0.395729
0.343475
0.296948
0.253277
0.245349
0.151702
0.137849
0.19692
0.224451
0.292751
0.308055
0.235161
0.193496
0.232816
0.209365
0.203868
0.27081
0.324601
0.342041
0.337054
0.483713
0.491839
0.476253
0.467464
0.477957
0.499148
0.4695
0.371333
0.310072
0.335485
0.225785
0.223946
0.271254
0.162594
0.167783
0.152938
0.202905
0.303935
0.333294
0.303848
0.376287
0.426295
0.409029
0.372861
0.477344
0.498379
0.545926
0.483834
0.452199
0.315724
0.261336
0.290335
0.226514
0.309655
0.375197
0.409959
0.386139
0.382913
0.364821
0.414683
0.399989
0.425494
0.491649
0.53849
0.490438
0.430077
0.469403
0.49354
0.612054
0.529618
0.511191
0.447982
0.397942
0.423215
0.2842
0.269711
0.238827
0.181214
0.166152
0.258768
0.315023
0.27189
0.166114
0.143668
0.118868
0.0612867
-0.0916799
0.0153676
0.0379695
-0.00273275
0.0634244
0.026959
0.0220021
0.209639
0.294817
0.175572
0.15103
0.162931
0.0535999
0.00146647
-0.00573496
-0.0547631
-0.108746
-0.108525
-0.0779235
-0.0584418
-0.117367
-0.00916862
0.0359471
0.0696632
0.089439
0.0859598
0.0465967
-0.0253088
-0.0738023
-0.199993
-0.342441
-0.449229
-0.570823
-0.680859
-0.780782
-0.878723
-0.853241
-0.861684
-0.866278
-0.804674
-0.819802
-0.84144
-0.761414
-0.782474
-0.655834
-0.669449
-0.682213
-0.629721
-0.552134
-0.551616
-0.476069
-0.488794
-0.475781
-0.436865
-0.387865
-0.32553
-0.245095
-0.197037
-0.327483
-0.360859
-0.433966
-0.447536
-0.42886
-0.423323
-0.435288
-0.389352
-0.48368
-0.410045
-0.482116
-0.446696
-0.410925
-0.398265
-0.417118
-0.502179
-0.558597
-0.6238
-0.665874
-0.74168
-0.622391
-0.584696
-0.557032
-0.516677
-0.537489
-0.534466
-0.49808
-0.535952
-0.611154
-0.630057
-0.670086
-0.649936
-0.691081
-0.647244
-0.558659
-0.542624
-0.532842
-0.591488
-0.606972
-0.636003
-0.679613
-0.610754
-0.568189
-0.586539
-0.548608
-0.58641
-0.645894
-0.733596
-0.740658
-0.761258
-0.665328
-0.560057
-0.438672
-0.406967
-0.411863
-0.41168
-0.434356
-0.462226
-0.480922
-0.539239
-0.493613
-0.410871
-0.314435
-0.320895
-0.331775
-0.257615
-0.205528
-0.0501308
-0.124488
-0.0656658
-0.152894
-0.154628
-0.168388
-0.298298
-0.404804
-0.429436
-0.445003
-0.425917
-0.519201
-0.473453
-0.480168
-0.524646
-0.553023
-0.487253
-0.479597
-0.451786
-0.460433
-0.565028
-0.575498
-0.513129
-0.502513
-0.441506
-0.233202
-0.225741
-0.0841381
0.0254301
-0.0862026
-0.100751
-0.134028
-0.175588
-0.236128
-0.235892
-0.215593
-0.107257
0.0610793
0.0937588
0.245403
0.332671
0.408231
0.439347
0.557766
0.601838
0.722423
0.926646
1.14528
1.32207
1.43863
1.53896
1.61549
1.63086
1.63943
1.80002
1.8227
1.87301
1.8884
1.95668
1.91893
1.92669
1.99781
2.04517
1.97348
1.91661
1.89238
1.93468
1.79698
1.81267
1.68836
1.59597
1.50538
1.39658
1.38732
1.38007
1.36715
1.42791
1.45041
1.44322
1.45662
1.42413
1.32086
1.26196
1.10468
1.00616
0.943962
0.869901
0.827403
0.841238
0.896273
0.965651
1.10701
1.15909
1.20136
1.48212
1.66554
1.69741
1.79175
1.91934
2.03539
2.13692
2.18702
2.18579
2.25652
2.45302
2.58101
2.61669
2.52958
2.41752
2.44551
2.5398
2.52668
2.61268
2.44622
2.33862
2.21282
2.13618
2.17956
2.25643
2.35828
2.28597
2.26203
2.2036
2.20635
2.20579
2.22598
2.28997
2.31048
2.36129
2.40516
2.39728
2.3787
2.51076
2.4633
2.41646
2.48328
2.56006
2.57922
2.55202
2.62552
2.60728
2.52844
2.54297
2.61781
2.59974
2.47949
2.5841
2.68524
2.58884
2.41348
2.35387
2.2514
2.13399
2.15228
2.29858
2.21488
2.15626
2.14319
2.05117
2.06734
2.18643
2.22723
2.22185
2.2017
2.02304
1.93846
1.95923
1.85872
1.84641
1.83417
1.68662
1.52932
1.44981
1.31984
1.25022
1.25398
1.18934
1.05911
1.01189
0.941187
1.05513
1.20785
1.34788
1.50249
1.48312
1.50953
1.46666
1.28035
1.21713
1.03993
1.0012
1.00332
1.03795
1.18992
1.13628
1.17423
1.1234
1.01242
0.91467
0.950066
0.97157
1.10346
1.02906
0.964884
0.863421
0.705364
0.698748
0.741955
0.778384
0.803338
0.83216
0.749353
0.75374
0.716706
0.63371
0.602075
0.594065
0.549721
0.604942
0.547022
0.571332
0.526062
0.444431
0.508621
0.581157
0.73575
0.762513
1.03382
1.09825
1.08391
1.11511
1.16558
1.34904
1.48325
1.50307
1.37428
1.34823
1.43939
1.52099
1.48678
1.51637
1.47168
1.46419
1.56324
1.70307
1.85949
1.98366
1.93052
1.98101
2.09457
2.14182
2.0825
1.99788
1.91138
1.88397
1.86995
1.90063
1.97344
1.95435
1.74411
1.58216
1.43579
1.28064
1.15988
1.10016
0.983169
0.734376
0.594463
0.679215
0.693493
0.839271
0.814375
0.824371
0.906312
0.924602
0.909172
0.88921
0.84467
0.776656
0.920649
1.02397
1.11677
1.04908
0.95392
0.744708
0.687473
0.630296
0.573091
0.545882
0.603212
0.819144
0.764201
0.730489
0.819497
0.778492
0.659336
0.536673
0.529944
0.445112
0.424737
0.545741
0.567242
0.633133
0.677616
0.61093
0.479614
0.424272
0.490468
0.452354
0.48263
0.528501
0.55641
0.58386
0.571463
0.429684
0.453859
0.405574
0.331413
0.326198
0.45763
0.458753
0.484583
0.475654
0.365125
0.316677
0.287044
0.272908
0.207273
0.157647
0.100903
0.250975
0.314752
0.244269
0.319857
0.256461
0.183203
0.135046
0.193849
0.32033
0.206166
0.266684
0.220154
0.198255
0.15276
0.146002
0.0927365
-0.0287134
-0.0667352
-0.161419
-0.240338
-0.255407
-0.321413
-0.427228
-0.498472
-0.602878
-0.645029
-0.733862
-0.72215
-0.827066
-0.881508
-0.8932
-0.940699
-0.905589
-0.948541
-0.912065
-0.936913
-0.950128
-0.98293
-0.979762
-0.959719
-0.925653
-0.951175
-0.926876
-0.912587
-0.770359
-0.712936
-0.606083
-0.298096
-0.226236
-0.134368
-0.166583
-0.126486
-0.163815
-0.135042
-0.125647
-0.0692344
-0.117489
-0.0773943
-0.0743023
0.0896143
0.0312569
-0.0589376
-0.150409
-0.262653
-0.362351
-0.392163
-0.324648
-0.316495
-0.201158
-0.209709
-0.181033
-0.200453
-0.244789
-0.219386
-0.202499
-0.271695
-0.279071
-0.275194
-0.176964
-0.000563172
0.0693104
0.0490851
0.0179592
0.0484103
0.0133234
0.126064
0.0946115
0.0829631
0.125335
0.125521
0.0940527
0.135813
0.185205
0.291541
0.373059
0.47025
0.463365
0.313014
0.350497
0.279101
0.151381
0.144744
0.182779
0.00918545
-0.0854041
-0.129194
-0.219266
-0.210107
-0.200972
-0.195203
-0.203616
-0.222215
-0.20255
-0.290968
-0.363472
-0.36123
-0.431334
-0.47386
-0.464722
-0.45178
-0.411216
-0.471992
-0.438926
-0.340928
-0.249619
-0.139723
-0.060775
-0.0285259
-0.0797279
-0.111978
-0.172792
-0.269103
-0.201486
-0.144677
-0.0735634
-0.065499
-0.0858765
-0.164836
-0.256341
-0.264277
-0.227731
-0.307697
-0.199472
-0.148445
-0.131251
-0.0248359
-0.038274
-0.0761744
-0.0901248
-0.0133097
-0.000913619
-0.0218294
-0.0904037
-0.159392
-0.182671
-0.254341
-0.227578
-0.170762
-0.209429
-0.226849
-0.156266
0.035694
-0.0206733
-0.0792732
0.138721
0.40317
0.44991
0.366137
0.347305
0.359131
0.259516
0.0858314
0.0661101
0.0367769
0.0282041
0.185106
0.23094
0.244674
0.181795
0.244521
0.404658
0.676178
0.67309
0.572213
0.492641
0.379543
0.238063
0.211891
0.111072
0.0419582
-0.0284479
-0.117036
-0.0937339
-0.219637
-0.189167
-0.14411
-0.0772505
-0.13984
-0.172246
-0.161548
-0.108354
-0.149633
-0.243608
-0.3474
-0.471693
-0.493587
-0.604988
-0.593918
-0.537613
-0.51942
-0.541307
-0.486477
-0.429579
-0.488474
-0.477714
-0.380524
-0.316764
-0.17648
0.032731
0.198849
0.179633
0.207172
0.18625
0.143778
0.0968809
0.156366
0.15631
0.092187
0.00343726
-0.142808
-0.281994
-0.330452
-0.379556
-0.266951
-0.138906
0.0867456
0.253514
0.18222
0.0497713
0.0684113
0.0196118
-0.0353264
-0.195958
-0.235627
-0.0741071
-0.0226169
-0.0529282
-0.0475827
0.0121501
-0.015187
-0.135052
-0.0433873
0.0448801
0.090746
0.205068
0.117883
0.100796
-0.0302802
-0.0318094
-0.00836773
-0.00231703
-0.0736913
-0.0917919
-0.150345
-0.165931
-0.146904
-0.103423
0.000930891
-0.0591888
0.0244213
0.0123089
0.187824
0.17589
0.167331
0.144505
0.205696
0.173329
0.0977153
0.113255
0.177844
0.0256035
-0.0976896
-0.173323
-0.241886
-0.39104
-0.487933
-0.45845
-0.514539
-0.611482
-0.616185
-0.548714
-0.552047
-0.590924
-0.66477
-0.703496
-0.640483
-0.66642
-0.588289
-0.647924
-0.665699
-0.609179
-0.521461
-0.498055
-0.478218
-0.434222
-0.284726
-0.166105
-0.134123
-0.163106
-0.218672
-0.205437
-0.202629
-0.151366
-0.198287
-0.218681
-0.240106
-0.305593
-0.325351
-0.305253
-0.335462
-0.262126
-0.0888478
0.0431977
-0.0506934
-0.0725775
-0.196358
-0.217193
-0.157459
-0.17781
-0.14924
-0.067852
-0.0384758
0.0181741
-0.0555619
-0.146632
-0.191682
-0.282301
-0.303099
-0.301207
-0.2439
-0.256666
-0.227863
-0.253423
-0.270343
-0.365517
-0.273687
-0.32037
-0.293575
-0.253017
-0.282206
-0.295165
-0.358276
-0.305859
-0.352055
-0.220837
-0.18964
-0.288336
-0.313345
-0.351967
-0.367906
-0.463262
-0.568184
-0.684429
-0.808701
-0.802807
-0.799464
-0.790477
-0.736779
-0.671592
-0.674257
[truncated: 4,001 more rows]
[truncated: 5,000 more columns]

## Sheet: c
rSquaredAllONcells	pupilContON	rewardContON	locomotionContON			rSquaredAllOFFcells	pupilContOFF	rewardContOFF	locomotionContOFF
0.0525836	41.1649	8.52217	0.68374			0.0545159	8.50054	5.97989	66.1811
0.0526057	24.0327	11.0331	8.46038			0.0568782	0.0978652	0.272628	44.9675
0.0534557	8.58253	3.10838	25.9916			0.0625014	40.7332	5.19498	4.19084
0.0554041	16.4923	15.6952	7.17688			0.0812371	34.0153	0.108475	3.10925
0.0584228	23.6395	21.2099	11.0814			0.0929236	4.76734	31.5596	9.65158
0.064666	28.6932	0.178125	8.07168			0.0988816	43.9564	10.1867	2.48483
0.0662966	8.69911	0.0286663	31.8648			0.104259	0.030536	4.94438	49.7671
0.0680893	30.4883	30.2258	0.409222			0.108544	1.23937	2.04872	36.1435
0.0695903	95.2112	0.671485	58.215			0.109179	35.9497	48.7039	15.4154
0.0755414	23.7292	0.672649	9.36561			0.11448	5.93145	5.20652	23.5225
0.0792431	28.3365	1.84684	1.32182			0.114809	0.224172	19.4469	32.6961
0.0807801	34.7045	1.95849	31.5649			0.115448	0.546526	10.4931	49.0668
0.081567	23.2837	38.2066	2.5471			0.116872	0.000829959	88.0898	1.13025
0.0832482	16.503	74.7341	0.293429			0.129139	1.33147	74.5668	3.08533
0.0843691	28.1011	2.1407	11.1424			0.129264	20.4577	50.7667	0.0371148
0.0850735	25.8093	15.5212	3.9716			0.130355	8.69977	2.10717	1.46446
0.0852527	96.2968	0.0340401	24.8878			0.131513	8.64842	3.15348	21.2189
0.0871246	2.56681	87.3083	3.02688			0.134537	4.17905	31.7813	13.0226
0.0884884	21.7875	37.9174	4.0464			0.143838	7.8067	5.73027	16.1502
0.088739	10.2253	2.4835	1.95629			0.146456	11.7291	1.95193	11.3357
0.08886	7.85835	6.60486	1.53047			0.148855	13.9837	4.53377	14.519
0.0890886	30.6655	13.1951	19.677			0.150253	2.69517	2.00675	68.2402
0.0899294	34.0478	0.15227	0.638687			0.150479	80.4909	7.25265	4.64281
0.0911844	11.8779	13.6482	4.82159			0.158192	0.0555611	3.51805	55.102
0.0923633	26.169	0.961153	0.9853			0.159797	19.4213	4.85233	8.81933
0.0974107	3.47371	8.49011	1.80765			0.161047	6.14205	12.7082	20.4099
0.0999853	87.7732	3.64637	18.4815			0.174687	0.00269144	2.48283	41.8088
0.101131	10.4816	14.3093	12.5942			0.177168	15.4733	1.34987	17.5412
0.104997	25.0301	49.325	3.69214			0.186465	4.96572	0.865127	30.8895
0.107312	2.80346	88.6181	0.244271			0.190527	10.9599	1.68822	18.4433
0.108444	37.1949	10.7257	0.668649			0.196918	11.8986	8.60124	14.4711
0.110105	48.9773	4.48148	1.28046			0.201595	18.0669	6.87511	9.29707
0.111626	47.8174	4.36376	1.43864			0.213064	18.2648	7.35208	13.8435
0.115164	27.0533	0.475154	33.5991			0.21388	2.45818	37.7685	34.3678
0.115677	45.4781	10.0868	1.49058			0.226837	17.0046	3.28043	14.3783
0.118319	35.9601	64.1396	11.4725			0.232137	9.16455	0.724111	22.0953
0.121062	6.96467	0.139187	3.32598			0.234446	3.37514	40.886	35.8639
0.121209	51.6739	46.8365	10.2435			0.255556	4.12829	4.94643	27.0907
0.124663	8.20692	4.53282	21.5332			0.283233	9.03204	5.3995	19.4501
0.126754	0.00156822	2.3859	36.788			0.286781	10.9972	3.99749	16.6547
0.128127	5.65402	0.026057	37.4752			0.302968	3.65579	2.27991	30.1464
0.130725	0.941092	0.00117375	5.39676			0.386728	26.5413	1.21937	6.30758
0.135983	4.81514	24.2744	2.13			0.396701	23.5179	1.67301	7.89337
0.136817	34.0785	1.26034	5.20192
0.144418	48.4542	21.4628	1.63731
0.147813	18.4588	26.9275	6.47397
0.149733	33.6793	7.9438	0.316657
0.150105	59.3395	0.141107	0.774063
0.153843	9.97905	19.8896	4.12411
0.154161	2.95768	6.49628	22.5097
0.155791	3.86185	0.10049	30.2863
0.155978	18.2037	19.8158	17.6012
0.158461	12.1187	0.48195	4.95344
0.163608	9.02739	1.53546	29.9866
0.164279	28.8624	55.8693	32.5299
0.164631	33.1367	0.553414	8.92792
0.165967	48.4845	2.95683	0.0630044
0.166179	59.7255	21.8699	3.1565
0.166881	51.896	29.8743	0.517566
0.170981	12.8149	7.8559	17.432
0.174185	17.4284	39.2403	4.62383
0.179922	58.9392	15.0453	1.4393
0.182397	76.4255	0.00197473	6.82671
0.182448	8.61272	0.494101	22.0877
0.184352	56.012	1.53502	5.34877
0.184889	43.9431	0.134973	2.14746
0.186258	24.4901	7.10146	7.7247
0.188083	53.1964	0.603594	0.0282053
0.18892	34.2729	59.6392	20.8255
0.190299	10.3871	7.6158	2.23767
0.194055	52.6656	37.5531	9.52114
0.198071	26.0473	1.01949	7.39381
0.198627	37.7295	0.430381	5.27606
0.201671	37.667	0.12855	4.10752
0.203091	8.16192	14.8961	0.81367
0.203306	26.5493	3.26271	7.07449
0.203337	56.1938	0.130034	1.09736
0.20579	35.7854	1.22596	10.7936
0.211379	11.4657	16.5514	0.224087
0.212382	32.3485	1.49801	4.0444
0.212383	16.9642	0.000408312	19.3555
0.213332	58.9043	21.288	5.96109
0.214966	55.1845	17.8005	3.54242
0.21536	14.5194	1.22488	21.9379
0.216512	10.5299	6.77119	1.12306
0.218128	8.56311	0.0312335	29.0095
0.223878	65.3636	5.65093e-05	3.3336
0.227045	24.74	0.0110463	8.17264
0.228016	17.5911	2.153	13.9547
0.229288	23.1084	4.15624	14.8406
0.230133	48.6319	0.0290579	4.53559
0.230549	64.7941	5.00147	2.98776
0.233951	46.2958	5.2357	0.172694
0.234028	32.6363	0.00013012	3.94885
0.234132	11.2521	1.04334	22.7958
0.236344	64.525	7.10703	2.85903
0.2383	7.65545	17.8232	21.6378
0.241831	11.6215	2.40857	27.517
0.243755	45.7211	3.26716	12.4793
0.244305	2.70612	15.8901	32.9279
0.24461	17.6093	6.73274	0.108624
0.248498	39.1577	5.13624	5.97341
0.24904	49.4899	8.68533	0.952396
0.250969	2.5387	0.21951	40.5106
0.251915	44.3524	0.00561778	0.000586501
0.254181	11.7371	1.99886	24.0767
0.257016	38.9243	7.3876	0.63752
0.257219	17.3292	43.2948	8.47234
0.260403	14.7301	11.324	14.0116
0.267236	21.1497	1.20032	16.5506
0.27486	42.7095	2.06821	1.28162
0.274923	19.6021	0.601767	0.00181874
0.27826	16.5401	4.42543	21.8239
0.283679	11.4924	22.6854	0.908367
0.285327	43.6212	0.341674	1.95055
0.287483	10.7688	3.26161	1.05613
0.288443	20.9323	3.93401	11.2818
0.29265	29.6683	2.06268	6.99242
0.295538	28.1719	0.0204305	26.7451
0.307601	19.6213	0.153008	6.48043
0.309079	11.4507	3.52715	0.053993
0.310894	24.1825	2.30334	0.765473
0.311193	25.6278	1.30514	0.679081
0.313183	13.9411	0.0201063	17.8482
0.320049	26.9441	33.6764	0.131334
0.320055	35.3114	0.294405	6.24054
0.320294	11.1136	23.4374	32.8235
0.32345	27.827	29.7894	7.44287
0.330619	40.8945	1.45004	3.08213
0.333542	24.2201	8.46609	14.7429
0.333878	45.7221	0.0430642	0.169904
0.343273	11.4624	22.0138	31.7303
0.344251	10.2775	2.24862	29.4813
0.352611	11.9242	3.54091	27.7427
0.355166	56.1423	0.00579464	7.35341
0.363046	11.4625	0.00245043	25.6711
0.364983	51.7946	0.0319882	0.490725
0.374646	15.3217	10.2563	14.4007
0.376288	11.6049	0.229985	20.2295
0.377226	42.0394	0.384009	3.24769
0.377484	37.1975	1.16249	4.39304
0.378575	22.0619	0.0750043	9.53168
0.391333	23.0847	0.0156054	13.6058
0.396219	27.1888	2.30775	0.72913
0.397803	30.1047	0.488525	7.81786
0.415152	42.686	0.37503	2.54656
0.429823	20.0905	0.165916	5.60858
0.430887	28.8711	1.69411	10.8533
0.43419	34.8295	0.241997	2.97501
0.434387	27.646	0.0178904	9.59054
0.445335	16.8931	1.97868	21.3432
0.458199	15.9432	0.43072	21.4723
0.470928	15.4473	0.282573	21.7767
0.479707	45.3185	0.0306168	0.468063
0.487693	20.656	0.675354	17.0484
0.496889	27.3483	5.35463	6.3073
0.49903	26.6085	0.564404	11.5741
0.549965	23.0125	0.00531728	9.31706
0.558408	30.2435	0.906804	4.58369
0.581633	35.2036	0.726173	6.76504
0.62216	14.0655	0.244938	17.3595

## Sheet: d
0.189712	0.204711	0.204326	0.188984	0.163483	0.129932	0.103848	0.0672382	0.0360075	0.0251033	0.0384677	0.0808279	0.123539	0.154761	0.152417	0.118112	0.0332718	-0.0766181	-0.211646	-0.356913	-0.501968	-0.637174	-0.755711	-0.851489	-0.917955	-0.938929	-0.907766	-0.830686	-0.716417	-0.583725	-0.451462	-0.345063	-0.268947	-0.208712	-0.15332	-0.0813192	-0.00824017	0.046776	0.0725972	0.0810453	0.090988	0.0993543	0.118765	0.133388	0.141536	0.139897	0.140551	0.138525	0.135846	0.116501
0.194489	0.209278	0.206578	0.1863	0.152541	0.113202	0.0847347	0.0539557	0.0377896	0.0489188	0.0930917	0.171831	0.250223	0.301927	0.298895	0.239509	0.118077	-0.0323832	-0.203009	-0.377044	-0.538917	-0.678557	-0.790738	-0.876138	-0.934226	-0.953925	-0.927566	-0.857399	-0.750387	-0.621465	-0.490623	-0.382746	-0.303813	-0.241619	-0.183691	-0.113628	-0.0444511	0.00582551	0.034496	0.0510787	0.0751943	0.101402	0.138418	0.166177	0.183825	0.188824	0.189917	0.184096	0.171021	0.139839
0.0607802	0.0631094	0.0568392	0.0400281	0.0160239	-0.00229547	-0.0148063	-0.013798	-0.0104132	-0.00555295	-0.00742883	-0.00388916	0.00496423	0.00783827	0.0127939	0.00226676	-0.0254097	-0.0790166	-0.157794	-0.250811	-0.339563	-0.409407	-0.449952	-0.466743	-0.468754	-0.462631	-0.455313	-0.451677	-0.451346	-0.44915	-0.440228	-0.424142	-0.405873	-0.379349	-0.337869	-0.289419	-0.239843	-0.19477	-0.165038	-0.144418	-0.13627	-0.136797	-0.139917	-0.144044	-0.152671	-0.158025	-0.160443	-0.161913	-0.157774	-0.1529
-0.0839135	-0.0854607	-0.100695	-0.114259	-0.110759	-0.0798711	-0.0390656	0.0013709	0.0360116	0.0620394	0.0932576	0.115458	0.124998	0.0988478	0.0263003	-0.0804092	-0.210228	-0.355182	-0.507661	-0.650688	-0.774905	-0.868194	-0.935677	-0.962988	-0.93494	-0.860266	-0.75861	-0.640492	-0.516269	-0.391646	-0.264136	-0.141499	-0.0289001	0.0607936	0.132992	0.193794	0.235522	0.262703	0.276872	0.27902	0.266322	0.24958	0.231997	0.227847	0.233046	0.260758	0.299739	0.334319	0.343841	0.336704
0.315172	0.295659	0.261574	0.212473	0.155928	0.10727	0.0638053	0.0281239	-0.0077542	-0.0366058	-0.0649151	-0.0999548	-0.14492	-0.19327	-0.244926	-0.287875	-0.322638	-0.349449	-0.369038	-0.385923	-0.397524	-0.401769	-0.399167	-0.391649	-0.381723	-0.363758	-0.328203	-0.286084	-0.248035	-0.230073	-0.230035	-0.239404	-0.23922	-0.224352	-0.192577	-0.163581	-0.149003	-0.15606	-0.181227	-0.210422	-0.226281	-0.214912	-0.185632	-0.138511	-0.0860372	-0.0345857	0.000202732	0.0143869	0.0051692	-0.00518135
0.0770973	0.0876079	0.0804944	0.0586968	0.0315393	0.0104826	-0.00199224	0.000863816	0.00391144	0.0071342	0.00429554	0.0103896	0.0191837	0.0222367	0.0251921	0.00632007	-0.0362719	-0.104514	-0.195753	-0.300528	-0.401161	-0.478001	-0.513695	-0.512682	-0.490233	-0.457702	-0.429333	-0.411275	-0.403108	-0.397518	-0.390671	-0.376496	-0.365696	-0.349005	-0.315756	-0.277146	-0.236751	-0.198882	-0.17053	-0.144641	-0.133011	-0.135361	-0.142003	-0.148476	-0.156129	-0.160361	-0.161486	-0.160436	-0.154927	-0.145579
0.0228003	0.0447321	0.0381367	0.0052784	-0.0410472	-0.0819422	-0.11688	-0.136101	-0.15255	-0.154305	-0.133786	-0.0706939	0.0259308	0.128123	0.210664	0.233199	0.189986	0.0882626	-0.0560757	-0.227647	-0.384179	-0.506683	-0.576227	-0.599119	-0.602349	-0.595264	-0.587376	-0.577252	-0.546277	-0.502306	-0.446078	-0.390696	-0.345556	-0.300622	-0.249624	-0.201926	-0.156566	-0.110623	-0.0705042	-0.041153	-0.0321247	-0.043304	-0.048873	-0.0467179	-0.0456913	-0.0551334	-0.0767803	-0.099974	-0.112582	-0.113529
-0.0531149	0.0150404	0.102251	0.196168	0.251658	0.246732	0.175314	0.076518	-0.00510198	-0.0512869	-0.0793083	-0.108381	-0.158124	-0.215537	-0.261117	-0.292078	-0.321917	-0.333774	-0.306322	-0.252852	-0.208313	-0.166287	-0.156347	-0.173257	-0.213795	-0.255609	-0.274833	-0.259779	-0.223628	-0.177246	-0.147708	-0.146376	-0.178846	-0.224668	-0.262082	-0.278538	-0.283419	-0.292178	-0.295835	-0.308984	-0.319796	-0.299	-0.260326	-0.19663	-0.14106	-0.103027	-0.0934209	-0.0911018	-0.0765769	-0.0622501
-0.0559804	-0.0406553	-0.0113486	0.013851	0.0149905	-0.000770445	-0.0152229	-0.0015361	0.0127573	0.0548161	0.116775	0.205281	0.299327	0.360594	0.358602	0.279691	0.158544	0.0209406	-0.119924	-0.266148	-0.397101	-0.495108	-0.547837	-0.554161	-0.546236	-0.542777	-0.557151	-0.576154	-0.570091	-0.509924	-0.413698	-0.321647	-0.237038	-0.189817	-0.171283	-0.169239	-0.164266	-0.142778	-0.125739	-0.113355	-0.110066	-0.101829	-0.0718561	-0.0150566	0.0654232	0.151297	0.214441	0.229366	0.201061	0.145494
-0.140885	-0.117484	-0.100031	-0.0926045	-0.0915368	-0.0937483	-0.0968551	-0.0993483	-0.101636	-0.107683	-0.116871	-0.128527	-0.153817	-0.195219	-0.251462	-0.314648	-0.372361	-0.412934	-0.434801	-0.435356	-0.417483	-0.38689	-0.358805	-0.341789	-0.332915	-0.321316	-0.291116	-0.23801	-0.169702	-0.108754	-0.0625384	-0.0314793	-0.0115386	0.00516584	0.0221888	0.0445825	0.0644527	0.0800404	0.0887496	0.0912508	0.0938558	0.101349	0.114152	0.135819	0.155087	0.16943	0.171745	0.173307	0.18655	0.2007
-0.131637	-0.112854	-0.111166	-0.121237	-0.133329	-0.143525	-0.147967	-0.156538	-0.167796	-0.183505	-0.194291	-0.197554	-0.201818	-0.216043	-0.243473	-0.282292	-0.317681	-0.335345	-0.335244	-0.319813	-0.299528	-0.282609	-0.274614	-0.275338	-0.277053	-0.268821	-0.243975	-0.20414	-0.157699	-0.125314	-0.107043	-0.100372	-0.0914952	-0.0672705	-0.033444	0.00200975	0.0281183	0.0428866	0.0498343	0.056172	0.0626541	0.0709896	0.0834835	0.100629	0.115376	0.122497	0.114223	0.108391	0.127938	0.157742
0.0586544	0.0481683	0.0354892	0.0258291	0.0245613	0.0283668	0.0335548	0.0362084	0.0330416	0.0200972	-0.0114172	-0.0661483	-0.142302	-0.23197	-0.317449	-0.385535	-0.428714	-0.448188	-0.447397	-0.430786	-0.406896	-0.373244	-0.332852	-0.290461	-0.251151	-0.211426	-0.173301	-0.132682	-0.0889075	-0.0430415	0.00224646	0.0437151	0.0800331	0.112977	0.137352	0.150903	0.152649	0.146626	0.137224	0.131173	0.1303	0.137442	0.148393	0.159421	0.168428	0.170353	0.170408	0.167616	0.165353	0.161095
0.24712	0.244303	0.24507	0.254606	0.272258	0.293678	0.317521	0.336093	0.349131	0.35572	0.358456	0.352091	0.331668	0.29702	0.254015	0.214709	0.179774	0.153208	0.12867	0.0971454	0.0548929	0.00367087	-0.0510036	-0.106836	-0.163011	-0.220482	-0.278316	-0.335667	-0.386077	-0.424545	-0.453284	-0.469993	-0.474578	-0.470628	-0.462612	-0.453603	-0.44709	-0.440574	-0.433873	-0.424254	-0.41132	-0.397142	-0.379027	-0.358195	-0.336225	-0.315825	-0.298668	-0.287586	-0.275067	-0.266615
0.286137	0.284189	0.286382	0.29091	0.298445	0.311947	0.333175	0.365946	0.410626	0.462058	0.495573	0.498996	0.470412	0.409145	0.325079	0.240666	0.171839	0.128744	0.0908221	0.0596667	0.0264505	-0.0123622	-0.0592015	-0.108239	-0.169185	-0.243818	-0.319727	-0.391199	-0.450061	-0.502542	-0.541397	-0.55792	-0.550729	-0.520319	-0.48029	-0.437734	-0.403823	-0.389182	-0.386419	-0.393908	-0.405052	-0.411749	-0.416159	-0.414999	-0.412087	-0.400353	-0.378871	-0.351309	-0.32645	-0.310739
0.247009	0.263784	0.276293	0.2782	0.265698	0.243835	0.229545	0.235775	0.257013	0.28318	0.307239	0.315254	0.302788	0.262339	0.195581	0.114615	0.0240252	-0.0590376	-0.120683	-0.166345	-0.204734	-0.232639	-0.255939	-0.264952	-0.262274	-0.249765	-0.231795	-0.219712	-0.218723	-0.228355	-0.247143	-0.26278	-0.260782	-0.250408	-0.232687	-0.223198	-0.232641	-0.257265	-0.292323	-0.321046	-0.323824	-0.298715	-0.248457	-0.199576	-0.167647	-0.161915	-0.174192	-0.186588	-0.192716	-0.184714
0.326735	0.329882	0.329108	0.32341	0.32121	0.325306	0.345338	0.375189	0.411731	0.448001	0.474661	0.480304	0.456038	0.41027	0.35076	0.28758	0.22073	0.156678	0.0994439	0.0465051	-0.000364842	-0.0450664	-0.0862563	-0.133299	-0.184597	-0.244076	-0.308529	-0.368214	-0.41314	-0.440272	-0.456791	-0.46602	-0.471746	-0.468882	-0.462412	-0.452361	-0.44383	-0.436482	-0.437058	-0.445185	-0.462587	-0.479959	-0.49032	-0.489307	-0.480895	-0.472253	-0.464605	-0.455655	-0.436415	-0.406553
0.0478628	0.0870416	0.110466	0.110217	0.0975048	0.0721784	0.0310783	-0.00977463	-0.0242537	-0.0266359	-0.0149139	0.000590399	0.031267	0.067083	0.0978569	0.121919	0.115191	0.0786482	0.0156709	-0.0373059	-0.0857032	-0.116429	-0.140332	-0.16435	-0.191176	-0.201041	-0.185844	-0.17135	-0.161448	-0.172202	-0.176846	-0.177724	-0.168334	-0.160123	-0.163466	-0.183446	-0.21547	-0.25588	-0.283984	-0.297261	-0.29117	-0.287657	-0.283618	-0.288666	-0.305436	-0.332907	-0.360663	-0.377979	-0.383977	-0.3752
0.109209	0.0792758	0.0460686	0.0184849	0.00348237	-0.0048201	-0.00919642	-0.0163955	-0.0346646	-0.0652822	-0.112538	-0.172168	-0.238485	-0.305175	-0.360194	-0.398232	-0.419508	-0.424378	-0.415406	-0.391508	-0.358647	-0.317276	-0.269601	-0.215559	-0.155772	-0.0946623	-0.0360516	0.0140839	0.0497686	0.073003	0.0870736	0.0995006	0.110494	0.126297	0.147492	0.167148	0.177998	0.182694	0.180674	0.172686	0.16491	0.156213	0.152029	0.154917	0.159505	0.163899	0.163408	0.155287	0.143603	0.127835
0.109967	0.114355	0.109294	0.0959095	0.0887378	0.0897254	0.0969998	0.103174	0.0993515	0.0817261	0.0374794	-0.0273268	-0.104585	-0.183537	-0.246446	-0.284655	-0.29832	-0.288742	-0.271703	-0.253493	-0.230585	-0.207727	-0.179893	-0.15036	-0.130045	-0.118764	-0.109274	-0.0969862	-0.0779441	-0.0559959	-0.0275291	0.00641029	0.0359949	0.0527366	0.0601854	0.0606398	0.0628579	0.0701886	0.0826475	0.0904074	0.0983208	0.106456	0.11735	0.122899	0.115112	0.096827	0.0746963	0.0513696	0.0370711	0.0348878
0.219942	0.246456	0.264849	0.263052	0.242732	0.216026	0.18785	0.175826	0.181421	0.198454	0.21891	0.235625	0.241947	0.226813	0.197263	0.156537	0.112608	0.0713402	0.0331157	-0.00804979	-0.0547802	-0.0948519	-0.124	-0.14829	-0.165848	-0.171874	-0.171986	-0.174053	-0.191484	-0.202184	-0.210956	-0.209332	-0.198602	-0.192003	-0.208501	-0.239807	-0.275648	-0.304424	-0.320734	-0.319022	-0.301447	-0.282216	-0.259294	-0.243817	-0.233315	-0.231968	-0.230602	-0.224548	-0.20897	-0.193102
-0.0122746	0.0011485	0.000632532	-0.0153656	-0.0407776	-0.0585593	-0.0628699	-0.0541717	-0.0343316	-0.0133867	0.0133768	0.0321267	0.0409018	0.032884	0.0165152	-0.00759417	-0.0203955	-0.0247214	-0.0349389	-0.0584191	-0.0994612	-0.148574	-0.191689	-0.216731	-0.214254	-0.183261	-0.136559	-0.0937307	-0.0774131	-0.0832188	-0.0962108	-0.101873	-0.0923728	-0.0734862	-0.0602658	-0.049655	-0.041114	-0.0259685	-0.00494907	0.011371	0.032555	0.0485418	0.0570444	0.0451567	0.010149	-0.0372605	-0.0783008	-0.0929755	-0.0793312	-0.0395276
0.0531584	0.0451042	0.0292548	0.00938373	-0.0144287	-0.0366802	-0.0502933	-0.0544566	-0.0546476	-0.0622136	-0.0863572	-0.132095	-0.189093	-0.2483	-0.294576	-0.32244	-0.327934	-0.314438	-0.290302	-0.260495	-0.233729	-0.210823	-0.190083	-0.163387	-0.121888	-0.0729167	-0.0242721	0.0151774	0.0427184	0.0643145	0.0844235	0.105097	0.122142	0.13727	0.15261	0.165799	0.17774	0.188698	0.202375	0.211335	0.215681	0.21159	0.200925	0.189703	0.184358	0.187245	0.197782	0.207858	0.213498	0.213155
0.14964	0.181178	0.206276	0.221859	0.232056	0.24312	0.260225	0.280467	0.298507	0.307268	0.303802	0.286883	0.256459	0.212647	0.158437	0.102845	0.0533476	0.0159942	-0.00452381	-0.0135584	-0.0245785	-0.0410609	-0.0690318	-0.101078	-0.133319	-0.162099	-0.185127	-0.205892	-0.220919	-0.228335	-0.226658	-0.22147	-0.209939	-0.199077	-0.195615	-0.200891	-0.212792	-0.225387	-0.239417	-0.250685	-0.253019	-0.249693	-0.243298	-0.244737	-0.257175	-0.272904	-0.284807	-0.293929	-0.301261	-0.306407
-0.0369646	-0.0364978	-0.0284326	-0.0132518	0.00273845	0.0147606	0.013709	-0.0024126	-0.0363947	-0.0785954	-0.127985	-0.175008	-0.215027	-0.24537	-0.26221	-0.265488	-0.251745	-0.22589	-0.195818	-0.164462	-0.140931	-0.125698	-0.112805	-0.0969542	-0.0718326	-0.0363291	0.00237358	0.0324761	0.0451982	0.0429887	0.0385342	0.0432905	0.0566282	0.0825733	0.110916	0.13086	0.135232	0.123565	0.102229	0.0771863	0.0680314	0.0820093	0.116481	0.150448	0.175895	0.18245	0.163896	0.129459	0.0794942	0.0306426
-0.0886187	-0.125958	-0.163197	-0.190064	-0.220329	-0.230221	-0.239196	-0.245747	-0.250193	-0.241273	-0.193243	-0.124086	-0.0684974	-0.0438508	-0.0499217	-0.0638236	-0.0639105	-0.0541811	-0.0122228	0.0631499	0.146908	0.193639	0.186601	0.131066	0.0624452	0.0223046	0.0280585	0.0401024	0.0197462	-0.0403449	-0.112423	-0.160661	-0.16698	-0.137858	-0.117706	-0.112314	-0.140275	-0.173786	-0.200135	-0.227027	-0.253243	-0.27921	-0.314721	-0.341814	-0.353477	-0.335811	-0.286285	-0.230351	-0.206493	-0.233576
-0.0121654	-0.00729713	0.0108912	0.0315028	0.049759	0.0603211	0.0646581	0.0682544	0.0716179	0.0793039	0.0950341	0.133178	0.19074	0.260223	0.318588	0.338389	0.305465	0.224606	0.115445	-0.0103526	-0.130031	-0.234108	-0.314576	-0.373107	-0.399293	-0.397687	-0.372219	-0.333996	-0.289093	-0.239547	-0.191663	-0.149253	-0.119181	-0.100574	-0.0837828	-0.0590608	-0.0213872	0.0203153	0.0541293	0.078896	0.101627	0.123819	0.146243	0.164339	0.175964	0.188414	0.203671	0.223613	0.22843	0.212761
-0.0218218	0.049322	0.119244	0.18055	0.220945	0.228388	0.197596	0.134645	0.0484008	-0.0277691	-0.0879236	-0.13571	-0.135562	-0.10252	-0.0391634	0.0256464	0.0776765	0.105265	0.118196	0.11473	0.10136	0.0682927	-0.00218827	-0.0571696	-0.10987	-0.122913	-0.140341	-0.144272	-0.13864	-0.1066	-0.0464938	0.000210513	0.00791028	-0.0416686	-0.115037	-0.163875	-0.162019	-0.109481	-0.0564425	-0.0299617	-0.0493436	-0.105576	-0.190739	-0.287775	-0.363534	-0.422271	-0.440825	-0.398763	-0.323905	-0.236263
0.11808	0.106196	0.0516443	-0.0202475	-0.0781875	-0.103063	-0.0683312	-0.00890636	0.0463004	0.0853775	0.1143	0.131644	0.139574	0.1402	0.112862	0.0510095	-0.0314751	-0.0918614	-0.0992401	-0.0733629	-0.0248803	0.0211474	0.0291556	0.020329	-0.00858542	-0.0177302	0.0103006	0.0535853	0.0698514	0.0405921	-0.0388582	-0.144196	-0.218733	-0.24492	-0.218801	-0.196661	-0.194283	-0.214514	-0.257068	-0.29723	-0.323244	-0.311603	-0.263916	-0.203442	-0.172597	-0.185926	-0.237419	-0.285752	-0.312263	-0.296284
0.137811	0.136373	0.134891	0.146033	0.159065	0.162999	0.160028	0.158849	0.139715	0.112648	0.0624752	0.0130262	-0.0249079	-0.0499049	-0.0787961	-0.104273	-0.135847	-0.163312	-0.181254	-0.191197	-0.187352	-0.177586	-0.157353	-0.130552	-0.0994541	-0.0690853	-0.0349334	0.00809909	0.0584947	0.101685	0.11839	0.0934174	0.0531825	0.0196509	0.0145036	0.0162962	0.011899	-0.00520663	-0.0431254	-0.0754731	-0.0938905	-0.0838308	-0.0626104	-0.0467883	-0.0464304	-0.0380452	-0.0262414	-0.0143115	-0.00866681	-0.0262476
0.0650391	0.0275026	0.000971443	-0.00655291	-0.00243318	0.00139151	-0.0138927	-0.0658585	-0.129707	-0.187977	-0.21551	-0.204316	-0.159952	-0.0851847	-0.00756514	0.0695086	0.128732	0.153569	0.144012	0.129973	0.122451	0.110684	0.0926082	0.0722802	0.0563006	0.0606202	0.075091	0.0974599	0.10219	0.0605944	-0.0107181	-0.0914556	-0.161749	-0.205281	-0.224399	-0.246339	-0.254309	-0.253269	-0.218847	-0.162211	-0.0989716	-0.0639762	-0.0736465	-0.131996	-0.212426	-0.28652	-0.333217	-0.332836	-0.309199	-0.270278
-0.0547919	-0.026514	-0.0128337	-0.0103155	-0.0222204	-0.0378555	-0.0554038	-0.0763979	-0.0946469	-0.110958	-0.114838	-0.102964	-0.091491	-0.0842495	-0.0763382	-0.0665584	-0.0505088	-0.031697	-0.012087	-0.00547409	-0.0198237	-0.0433933	-0.05733	-0.0655128	-0.0559048	-0.0304384	-0.010027	0.0120475	0.022433	0.0282933	0.0230615	0.0156459	0.00430581	-0.00137326	-0.0139756	-0.0239578	-0.0360204	-0.0502756	-0.0674739	-0.0921193	-0.11028	-0.116003	-0.100858	-0.0729733	-0.0458611	-0.0287279	-0.0262095	-0.0363841	-0.0534775	-0.0727991
-0.00885899	-0.00080348	0.0246749	0.0541865	0.0646459	0.0557141	0.0362869	0.00670725	-0.0281894	-0.065732	-0.110122	-0.161284	-0.209505	-0.245124	-0.264422	-0.27009	-0.263399	-0.252162	-0.238757	-0.221247	-0.188226	-0.155555	-0.128839	-0.104485	-0.0740951	-0.03015	0.0256313	0.0748147	0.104576	0.117199	0.119387	0.119653	0.121419	0.133351	0.150154	0.166955	0.180282	0.182536	0.176906	0.159582	0.13733	0.119053	0.110669	0.115976	0.132371	0.158979	0.170985	0.165875	0.153746	0.14264
0.0314846	0.0334988	0.0380581	0.0452682	0.0514266	0.0577616	0.062304	0.0652873	0.0604318	0.0459696	0.0203874	-0.0170385	-0.0602493	-0.0982275	-0.125235	-0.141799	-0.150764	-0.154549	-0.153091	-0.14447	-0.128114	-0.106964	-0.0839754	-0.0639457	-0.0438358	-0.0261392	-0.00910095	0.00418426	0.0125716	0.0181718	0.0239931	0.0308858	0.0382111	0.0428022	0.0422391	0.0415653	0.037778	0.0357765	0.0322629	0.0271285	0.0211077	0.0131373	0.00662003	0.00308275	0.00458831	0.0102175	0.0167481	0.0181968	0.0178217	0.0136495
0.144672	0.134658	0.123688	0.121429	0.136143	0.160749	0.187406	0.205399	0.217209	0.230273	0.250743	0.276927	0.298039	0.309225	0.307611	0.293302	0.267826	0.237829	0.199864	0.151713	0.0987047	0.0471015	0.00016047	-0.0431816	-0.0821734	-0.116395	-0.151961	-0.191782	-0.227249	-0.255232	-0.276836	-0.289808	-0.29428	-0.292518	-0.290538	-0.295037	-0.297936	-0.29833	-0.301919	-0.297201	-0.292783	-0.28798	-0.286512	-0.284134	-0.283291	-0.285895	-0.293022	-0.294495	-0.286639	-0.274911
-0.146216	-0.137209	-0.115787	-0.0914981	-0.0563608	-0.0207861	0.00290304	0.00879312	-0.0023689	-0.0266293	-0.0602919	-0.0992134	-0.134713	-0.183658	-0.221667	-0.238047	-0.214416	-0.14221	-0.0629778	-0.0121044	-0.00397028	-0.0214695	-0.0191235	0.0208041	0.0707828	0.103096	0.101257	0.0789179	0.0310169	-0.0198342	-0.0599461	-0.0823175	-0.0896665	-0.0701246	-0.0154286	0.056573	0.112647	0.127802	0.109671	0.094638	0.0872802	0.0951174	0.104292	0.0967743	0.0770937	0.0573844	0.0528213	0.0482687	0.050934	0.052905
0.0484937	0.0546517	0.0616036	0.0689839	0.0724829	0.0737887	0.0729249	0.0715134	0.0647807	0.049952	0.0254538	-0.00881654	-0.0454208	-0.074262	-0.0916771	-0.0998494	-0.103388	-0.10469	-0.103802	-0.0978509	-0.0856142	-0.0694005	-0.0512577	-0.0359125	-0.022178	-0.0118199	-0.00262587	0.00372939	0.00707783	0.00980921	0.0129606	0.0175081	0.0221643	0.0228096	0.0181045	0.0128114	0.00556104	0.000885473	-0.0048723	-0.0116522	-0.017939	-0.0250657	-0.0294631	-0.0310444	-0.0284387	-0.0224419	-0.0152024	-0.0117283	-0.0106465	-0.0134017
0.199174	0.172313	0.119927	0.0394142	-0.0333491	-0.0706118	-0.0492848	-0.00475941	0.0289868	0.0288883	-0.0170406	-0.0773933	-0.138459	-0.168543	-0.157539	-0.106402	-0.0403908	0.0219946	0.057887	0.0818958	0.0983054	0.082385	0.0524994	0.0159322	0.00309411	0.00653918	0.0263083	0.0310223	0.0114567	-0.0198156	-0.0286317	-0.0213251	-0.00348643	0.00358083	-0.0177673	-0.0542527	-0.109863	-0.15015	-0.137306	-0.0688278	0.0327427	0.143014	0.222115	0.247387	0.242042	0.224509	0.196646	0.179899	0.154629	0.113554
-0.156691	-0.160246	-0.154151	-0.132608	-0.110114	-0.104726	-0.122869	-0.147652	-0.163743	-0.168166	-0.15271	-0.123933	-0.108883	-0.0997532	-0.0894387	-0.0626194	-0.0340393	0.00525297	0.0339471	0.0400231	0.0287898	0.0171961	0.0420711	0.0855066	0.144573	0.190589	0.189574	0.145039	0.074047	0.00502752	-0.057366	-0.0961933	-0.117395	-0.119362	-0.115881	-0.102737	-0.0883472	-0.0754456	-0.0647397	-0.0510218	-0.0376323	-0.0181418	0.0111055	0.0260361	0.0291987	0.02565	0.0293324	0.041836	0.0580211	0.0641584
-0.0226646	-0.00730512	0.00949103	0.0201372	0.0222483	0.0143786	0.00577547	-0.000344458	0.00202458	0.00764705	0.0125942	0.0212059	0.034635	0.0548574	0.0685554	0.0747776	0.0691615	0.052434	0.0303579	0.0123426	0.00868667	0.0202421	0.033515	0.0466282	0.0508564	0.0400542	0.0192619	-0.00677017	-0.0371164	-0.0666253	-0.0967699	-0.118423	-0.128738	-0.125759	-0.113521	-0.10206	-0.101698	-0.114999	-0.136351	-0.163157	-0.184082	-0.19309	-0.193238	-0.187866	-0.187982	-0.198814	-0.21684	-0.240109	-0.258847	-0.266977
-0.119767	-0.0261359	0.100386	0.226457	0.301437	0.308095	0.254822	0.181544	0.119093	0.0864981	0.0444753	-0.00137733	-0.051195	-0.0878368	-0.0847909	-0.0610024	-0.0316604	-0.00381429	0.0285261	0.0291085	0.000225828	-0.0370763	-0.0624895	-0.0491208	-0.00249579	0.0759264	0.143593	0.169632	0.145919	0.0945695	0.0244631	-0.0381952	-0.083732	-0.121802	-0.152348	-0.171606	-0.162594	-0.127949	-0.063174	0.0152928	0.133112	0.245711	0.303688	0.29959	0.245294	0.179842	0.130195	0.120428	0.135423	0.166123
-0.0806879	-0.0856969	-0.0933439	-0.104654	-0.124056	-0.139189	-0.149038	-0.155526	-0.177185	-0.211352	-0.252366	-0.281893	-0.302138	-0.311879	-0.309673	-0.298895	-0.275412	-0.247268	-0.21594	-0.183178	-0.156422	-0.125962	-0.0959175	-0.0657442	-0.0308511	0.0145352	0.0664286	0.122761	0.164803	0.18744	0.191387	0.185063	0.186836	0.203846	0.236049	0.266943	0.283196	0.276256	0.263917	0.254139	0.253033	0.248943	0.237357	0.218027	0.200552	0.185568	0.178022	0.174215	0.166406	0.146722
0.0889984	0.0587654	0.034649	0.0255821	0.0211206	0.0198272	0.0068829	-0.00664028	-0.0104294	0.00199069	0.0329352	0.0656946	0.0950237	0.114332	0.128559	0.145108	0.169168	0.18521	0.184418	0.163241	0.126272	0.0864488	0.0452978	0.008155	-0.0298128	-0.070567	-0.112016	-0.145829	-0.168336	-0.178897	-0.178231	-0.184643	-0.19095	-0.195531	-0.187635	-0.157778	-0.112282	-0.0632065	-0.0143056	0.028163	0.0658165	0.0929723	0.103971	0.104658	0.0967845	0.0819055	0.0702144	0.0615543	0.0637391	0.0836115
-0.0322471	-0.0306774	-0.0286118	-0.0198489	-0.0115093	0.00208474	0.0160622	0.0287813	0.034328	0.0315557	0.0196438	-0.00641816	-0.0463756	-0.0903055	-0.125961	-0.144267	-0.141774	-0.133374	-0.120647	-0.107217	-0.101882	-0.0953916	-0.090116	-0.0751116	-0.0521792	-0.0223947	0.0114135	0.0449965	0.0719715	0.0894613	0.0930913	0.0828963	0.0624913	0.0468273	0.0452796	0.058314	0.0742686	0.0866538	0.0913177	0.0842915	0.0664122	0.0349644	0.00618446	-0.0247991	-0.043756	-0.0489156	-0.037553	-0.0192178	-0.00620065	-0.0116951
0.042748	0.0406284	0.0380691	0.0394194	0.0491183	0.0640641	0.0794466	0.095553	0.108385	0.114668	0.112185	0.101173	0.0821255	0.056156	0.0269491	-0.000288383	-0.0209426	-0.034857	-0.0376478	-0.0325571	-0.0269912	-0.0240296	-0.0256278	-0.0281481	-0.0273943	-0.0214535	-0.00946096	0.00222669	0.00980641	0.00630024	-0.00545029	-0.0227806	-0.0398534	-0.0518456	-0.0585087	-0.065155	-0.073562	-0.0793857	-0.086281	-0.0920478	-0.0982057	-0.105769	-0.112498	-0.119792	-0.125874	-0.128196	-0.129292	-0.129745	-0.129487	-0.126703
-0.0971567	-0.100436	-0.097931	-0.0800241	-0.0433403	0.00190367	0.0349681	0.0535248	0.0601574	0.0560201	0.0417227	0.0173889	-0.0146983	-0.0479418	-0.0740897	-0.0854346	-0.0862801	-0.0749428	-0.0509604	-0.0190659	0.0166155	0.0459001	0.0624963	0.0685209	0.0625502	0.0491808	0.0301951	0.00754647	-0.0125725	-0.0360261	-0.0567642	-0.0704145	-0.0761713	-0.0694555	-0.0471136	-0.0164736	0.00908756	0.0218009	0.0204474	0.0162027	0.027397	0.0569567	0.100363	0.149375	0.189444	0.207867	0.199868	0.165721	0.141716	0.140021
-0.023174	-0.0315187	-0.0374225	-0.0282259	-0.0100305	0.02335	0.0594072	0.090033	0.0904921	0.0738804	0.04279	0.00695194	-0.0173206	-0.0335863	-0.0327845	-0.028212	-0.00996537	0.0295031	0.0775866	0.113963	0.131574	0.123571	0.104772	0.0825788	0.0632987	0.047266	0.0221245	-0.0160941	-0.0634033	-0.109565	-0.140169	-0.160447	-0.169947	-0.149989	-0.113759	-0.0651812	-0.0214402	0.0015843	0.00353053	-0.00762066	-0.0263848	-0.0262634	-0.00424281	0.0356853	0.0676591	0.0801034	0.0663206	0.0358643	0.0114532	-0.00140418
0.0209775	0.0469363	0.0701576	0.0940454	0.109383	0.120418	0.127727	0.126845	0.125165	0.127007	0.134583	0.151151	0.169552	0.189695	0.207039	0.208847	0.1962	0.169885	0.139399	0.103773	0.0633049	0.0205409	-0.0186685	-0.0516062	-0.074539	-0.0845421	-0.0940464	-0.100605	-0.106656	-0.1086	-0.112471	-0.124625	-0.139493	-0.148138	-0.147146	-0.136061	-0.123247	-0.123286	-0.138624	-0.156688	-0.175004	-0.183534	-0.189941	-0.18982	-0.187278	-0.186818	-0.183478	-0.180995	-0.174315	-0.168744
-0.0748979	-0.0781357	-0.0838266	-0.0856896	-0.0851588	-0.0883697	-0.0889002	-0.0873929	-0.0852038	-0.103157	-0.149796	-0.21814	-0.286427	-0.336519	-0.353968	-0.351958	-0.342177	-0.331783	-0.315082	-0.281222	-0.225897	-0.157364	-0.0883146	-0.0270916	0.0216909	0.0678476	0.107277	0.151018	0.192697	0.232246	0.264193	0.285302	0.285613	0.277362	0.270188	0.269683	0.281049	0.288527	0.287242	0.267625	0.2352	0.196776	0.164521	0.152515	0.168009	0.196819	0.22599	0.234827	0.20877	0.171051
0.0436841	0.0441043	0.0438649	0.0456501	0.0487586	0.0489252	0.0441266	0.0351344	0.0248127	0.0108837	-0.00802132	-0.0303849	-0.0523431	-0.0692406	-0.0745951	-0.0719007	-0.066809	-0.063929	-0.0629851	-0.0611322	-0.0522139	-0.0374968	-0.0195833	-0.00345859	0.00746004	0.0153711	0.0220661	0.0323737	0.0447023	0.0552541	0.0603434	0.0604079	0.0542609	0.0462092	0.0408203	0.0368198	0.0386555	0.0432677	0.0499852	0.0534459	0.0503597	0.0430963	0.0321134	0.0229812	0.0177511	0.0177887	0.0208989	0.0266604	0.0286522	0.0309947
0.0286609	0.0379741	0.051218	0.062411	0.0642084	0.0553764	0.03532	0.0135631	-0.000929833	-0.00932926	-0.00124296	0.0104518	0.0266568	0.0405616	0.0467128	0.0446383	0.0352148	0.0292115	0.0312272	0.0453364	0.064628	0.0832691	0.0850431	0.0665999	0.0333277	-0.00761544	-0.0361583	-0.0492722	-0.0487264	-0.0448759	-0.0404264	-0.0323531	-0.023052	-0.019412	-0.0245405	-0.0330564	-0.0470766	-0.0623072	-0.0681586	-0.0637786	-0.0518994	-0.0366715	-0.0173786	-0.0056592	0.00227305	-0.000431418	-0.00692892	-0.0146784	-0.0207678	-0.0229071
-0.138379	-0.148356	-0.155325	-0.147158	-0.120123	-0.0719168	-0.0400468	-0.0291871	-0.0361652	-0.0447092	-0.0543637	-0.0633074	-0.0798755	-0.0901464	-0.0717916	-0.0208417	0.0502538	0.12084	0.167474	0.187075	0.204932	0.213728	0.208629	0.181452	0.12308	0.0488092	-0.0265682	-0.0765313	-0.0838558	-0.0569398	-0.0177559	0.00870927	0.00280123	-0.0424012	-0.0924285	-0.124619	-0.144198	-0.148677	-0.130155	-0.0962708	-0.06226	-0.0386476	-0.0204137	-0.0112974	-0.0200536	-0.0361024	-0.053121	-0.0693788	-0.0873838	-0.0892133
0.121205	0.117229	0.112645	0.115945	0.121464	0.124204	0.125466	0.127833	0.123038	0.112575	0.0941371	0.0696283	0.0426048	0.0278065	0.0269023	0.0290816	0.0272112	0.0161698	0.00663108	0.00360063	0.0134033	0.034685	0.0558079	0.0734213	0.0756578	0.0655535	0.0417865	0.013144	-0.0132185	-0.0276752	-0.033834	-0.0359347	-0.0394188	-0.0494648	-0.0571717	-0.0633937	-0.0743112	-0.0917301	-0.105332	-0.106856	-0.096748	-0.0829576	-0.0680544	-0.0656476	-0.0804367	-0.109577	-0.147856	-0.180842	-0.195008	-0.188629
0.1096	0.132046	0.155503	0.172501	0.182413	0.192309	0.206884	0.228903	0.254494	0.276896	0.288615	0.284352	0.260719	0.2199	0.1797	0.145009	0.116124	0.0937451	0.0649782	0.0324124	0.00354983	-0.0140278	-0.0204892	-0.0258984	-0.0381668	-0.0533233	-0.0660375	-0.071752	-0.0639278	-0.0531864	-0.0453779	-0.0473985	-0.0562532	-0.0725954	-0.100914	-0.142238	-0.183354	-0.211693	-0.220562	-0.208714	-0.192878	-0.187569	-0.199781	-0.224429	-0.250442	-0.268178	-0.273979	-0.269989	-0.266288	-0.270793
0.0283901	0.0446928	0.0672145	0.0883459	0.109338	0.127245	0.13969	0.148079	0.145456	0.138024	0.138599	0.158119	0.201255	0.257201	0.30346	0.327266	0.310536	0.261078	0.187671	0.100146	0.015525	-0.0596505	-0.124724	-0.187661	-0.243603	-0.283528	-0.294603	-0.278305	-0.234768	-0.179423	-0.11998	-0.0696407	-0.0340192	-0.0143518	-0.00492212	0.00163985	0.00718279	0.0117964	0.00976632	0.00358306	0.00417883	0.0178886	0.0434939	0.0798683	0.116825	0.157086	0.198195	0.23496	0.255192	0.259926
0.28361	0.286473	0.270774	0.251588	0.244469	0.244195	0.257821	0.288483	0.336175	0.388294	0.424049	0.430922	0.408925	0.364723	0.304435	0.243985	0.185044	0.131151	0.0822499	0.0388688	-0.000281162	-0.0227792	-0.0283678	-0.0226188	-0.0179175	-0.0252925	-0.0503442	-0.0793157	-0.105097	-0.121456	-0.141731	-0.167835	-0.195947	-0.207632	-0.205378	-0.201667	-0.209455	-0.240872	-0.279587	-0.310838	-0.316167	-0.301234	-0.280481	-0.26762	-0.265535	-0.272275	-0.277585	-0.276945	-0.276082	-0.277164
0.0565245	0.0504285	0.0541143	0.0617836	0.0713872	0.0723948	0.0566174	0.0358827	0.0224684	0.0221947	0.0337107	0.0533337	0.0658093	0.0706652	0.0653998	0.0607375	0.0622963	0.0733186	0.0850421	0.0949447	0.0882814	0.0699081	0.0405732	0.00920323	-0.0176808	-0.0382701	-0.0449831	-0.0422086	-0.0264791	-0.00866681	0.00199879	0.00530404	0.00299123	-0.00534461	-0.0173977	-0.0301087	-0.0399318	-0.0513892	-0.0624905	-0.0650816	-0.0603883	-0.053815	-0.0477141	-0.0504304	-0.0560922	-0.0592372	-0.0533908	-0.0359745	-0.014933	-0.00140904
0.0764673	0.0712043	0.0389816	-0.00256674	-0.0493215	-0.0967722	-0.137532	-0.161816	-0.171867	-0.169605	-0.157827	-0.130508	-0.100042	-0.0522005	0.0111186	0.0805582	0.13521	0.16871	0.177674	0.148705	0.0951736	0.0347374	-0.0128891	-0.0376586	-0.0390874	-0.026433	-0.0197377	-0.0285617	-0.0501693	-0.0545347	-0.0387705	-0.00854946	0.0212363	0.0516741	0.0692612	0.0790159	0.0802093	0.0800737	0.0854519	0.0948204	0.107057	0.117227	0.112905	0.0993632	0.0853736	0.0771084	0.0780469	0.0901717	0.104402	0.114336
0.11876	0.143354	0.16016	0.166638	0.15657	0.133458	0.106873	0.0847171	0.0705507	0.0574172	0.0438212	0.0326601	0.0362557	0.0579404	0.0905742	0.12454	0.147847	0.158754	0.156704	0.148466	0.138099	0.126871	0.117555	0.106866	0.0868331	0.0595917	0.0290328	0.000679767	-0.0209123	-0.0325725	-0.0429572	-0.050713	-0.0599393	-0.0783632	-0.101834	-0.128043	-0.15021	-0.16662	-0.181798	-0.194889	-0.200987	-0.202409	-0.195618	-0.187453	-0.180178	-0.173815	-0.164862	-0.152486	-0.14467	-0.139989
-0.106778	-0.159753	-0.21955	-0.259821	-0.277273	-0.262591	-0.234274	-0.208356	-0.19843	-0.20125	-0.209847	-0.219046	-0.235367	-0.257303	-0.27483	-0.284584	-0.274856	-0.251916	-0.224589	-0.198621	-0.170754	-0.147408	-0.119765	-0.0925603	-0.0604759	-0.0156273	0.0460902	0.119498	0.191638	0.25593	0.312012	0.352161	0.376348	0.385896	0.377505	0.347002	0.309534	0.265288	0.226546	0.194714	0.166773	0.137392	0.101606	0.0629907	0.0315272	0.0121219	0.0033297	-0.00118526	-0.00946829	-0.0268231
-0.0708114	-0.0652069	-0.0688531	-0.0793456	-0.0950346	-0.106024	-0.11277	-0.111503	-0.101126	-0.0821874	-0.0579193	-0.0295714	-0.00139925	0.0224483	0.0414221	0.0462062	0.0368314	0.0183676	-0.00222756	-0.0221516	-0.0389395	-0.04797	-0.0486496	-0.0386984	-0.0208019	0.00684801	0.038574	0.0688309	0.0993258	0.118337	0.124441	0.120962	0.106338	0.0814106	0.0519717	0.0251707	0.00738697	-0.00639425	-0.0189319	-0.0331271	-0.0532905	-0.0759831	-0.0970761	-0.112853	-0.124982	-0.135415	-0.136602	-0.131697	-0.125975	-0.122668
0.00883655	0.0116197	0.010606	0.0112842	0.0103909	0.00960609	0.00993171	0.0125042	0.0173268	0.0200454	0.0234514	0.0283226	0.0345178	0.034697	0.0284918	0.0153821	0.00187621	-0.00593364	-0.00300736	0.0102345	0.026183	0.0349838	0.0346037	0.0273275	0.0203707	0.0195023	0.0215892	0.0256797	0.0257923	0.0259915	0.024927	0.0253009	0.0278683	0.0322888	0.0321324	0.0254445	0.013807	-0.000285745	-0.0132253	-0.0213247	-0.0174808	-0.00630323	0.0041706	0.00841919	0.00607431	-0.00113529	-0.00605021	-0.00927813	-0.0120801	-0.0136014
-0.11567	-0.102718	-0.0611809	-0.0350964	-0.0493239	-0.0974749	-0.130828	-0.129612	-0.0826143	-0.00180237	0.0596006	0.0757671	0.0297596	-0.0394633	-0.101166	-0.136356	-0.135601	-0.101966	-0.0421791	0.0351525	0.112953	0.167001	0.178947	0.152161	0.110107	0.0769992	0.0737546	0.0792289	0.0758604	0.0515346	0.00259679	-0.0591888	-0.1155	-0.140653	-0.118786	-0.0495177	0.0358814	0.111817	0.134996	0.102332	0.0541844	0.00859132	-0.00915743	-0.00325079	0.0122632	0.0271557	0.0319015	0.038524	0.0421159	0.0449308
-0.00606098	0.00762628	0.027946	0.0454283	0.0594866	0.0742556	0.0955471	0.12503	0.150448	0.171276	0.184554	0.183105	0.16941	0.144188	0.112435	0.078414	0.0441105	0.0129313	-0.0106323	-0.0206288	-0.0140352	0.000351381	0.0130764	0.0170844	0.0131826	0.00149017	-0.00895599	-0.0167792	-0.0186118	-0.0133491	-0.00463478	0.00363879	0.0118713	0.00800312	-0.00199331	-0.0191283	-0.0440297	-0.0719702	-0.100389	-0.122072	-0.134233	-0.139749	-0.145896	-0.156804	-0.172659	-0.188364	-0.203113	-0.211773	-0.215098	-0.221739
-0.199705	-0.152071	-0.0871963	-0.0234669	0.0141601	0.0136822	-0.0426156	-0.141055	-0.226093	-0.259371	-0.234445	-0.18176	-0.128134	-0.095555	-0.087192	-0.0908316	-0.0777213	-0.0510672	-0.01719	0.0157492	0.066194	0.139414	0.214177	0.26003	0.269193	0.233023	0.168696	0.0974714	0.0528812	0.029378	0.0154548	0.0122815	0.0199329	0.0347264	0.0631367	0.0896775	0.0969714	0.0779276	0.0379077	-0.00273372	-0.0326836	-0.0435099	-0.0288541	-0.00512842	0.0182892	0.0409358	0.0532966	0.0589337	0.0653968	0.0577664
-0.0549033	-0.0786687	-0.0767031	-0.056355	-0.00776275	0.0427452	0.0981217	0.136666	0.150993	0.131824	0.0855509	0.035103	-0.000151709	-0.00765976	0.00203405	0.0189375	0.0370043	0.0480941	0.0615962	0.068481	0.0624414	0.0539442	0.0443701	0.0246464	-0.00755584	-0.0479654	-0.0832034	-0.096234	-0.0786495	-0.0434377	0.000705356	0.0289458	0.0502163	0.0510212	0.0507597	0.0577568	0.0672456	0.0794063	0.07979	0.0548642	0.0119266	-0.0321851	-0.0664931	-0.0727648	-0.0596984	-0.0298553	0.00216249	0.0242042	0.0365008	0.0405646
-0.073523	-0.0548908	-0.0388535	-0.0284608	-0.0255012	-0.0243674	-0.0222881	-0.0237294	-0.0306603	-0.0395807	-0.041685	-0.0340367	-0.0170271	0.00567342	0.026997	0.0375793	0.0355206	0.0252651	0.0121222	0.00280453	0.00239402	0.00673327	0.0180936	0.0295714	0.038906	0.0432447	0.0449505	0.0442812	0.0407913	0.0339987	0.0279297	0.0254337	0.0341051	0.0518019	0.0713146	0.0869061	0.0923702	0.0879763	0.078115	0.0671829	0.0592018	0.0582564	0.0626556	0.0701052	0.0803905	0.0905928	0.0975061	0.0998251	0.0971185	0.0889932
-0.0737955	-0.0672829	-0.0749704	-0.0955701	-0.127764	-0.164382	-0.196652	-0.226318	-0.250059	-0.268517	-0.289485	-0.319705	-0.352986	-0.379206	-0.382448	-0.355763	-0.303803	-0.229044	-0.156262	-0.096537	-0.0471642	-0.0135446	0.00624784	0.0239314	0.0590475	0.10714	0.165736	0.220207	0.265892	0.295505	0.310998	0.318094	0.320968	0.322158	0.317139	0.313452	0.304008	0.293424	0.279003	0.261629	0.24972	0.25269	0.264088	0.271587	0.260409	0.233843	0.207157	0.205231	0.214132	0.227722
-0.0485096	-0.0328179	-0.0167972	-0.00873598	-0.0191713	-0.0434502	-0.0817963	-0.121259	-0.159425	-0.180833	-0.18579	-0.170592	-0.141889	-0.107538	-0.0756183	-0.0523997	-0.0317255	-0.0216473	-0.0192993	-0.0275553	-0.0309072	-0.0138972	0.028692	0.0817169	0.142217	0.199895	0.226073	0.22247	0.188084	0.158874	0.136412	0.122129	0.119228	0.11614	0.107061	0.0819236	0.046452	0.0297609	0.0368835	0.0596281	0.0757217	0.0739259	0.053913	0.0162814	-0.0317185	-0.0718471	-0.0947892	-0.100889	-0.0974355	-0.0964472
-0.0934528	-0.0905876	-0.0964965	-0.111104	-0.141542	-0.16961	-0.18721	-0.179543	-0.156114	-0.123622	-0.0917049	-0.0724624	-0.0645587	-0.0603489	-0.0534887	-0.0429792	-0.0255453	-0.00166744	0.0239906	0.0423664	0.0505528	0.0525055	0.0498583	0.04599	0.0461083	0.0383451	0.0269344	0.0162735	0.011587	0.0170225	0.0331438	0.0530071	0.0753756	0.0918096	0.103661	0.117077	0.138529	0.169472	0.196063	0.211565	0.210418	0.200029	0.179807	0.151431	0.125549	0.100295	0.0815597	0.0703306	0.0701993	0.0772212
0.00354564	0.0470382	0.0771637	0.0806962	0.0593147	0.0261602	-0.00425443	-0.0169908	-0.0167172	-0.0138804	-0.02131	-0.0350562	-0.0497315	-0.0601243	-0.0684655	-0.0712008	-0.0600221	-0.0442994	-0.0296226	-0.0113633	0.00576471	0.0269309	0.0426288	0.0587995	0.0775017	0.101765	0.127013	0.148117	0.14809	0.138361	0.115745	0.0994692	0.0978473	0.105795	0.106236	0.0886429	0.0559513	0.0179901	-0.0010232	-0.0100552	-0.00153623	-0.00136105	-0.00135439	-0.00596216	0.000248171	0.0152462	0.0267879	0.0367206	0.0457505	0.0582303
-0.131543	-0.111749	-0.077097	-0.0416399	-0.0233047	-0.023104	-0.046661	-0.0900643	-0.141492	-0.180535	-0.216598	-0.231528	-0.214036	-0.175719	-0.130983	-0.102118	-0.0856956	-0.0849951	-0.0877021	-0.0727861	-0.0397157	0.00183957	0.0360548	0.059786	0.0727011	0.076884	0.0872055	0.102227	0.132244	0.158485	0.180617	0.187907	0.193219	0.193777	0.201545	0.21142	0.220926	0.221811	0.212259	0.190411	0.17091	0.15119	0.138311	0.134966	0.139324	0.153476	0.166483	0.174869	0.173459	0.16227
-0.0655093	-0.0786865	-0.0961977	-0.108641	-0.110669	-0.102542	-0.0908125	-0.0806174	-0.0792793	-0.0918411	-0.11783	-0.145666	-0.170745	-0.187696	-0.193937	-0.189508	-0.176631	-0.154854	-0.12539	-0.090671	-0.0516699	-0.0130027	0.0212991	0.0507365	0.0773303	0.104828	0.132291	0.156893	0.178573	0.194934	0.210325	0.219271	0.220799	0.217471	0.20919	0.193781	0.180623	0.172377	0.171363	0.173959	0.17733	0.182178	0.181026	0.170569	0.14677	0.117345	0.0879096	0.068593	0.0600705	0.06608
0.0360341	0.0276209	0.0099526	-0.0168408	-0.0391911	-0.055681	-0.0643415	-0.074826	-0.0814399	-0.0876584	-0.0889095	-0.0819239	-0.0654056	-0.0394828	-0.0103308	0.0157198	0.0360494	0.0518463	0.0630514	0.0706773	0.078113	0.0838125	0.0879116	0.0894859	0.0873225	0.0845138	0.0812442	0.0753064	0.0725872	0.0727327	0.0680689	0.0592899	0.0427274	0.0240115	0.014106	0.0178697	0.0356246	0.0650891	0.0933096	0.107639	0.100251	0.0758297	0.0487094	0.0312186	0.0223405	0.0171433	0.0150737	0.0120591	0.0135975	0.0212485
-0.168727	-0.1885	-0.195916	-0.192055	-0.188312	-0.184629	-0.174434	-0.157398	-0.135689	-0.123927	-0.130317	-0.164539	-0.20927	-0.250044	-0.269149	-0.26803	-0.244675	-0.205229	-0.165363	-0.132499	-0.107286	-0.077178	-0.0318305	0.0293496	0.0995493	0.172258	0.236685	0.278415	0.290963	0.277712	0.245032	0.217996	0.204713	0.217288	0.234775	0.247548	0.246929	0.231991	0.207454	0.182637	0.162556	0.149629	0.138453	0.130292	0.114315	0.0905634	0.0697285	0.0589304	0.0640322	0.0730255
-0.0950663	-0.0876525	-0.0798296	-0.0796233	-0.0765633	-0.0550926	-0.0248922	0.00815725	0.0233424	0.0122307	-0.00928686	-0.0241123	-0.0190745	-0.00264263	0.0148752	0.0219584	0.0114191	-0.00634674	-0.0164495	-0.028986	-0.0451493	-0.0621266	-0.072649	-0.0654257	-0.0414526	0.00528532	0.0610586	0.12249	0.172442	0.206006	0.214745	0.185005	0.127584	0.070453	0.038816	0.0367402	0.0563529	0.0835891	0.101133	0.0956892	0.066692	0.0329945	-0.00263716	-0.0233751	-0.034113	-0.0391351	-0.0319157	-0.0224927	-0.0131835	-0.00229
-0.0893776	-0.0853776	-0.08984	-0.100179	-0.116129	-0.137202	-0.150391	-0.15728	-0.15354	-0.138304	-0.114578	-0.085148	-0.0445626	0.00279427	0.0492552	0.0873493	0.106127	0.113685	0.100139	0.0788349	0.0701791	0.075819	0.0957134	0.122067	0.132857	0.11731	0.0854833	0.0492621	0.018642	-0.000722378	-0.00386042	-0.0031351	0.00609815	0.013981	0.0248055	0.0320735	0.0468812	0.0623348	0.0810683	0.0987873	0.111013	0.121587	0.120589	0.107355	0.0944585	0.0855489	0.0925677	0.103235	0.106824	0.0987508
0.0164443	0.0582443	0.107945	0.151904	0.179298	0.191843	0.189754	0.187976	0.190853	0.199712	0.21237	0.228479	0.241526	0.244354	0.237975	0.230228	0.221318	0.212298	0.204251	0.189273	0.156331	0.109565	0.0637343	0.0364413	0.0266725	0.0306733	0.0322835	0.0176705	-0.0192863	-0.0663073	-0.104266	-0.126175	-0.129635	-0.127276	-0.130609	-0.142111	-0.158738	-0.174382	-0.181836	-0.178387	-0.165172	-0.153698	-0.154979	-0.164195	-0.178743	-0.199042	-0.213765	-0.220059	-0.21671	-0.211062
-0.163654	-0.148799	-0.125204	-0.0973386	-0.0731956	-0.0567371	-0.047018	-0.0456243	-0.0545639	-0.0695548	-0.0863178	-0.0969916	-0.103744	-0.11036	-0.111034	-0.102129	-0.0703678	-0.0297326	0.0163331	0.0540224	0.0800237	0.0950657	0.0983784	0.0920734	0.0847649	0.075109	0.0624008	0.0525424	0.0627816	0.086162	0.122269	0.157754	0.174307	0.171079	0.15858	0.135328	0.112488	0.0924874	0.0850255	0.0965216	0.124944	0.155315	0.18158	0.189806	0.181399	0.151599	0.113593	0.0692771	0.0185826	-0.0200557
0.111625	0.103393	0.0795335	0.0371592	-0.00325621	-0.0230395	-0.0230189	-0.0159335	-0.00129842	0.0355438	0.11454	0.256016	0.436459	0.619812	0.752857	0.790414	0.725647	0.565729	0.342368	0.0960865	-0.130043	-0.312119	-0.441802	-0.525675	-0.56972	-0.581923	-0.567547	-0.52199	-0.454252	-0.367893	-0.271063	-0.164235	-0.0543771	0.0553419	0.155324	0.23651	0.291161	0.309383	0.303489	0.291141	0.281837	0.286575	0.299576	0.306593	0.305713	0.314661	0.336946	0.36831	0.401826	0.419304
0.117809	0.0783898	0.0327342	0.00553531	-0.00141718	0.00487848	0.0165959	0.0121037	-0.00928373	-0.04007	-0.0583875	-0.0538929	-0.0298998	0.0077525	0.050886	0.10115	0.147329	0.183008	0.202713	0.205817	0.195263	0.180046	0.163133	0.142976	0.113506	0.0755407	0.0409992	0.0127979	-0.00402412	-0.0119546	-0.00831513	-0.00228992	0.00493697	0.0115558	0.0169007	0.0088015	-0.0103242	-0.0418792	-0.0764066	-0.101258	-0.106755	-0.0887896	-0.0616914	-0.0302661	0.00024816	0.0258654	0.0442999	0.0543028	0.0583593	0.059385
-0.104766	-0.0841668	-0.0608621	-0.040995	-0.0434102	-0.0638296	-0.0976472	-0.12613	-0.149318	-0.170878	-0.19866	-0.234074	-0.269705	-0.291251	-0.289388	-0.274364	-0.247663	-0.216602	-0.17852	-0.128258	-0.0722056	-0.0145545	0.0345055	0.0754803	0.112216	0.149866	0.188457	0.229636	0.263107	0.285487	0.293015	0.290205	0.284981	0.280126	0.276801	0.274094	0.278166	0.279532	0.274437	0.256234	0.227392	0.194666	0.166842	0.152581	0.155417	0.168072	0.171344	0.160305	0.133156	0.0953072
-0.0400154	-0.0613157	-0.0884854	-0.095138	-0.0722601	-0.034966	0.00757568	0.0227295	0.00919513	-0.00744655	-0.0254126	-0.0216867	-0.00831782	0.0249356	0.0720642	0.12389	0.145901	0.126048	0.0637787	-0.0119277	-0.0689587	-0.0898571	-0.0453461	0.0390022	0.12613	0.186367	0.196191	0.189083	0.19015	0.191771	0.188302	0.151669	0.0855358	0.0083712	-0.0506339	-0.0770923	-0.0766452	-0.0610827	-0.0290404	0.0160794	0.0699964	0.10808	0.12195	0.121211	0.0998025	0.0803725	0.0778925	0.103955	0.146384	0.193157
0.0021804	-0.00483091	-0.0288935	-0.0592756	-0.0827367	-0.082474	-0.0584619	-0.0167028	0.0180968	0.0408803	0.0422587	0.0508742	0.0569095	0.0540128	0.0498765	0.0529231	0.0595065	0.069599	0.0672866	0.0533178	0.00662967	-0.0569477	-0.106465	-0.111303	-0.0728998	-0.000107724	0.0721338	0.139238	0.185703	0.222388	0.244889	0.24206	0.222872	0.199508	0.154283	0.0915833	0.0240048	-0.0413837	-0.105802	-0.154776	-0.185049	-0.179987	-0.148583	-0.119724	-0.102417	-0.0996016	-0.098999	-0.0995919	-0.101368	-0.109871
-0.0227884	-0.0145058	-0.0186641	-0.0317758	-0.0614427	-0.0854312	-0.0983426	-0.0819074	-0.0466181	-0.00880818	0.0205904	0.0407182	0.0576677	0.0735145	0.098461	0.126531	0.15257	0.169126	0.166853	0.149933	0.12189	0.0990597	0.0898388	0.0836687	0.0717444	0.0550863	0.0383644	0.0270197	0.0173204	0.00660073	0.000135415	0.00229493	0.00903259	0.0163166	0.0250625	0.0317876	0.0328856	0.0252296	0.0189132	0.00695336	0.00100352	-0.00024458	-0.0067311	-0.0220349	-0.0389949	-0.0479249	-0.0486778	-0.0450692	-0.0435268	-0.0465453
-0.0617775	-0.0772269	-0.0868932	-0.0892037	-0.0885758	-0.084126	-0.0717667	-0.06286	-0.0575369	-0.0601726	-0.0644264	-0.0759778	-0.10259	-0.135606	-0.165792	-0.176945	-0.161853	-0.124911	-0.0797593	-0.0411548	-0.0184608	-0.00582678	0.00275618	0.0169006	0.036046	0.063571	0.0951596	0.130127	0.16589	0.202511	0.232181	0.247117	0.246349	0.233699	0.224457	0.227868	0.238603	0.248382	0.246702	0.244674	0.245248	0.240675	0.233209	0.220393	0.191811	0.161755	0.140786	0.133495	0.139571	0.143737
-0.0939869	-0.0911615	-0.078157	-0.0573616	-0.0342345	-0.0190013	-0.0171596	-0.0253662	-0.0368152	-0.0508043	-0.0693252	-0.0888534	-0.0993642	-0.0910112	-0.0727247	-0.0532487	-0.0388056	-0.0282428	-0.0110075	0.0158766	0.0568811	0.1036	0.144272	0.171767	0.183749	0.182683	0.173821	0.164378	0.158879	0.1607	0.163757	0.161479	0.156192	0.136888	0.110598	0.0857563	0.0724378	0.0701158	0.0811559	0.0975802	0.112389	0.116775	0.1142	0.109867	0.100618	0.0871666	0.0737854	0.0648329	0.0633603	0.0644426
-0.0566751	-0.0362408	-0.0321583	-0.0323567	-0.0240946	0.00277218	0.0397321	0.0667001	0.0702886	0.0546761	0.0340576	0.0213522	0.0227097	0.0311183	0.0493444	0.0647729	0.0856222	0.104708	0.112566	0.104157	0.0942586	0.0975099	0.1158	0.138878	0.154634	0.157288	0.145189	0.130824	0.128122	0.13523	0.129145	0.104769	0.0792414	0.0504541	0.0263871	-0.00244373	-0.035056	-0.0727146	-0.0969993	-0.105418	-0.0989439	-0.0832285	-0.0699377	-0.0600901	-0.0483782	-0.0301693	-0.0153262	0.000974616	0.00426316	-0.00771056
-0.0151143	-0.00883668	-0.00204374	0.00284581	0.00625585	0.00714805	0.0106746	0.0193206	0.032342	0.041083	0.0411954	0.0334323	0.0268919	0.0255736	0.0298659	0.0385284	0.0429244	0.0481018	0.0526828	0.0625793	0.0742107	0.0851627	0.091462	0.0953789	0.0986352	0.105266	0.112012	0.119156	0.120868	0.114634	0.102418	0.0899859	0.0758476	0.0665222	0.0638696	0.0654553	0.071389	0.0721925	0.0655978	0.0486354	0.0276061	0.00740217	-0.0116099	-0.0228377	-0.0292099	-0.0299147	-0.0237375	-0.013346	-0.00823321	-0.00900225
-0.234616	-0.237402	-0.234775	-0.238342	-0.242803	-0.240994	-0.227569	-0.210324	-0.198816	-0.204886	-0.226171	-0.260719	-0.286474	-0.294939	-0.287494	-0.264261	-0.228649	-0.18489	-0.130723	-0.0690651	-0.00978832	0.0415785	0.0826004	0.117837	0.152504	0.183904	0.214568	0.243648	0.267192	0.286599	0.295965	0.300755	0.307963	0.316089	0.32323	0.325542	0.319284	0.309552	0.302947	0.302889	0.305216	0.305237	0.302426	0.284998	0.255324	0.213822	0.168545	0.128583	0.10801	0.105199
0.0728689	0.0472951	0.0208479	-0.0126601	-0.037277	-0.0477471	-0.0530665	-0.0576877	-0.0665514	-0.0532419	-0.000946996	0.112136	0.255798	0.405877	0.510807	0.542065	0.496745	0.381383	0.219426	0.0475756	-0.106527	-0.222831	-0.301893	-0.351881	-0.371624	-0.38197	-0.373676	-0.336509	-0.280674	-0.208192	-0.117381	-0.0126579	0.098915	0.199868	0.282261	0.348572	0.382131	0.38596	0.36741	0.34543	0.332488	0.335125	0.341903	0.329658	0.300009	0.274717	0.268023	0.276554	0.306274	0.330392
-0.208602	-0.190349	-0.180877	-0.172618	-0.170134	-0.175089	-0.186199	-0.199196	-0.210643	-0.215779	-0.21109	-0.194348	-0.165436	-0.129004	-0.0904562	-0.0483366	-0.00819966	0.0353651	0.0842337	0.143309	0.207391	0.266072	0.309875	0.329826	0.318984	0.280922	0.223528	0.159774	0.0957425	0.0424109	0.0119023	0.00888729	0.0312017	0.0633683	0.0876906	0.102473	0.119562	0.133663	0.146351	0.154843	0.152455	0.143515	0.125425	0.110656	0.107158	0.112689	0.13503	0.16633	0.189365	0.187032
-0.36142	-0.283835	-0.188961	-0.100256	-0.046977	-0.0436365	-0.0720238	-0.10747	-0.12554	-0.121651	-0.106569	-0.0912708	-0.0599841	-0.00768948	0.0531813	0.1062	0.133273	0.124792	0.0830705	0.0155869	-0.0742428	-0.160938	-0.229563	-0.269692	-0.272252	-0.216353	-0.11635	-0.014583	0.078131	0.149859	0.21962	0.273185	0.333418	0.378558	0.399732	0.395262	0.362641	0.326758	0.301496	0.309779	0.350847	0.398497	0.418729	0.391361	0.30741	0.224407	0.187706	0.181373	0.203875	0.223544
-0.16996	-0.157252	-0.158927	-0.178459	-0.212203	-0.242445	-0.264206	-0.277894	-0.299097	-0.329444	-0.35994	-0.378136	-0.378647	-0.350113	-0.300878	-0.237267	-0.171901	-0.116745	-0.0681687	-0.0167868	0.0366924	0.0952007	0.151419	0.193423	0.229011	0.251984	0.276118	0.302002	0.322691	0.332964	0.325508	0.304328	0.283219	0.273795	0.281181	0.297093	0.301878	0.295959	0.268813	0.236893	0.210218	0.197673	0.201467	0.218705	0.242345	0.259984	0.263407	0.25285	0.234789	0.215073
-0.0627946	-0.0454074	-0.0358288	-0.0348087	-0.0369455	-0.0359817	-0.0277487	-0.0145246	-0.0060666	-0.00621112	-0.0129417	-0.0163305	-0.0120358	0.001546	0.0197482	0.0359343	0.0505595	0.068881	0.0898503	0.110493	0.126354	0.129915	0.122056	0.106885	0.101638	0.10651	0.116848	0.126438	0.127761	0.115494	0.101253	0.0924444	0.0932104	0.0967857	0.09736	0.092596	0.0825223	0.0703581	0.0606253	0.0593103	0.0646394	0.0728835	0.0805945	0.0862796	0.0934784	0.105058	0.114954	0.122634	0.123131	0.112065
-0.0974798	-0.0908643	-0.0820529	-0.0692655	-0.0646396	-0.0718124	-0.0874009	-0.0986311	-0.101391	-0.0920522	-0.0724871	-0.0426338	-0.000828518	0.0515235	0.116507	0.176024	0.222008	0.242394	0.235612	0.214688	0.190831	0.168864	0.157216	0.151587	0.145345	0.139324	0.128399	0.108656	0.0811529	0.0523876	0.0288383	0.0131789	0.00650425	0.00370984	0.0010033	0.00180187	0.00151362	0.00108164	0.000627142	0.00518211	0.0149066	0.0299534	0.0425987	0.0496077	0.047525	0.0349574	0.0200102	0.0087568	0.00601253	0.0131693
0.0446857	0.0378775	0.0222766	0.00218691	-0.0142539	-0.0193548	-0.00963515	0.0064789	0.0271326	0.0462717	0.0645612	0.0834467	0.1035	0.124072	0.141916	0.157131	0.163484	0.161363	0.148545	0.132512	0.119657	0.111437	0.106278	0.0987833	0.0869682	0.0721298	0.0617769	0.0595225	0.0629756	0.0607547	0.0506796	0.0349534	0.023102	0.0211972	0.0289152	0.0382427	0.0428056	0.0402112	0.0293714	0.0179366	0.0114761	0.0117426	0.0154935	0.014473	0.0075823	-0.00469902	-0.0203709	-0.0285632	-0.0305649	-0.0278808
-0.045067	-0.0448586	-0.0487178	-0.0524626	-0.052972	-0.0477876	-0.0406365	-0.0309724	-0.0209299	-0.0181336	-0.0331083	-0.0591601	-0.0890067	-0.113756	-0.122438	-0.109609	-0.0821387	-0.0459999	-0.00758842	0.0312726	0.0677259	0.0931522	0.107323	0.115975	0.12071	0.132407	0.160566	0.19165	0.220757	0.23899	0.251081	0.256204	0.249251	0.230126	0.199668	0.162091	0.129092	0.104714	0.090579	0.0782907	0.0653918	0.0537919	0.0422906	0.0368218	0.0361736	0.0389412	0.0421986	0.0400616	0.0283741	0.0133281
-0.0408537	-0.049937	-0.0609397	-0.0674709	-0.0696493	-0.0694533	-0.0681142	-0.0635172	-0.0538748	-0.0378267	-0.0149275	0.014298	0.0482895	0.0772714	0.101601	0.11861	0.131511	0.141252	0.146868	0.145705	0.142067	0.138408	0.136282	0.133166	0.127805	0.121584	0.111992	0.105377	0.0994598	0.0907416	0.0806002	0.0693705	0.0609725	0.0564432	0.0540686	0.0508133	0.0421525	0.0337747	0.0267012	0.0259996	0.0330322	0.0439381	0.0479315	0.0408363	0.0265241	0.0126604	0.00286093	-0.00391175	-0.00532099	-0.00158559
-0.154502	-0.157464	-0.151762	-0.129318	-0.105792	-0.0763049	-0.0520238	-0.0260481	-0.00346971	0.0124352	0.0224686	0.0260036	0.0355378	0.0475437	0.0773604	0.113637	0.156198	0.195862	0.232688	0.257836	0.264432	0.25189	0.221529	0.19176	0.167439	0.14616	0.120166	0.0968239	0.0834154	0.0797394	0.0726106	0.0524694	0.0215122	-0.00938356	-0.0334006	-0.0535701	-0.0660191	-0.0744953	-0.069484	-0.0530382	-0.034626	-0.0261397	-0.039319	-0.0699406	-0.0963973	-0.100644	-0.0812681	-0.0503793	-0.031371	-0.0334202
0.0383546	-0.0183415	-0.0667274	-0.0880095	-0.0879789	-0.0827973	-0.0678007	-0.0624462	-0.0524688	-0.0243643	0.0100862	0.051908	0.082546	0.0921571	0.0820039	0.0573398	0.0449618	0.0518023	0.0851133	0.127447	0.176756	0.224934	0.265843	0.289429	0.301676	0.313382	0.322694	0.313269	0.242674	0.149282	0.0374884	-0.0469562	-0.105616	-0.108137	-0.0847891	-0.0642123	-0.0604429	-0.0620756	-0.053828	-0.0185085	0.0404773	0.100772	0.161488	0.18484	0.168248	0.112923	0.0472904	-0.00607953	-0.030792	-0.030011
-0.0270923	4.64025e-05	0.0182876	0.0280649	0.0412382	0.061119	0.0860945	0.108668	0.116164	0.108107	0.0903306	0.0723668	0.0561094	0.0472193	0.0418585	0.0416117	0.0472152	0.0551127	0.0615328	0.0684859	0.0771466	0.088165	0.102997	0.112067	0.121417	0.129612	0.130735	0.127798	0.118643	0.119107	0.126643	0.142594	0.159462	0.163097	0.143727	0.112641	0.072456	0.0276349	-0.0140368	-0.0491011	-0.0783019	-0.102406	-0.12691	-0.151264	-0.172467	-0.190911	-0.203412	-0.217964	-0.23046	-0.248886
-0.125854	-0.112273	-0.114111	-0.128108	-0.145928	-0.155071	-0.149584	-0.131888	-0.114508	-0.109463	-0.114227	-0.116733	-0.114576	-0.101978	-0.0773542	-0.0453346	-0.0115853	0.017477	0.0439622	0.0640316	0.0857778	0.103624	0.116145	0.118861	0.113766	0.103181	0.0960026	0.102377	0.1227	0.156277	0.187392	0.211588	0.230714	0.242258	0.245794	0.244358	0.239011	0.232706	0.230834	0.227883	0.216752	0.190934	0.15584	0.125	0.0993286	0.0854203	0.086508	0.104537	0.123947	0.137722
-0.197398	-0.198636	-0.1988	-0.192488	-0.181468	-0.155636	-0.119482	-0.0944764	-0.0913306	-0.111477	-0.155365	-0.213142	-0.268529	-0.305919	-0.318281	-0.307396	-0.279197	-0.229014	-0.171505	-0.110977	-0.046116	0.0166117	0.0736354	0.132709	0.191554	0.244707	0.29001	0.327396	0.352737	0.369679	0.379442	0.388791	0.394852	0.389973	0.371957	0.350925	0.330994	0.308079	0.275709	0.233381	0.182785	0.132827	0.0949531	0.0673722	0.0548694	0.0551006	0.0668915	0.0785528	0.0720953	0.0522742
-0.00145635	0.0100395	0.00807536	-0.0100258	-0.0378137	-0.0598702	-0.0774277	-0.0803754	-0.0773994	-0.0628441	-0.031927	0.0228775	0.0903587	0.161822	0.217875	0.253394	0.274797	0.281759	0.278271	0.260007	0.232829	0.208478	0.186975	0.171376	0.154326	0.133463	0.0960448	0.0432097	-0.00362451	-0.0349343	-0.0371454	-0.0170472	0.0165955	0.0480056	0.0685743	0.0673401	0.0465564	0.0206892	-0.000767513	-0.00970999	-0.000972694	0.0140052	0.0208646	0.0143168	0.000745346	-0.0184172	-0.0360407	-0.0533605	-0.0639415	-0.0638595
-0.00323422	0.00765657	0.0190983	0.0202834	0.0106253	-0.00456627	-0.0226413	-0.0358796	-0.0463998	-0.0529734	-0.057773	-0.0538562	-0.0277724	0.0299764	0.108851	0.19074	0.259132	0.301538	0.320844	0.323533	0.311502	0.289025	0.25145	0.202138	0.146178	0.0968663	0.0665303	0.0582628	0.0607456	0.0675469	0.0700805	0.0653273	0.059856	0.0521569	0.0460278	0.0401268	0.0255435	0.00945555	-0.00806309	-0.0264956	-0.042911	-0.0606434	-0.0762324	-0.0851612	-0.0857563	-0.0800277	-0.0743252	-0.0749122	-0.0831997	-0.099484
-0.276248	-0.287106	-0.297319	-0.300707	-0.276462	-0.238718	-0.167118	-0.0862553	-0.0359963	-0.0107494	0.00125527	0.0101436	0.0334905	0.0648943	0.108825	0.149832	0.169066	0.179247	0.189329	0.178943	0.161438	0.151976	0.154453	0.165102	0.165102	0.15774	0.118906	0.0473624	-0.0179599	-0.0531381	-0.0472854	-0.0100838	0.0452784	0.10996	0.143698	0.149677	0.160038	0.177846	0.211034	0.21876	0.185432	0.113577	0.0412919	-0.00539325	-0.027105	-0.0201808	-0.00194772	0.0419305	0.0868334	0.1128
0.0477367	0.0262363	0.00241352	-0.0276082	-0.0492572	-0.0585005	-0.0627686	-0.0667564	-0.0744058	-0.0612371	-0.0117367	0.0933446	0.227884	0.36993	0.472978	0.511097	0.479792	0.38484	0.247578	0.101463	-0.0293547	-0.127692	-0.195933	-0.240702	-0.260262	-0.273762	-0.271197	-0.243439	-0.198514	-0.137255	-0.0575969	0.0357958	0.135133	0.224296	0.296981	0.35589	0.385279	0.388062	0.36981	0.347501	0.333521	0.334025	0.339646	0.330079	0.307337	0.289118	0.287692	0.297557	0.323586	0.341811
-0.070453	-0.0740475	-0.0684299	-0.0582292	-0.0465343	-0.0340313	-0.0243439	-0.0157055	-0.00432697	0.0131387	0.0409328	0.0769152	0.118478	0.162682	0.202262	0.233407	0.256883	0.27005	0.273528	0.26634	0.250834	0.230961	0.210274	0.1866	0.165844	0.148632	0.126792	0.106533	0.0837279	0.062523	0.0432951	0.0303971	0.0217694	0.0163979	0.00534687	-0.0120098	-0.0344807	-0.0588592	-0.0784061	-0.0913645	-0.0979666	-0.101291	-0.104204	-0.109697	-0.111509	-0.107416	-0.101115	-0.096337	-0.0947558	-0.0968169
0.0348108	0.038499	0.0253379	0.0201011	0.0173876	0.015345	0.0105022	-0.0170808	-0.0409366	-0.0561886	-0.0507845	-0.0191843	0.018271	0.0740319	0.12391	0.160344	0.164538	0.146578	0.125877	0.122223	0.129781	0.150404	0.176505	0.179672	0.159518	0.115273	0.0563835	0.00842148	-0.0105181	0.00466943	0.0558165	0.122402	0.180507	0.2145	0.228067	0.225669	0.213816	0.180647	0.133873	0.0721928	0.00260488	-0.0460746	-0.0556497	-0.0204344	0.0534381	0.12983	0.173115	0.183087	0.145859	0.0799643
-0.0834905	-0.0927011	-0.0846981	-0.0535482	-0.0278351	-0.0138938	-0.0101755	-0.00184874	0.0128477	0.0337553	0.0546057	0.0706349	0.0692553	0.0517193	0.0326412	0.0166456	0.0185223	0.0294859	0.0501847	0.0662906	0.0790543	0.0880226	0.0935495	0.0914948	0.0801098	0.0760398	0.0822283	0.106203	0.132133	0.15263	0.163318	0.175565	0.193894	0.221038	0.2378	0.237083	0.220114	0.194516	0.165557	0.133434	0.0979491	0.061095	0.0255282	0.00208105	-0.00815615	-0.0100986	-0.0019355	0.00511789	0.00723349	0.00425965
-0.161087	-0.131452	-0.0771384	-0.00831714	0.0720627	0.145227	0.19799	0.204933	0.168198	0.093968	0.0119556	-0.0463012	-0.0547402	-0.0275275	0.0218836	0.0611179	0.0907749	0.106526	0.118565	0.11263	0.09733	0.0879773	0.104286	0.163156	0.244197	0.328317	0.38958	0.401291	0.355848	0.282086	0.194398	0.129107	0.0862666	0.069476	0.0607762	0.0524803	0.0407595	0.00764092	-0.0378406	-0.061985	-0.0478994	0.00166423	0.0677597	0.124868	0.152171	0.15348	0.136589	0.113551	0.106965	0.114292
0.0236544	-0.000390345	0.00876814	0.0416061	0.0713773	0.0885136	0.0673719	0.0135566	-0.0437254	-0.0917612	-0.0995136	-0.055602	0.0258346	0.121529	0.208704	0.263482	0.298702	0.289949	0.283472	0.277631	0.260801	0.227445	0.156266	0.0898583	0.0430907	0.0311428	0.0547233	0.0949067	0.131147	0.146737	0.124535	0.0920005	0.0671029	0.0539268	0.0537077	0.0694341	0.0930769	0.106082	0.0870838	0.0672984	0.0570225	0.0903215	0.155419	0.227757	0.296516	0.341693	0.370074	0.389421	0.405542	0.421204
-0.0700039	-0.0878836	-0.116397	-0.147857	-0.175746	-0.19065	-0.195419	-0.190282	-0.179041	-0.164975	-0.149392	-0.131313	-0.112268	-0.0934247	-0.0676602	-0.0379615	-0.00177691	0.0390026	0.085431	0.125382	0.156152	0.17469	0.185195	0.187398	0.188451	0.189301	0.197804	0.214591	0.237485	0.254338	0.260561	0.2569	0.248753	0.241965	0.237828	0.233496	0.221593	0.197971	0.17087	0.145408	0.130913	0.123416	0.11823	0.110363	0.0982855	0.0801877	0.0672908	0.0561326	0.043142	0.0343805
-0.013861	-0.00435132	0.0043405	0.0281721	0.056005	0.0756018	0.0864011	0.0907244	0.0996494	0.115185	0.142762	0.172122	0.204897	0.235032	0.268978	0.304164	0.335605	0.36057	0.359945	0.342135	0.31388	0.292824	0.268179	0.233302	0.186757	0.133776	0.0846669	0.0520758	0.0361455	0.0294643	0.0285795	0.0222057	0.00415486	-0.0231497	-0.0557033	-0.0910564	-0.125527	-0.157944	-0.180678	-0.186709	-0.177754	-0.156218	-0.138658	-0.138534	-0.161681	-0.196587	-0.229028	-0.250327	-0.245108	-0.211313
0.0194435	0.0364838	0.0495707	0.0577496	0.0614881	0.0630552	0.0690284	0.0753521	0.0877421	0.0978012	0.108598	0.12272	0.142188	0.169455	0.201315	0.229659	0.251315	0.263472	0.270121	0.274495	0.277832	0.274946	0.259741	0.234756	0.207113	0.181606	0.159825	0.137818	0.112108	0.0830562	0.0524118	0.023315	-0.00137697	-0.0222336	-0.0421588	-0.0576719	-0.0677854	-0.0715469	-0.0713753	-0.0716758	-0.0785846	-0.0922514	-0.119323	-0.153403	-0.187866	-0.214961	-0.23267	-0.246637	-0.257951	-0.266354
-0.15344	-0.158449	-0.162468	-0.163996	-0.159046	-0.151559	-0.146056	-0.146927	-0.159568	-0.175621	-0.192143	-0.19488	-0.182185	-0.16303	-0.144904	-0.120872	-0.0917765	-0.0580231	-0.0240566	0.00362164	0.0332268	0.0766091	0.135538	0.189736	0.223014	0.243254	0.25491	0.262767	0.275172	0.292671	0.320681	0.33984	0.358001	0.366898	0.361522	0.336508	0.295063	0.260038	0.234098	0.226129	0.23204	0.240647	0.22738	0.186296	0.131678	0.078593	0.0525025	0.0487168	0.0547696	0.0662749
-0.183612	-0.182026	-0.178079	-0.166452	-0.161542	-0.162149	-0.160074	-0.151613	-0.133541	-0.111161	-0.0893716	-0.0776771	-0.0808523	-0.0950279	-0.111937	-0.112637	-0.100131	-0.074162	-0.042662	-0.00829839	0.0320383	0.0725777	0.112246	0.14848	0.185823	0.213621	0.232658	0.242144	0.250542	0.264682	0.293159	0.327781	0.353397	0.364349	0.352879	0.323578	0.280489	0.236881	0.196835	0.162799	0.131046	0.105083	0.0785881	0.0549655	0.0348317	0.0249788	0.0232119	0.0234752	0.0248192	0.0178461
-0.244174	-0.244427	-0.236509	-0.208672	-0.166823	-0.126945	-0.10293	-0.0994193	-0.104733	-0.113854	-0.128216	-0.143869	-0.15493	-0.162129	-0.154243	-0.138904	-0.114868	-0.0836342	-0.0394189	0.0172919	0.0768533	0.1371	0.187471	0.223758	0.239348	0.248794	0.267724	0.291417	0.321884	0.346471	0.359623	0.354912	0.329742	0.295669	0.260025	0.234982	0.242896	0.269563	0.297264	0.321789	0.341065	0.35531	0.359395	0.359626	0.355897	0.359349	0.35946	0.365264	0.37887	0.40237
-0.183212	-0.177447	-0.163762	-0.15716	-0.156748	-0.15661	-0.145337	-0.128975	-0.109196	-0.0927569	-0.0642455	-0.0237914	0.0299374	0.0977226	0.167717	0.227928	0.266875	0.288946	0.300616	0.309739	0.309876	0.30782	0.296102	0.276077	0.249263	0.217109	0.18034	0.138609	0.105024	0.078544	0.0703815	0.0690701	0.0744864	0.0791688	0.0803496	0.0718591	0.0553282	0.0300694	-0.00658331	-0.0370605	-0.0620889	-0.0637818	-0.0341197	0.0124133	0.047888	0.0556279	0.0263236	-0.0234586	-0.069281	-0.0959674
-0.122862	-0.0947597	-0.0675471	-0.0518957	-0.057119	-0.0887907	-0.131932	-0.177629	-0.198677	-0.19592	-0.165728	-0.102706	-0.0257448	0.056329	0.137234	0.209818	0.279604	0.336568	0.366826	0.372635	0.356012	0.327134	0.299166	0.271764	0.239604	0.206532	0.16402	0.128108	0.111091	0.112497	0.12161	0.122644	0.109911	0.0894158	0.0739076	0.0628745	0.0587063	0.0504955	0.0375848	0.0237268	0.0223795	0.0447607	0.0793203	0.111233	0.119662	0.100636	0.064311	0.0346214	0.0166156	0.0211334
-0.281809	-0.276533	-0.25486	-0.231251	-0.208007	-0.186171	-0.173412	-0.184439	-0.207025	-0.22349	-0.224801	-0.197301	-0.15416	-0.0973528	-0.0362551	0.0245223	0.084218	0.15896	0.235588	0.316373	0.398905	0.453811	0.482907	0.481623	0.46024	0.432919	0.390201	0.320107	0.237846	0.151145	0.0813537	0.0494686	0.0485697	0.0768914	0.105525	0.113197	0.094213	0.0599985	0.00918678	-0.0351423	-0.0644522	-0.0668944	-0.0543737	-0.0319076	-0.00246919	0.0387359	0.0676218	0.0649978	0.0410238	0.00643196
-0.279295	-0.275908	-0.262271	-0.218977	-0.158855	-0.0975408	-0.0569684	-0.0450097	-0.0540436	-0.0840425	-0.129888	-0.190199	-0.253498	-0.310592	-0.338912	-0.333234	-0.284516	-0.204787	-0.101624	0.0126135	0.115969	0.206091	0.271978	0.311815	0.320891	0.319826	0.327712	0.348372	0.380397	0.409931	0.422731	0.415169	0.387516	0.350519	0.31814	0.298264	0.306343	0.333801	0.360661	0.380135	0.394656	0.407012	0.415108	0.413233	0.396204	0.370074	0.338284	0.320949	0.328969	0.363255
-0.0623191	-0.0523272	-0.0351057	-0.0179052	-0.00479871	-0.00141938	-0.000827514	-0.000353658	0.00606912	0.0217867	0.0450249	0.0781322	0.115346	0.144304	0.157573	0.159748	0.158183	0.159443	0.166676	0.175634	0.180864	0.176449	0.169881	0.170977	0.185132	0.210299	0.232077	0.237567	0.22139	0.190424	0.151764	0.115228	0.0885717	0.0751354	0.0760785	0.0894689	0.106876	0.115192	0.122766	0.128798	0.135625	0.143503	0.145834	0.13804	0.120605	0.102606	0.0917791	0.0963756	0.109428	0.126101
-0.288134	-0.298541	-0.317736	-0.347249	-0.379696	-0.407747	-0.434486	-0.454016	-0.469421	-0.483567	-0.487478	-0.466898	-0.425875	-0.362599	-0.289794	-0.211427	-0.135791	-0.0656974	0.00338484	0.0755495	0.140344	0.191409	0.227986	0.254997	0.283645	0.32401	0.37557	0.433816	0.476033	0.500343	0.499531	0.479454	0.447724	0.411908	0.379748	0.35808	0.357893	0.372459	0.391995	0.396507	0.383595	0.365015	0.345984	0.336351	0.33419	0.341009	0.342021	0.339172	0.325721	0.308697
-0.0754691	-0.0643429	-0.0405242	-0.0115612	0.00925396	0.0230983	0.0304264	0.032598	0.0368689	0.0468472	0.0674712	0.105899	0.163356	0.241094	0.323001	0.399673	0.461728	0.50652	0.533094	0.541088	0.527019	0.488324	0.43292	0.370446	0.309321	0.249996	0.196734	0.146354	0.0929957	0.0352394	-0.0209461	-0.0637248	-0.0955412	-0.119397	-0.136585	-0.148598	-0.162994	-0.173855	-0.185427	-0.194802	-0.201504	-0.201145	-0.198617	-0.200672	-0.214424	-0.234575	-0.252038	-0.257154	-0.246957	-0.231742
0.0721636	0.0473178	0.0042174	-0.0510954	-0.0955225	-0.11721	-0.112905	-0.0913505	-0.0499449	0.0235134	0.144835	0.323025	0.530893	0.729559	0.863298	0.897499	0.834135	0.685404	0.483251	0.259676	0.0425995	-0.138859	-0.274525	-0.368366	-0.418144	-0.431494	-0.414502	-0.361907	-0.280329	-0.184308	-0.0889534	-0.00594743	0.0675482	0.139174	0.213899	0.285086	0.348524	0.385054	0.397997	0.395131	0.378355	0.36201	0.351058	0.338272	0.325679	0.331011	0.349335	0.380483	0.406134	0.412624
0.0274905	0.026918	0.0165221	-0.0114402	-0.0379167	-0.0473239	-0.0437773	-0.0367171	-0.026904	0.0024894	0.0704906	0.200311	0.372502	0.557984	0.703346	0.761714	0.724082	0.597292	0.414251	0.216219	0.0388909	-0.103136	-0.20804	-0.282157	-0.328385	-0.353458	-0.355971	-0.321959	-0.258429	-0.169337	-0.0684667	0.0356024	0.135894	0.231352	0.320372	0.396202	0.449623	0.468393	0.463288	0.448361	0.433444	0.428574	0.430512	0.427252	0.419301	0.418985	0.429364	0.444079	0.461191	0.468008
-0.306528	-0.275488	-0.245132	-0.207759	-0.165985	-0.131953	-0.108479	-0.101578	-0.102293	-0.0838543	-0.0376338	0.0494422	0.166563	0.30105	0.413463	0.478037	0.47961	0.423053	0.334379	0.241115	0.162606	0.0938097	0.0431567	0.00516679	-0.01335	-0.0130224	-0.00150632	0.0161428	0.0331644	0.0589613	0.0960406	0.145322	0.187565	0.224126	0.245103	0.259978	0.258149	0.238394	0.201795	0.168323	0.152361	0.173303	0.217606	0.266988	0.301626	0.311548	0.302743	0.292105	0.288907	0.292306
-0.169903	-0.188904	-0.210417	-0.232302	-0.239923	-0.229784	-0.209338	-0.195509	-0.177513	-0.160566	-0.146784	-0.133816	-0.127657	-0.123456	-0.124187	-0.119813	-0.10361	-0.0697621	-0.0278868	0.0173027	0.049853	0.0781903	0.0965308	0.115557	0.134693	0.161323	0.197537	0.236069	0.277497	0.313977	0.34953	0.377734	0.408545	0.445359	0.487166	0.524417	0.546168	0.550615	0.536005	0.501312	0.462649	0.432773	0.428321	0.455494	0.496987	0.537704	0.573791	0.607178	0.638255	0.665366
-0.172494	-0.156072	-0.163899	-0.17818	-0.202104	-0.222303	-0.235779	-0.246472	-0.252226	-0.253292	-0.253117	-0.261539	-0.277771	-0.295454	-0.293039	-0.272892	-0.224751	-0.157858	-0.0940498	-0.0464071	-0.00878254	0.0295369	0.0751501	0.134168	0.195271	0.249783	0.293528	0.326872	0.353929	0.389612	0.444924	0.510426	0.572893	0.594597	0.593441	0.587601	0.599329	0.630185	0.661977	0.673604	0.660276	0.628704	0.582926	0.525983	0.45907	0.407724	0.389301	0.409455	0.450725	0.491772
-0.224133	-0.228133	-0.230791	-0.234297	-0.234855	-0.237053	-0.236826	-0.233421	-0.21863	-0.191183	-0.156396	-0.118805	-0.0686477	-0.00796711	0.0629448	0.13533	0.203196	0.247438	0.261593	0.257968	0.248276	0.250058	0.259603	0.27932	0.294674	0.291895	0.27266	0.245926	0.223154	0.209212	0.191763	0.174496	0.161239	0.163333	0.190597	0.238044	0.293705	0.335843	0.360563	0.351772	0.327232	0.291594	0.25097	0.214484	0.187111	0.166121	0.148791	0.133248	0.119767	0.103291
-0.222287	-0.222434	-0.20543	-0.173951	-0.141998	-0.11839	-0.107215	-0.107334	-0.111637	-0.112522	-0.110002	-0.0835335	-0.0268689	0.0533256	0.143305	0.227039	0.294285	0.351674	0.400302	0.438508	0.458936	0.457698	0.438742	0.411553	0.381276	0.34761	0.308992	0.263059	0.218497	0.175516	0.141219	0.119633	0.105933	0.0944929	0.0852369	0.0768275	0.0668087	0.0511468	0.0318278	0.0132055	-0.00465892	-0.0206687	-0.030923	-0.0329337	-0.0345026	-0.0359317	-0.0407891	-0.0478071	-0.0550878	-0.0594357
-0.181327	-0.160005	-0.133005	-0.10453	-0.0783925	-0.0656138	-0.070232	-0.087383	-0.106715	-0.118699	-0.112027	-0.0867926	-0.0499383	-0.0154435	0.011087	0.0207614	0.0159592	-0.000430452	-0.0182098	-0.0160088	0.0112047	0.0544722	0.0981144	0.13689	0.164916	0.194419	0.231632	0.273788	0.320059	0.374152	0.428858	0.481999	0.515991	0.52571	0.510841	0.46729	0.415446	0.367948	0.338278	0.322646	0.326055	0.340745	0.364783	0.389069	0.405527	0.409067	0.404247	0.389492	0.363497	0.337345
-0.198251	-0.201664	-0.192069	-0.176666	-0.165543	-0.16042	-0.168328	-0.171214	-0.158273	-0.127451	-0.0767282	-0.0118626	0.0649934	0.144785	0.218351	0.280162	0.331779	0.372919	0.401293	0.416416	0.420854	0.412138	0.392459	0.362668	0.329794	0.300108	0.271416	0.242114	0.216538	0.184956	0.149336	0.117945	0.0960346	0.0862881	0.0846378	0.0829339	0.0680845	0.0459691	0.0229729	0.0139131	0.0116267	0.0119729	0.0101828	-0.00191275	-0.0143638	-0.017785	-0.0108416	-0.00195147	-0.000623083	-0.0125586
-0.162748	-0.164719	-0.158352	-0.146801	-0.134872	-0.127027	-0.126476	-0.131879	-0.13545	-0.130543	-0.111359	-0.0748768	-0.0210778	0.0488142	0.125599	0.202928	0.271887	0.327576	0.36455	0.386221	0.394278	0.393427	0.384567	0.368	0.344946	0.317859	0.288911	0.25769	0.229901	0.205367	0.185562	0.170743	0.161165	0.153557	0.145984	0.137601	0.127588	0.116295	0.103892	0.0909449	0.0792081	0.0673591	0.0569683	0.047008	0.0363628	0.0258359	0.0149702	0.00757915	0.00227787	-0.00370793
-0.131553	-0.128049	-0.141678	-0.16839	-0.204439	-0.239442	-0.268425	-0.291228	-0.308134	-0.321478	-0.333842	-0.343495	-0.342446	-0.321379	-0.27454	-0.205632	-0.1246	-0.0431578	0.0254055	0.0815586	0.130594	0.17606	0.216599	0.2604	0.308469	0.3605	0.417254	0.46898	0.507764	0.527749	0.537346	0.540232	0.540489	0.533248	0.515424	0.488765	0.46024	0.434944	0.41552	0.40041	0.379735	0.34918	0.306712	0.261853	0.220559	0.192318	0.175657	0.166572	0.15646	0.143749
-0.13959	-0.139401	-0.142012	-0.143807	-0.144669	-0.146124	-0.142327	-0.135112	-0.127541	-0.118074	-0.0951711	-0.0494653	0.0201135	0.103826	0.19057	0.270793	0.339927	0.403662	0.453516	0.486856	0.498012	0.488098	0.463803	0.430265	0.389854	0.34237	0.290637	0.244555	0.207932	0.180812	0.162778	0.143458	0.121834	0.0981661	0.0682584	0.0375789	0.0104641	-0.0109572	-0.0254054	-0.0368764	-0.0403121	-0.0412457	-0.0457371	-0.0556997	-0.0714671	-0.0898135	-0.106314	-0.115004	-0.117575	-0.111826
-0.161024	-0.132458	-0.109766	-0.0946839	-0.0850536	-0.0805164	-0.07902	-0.0832264	-0.0902725	-0.102958	-0.1206	-0.140723	-0.151979	-0.142555	-0.113107	-0.0654418	-0.00857163	0.0461606	0.0938733	0.143479	0.18919	0.224988	0.248591	0.263099	0.282057	0.309258	0.344859	0.381051	0.408212	0.427131	0.436399	0.435854	0.425171	0.407214	0.380635	0.357981	0.337352	0.316583	0.293011	0.268746	0.241764	0.211974	0.176363	0.13845	0.0959098	0.0522656	0.0138108	-0.0227357	-0.0494977	-0.0711108
-0.170747	-0.158719	-0.149198	-0.148963	-0.154049	-0.161354	-0.165869	-0.166983	-0.160434	-0.142021	-0.107238	-0.0506717	0.0302876	0.126544	0.218908	0.296798	0.359123	0.40329	0.435661	0.455242	0.464241	0.458071	0.432903	0.398352	0.353554	0.304742	0.258561	0.225344	0.204463	0.195715	0.186244	0.16857	0.138041	0.0994338	0.0626415	0.0409798	0.0357884	0.0398388	0.0461008	0.0444416	0.0352353	0.0192137	-0.00626361	-0.0353706	-0.0623516	-0.083053	-0.0929743	-0.0899397	-0.0810067	-0.0720328
-0.203508	-0.192722	-0.177581	-0.164279	-0.161789	-0.168752	-0.187155	-0.207327	-0.223839	-0.234952	-0.240702	-0.238319	-0.218025	-0.179366	-0.124038	-0.0585395	0.0138761	0.0863719	0.156344	0.217481	0.268491	0.304641	0.327356	0.340929	0.352869	0.365941	0.380816	0.39858	0.415552	0.424464	0.420376	0.404133	0.383605	0.360562	0.340573	0.32762	0.318437	0.312357	0.306428	0.295576	0.276603	0.249075	0.219767	0.195633	0.177232	0.165717	0.157373	0.149498	0.140901	0.131124
-0.113357	-0.142719	-0.157244	-0.160769	-0.157425	-0.160139	-0.170573	-0.181598	-0.177441	-0.15347	-0.101306	-0.0267208	0.0781322	0.209366	0.351379	0.482936	0.585379	0.651514	0.678609	0.67589	0.647283	0.60533	0.546819	0.480784	0.406792	0.331063	0.250425	0.167813	0.092996	0.0348288	-0.00788583	-0.0399466	-0.0574852	-0.0753666	-0.0902158	-0.0997333	-0.102934	-0.0985261	-0.0934548	-0.0882337	-0.0922721	-0.10727	-0.129586	-0.15227	-0.171858	-0.186328	-0.191271	-0.179478	-0.150122	-0.119358
-0.175675	-0.111528	-0.0387397	0.0238769	0.0529797	0.0570396	0.0256847	-0.0150937	-0.0430518	-0.050716	-0.0364848	-0.0164551	0.00636845	0.0159224	0.0190061	0.0151208	0.0207294	0.036068	0.0650688	0.104076	0.145906	0.194949	0.243219	0.292635	0.328312	0.345044	0.340942	0.339339	0.352164	0.38153	0.399766	0.396749	0.367879	0.316683	0.277352	0.265273	0.278891	0.304584	0.310029	0.290539	0.254742	0.214342	0.192592	0.197129	0.215742	0.227418	0.216477	0.189275	0.164238	0.155001
-0.104284	-0.113409	-0.106015	-0.0892585	-0.0752854	-0.0813422	-0.106099	-0.135194	-0.149254	-0.131753	-0.0827384	-0.0149086	0.0549158	0.127451	0.209978	0.294991	0.387427	0.47203	0.529763	0.543498	0.517785	0.466329	0.415945	0.371426	0.353666	0.345481	0.330025	0.29545	0.248018	0.207382	0.175556	0.1556	0.128714	0.101356	0.0589	0.0164734	-0.0233838	-0.0485206	-0.0631616	-0.0694358	-0.0769466	-0.083313	-0.0883015	-0.0987863	-0.115746	-0.145326	-0.176621	-0.197747	-0.200197	-0.184392
-0.383707	-0.381046	-0.382348	-0.397187	-0.421323	-0.446711	-0.471449	-0.489665	-0.501448	-0.51266	-0.514916	-0.496051	-0.45475	-0.386068	-0.300206	-0.203298	-0.106401	-0.0173337	0.0685923	0.149885	0.224008	0.284508	0.329194	0.365824	0.399961	0.442148	0.486673	0.530104	0.563114	0.586623	0.596975	0.593283	0.575124	0.54299	0.503023	0.463824	0.4423	0.438705	0.441724	0.435411	0.411084	0.375175	0.333497	0.297948	0.273818	0.264689	0.260569	0.255876	0.248605	0.239833
-0.214001	-0.207696	-0.203226	-0.202353	-0.205643	-0.208843	-0.20906	-0.204435	-0.188481	-0.164111	-0.124764	-0.0668851	0.0105519	0.105676	0.204517	0.296213	0.371874	0.428431	0.459598	0.470856	0.46576	0.445475	0.415652	0.381826	0.349141	0.317121	0.288064	0.259967	0.236588	0.216233	0.193741	0.173436	0.154337	0.134806	0.116184	0.105784	0.100666	0.101211	0.100725	0.0926871	0.0817951	0.0710476	0.0637711	0.0569237	0.0502677	0.0385413	0.0232652	0.00666247	-0.0071504	-0.0152654
-0.204988	-0.196116	-0.18857	-0.188559	-0.191232	-0.196496	-0.204715	-0.219523	-0.238991	-0.255514	-0.257814	-0.239243	-0.193145	-0.123496	-0.0412365	0.0458223	0.130798	0.212881	0.285262	0.348673	0.399158	0.43067	0.4433	0.443389	0.435442	0.429772	0.423998	0.41506	0.398336	0.377237	0.351322	0.323123	0.292966	0.26339	0.239902	0.224936	0.2187	0.215978	0.212773	0.20346	0.186004	0.162004	0.130867	0.0943475	0.0554139	0.0233784	-0.00302591	-0.0205747	-0.0320186	-0.0444289
-0.0966434	-0.114192	-0.123873	-0.11744	-0.106447	-0.0906464	-0.0733741	-0.0641541	-0.0609599	-0.0553777	-0.0368232	-0.0105491	0.0163852	0.0405154	0.0693773	0.106265	0.152521	0.190749	0.211818	0.203845	0.178767	0.161389	0.170373	0.205957	0.255175	0.298072	0.324276	0.339154	0.343044	0.351837	0.362379	0.364605	0.355262	0.336389	0.311138	0.288731	0.278151	0.276634	0.285211	0.2984	0.314543	0.325	0.325042	0.317562	0.304071	0.291146	0.28195	0.281911	0.282769	0.285946
-0.0709899	-0.0492188	-0.02732	-0.0179724	-0.0210882	-0.0327802	-0.0444707	-0.051786	-0.0484402	-0.0277452	0.00800629	0.0525421	0.104593	0.150274	0.191498	0.224039	0.254044	0.279014	0.300869	0.315963	0.319162	0.304243	0.283292	0.268781	0.262863	0.274829	0.287208	0.299876	0.301511	0.290943	0.26691	0.23991	0.218274	0.205054	0.20109	0.195623	0.185069	0.166903	0.151094	0.147333	0.158466	0.179928	0.202652	0.214206	0.214182	0.205408	0.192297	0.178047	0.162393	0.139791
-0.185225	-0.186182	-0.181399	-0.170803	-0.164476	-0.166242	-0.174809	-0.183623	-0.182471	-0.163431	-0.117417	-0.0451663	0.0490056	0.156714	0.26274	0.352765	0.424808	0.476929	0.510717	0.530973	0.53542	0.52347	0.493631	0.452627	0.404858	0.355662	0.31157	0.275166	0.243934	0.216089	0.188666	0.154758	0.112955	0.0712085	0.0293703	0.00438759	-0.00863095	-0.0145876	-0.0203474	-0.0315306	-0.049949	-0.0697511	-0.0925677	-0.114296	-0.13027	-0.13759	-0.132396	-0.12082	-0.107533	-0.0960864
0.0258716	0.00281964	-0.0505249	-0.118019	-0.159588	-0.155587	-0.11385	-0.0531751	-0.00381636	0.0306002	0.0539285	0.087615	0.148868	0.221398	0.290421	0.343461	0.376914	0.378418	0.367454	0.339596	0.321199	0.324276	0.331761	0.346911	0.347162	0.326877	0.294225	0.261825	0.248123	0.255993	0.257995	0.243099	0.200616	0.141033	0.0943071	0.0694868	0.0653888	0.0616113	0.0426224	0.00913833	-0.0235891	-0.0339938	-0.0257972	-0.00250127	0.013481	0.00987504	-0.0170964	-0.0575435	-0.0889197	-0.109923
-0.155202	-0.165948	-0.16376	-0.162579	-0.155396	-0.126095	-0.0851244	-0.0343722	-0.00607172	-0.0201178	-0.060246	-0.11679	-0.163205	-0.182664	-0.175222	-0.130629	-0.0553909	0.0324579	0.109251	0.152575	0.17301	0.179875	0.205852	0.245518	0.292231	0.349417	0.394212	0.433753	0.459318	0.47021	0.471852	0.482706	0.471245	0.472309	0.475264	0.477469	0.464121	0.422241	0.350562	0.279963	0.233547	0.230534	0.244408	0.243091	0.220043	0.189362	0.174571	0.210262	0.29628	0.385126
-0.355383	-0.335784	-0.326274	-0.336362	-0.357463	-0.380264	-0.399642	-0.404649	-0.396862	-0.39411	-0.393201	-0.392025	-0.374133	-0.333704	-0.271895	-0.187724	-0.0939718	-0.00835575	0.0733621	0.146337	0.199143	0.236115	0.257578	0.284339	0.328467	0.394459	0.47149	0.547074	0.603026	0.640654	0.651541	0.641364	0.609635	0.562217	0.515938	0.48769	0.469958	0.467948	0.454131	0.426192	0.393532	0.362589	0.340005	0.318058	0.302325	0.289149	0.272761	0.246869	0.218737	0.18792
-0.333355	-0.309604	-0.300815	-0.317539	-0.359924	-0.414607	-0.468353	-0.505566	-0.514934	-0.502194	-0.473758	-0.429244	-0.378421	-0.324909	-0.269716	-0.210708	-0.139479	-0.0641909	0.0152606	0.0968604	0.167399	0.224643	0.275968	0.31952	0.363857	0.40935	0.467228	0.537042	0.604336	0.646575	0.659574	0.649572	0.624492	0.601991	0.587476	0.576804	0.554115	0.522325	0.482867	0.446152	0.40705	0.36806	0.324506	0.273498	0.229088	0.199389	0.189016	0.197073	0.211877	0.225493
-0.134071	-0.129684	-0.120263	-0.108637	-0.0994024	-0.096963	-0.100824	-0.109315	-0.122258	-0.129908	-0.133306	-0.12898	-0.114832	-0.0863121	-0.0409158	0.0233665	0.102702	0.188982	0.269016	0.334324	0.381256	0.413493	0.43239	0.437125	0.432752	0.423514	0.412165	0.40055	0.392138	0.382548	0.371571	0.355239	0.335229	0.317574	0.297888	0.271736	0.240403	0.201933	0.162585	0.122421	0.0867369	0.054962	0.0271626	0.00223025	-0.0194064	-0.0403842	-0.0597136	-0.0794175	-0.100491	-0.12196
-0.399384	-0.384693	-0.368544	-0.366338	-0.377697	-0.395487	-0.413392	-0.426731	-0.432694	-0.438861	-0.439079	-0.425607	-0.392237	-0.331992	-0.250625	-0.155137	-0.0570419	0.032578	0.117635	0.191564	0.259938	0.317497	0.361106	0.399709	0.432345	0.467909	0.496837	0.517412	0.535024	0.553095	0.572121	0.584906	0.58339	0.561172	0.521636	0.473372	0.435618	0.415286	0.401835	0.386374	0.355907	0.310473	0.255306	0.201909	0.161458	0.138817	0.130584	0.125051	0.125162	0.12606
-0.384559	-0.407815	-0.41628	-0.416228	-0.411616	-0.411887	-0.426157	-0.44748	-0.465233	-0.473209	-0.468339	-0.448004	-0.41444	-0.366391	-0.309915	-0.237584	-0.152088	-0.0590641	0.0360158	0.122748	0.193569	0.247774	0.290419	0.327101	0.369503	0.421152	0.478956	0.539109	0.596637	0.645885	0.678421	0.68975	0.670439	0.628007	0.582077	0.544377	0.522289	0.515396	0.509666	0.49099	0.458745	0.420906	0.388023	0.360143	0.344897	0.334349	0.324987	0.313656	0.295813	0.272242
-0.219591	-0.266228	-0.285636	-0.276531	-0.234596	-0.189495	-0.157242	-0.130168	-0.121428	-0.132275	-0.165232	-0.197325	-0.208734	-0.193024	-0.160543	-0.134909	-0.0975562	-0.0594428	-0.0114147	0.0236261	0.0438265	0.033527	0.020475	0.041647	0.111546	0.232395	0.365143	0.483248	0.576065	0.625891	0.644516	0.632259	0.604395	0.576915	0.563927	0.571381	0.585595	0.614103	0.634458	0.643197	0.633587	0.609251	0.581452	0.547806	0.529065	0.515603	0.494392	0.464539	0.446484	0.441893
-0.305834	-0.260935	-0.225402	-0.195206	-0.170298	-0.154779	-0.152464	-0.165767	-0.185323	-0.201606	-0.199876	-0.166322	-0.103479	-0.0276644	0.0499298	0.111052	0.168091	0.232966	0.307702	0.38925	0.462103	0.504696	0.513266	0.500169	0.473338	0.447146	0.426792	0.417066	0.405865	0.38081	0.345303	0.310119	0.289028	0.277193	0.267512	0.247746	0.22214	0.195412	0.172495	0.15576	0.147032	0.144756	0.148106	0.149156	0.13946	0.110301	0.0673526	0.027229	0.0103216	0.0138479
-0.037111	-0.104465	-0.175135	-0.209673	-0.182408	-0.102199	-0.00741442	0.065873	0.0935624	0.088535	0.0677291	0.0443408	0.0117107	-0.0322757	-0.0836994	-0.101653	-0.0600865	0.0482564	0.186098	0.296213	0.357007	0.354599	0.338042	0.334838	0.356731	0.376472	0.378641	0.360611	0.336163	0.33668	0.380439	0.455225	0.507051	0.522461	0.483059	0.401107	0.3133	0.235748	0.196804	0.185005	0.174885	0.176928	0.18124	0.170699	0.167383	0.174192	0.201337	0.24508	0.28707	0.314097
-0.0143506	-0.0549902	-0.089222	-0.0717808	0.000246564	0.0872638	0.131548	0.107652	0.0574068	0.00470417	-0.0301769	-0.0419307	-0.0210765	0.0225638	0.0689683	0.130958	0.19464	0.272518	0.341398	0.387836	0.369637	0.305171	0.249753	0.226755	0.268038	0.346509	0.42608	0.476659	0.484392	0.457429	0.428345	0.392193	0.36688	0.33595	0.279895	0.220138	0.177881	0.162179	0.178033	0.23199	0.288405	0.326987	0.362708	0.388519	0.410605	0.425697	0.428757	0.443269	0.47309	0.498017
-0.136228	-0.129496	-0.122252	-0.117965	-0.122934	-0.134482	-0.146692	-0.151481	-0.144482	-0.125787	-0.091939	-0.0484684	0.00527521	0.0637211	0.126136	0.191289	0.260997	0.329486	0.38591	0.42296	0.437515	0.437201	0.435404	0.440635	0.447912	0.45233	0.445284	0.427025	0.391104	0.349146	0.310775	0.282929	0.26519	0.246854	0.219284	0.184341	0.151071	0.121902	0.099102	0.0775823	0.0632691	0.0494158	0.0297577	0.00628632	-0.0181541	-0.0401532	-0.0551895	-0.0660801	-0.0757523	-0.0838592
0.0214795	0.00915095	-0.00658678	-0.00688736	0.0162852	0.0498656	0.0875562	0.0968388	0.080434	0.0377334	0.0109204	0.00457669	0.0196052	0.0413587	0.077675	0.115975	0.17125	0.240345	0.292107	0.302503	0.28792	0.27433	0.261061	0.282787	0.319301	0.364793	0.390935	0.412898	0.4275	0.430997	0.422792	0.406158	0.391479	0.376852	0.340314	0.287495	0.23397	0.198008	0.195628	0.210975	0.237944	0.26346	0.28494	0.296267	0.301471	0.287212	0.270518	0.249801	0.230726	0.23949
0.186016	0.194662	0.170869	0.107606	0.037914	-0.00499501	-0.000438584	0.0338665	0.0743743	0.0911839	0.100686	0.0726656	0.0312564	0.00261017	-0.0141443	-0.0166694	-0.000380995	0.0380256	0.087329	0.126454	0.131422	0.120105	0.1217	0.149295	0.197564	0.248682	0.284851	0.312501	0.339737	0.387715	0.443994	0.516585	0.567167	0.591574	0.570247	0.51297	0.460634	0.452164	0.494409	0.553029	0.590212	0.570218	0.504587	0.407529	0.319212	0.266072	0.252392	0.25273	0.254239	0.250099
-0.234741	-0.23348	-0.212111	-0.188264	-0.161232	-0.1402	-0.12566	-0.124616	-0.12637	-0.124737	-0.110352	-0.0879707	-0.0485974	0.0170015	0.108436	0.223968	0.343255	0.452534	0.536187	0.593623	0.622087	0.618599	0.581348	0.518785	0.449202	0.392607	0.354475	0.323553	0.297595	0.275976	0.2501	0.221756	0.197471	0.172197	0.157934	0.157221	0.161007	0.155206	0.13246	0.0875007	0.0304824	-0.0313562	-0.0788477	-0.106793	-0.121306	-0.118694	-0.116419	-0.108745	-0.102117	-0.097026
-0.2018	-0.197127	-0.201806	-0.209573	-0.225261	-0.237965	-0.251023	-0.256672	-0.257373	-0.260316	-0.253981	-0.244399	-0.219287	-0.179368	-0.126003	-0.0583348	0.0213001	0.100434	0.177085	0.245483	0.295102	0.328441	0.343844	0.354873	0.374934	0.412771	0.473967	0.54327	0.606614	0.646792	0.652991	0.623438	0.571749	0.507399	0.447473	0.405664	0.382682	0.365922	0.346303	0.319263	0.288566	0.26198	0.241141	0.225351	0.205563	0.175106	0.138951	0.105556	0.0810248	0.0795628
0.107533	0.0966814	0.101563	0.116197	0.130992	0.137134	0.118839	0.0873068	0.0612128	0.0677111	0.103448	0.145746	0.172357	0.186792	0.184889	0.1603	0.114669	0.0602171	0.0253168	0.0292825	0.0677799	0.137891	0.226965	0.314564	0.372103	0.394554	0.390964	0.377085	0.374208	0.387806	0.41358	0.423265	0.409174	0.38981	0.363986	0.351991	0.36363	0.382642	0.405612	0.412355	0.390951	0.352547	0.317319	0.302831	0.295849	0.302351	0.283505	0.259372	0.21325	0.178344
-0.0165871	-0.00642758	-0.0125216	-0.0366369	-0.0557015	-0.0713963	-0.0871654	-0.109159	-0.109022	-0.0744822	0.0247417	0.165821	0.290479	0.377381	0.398457	0.383546	0.346195	0.296951	0.237387	0.20474	0.208967	0.245433	0.29419	0.327358	0.325453	0.309544	0.303231	0.315408	0.350021	0.384434	0.405089	0.402643	0.374952	0.321358	0.262765	0.213123	0.176713	0.145481	0.127335	0.106308	0.115153	0.160277	0.224519	0.306147	0.367341	0.369893	0.303576	0.192135	0.0736439	-0.00244062
-0.256103	-0.237551	-0.214349	-0.194339	-0.179286	-0.170573	-0.176062	-0.191348	-0.210127	-0.218885	-0.211146	-0.180767	-0.130163	-0.0639756	0.0113127	0.0779597	0.124153	0.148729	0.158518	0.173148	0.205183	0.247795	0.296717	0.335714	0.360775	0.378388	0.397865	0.42839	0.465489	0.506483	0.543705	0.571671	0.581758	0.572677	0.537979	0.487381	0.434426	0.389492	0.35073	0.31947	0.285667	0.243523	0.195711	0.143835	0.0925027	0.043225	0.00473438	-0.0165141	-0.0239546	-0.0231115
0.178915	0.196356	0.178637	0.140917	0.102666	0.0490608	-0.0152363	-0.0772351	-0.0955114	-0.0970761	-0.0944159	-0.0895138	-0.0763381	-0.062658	-0.0380301	0.0135308	0.0885453	0.171882	0.25085	0.293522	0.308661	0.317704	0.311021	0.314118	0.329329	0.355023	0.384733	0.396753	0.399606	0.418012	0.461542	0.512607	0.541191	0.516746	0.468244	0.415087	0.371801	0.36102	0.38016	0.386637	0.37184	0.325673	0.279678	0.227867	0.215303	0.237509	0.252848	0.243192	0.212941	0.199997
-0.124441	-0.106321	-0.0984815	-0.108761	-0.122006	-0.129592	-0.133847	-0.133436	-0.124135	-0.103662	-0.0716301	-0.0258191	0.0385803	0.130409	0.245953	0.378026	0.506437	0.604979	0.659539	0.674694	0.657995	0.622344	0.570425	0.515905	0.457189	0.397257	0.338244	0.281783	0.238061	0.20169	0.171853	0.141629	0.116451	0.0896989	0.0722246	0.0642672	0.0686747	0.082838	0.0959374	0.0979905	0.0865796	0.0600712	0.0266875	-0.00836727	-0.0422919	-0.0702173	-0.0878393	-0.0938372	-0.100404	-0.109774
-0.00181965	0.0561105	0.100391	0.111965	0.0880543	0.0438759	-0.0167268	-0.0872536	-0.137386	-0.152192	-0.122331	-0.0610721	0.0260663	0.121965	0.200658	0.26674	0.302054	0.31988	0.324116	0.339122	0.374942	0.417909	0.452482	0.470893	0.469865	0.451981	0.411579	0.358843	0.313098	0.276503	0.255088	0.250369	0.267444	0.300988	0.330974	0.361256	0.381201	0.395985	0.398289	0.391454	0.383207	0.359049	0.33564	0.312414	0.304334	0.319366	0.348911	0.373966	0.381821	0.365199
-0.385453	-0.333075	-0.289467	-0.248742	-0.213613	-0.192909	-0.193988	-0.218975	-0.250048	-0.272219	-0.266388	-0.218802	-0.135163	-0.03859	0.058034	0.133194	0.203581	0.282767	0.374062	0.474831	0.566185	0.622538	0.638295	0.628221	0.59427	0.555978	0.522845	0.504615	0.488632	0.460725	0.419555	0.376029	0.346821	0.328811	0.31529	0.290741	0.26095	0.230704	0.204412	0.182228	0.167558	0.160201	0.160804	0.159309	0.142354	0.0965524	0.0327789	-0.0259931	-0.0493467	-0.0388269
-0.166076	-0.152521	-0.0939298	0.00453057	0.0815722	0.108833	0.0632663	-0.0458323	-0.160983	-0.231843	-0.238521	-0.172173	-0.0570818	0.0578252	0.147552	0.182807	0.192425	0.202412	0.211425	0.203817	0.191119	0.18119	0.213303	0.289938	0.408459	0.508413	0.580019	0.609768	0.594678	0.5538	0.511961	0.486845	0.472841	0.468205	0.476045	0.489848	0.49653	0.472137	0.443874	0.398627	0.352291	0.306362	0.295202	0.32872	0.391154	0.472644	0.552314	0.589572	0.551521	0.457939
-0.330413	-0.273451	-0.210132	-0.155174	-0.126146	-0.126081	-0.14327	-0.16553	-0.175386	-0.162875	-0.130213	-0.0810905	-0.0120002	0.0693383	0.158725	0.234734	0.291771	0.321856	0.321992	0.300191	0.269612	0.241185	0.224318	0.226425	0.251984	0.298743	0.352919	0.401172	0.437179	0.457837	0.476213	0.489395	0.509028	0.53065	0.547384	0.557716	0.558926	0.551112	0.539271	0.536402	0.550808	0.57129	0.588692	0.589474	0.567419	0.537651	0.514934	0.49415	0.479793	0.463294
0.109636	0.102199	0.0948428	0.0714389	0.0432618	0.0269697	0.025213	0.0435568	0.0820948	0.114485	0.144825	0.180662	0.231194	0.318748	0.39863	0.466743	0.507686	0.515161	0.503934	0.476171	0.4619	0.457008	0.447695	0.408303	0.337856	0.283113	0.249295	0.25899	0.279679	0.29916	0.301573	0.287348	0.283735	0.29507	0.315047	0.325397	0.344573	0.353864	0.364878	0.377455	0.394487	0.407245	0.416337	0.428055	0.453775	0.463586	0.454277	0.444431	0.446997	0.478215
0.0307657	0.0450161	0.0677964	0.0914935	0.118263	0.134673	0.148292	0.152052	0.148189	0.127025	0.0973904	0.067777	0.0516367	0.0706441	0.120723	0.193009	0.255047	0.296031	0.316228	0.335033	0.357992	0.385378	0.410103	0.421316	0.419356	0.413596	0.406149	0.399442	0.392032	0.393799	0.414527	0.443401	0.472663	0.501634	0.513127	0.511038	0.497657	0.472998	0.445262	0.416762	0.397013	0.389834	0.387829	0.382364	0.366958	0.339503	0.305891	0.273831	0.256545	0.259595
0.171624	0.249987	0.294067	0.280524	0.218322	0.14141	0.0886876	0.0857213	0.126039	0.19744	0.25124	0.272763	0.241087	0.167526	0.0761055	0.0252417	0.0348461	0.108464	0.209489	0.29214	0.332509	0.307351	0.251612	0.224542	0.240835	0.316023	0.431028	0.564161	0.66026	0.699583	0.655604	0.572925	0.496893	0.460482	0.472912	0.488524	0.469853	0.434657	0.385676	0.351283	0.327258	0.313779	0.287991	0.26257	0.248493	0.247231	0.27719	0.311609	0.338818	0.358801
-0.195166	-0.21539	-0.193666	-0.144945	-0.0964515	-0.0603251	-0.0290611	-0.0117751	-0.0029541	-0.0114091	-0.0160711	-0.0249312	-0.00356821	0.0739537	0.203951	0.375676	0.556445	0.705642	0.783709	0.77642	0.691448	0.574771	0.470717	0.414922	0.394113	0.395579	0.422418	0.447868	0.458935	0.427467	0.372957	0.326312	0.283606	0.26053	0.261204	0.279783	0.28968	0.277312	0.23204	0.16576	0.102912	0.0729387	0.0975856	0.154096	0.238538	0.29905	0.33183	0.345236	0.345588	0.36846
-0.0381262	-0.0324625	-0.0288843	-0.0283166	-0.0239454	-0.0129302	0.00337045	0.0246529	0.0461431	0.0545335	0.0468517	0.0435246	0.0480411	0.0673357	0.0988094	0.141305	0.180683	0.21159	0.233792	0.24725	0.254968	0.259454	0.280717	0.323648	0.377045	0.432959	0.475815	0.493857	0.499117	0.504895	0.522331	0.549691	0.572443	0.588987	0.590254	0.585361	0.579603	0.575652	0.570454	0.56308	0.550947	0.544156	0.535235	0.528506	0.515764	0.490075	0.456899	0.430949	0.420403	0.423593
-0.174687	-0.135115	-0.0942706	-0.0876781	-0.116297	-0.148131	-0.148718	-0.104034	-0.0384262	0.0261689	0.0372651	0.00260607	-0.0340717	-0.0370914	0.0190266	0.127271	0.235298	0.311529	0.364111	0.405672	0.460844	0.525294	0.581111	0.617565	0.650849	0.660032	0.654445	0.631781	0.578811	0.538385	0.518338	0.501621	0.496186	0.457951	0.40253	0.348502	0.307769	0.279116	0.257208	0.215515	0.162317	0.121726	0.0997345	0.0963642	0.10564	0.118681	0.137107	0.141526	0.140401	0.124539
0.0412184	0.0327631	0.00527986	-0.0559183	-0.133107	-0.19999	-0.209216	-0.179106	-0.122496	-0.0478812	0.0255909	0.111405	0.200799	0.298939	0.374673	0.421655	0.437608	0.453057	0.460503	0.476676	0.521327	0.554013	0.567375	0.544808	0.512204	0.486604	0.495452	0.510878	0.53661	0.535238	0.5029	0.455374	0.394667	0.348318	0.306089	0.277849	0.254392	0.256655	0.279815	0.319516	0.371692	0.426238	0.458008	0.439646	0.39574	0.339802	0.296203	0.258892	0.244241	0.235483
0.127433	0.138921	0.156786	0.181894	0.214966	0.251865	0.285745	0.309985	0.331478	0.364421	0.417869	0.490702	0.57384	0.659234	0.730786	0.784584	0.818216	0.826549	0.81515	0.793536	0.764182	0.728502	0.687382	0.639385	0.584691	0.524148	0.455685	0.382196	0.305598	0.227836	0.15222	0.0832725	0.0217534	-0.0309228	-0.0719153	-0.105037	-0.132527	-0.158438	-0.191767	-0.243832	-0.30482	-0.365226	-0.414149	-0.450321	-0.47633	-0.497256	-0.517265	-0.531868	-0.53488	-0.533271
-0.102699	-0.0927225	-0.0605171	-0.0142052	0.0490056	0.121208	0.192272	0.242075	0.263579	0.239924	0.189024	0.151582	0.157036	0.191828	0.237917	0.273311	0.295679	0.30536	0.353609	0.420509	0.4892	0.52787	0.518195	0.477648	0.451391	0.454959	0.512781	0.583603	0.638498	0.657958	0.601383	0.502923	0.417687	0.35921	0.337049	0.321538	0.316208	0.320535	0.330179	0.367029	0.400144	0.425674	0.41642	0.391827	0.367739	0.355132	0.335291	0.33617	0.353395	0.387817
0.262471	0.242896	0.20809	0.15428	0.119063	0.115322	0.109149	0.0912385	0.0504509	0.0289193	0.0296212	0.0754969	0.158251	0.264122	0.364358	0.430251	0.445562	0.411973	0.373809	0.330574	0.292302	0.252345	0.218145	0.194028	0.181367	0.216388	0.268105	0.329815	0.387719	0.433751	0.507271	0.588669	0.672495	0.737239	0.765389	0.749413	0.725259	0.711442	0.715365	0.727338	0.695231	0.629123	0.537696	0.429781	0.360599	0.333351	0.332404	0.343382	0.335439	0.298012
0.168555	0.137568	0.0972049	0.0751945	0.0796781	0.0944087	0.110319	0.108393	0.0979973	0.111372	0.154853	0.218765	0.291104	0.360075	0.413938	0.45543	0.477659	0.494895	0.49504	0.477553	0.450681	0.418741	0.379086	0.342046	0.332557	0.360694	0.409238	0.45562	0.472826	0.464464	0.443243	0.429758	0.433896	0.43904	0.438066	0.438325	0.445912	0.469318	0.501107	0.530776	0.554033	0.56095	0.555676	0.554273	0.561778	0.585036	0.614243	0.620339	0.613217	0.58816
0.126024	0.170691	0.207748	0.227548	0.224717	0.199598	0.164347	0.137284	0.116568	0.102522	0.0866413	0.0566705	0.0286307	0.00446192	-0.00373963	0.00276948	0.0260358	0.0620321	0.112569	0.174815	0.249594	0.334307	0.41073	0.465717	0.49966	0.523372	0.552263	0.586483	0.629378	0.681806	0.73125	0.764217	0.778022	0.770311	0.754196	0.738166	0.721905	0.701829	0.682685	0.65764	0.630084	0.590641	0.549032	0.515262	0.495463	0.486899	0.472157	0.442338	0.409548	0.396585
-0.0502786	-0.0576344	-0.0831182	-0.128461	-0.175483	-0.201777	-0.199078	-0.170837	-0.129993	-0.100897	-0.0910221	-0.0958309	-0.121623	-0.152542	-0.180336	-0.184823	-0.125419	-0.00811957	0.140709	0.270898	0.376818	0.452702	0.493809	0.513736	0.525911	0.543934	0.592124	0.683751	0.807246	0.925931	0.991061	0.980362	0.926599	0.870215	0.836796	0.827996	0.837177	0.827859	0.787739	0.72836	0.681013	0.647278	0.609553	0.550465	0.498136	0.454156	0.43301	0.457165	0.4891	0.528528
0.00476572	0.0644515	0.110515	0.133097	0.146042	0.155237	0.168823	0.184072	0.210708	0.237953	0.256251	0.268339	0.275578	0.267636	0.275583	0.289242	0.313529	0.333068	0.358926	0.384778	0.405231	0.411311	0.410388	0.426682	0.46895	0.530406	0.593867	0.631306	0.645312	0.652514	0.655318	0.644431	0.61139	0.572969	0.53085	0.49706	0.48524	0.480967	0.487199	0.506248	0.520672	0.528411	0.513839	0.49134	0.464569	0.426893	0.397651	0.394931	0.413068	0.453313
0.116099	0.130304	0.129932	0.119919	0.0909187	0.0508244	0.00616833	0.00203899	0.0302849	0.106334	0.229575	0.365752	0.502186	0.606911	0.670423	0.701599	0.689064	0.640436	0.577016	0.529491	0.515544	0.548638	0.584794	0.590922	0.557637	0.490012	0.414344	0.347701	0.307	0.279145	0.286505	0.299911	0.315961	0.342678	0.367936	0.409122	0.457198	0.532506	0.603467	0.632077	0.6137	0.567737	0.495869	0.410682	0.335477	0.294825	0.279739	0.27392	0.267632	0.283497
-0.162867	-0.181867	-0.206763	-0.226097	-0.262632	-0.284967	-0.272105	-0.21808	-0.12561	-0.0229024	0.0751928	0.158892	0.208603	0.227554	0.24712	0.26299	0.328512	0.435631	0.580671	0.726364	0.808793	0.822281	0.765125	0.659471	0.555154	0.483067	0.453323	0.468269	0.48876	0.505908	0.507551	0.492224	0.49755	0.540962	0.61463	0.682476	0.703368	0.67639	0.609513	0.508667	0.412329	0.385896	0.423828	0.491592	0.536704	0.540028	0.497544	0.438939	0.393618	0.377694
-0.189527	-0.221429	-0.206681	-0.141719	-0.0579574	0.0312652	0.10959	0.145312	0.143453	0.104972	0.0646618	0.0640731	0.129352	0.237976	0.365925	0.472568	0.540437	0.567358	0.566255	0.564851	0.574605	0.59282	0.627918	0.657258	0.674691	0.704789	0.721954	0.724812	0.705135	0.686836	0.673784	0.675693	0.690733	0.689146	0.649499	0.56855	0.473387	0.388727	0.321462	0.320666	0.387573	0.49906	0.623726	0.714859	0.731605	0.665907	0.553894	0.424912	0.347241	0.301257
0.0259864	0.0216058	0.0195595	0.016717	0.0146591	0.013608	0.0098376	0.00409365	-7.82784e-05	0.00938219	0.0334757	0.0698707	0.104591	0.134534	0.157575	0.186678	0.233288	0.297836	0.368214	0.43204	0.481839	0.514995	0.540608	0.569067	0.60695	0.647757	0.687244	0.727144	0.771962	0.820815	0.861588	0.886692	0.88465	0.860453	0.826895	0.795493	0.77326	0.762137	0.75641	0.750653	0.746815	0.735456	0.719504	0.701267	0.675673	0.644469	0.609024	0.580302	0.560969	0.560398
-0.349681	-0.360347	-0.378812	-0.393136	-0.403491	-0.40585	-0.410377	-0.415344	-0.418465	-0.405917	-0.361733	-0.271449	-0.128119	0.0498823	0.252348	0.454643	0.641043	0.793106	0.907445	0.979668	1.01712	1.02949	1.02057	0.994826	0.953579	0.907734	0.868538	0.82995	0.789989	0.740601	0.691392	0.644242	0.600957	0.556857	0.502897	0.43925	0.37647	0.321656	0.268283	0.219932	0.172058	0.128999	0.0898299	0.0541414	0.0185591	-0.0195204	-0.067546	-0.120015	-0.165886	-0.198724
-0.106134	-0.197012	-0.222713	-0.172767	-0.0748619	0.028157	0.106384	0.144624	0.135841	0.0906867	0.0324101	0.0118373	0.0388536	0.103255	0.191063	0.320987	0.442873	0.553721	0.633644	0.688834	0.722196	0.747932	0.764664	0.805131	0.843587	0.876865	0.907749	0.903808	0.88002	0.825284	0.750452	0.653969	0.580411	0.550815	0.560003	0.563731	0.540844	0.507792	0.486559	0.486153	0.503156	0.537094	0.554157	0.555718	0.526917	0.478514	0.426922	0.373491	0.339505	0.344541
-0.222331	-0.252191	-0.28257	-0.295854	-0.279354	-0.226298	-0.164662	-0.107252	-0.0606392	-0.0341547	-0.0195757	0.00154723	0.0409227	0.0987317	0.175535	0.246217	0.296991	0.335039	0.382147	0.458771	0.557963	0.662621	0.734392	0.771241	0.76935	0.760595	0.760426	0.790358	0.85003	0.916879	0.967855	0.977178	0.95571	0.921476	0.893122	0.871262	0.842087	0.802515	0.764919	0.721781	0.671545	0.620481	0.576514	0.527172	0.479704	0.446429	0.435641	0.462048	0.484863	0.50958
-0.0415984	-0.00943513	0.0475333	0.0914109	0.117288	0.121537	0.107638	0.1065	0.127967	0.174136	0.24755	0.329046	0.398829	0.453821	0.47592	0.477073	0.485184	0.495739	0.519518	0.551239	0.594578	0.654646	0.721906	0.779674	0.818686	0.818331	0.794349	0.755164	0.71014	0.675593	0.66339	0.661151	0.670396	0.693415	0.720255	0.753675	0.774428	0.767555	0.741028	0.713491	0.697498	0.700697	0.704355	0.72106	0.743726	0.758528	0.756625	0.732881	0.708324	0.685838
-0.0123782	-0.0233451	-0.0310264	-0.0419254	-0.0518285	-0.0597564	-0.0706609	-0.07566	-0.0598807	-0.0141244	0.0588816	0.149208	0.237974	0.310273	0.35727	0.388682	0.419262	0.444618	0.468955	0.496928	0.547496	0.621955	0.723389	0.824486	0.899345	0.943867	0.944535	0.918751	0.877254	0.836676	0.807781	0.787958	0.768078	0.753609	0.745793	0.749143	0.759333	0.770975	0.779364	0.7784	0.774198	0.771792	0.781924	0.783798	0.777463	0.751701	0.704817	0.649799	0.585771	0.525744
0.03681	0.0280579	0.051715	0.10364	0.160991	0.1838	0.167542	0.114681	0.0528273	0.0259825	0.051875	0.152107	0.29138	0.435314	0.521542	0.546155	0.540387	0.536601	0.563225	0.60495	0.664639	0.72984	0.795551	0.848953	0.891676	0.9127	0.905701	0.882886	0.855526	0.844875	0.838202	0.832787	0.809207	0.762963	0.710543	0.661229	0.654107	0.680145	0.724894	0.743869	0.745851	0.735386	0.721421	0.70611	0.681301	0.652068	0.616537	0.588307	0.598491	0.624984
-0.232756	-0.256126	-0.245533	-0.222114	-0.199499	-0.190836	-0.209608	-0.223047	-0.222408	-0.163842	-0.0267928	0.157016	0.36024	0.538654	0.663077	0.724528	0.741544	0.74714	0.76202	0.783188	0.836481	0.930814	1.0489	1.17483	1.26377	1.28412	1.21719	1.08434	0.916477	0.755287	0.632155	0.554552	0.525156	0.525443	0.556508	0.592026	0.616248	0.603857	0.558524	0.510327	0.472559	0.458418	0.451085	0.441263	0.440174	0.462383	0.490457	0.522768	0.538906	0.516247
0.0305942	0.034685	0.055668	0.0679532	0.0570016	0.018678	-0.0397468	-0.085185	-0.101737	-0.0662412	0.0365603	0.184638	0.332313	0.456319	0.552881	0.627141	0.678904	0.714408	0.744721	0.771704	0.814416	0.860514	0.901537	0.92395	0.939438	0.951336	0.964217	0.967375	0.944146	0.903316	0.843998	0.776376	0.718789	0.678043	0.671429	0.681863	0.701891	0.731656	0.787684	0.853577	0.918792	0.967486	0.995844	1.00606	0.992759	0.982928	0.980935	0.970358	0.947557	0.909999
-0.216318	-0.23201	-0.273236	-0.324082	-0.363962	-0.37233	-0.345012	-0.278176	-0.193439	-0.112196	-0.0280544	0.064433	0.183788	0.316459	0.456273	0.608218	0.759986	0.9007	1.00811	1.05614	1.05385	1.02533	0.971516	0.90538	0.823366	0.74569	0.706481	0.709716	0.732737	0.770787	0.785756	0.778652	0.767378	0.75166	0.773766	0.817188	0.858654	0.863721	0.831348	0.768155	0.705452	0.658368	0.614503	0.573309	0.541651	0.548773	0.577366	0.611536	0.623575	0.593178
0.00118781	0.0396765	0.0570737	0.0471614	0.00825339	-0.0545306	-0.118197	-0.136387	-0.102482	-0.0335213	0.0389289	0.099831	0.142934	0.190734	0.242371	0.319974	0.436779	0.551843	0.644467	0.726342	0.780571	0.829587	0.887976	0.945921	0.997153	1.0097	0.983154	0.939547	0.89656	0.891298	0.915414	0.959338	1.01642	1.06162	1.05991	1.01804	0.968353	0.921123	0.854333	0.784672	0.718535	0.654747	0.603229	0.586492	0.595798	0.613133	0.630424	0.631067	0.63327	0.634764
-0.0847536	-0.0859326	-0.0879263	-0.107265	-0.128565	-0.143199	-0.134755	-0.0926691	-0.024833	0.0581545	0.158701	0.27625	0.397476	0.519174	0.620611	0.690684	0.749306	0.781941	0.802404	0.803518	0.804872	0.813486	0.834007	0.857779	0.901944	0.955951	0.993146	0.985786	0.940431	0.877311	0.820865	0.773414	0.72082	0.69735	0.697708	0.718177	0.743114	0.78279	0.802132	0.811744	0.778292	0.723075	0.638479	0.531505	0.446844	0.375819	0.349874	0.353909	0.360717	0.361181
-0.0424161	-0.0369604	-0.0122773	-0.013276	-0.0283927	-0.0608122	-0.0895033	-0.0646251	0.0342779	0.181282	0.365611	0.527077	0.638196	0.663489	0.611139	0.525994	0.448243	0.402856	0.377787	0.407408	0.499648	0.67025	0.876048	1.06519	1.19479	1.24888	1.25501	1.26341	1.26184	1.22746	1.15545	1.04466	0.924243	0.828304	0.75847	0.740548	0.740925	0.750058	0.744589	0.728748	0.676994	0.619102	0.553996	0.502394	0.462773	0.411409	0.332949	0.236437	0.172548	0.207209
[truncated: 12 more columns]

## Sheet: e
-0.0102304	-0.0727626	0.0390101	-0.0738145	-0.00560589
0.00788968	-0.0715018	0.009648	-0.0739614	-0.00541657
0.0157287	-0.0501327	-0.00487641	-0.0569573	-0.0080277
0.00544902	-0.0262859	-0.0084014	-0.0254785	-0.00982241
-0.00779577	0.000746669	-0.00505789	0.00647511	-0.0106847
-0.0153818	0.0217786	-0.00777109	0.0300828	-0.0121398
-0.0196369	0.0363189	-0.0182057	0.0412577	-0.00834276
-0.0192259	0.0373628	-0.0292302	0.0411387	-0.00112746
-0.00992481	0.035608	-0.0250738	0.0368355	0.00644345
0.010548	0.0372413	-0.00110284	0.0359514	0.0159106
0.0425802	0.0516269	0.0510613	0.0384705	0.0388133
0.0883912	0.0740078	0.125647	0.0649394	0.0845191
0.152791	0.113381	0.2305	0.121604	0.154098
0.24462	0.17898	0.361734	0.201798	0.237811
0.360163	0.270415	0.503746	0.291778	0.324554
0.492236	0.385947	0.635303	0.375512	0.404777
0.620648	0.505233	0.737747	0.442758	0.473912
0.71919	0.614512	0.803882	0.500147	0.537647
0.773749	0.698166	0.830976	0.548775	0.5875
0.788904	0.755601	0.828257	0.586981	0.62084
0.772205	0.784065	0.799651	0.607409	0.631997
0.736554	0.780578	0.757697	0.606171	0.622083
0.684635	0.743327	0.699186	0.587215	0.597788
0.630116	0.680763	0.633152	0.560026	0.564249
0.571399	0.611181	0.55916	0.529749	0.523838
0.511467	0.554586	0.483431	0.496083	0.476354
0.452455	0.516454	0.402792	0.457465	0.424622
0.395994	0.485531	0.32018	0.411532	0.378539
0.352271	0.459573	0.245364	0.36697	0.341916
0.3159	0.437954	0.187196	0.323988	0.314796
0.286063	0.412079	0.144482	0.289692	0.296763
0.255839	0.383734	0.112421	0.268106	0.277443
0.230662	0.35945	0.0948823	0.254406	0.255819
0.203909	0.334176	0.0770008	0.242966	0.232151
0.186435	0.319913	0.0621517	0.23371	0.202243
0.178478	0.319199	0.0526342	0.2253	0.171563
0.182885	0.322985	0.0494336	0.215282	0.144449
0.197048	0.317185	0.0538414	0.19962	0.123027
0.210148	0.294439	0.0589127	0.180301	0.108579
0.212201	0.249479	0.0641337	0.161678	0.097108
0.20079	0.192461	0.0600954	0.143814	0.0936723
0.174281	0.130622	0.0450977	0.127804	0.0927387
0.140898	0.0831308	0.0227813	0.11755	0.0882473
0.105843	0.0551853	9.76244e-05	0.115539	0.0782847
0.0719184	0.0406727	-0.01949	0.11397	0.0625173
0.043993	0.0432842	-0.0339603	0.112541	0.044171
0.026371	0.0455597	-0.0389031	0.107684	0.0276708
0.0203731	0.053233	-0.0271109	0.100666	0.0189802
0.0138067	0.0598612	0.00224501	0.0933851	0.0164099
0.00443651	0.0649524	0.0330098	0.0890372	0.0221581
-0.00824418	0.0597812	0.0603853	0.0891143	0.0255907
-0.0171639	0.0400595	0.0804457	0.088936	0.0293953
-0.0303175	0.0134525	0.087421	0.0913414	0.036615
-0.0440814	-0.0158019	0.0769108	0.0944078	0.0462978
-0.0525373	-0.029902	0.0582788	0.0954437	0.0592234
-0.0598989	-0.0241721	0.0385585	0.0941146	0.0703017
-0.066776	-0.0104961	0.0211605	0.0883715	0.0769022
-0.0666677	0.00190775	0.0035063	0.0799618	0.071143
-0.0609902	0.011599	-0.0192455	0.0719908	0.0644383
-0.0551742	0.0162105	-0.0485273	0.0680643	0.0591672
-0.0486635	0.0142496	-0.0730482	0.0676147	0.0577959
-0.0455467	0.008677	-0.0826975	0.0678361	0.0552949

## Sheet: f
coordsA-P	coordsM-L	coordsD-V		pupilContributions	rewardContributions	motionContribution
251	299	2		10.2775	2.24862	29.4813
320	372	2		11.9242	3.54091	27.7427
271.5	421	2		14.5194	1.22488	21.9379
358	383	2		11.6215	2.40857	27.517
379	58	2		28.1011	2.1407	11.1424
320	159	2		16.9642	0.000408312	19.3555
179	345	3		26.6085	0.564404	11.5741
276	269	3		20.9323	3.93401	11.2818
292	100	3		11.4625	0.00245043	25.6711
380	240	3		11.2521	1.04334	22.7958
383	273	3		8.20692	4.53282	21.5332
318	244	3		16.8931	1.97868	21.3432
343.5	245	3		21.1497	1.20032	16.5506
223	329	3		27.827	29.7894	7.44287
294	92	4		15.9432	0.43072	21.4723
237	148	4		20.656	0.675354	17.0484
278	310	4		3.86185	0.10049	30.2863
201	291	4		2.5387	0.21951	40.5106
296	265	4		23.1084	4.15624	14.8406
233	263	4		15.4473	0.282573	21.7767
373	81	4		9.02739	1.53546	29.9866
229	345	4		34.0785	1.26034	5.20192
173	355	4		32.3485	1.49801	4.0444
185	213	5		35.9497	48.7039	15.4154
197	303	5		2.95768	6.49628	22.5097
311	136.5	5		28.3365	1.84684	1.32182
334	301	5		41.1649	8.52217	0.68374
195	63	5		23.6395	21.2099	11.0814
329	246	5		8.56311	0.0312335	29.0095
130	270	5		16.5401	4.42543	21.8239
382	393	5		10.4816	14.3093	12.5942
337	219	6		35.2036	0.726173	6.76504
153	210	6		28.8711	1.69411	10.8533
214	264	6		34.0478	0.15227	0.638687
212	381	2		22.0619	0.0750043	9.53168
164	236	2		42.7095	2.06821	1.28162
161	320	2		9.97905	19.8896	4.12411
332	338	2		12.1187	0.48195	4.95344
410	284	2		17.6093	6.73274	0.108624
186	176	2		3.47371	8.49011	1.80765
267.5	367	2		56.1938	0.130034	1.09736
326	230	2		10.5299	6.77119	1.12306
412	197	3		40.8945	1.45004	3.08213
231	288	3		7.85835	6.60486	1.53047
296	221	3		45.3185	0.0306168	0.468063
167	363	3		24.74	0.0110463	8.17264
316	173	3		10.2253	2.4835	1.95629
325	122	3		33.6793	7.9438	0.316657
176	117	3		10.3871	7.6158	2.23767
362	342	3		19.6213	0.153008	6.48043
181	191	3		46.2958	5.2357	0.172694
92	258	3		10.7688	3.26161	1.05613
330	281	3		24.0327	11.0331	8.46038
266	279	3		25.6278	1.30514	0.679081
243.5	127	3		8.16192	14.8961	0.81367
353	250	3		11.4924	22.6854	0.908367
350	345	4		20.0905	0.165916	5.60858
188	193	4		45.7221	0.0430642	0.169904
369	253	4		6.96467	0.139187	3.32598
294	413	4		8.61272	0.494101	22.0877
317	180	4		27.1888	2.30775	0.72913
211	105	4		19.6021	0.601767	0.00181874
191	296	4		0.941092	0.00117375	5.39676
183	115	4		11.4507	3.52715	0.053993
245	227	4		8.69977	2.10717	1.46446
255	266	4		24.1825	2.30334	0.765473
102	350	4		26.169	0.961153	0.9853
426	206	4		44.3524	0.00561778	0.000586501
250	283	5		40.7332	5.19498	4.19084
254	190	5		11.7291	1.95193	11.3357
215	292	6		38.9243	7.3876	0.63752
316	216	6		49.4899	8.68533	0.952396
256	78	2		11.4657	16.5514	0.224087
228	183	2		11.8779	13.6482	4.82159
166	208	2		18.2037	19.8158	17.6012
61	290	2		56.1423	0.00579464	7.35341
152	273	2		33.1367	0.553414	8.92792
165	216	2		28.8624	55.8693	32.5299
207	171	2		58.9043	21.288	5.96109
211	177	2		48.4542	21.4628	1.63731
221	156	2		64.7941	5.00147	2.98776
241	161	2		12.8149	7.8559	17.432
245	155	2		35.9601	64.1396	11.4725
348	413	3		45.7211	3.26716	12.4793
209	143	3		11.1136	23.4374	32.8235
136	259	3		35.7854	1.22596	10.7936
262	149	3		48.6319	0.0290579	4.53559
131	220	3		52.6656	37.5531	9.52114
257	310	4		56.012	1.53502	5.34877
213	320	4		96.2968	0.0340401	24.8878
216	93	4		65.3636	5.65093e-05	3.3336
242	327	4		51.6739	46.8365	10.2435
225	280	4		4.81514	24.2744	2.13
290	201	4		27.0533	0.475154	33.5991
238	282	4		37.1975	1.16249	4.39304
148	183	4		64.525	7.10703	2.85903
312	324	5		25.0301	49.325	3.69214
226	282	5		30.6655	13.1951	19.677
235	322	5		11.4624	22.0138	31.7303
265	270	5		51.896	29.8743	0.517566
422	198	5		39.1577	5.13624	5.97341
388	298	5		34.2729	59.6392	20.8255
374	259	5		55.1845	17.8005	3.54242
308	337	5		59.7255	21.8699	3.1565
137	151	5		58.9392	15.0453	1.4393
330	301	6		23.2837	38.2066	2.5471
302	321	6		28.1719	0.0204305	26.7451
240	260	6		24.2201	8.46609	14.7429
329	267	6		21.7875	37.9174	4.0464
186	206	2		27.646	0.0178904	9.59054
272	60	2		37.7295	0.430381	5.27606
202	182	2		23.7292	0.672649	9.36561
252	54	2		43.9564	10.1867	2.48483
350	240	3		43.6212	0.341674	1.95055
392	196	3		18.2648	7.35208	13.8435
114	144	3		6.14205	12.7082	20.4099
82	362	3		23.0847	0.0156054	13.6058
222	88	3		45.4781	10.0868	1.49058
148	128	3		15.4733	1.34987	17.5412
264	208	3		35.3114	0.294405	6.24054
142	328	3		30.4883	30.2258	0.409222
162	238	3		80.4909	7.25265	4.64281
180	260	3		37.1949	10.7257	0.668649
128	124	3		13.9411	0.0201063	17.8482
262	240	4		13.9837	4.53377	14.519
356	196	4		11.7371	1.99886	24.0767
246	134	4		19.4213	4.85233	8.81933
114	134	4		17.3292	43.2948	8.47234
246	382	4		34.0153	0.108475	3.10925
396	104	4		42.0394	0.384009	3.24769
100	268	4		47.8174	4.36376	1.43864
200	154	4		7.8067	5.73027	16.1502
368	231	5		8.69911	0.0286663	31.8648
250	120	5		0.00269144	2.48283	41.8088
190	170	5		37.667	0.12855	4.10752
72	294	5		43.9431	0.134973	2.14746
78	192	5		30.1047	0.488525	7.81786
398	362	5		34.7045	1.95849	31.5649
276	174	5		26.9441	33.6764	0.131334
252	332	5		0.00156822	2.3859	36.788
130	324	5		5.65402	0.026057	37.4752
130	212	5		29.6683	2.06268	6.99242
110	264	6		28.6932	0.178125	8.07168
74	192	6		48.9773	4.48148	1.28046
102	128	6		42.686	0.37503	2.54656
126	372	6		48.4845	2.95683	0.0630044
306	214	6		8.58253	3.10838	25.9916
244	272	6		51.7946	0.0319882	0.490725
300	302	6		11.8986	8.60124	14.4711
364	176	2		2.56681	87.3083	3.02688
172	165	2		0.546526	10.4931	49.0668
150	236	2		76.4255	0.00197473	6.82671
118	252	2		32.6363	0.00013012	3.94885
76	276	2		0.0978652	0.272628	44.9675
118	302	2		17.5911	2.153	13.9547
144	290	2		5.93145	5.20652	23.5225
372	350	2		0.000829959	88.0898	1.13025
150	132	2		7.65545	17.8232	21.6378
58	152	2		1.23937	2.04872	36.1435
376	354	3		4.12829	4.94643	27.0907
290	204	3		1.33147	74.5668	3.08533
184	386	3		95.2112	0.671485	58.215
244	420	3		11.6049	0.229985	20.2295
218	340	3		4.17905	31.7813	13.0226
60	146	3		24.4901	7.10146	7.7247
446	318	3		0.030536	4.94438	49.7671
274	84	4		17.0046	3.28043	14.3783
310	274	4		27.3483	5.35463	6.3073
400	240	4		2.69517	2.00675	68.2402
354	266	4		26.5493	3.26271	7.07449
320	336	4		53.1964	0.603594	0.0282053
206	82	4		15.3217	10.2563	14.4007
236	242	4		2.80346	88.6181	0.244271
246	350	4		2.45818	37.7685	34.3678
344	383	4		0.0555611	3.51805	55.102
374	172	4		3.65579	2.27991	30.1464
250	100	4		14.7301	11.324	14.0116
268	188	4		20.4577	50.7667	0.0371148
360	302	4		2.70612	15.8901	32.9279
155	92	4		59.3395	0.141107	0.774063
76	276	4		16.4923	15.6952	7.17688
204	136	4		4.96572	0.865127	30.8895
236	156	5		10.9599	1.68822	18.4433
224	350	5		8.64842	3.15348	21.2189
216	312	5		18.4588	26.9275	6.47397
198	188	5		8.50054	5.97989	66.1811
120	350	5		30.2435	0.906804	4.58369
294	366	5		23.0125	0.00531728	9.31706
174	386	5		14.0655	0.244938	17.3595
62	284	5		25.8093	15.5212	3.9716
194	290	5		4.76734	31.5596	9.65158
132	163	5		26.0473	1.01949	7.39381
330	242	5		9.03204	5.3995	19.4501
392	356	5		0.224172	19.4469	32.6961
310	194	5		16.503	74.7341	0.293429
206	216	5		9.16455	0.724111	22.0953
346	328	5		3.37514	40.886	35.8639
168	234	5		10.9972	3.99749	16.6547
286	214	6		18.0669	6.87511	9.29707
328	240	6		26.5413	1.21937	6.30758
128	196	6		34.8295	0.241997	2.97501
102	208	6		17.4284	39.2403	4.62383
248	298	6		87.7732	3.64637	18.4815
330	232	6		23.5179	1.67301	7.89337

## Sheet: g
x pupil	y pupil	z pupil		x reward	y reward	z reward		x running	y running	z running
379	58	2		223	329	3		251	299	2
179	345	3		185	213	5		320	372	2
276	269	3		195	63	5		271.5	421	2
343.5	245	3		353	250	3		358	383	2
223	329	3		165	216	2		292	100	3
237	148	4		207	171	2		380	240	3
296	265	4		211	177	2		383	273	3
229	345	4		245	155	2		318	244	3
173	355	4		209	143	3		294	92	4
185	213	5		131	220	3		278	310	4
311	136.5	5		242	327	4		201	291	4
334	301	5		225	280	4		233	263	4
195	63	5		312	324	5		373	81	4
337	219	6		235	322	5		197	303	5
153	210	6		265	270	5		329	246	5
214	264	6		388	298	5		130	270	5
212	381	2		308	337	5		294	413	4
164	236	2		330	301	6		165	216	2
267.5	367	2		329	267	6		209	143	3
412	197	3		142	328	3		213	320	4
296	221	3		114	134	4		290	201	4
167	363	3		276	174	5		235	322	5
325	122	3		364	176	2		388	298	5
181	191	3		372	350	2		302	321	6
330	281	3		290	204	3		114	144	3
266	279	3		218	340	3		356	196	4
350	345	4		236	242	4		368	231	5
188	193	4		246	350	4		250	120	5
317	180	4		268	188	4		398	362	5
255	266	4		216	312	5		252	332	5
102	350	4		194	290	5		130	324	5
426	206	4		310	194	5		306	214	6
250	283	5		346	328	5		172	165	2
215	292	6		102	208	6		76	276	2
316	216	6						144	290	2
61	290	2						150	132	2
152	273	2						58	152	2
165	216	2						376	354	3
207	171	2						184	386	3
211	177	2						244	420	3
221	156	2						446	318	3
245	155	2						400	240	4
348	413	3						246	350	4
136	259	3						344	383	4
262	149	3						374	172	4
131	220	3						360	302	4
257	310	4						204	136	4
213	320	4						224	350	5
216	93	4						198	188	5
242	327	4						392	356	5
290	201	4						206	216	5
238	282	4						346	328	5
148	183	4
312	324	5
226	282	5
265	270	5
422	198	5
388	298	5
374	259	5
308	337	5
137	151	5
330	301	6
302	321	6
240	260	6
329	267	6
186	206	2
272	60	2
202	182	2
252	54	2
350	240	3
82	362	3
222	88	3
264	208	3
142	328	3
162	238	3
180	260	3
246	382	4
396	104	4
100	268	4
190	170	5
72	294	5
78	192	5
398	362	5
276	174	5
130	212	5
110	264	6
74	192	6
102	128	6
126	372	6
244	272	6
150	236	2
118	252	2
184	386	3
60	146	3
310	274	4
354	266	4
320	336	4
268	188	4
155	92	4
120	350	5
294	366	5
62	284	5
132	163	5
328	240	6
128	196	6
248	298	6
330	232	6
