# Supplementary material for: Control and coding of pupil size by hypothalamic orexin neurons
Source: Nat Neurosci. 2023 Jun 19;26(7):1160–4. doi: 10.1038/s41593-023-01365-w (PMC10322704; doi:10.1038/s41593-023-01365-w)
Supplement: Source Data Extended Data Fig. 3 — Raw source data. [file 41593_2023_1365_MOESM7_ESM.xlsx]

## Sheet: a
ORX pupil	ORX photometry	ORX pupil SEM	ORX photo SEM	LC pupil	LC photometry	LC pupil SEM	LC photo SEM
0.0153369	0.163176	0.157613	0.194067	0.196342	-0.0277663	0.0826284	0.0750034
0.0148153	0.167052	0.157961	0.193777	0.196023	-0.0278797	0.0821348	0.0750702
0.0141643	0.170977	0.158349	0.19324	0.195673	-0.0283817	0.0816162	0.075299
0.0133597	0.174996	0.158763	0.192506	0.195205	-0.0287414	0.0810637	0.0756583
0.0123841	0.178753	0.159186	0.19161	0.194695	-0.0286025	0.0804718	0.0761768
0.0112925	0.182321	0.159633	0.190518	0.194162	-0.0281585	0.0798505	0.0767716
0.01012	0.185545	0.160092	0.189168	0.19347	-0.0274763	0.0792147	0.077699
0.00886396	0.188491	0.16052	0.18755	0.192721	-0.0262016	0.0785786	0.0788032
0.00757802	0.191085	0.160901	0.185638	0.191887	-0.0244226	0.0779261	0.0803403
0.00628994	0.193129	0.161193	0.183369	0.191002	-0.0222084	0.0772485	0.0820714
0.00513681	0.194593	0.161345	0.18079	0.190049	-0.0194212	0.0765706	0.0841885
0.00408538	0.195314	0.161291	0.178048	0.188985	-0.0162842	0.0759171	0.086491
0.00324702	0.195539	0.16099	0.175205	0.187926	-0.0125883	0.0752704	0.0888073
0.00269032	0.195285	0.160386	0.172207	0.186857	-0.00842759	0.0746617	0.0910541
0.00247211	0.194664	0.159449	0.169131	0.18572	-0.00414708	0.0741453	0.0931191
0.0026359	0.193842	0.15817	0.166019	0.184674	0.000330956	0.0736844	0.0947966
0.00318659	0.193231	0.156558	0.163013	0.18365	0.00534983	0.0732706	0.09607
0.00417073	0.19262	0.154614	0.160099	0.182815	0.0101948	0.0729283	0.0967303
0.00551846	0.192088	0.152383	0.157462	0.182135	0.014977	0.0726576	0.0965073
0.00722327	0.191569	0.149918	0.155016	0.181581	0.0196224	0.0724508	0.0958181
0.00922951	0.19118	0.147301	0.152884	0.181131	0.0242738	0.0722977	0.0944038
0.0114905	0.190822	0.144609	0.151085	0.180803	0.028417	0.0721703	0.0925466
0.0138103	0.190549	0.141914	0.149711	0.180524	0.0324297	0.0720849	0.0902727
0.0162328	0.190547	0.139303	0.1486	0.180274	0.0360058	0.0720004	0.0876847
0.0187021	0.190677	0.136859	0.147742	0.180051	0.0393063	0.0719126	0.085098
0.0211292	0.191119	0.134613	0.146984	0.17982	0.042266	0.0718279	0.0825439
0.0235777	0.19163	0.132615	0.146458	0.179489	0.0448861	0.0717875	0.0802683
0.0259061	0.192258	0.130915	0.146079	0.179053	0.0472022	0.0717489	0.0783213
0.0281609	0.192611	0.129547	0.145934	0.178595	0.0492662	0.071773	0.0765566
0.0303408	0.192693	0.128518	0.145966	0.178049	0.0510619	0.0718453	0.0750109
0.0324046	0.192612	0.127814	0.146192	0.177482	0.0527778	0.0719748	0.0738288
0.0343668	0.192276	0.127427	0.146612	0.176884	0.0540757	0.0721627	0.0729625
0.0361788	0.191685	0.127322	0.147217	0.176247	0.0552749	0.0724085	0.072267
0.037822	0.190622	0.127467	0.148017	0.175652	0.0565372	0.0727025	0.0718527
0.0393256	0.189487	0.127832	0.14908	0.175022	0.0575284	0.0730359	0.0715918
0.0407141	0.188169	0.128361	0.150398	0.174291	0.0584832	0.073427	0.0716981
0.0419856	0.186957	0.129004	0.151805	0.17365	0.0594307	0.0738208	0.0719137
0.0432734	0.185658	0.129729	0.153245	0.173002	0.0602469	0.0742295	0.0723696
0.0445855	0.184514	0.130485	0.154698	0.172301	0.0610747	0.074641	0.0729436
0.0460173	0.183618	0.1312	0.156149	0.171583	0.0621114	0.0750646	0.0736879
0.0475738	0.183107	0.13187	0.15746	0.170987	0.0632767	0.0754393	0.0745687
0.0493383	0.183012	0.132446	0.158537	0.170473	0.0644767	0.0757575	0.0756021
0.0513468	0.183021	0.132906	0.159443	0.169991	0.0658121	0.0760106	0.076695
0.0535796	0.183391	0.133229	0.160201	0.169627	0.0675085	0.0761605	0.0780797
0.0560057	0.183985	0.133396	0.16087	0.169514	0.0696162	0.0761741	0.0793765
0.0586551	0.184912	0.133418	0.161455	0.169469	0.0719319	0.0760698	0.0807219
0.0615708	0.185886	0.133278	0.161906	0.169566	0.0744434	0.0758478	0.0821068
0.0646929	0.187072	0.132997	0.162327	0.169779	0.07776	0.0755053	0.083385
0.0680129	0.188566	0.132587	0.162621	0.170117	0.081408	0.0750325	0.084659
0.0715239	0.190538	0.132037	0.162935	0.170602	0.0851846	0.0744635	0.0857658
0.075224	0.192877	0.131354	0.163037	0.171199	0.0890539	0.0737986	0.0868329
0.0789827	0.195657	0.130566	0.16298	0.17184	0.0930279	0.0730868	0.0877677
0.08287	0.19882	0.129677	0.162601	0.172564	0.0970361	0.0723272	0.0887376
0.0866893	0.202334	0.128711	0.162011	0.173365	0.10088	0.0715799	0.0897217
0.0903565	0.206118	0.127684	0.161177	0.174146	0.104215	0.0708521	0.0907195
0.0938054	0.210188	0.126645	0.160028	0.174961	0.10719	0.0701665	0.0918279
0.0968604	0.214717	0.12562	0.158432	0.175668	0.109217	0.0695393	0.0930481
0.0995472	0.219625	0.124609	0.156499	0.176406	0.110778	0.0689902	0.0945024
0.101674	0.224815	0.12365	0.154392	0.17709	0.111091	0.0684903	0.0960834
0.103299	0.23005	0.122781	0.15222	0.177581	0.110426	0.0680801	0.0978521
0.104354	0.235356	0.121994	0.14985	0.177916	0.10901	0.0677051	0.0996413
0.104779	0.240611	0.121258	0.147374	0.178112	0.106895	0.0673448	0.101592
0.104598	0.245499	0.120572	0.144882	0.178104	0.104191	0.0669867	0.103624
0.10382	0.249872	0.119899	0.142512	0.177894	0.100725	0.0665981	0.105649
0.102475	0.253542	0.119211	0.14014	0.177444	0.0965196	0.0661657	0.107529
0.100642	0.2565	0.118504	0.137937	0.176858	0.0918267	0.0656462	0.109063
0.0984158	0.258556	0.117778	0.136093	0.176027	0.0870495	0.0650371	0.110375
0.0958307	0.259547	0.117037	0.13462	0.175034	0.0820979	0.0643082	0.111481
0.0930592	0.259412	0.116309	0.13352	0.173882	0.0770661	0.0634812	0.112241
0.0901351	0.257931	0.115654	0.13278	0.172553	0.0718623	0.0625492	0.112727
0.087219	0.255191	0.115095	0.13238	0.171094	0.0666689	0.0615174	0.112826
0.0843728	0.251242	0.114662	0.132337	0.169557	0.0614971	0.0604023	0.112582
0.0817151	0.246285	0.114355	0.132535	0.167988	0.0560571	0.0592149	0.112105
0.079301	0.240298	0.114183	0.133142	0.166316	0.0506961	0.057977	0.111314
0.0772295	0.233368	0.114139	0.134064	0.164541	0.0453196	0.05671	0.110393
0.0755345	0.225755	0.114187	0.135463	0.162751	0.0400114	0.0554358	0.109262
0.0741647	0.21783	0.114322	0.13731	0.160918	0.0347896	0.0541539	0.108077
0.073188	0.209928	0.11449	0.139481	0.158987	0.0294569	0.0528557	0.106908
0.0725268	0.202193	0.114658	0.141966	0.156992	0.0248334	0.0516079	0.105631
0.0721212	0.194806	0.11482	0.144767	0.154874	0.0208141	0.0503835	0.1043
0.0718779	0.187851	0.114963	0.148083	0.152724	0.017429	0.0491954	0.103005
0.0718229	0.181532	0.115088	0.151802	0.150561	0.0147272	0.0480202	0.101761
0.0717719	0.176063	0.115203	0.155857	0.148315	0.0124677	0.0468775	0.100391
0.0716791	0.171695	0.115322	0.160099	0.146084	0.0110052	0.0457622	0.0991267
0.0714893	0.168455	0.115484	0.1646	0.143959	0.010198	0.0446783	0.0977845
0.0710842	0.166209	0.115709	0.169178	0.141874	0.00998382	0.0436049	0.0964744
0.0704363	0.164647	0.116052	0.173761	0.13991	0.0104652	0.0425616	0.0951711
0.0694134	0.163692	0.116545	0.178031	0.137993	0.0114343	0.0415389	0.0938775
0.0681019	0.16339	0.117208	0.181845	0.136159	0.012693	0.0405615	0.0925716
0.0664149	0.163548	0.118049	0.185188	0.134477	0.0140726	0.0396157	0.0912501
0.0643977	0.163625	0.119096	0.188197	0.132857	0.0154643	0.0387295	0.0900609
0.0622009	0.163082	0.120356	0.190942	0.131272	0.0166241	0.0378984	0.0889286
0.0599113	0.161824	0.121815	0.193269	0.129728	0.0176131	0.0371477	0.0880913
0.0576824	0.159639	0.123475	0.19515	0.1282	0.018332	0.0364793	0.0874435
0.0555667	0.156617	0.125285	0.196548	0.126712	0.0185955	0.0358816	0.0870539
0.0536832	0.152497	0.127194	0.197624	0.125158	0.018372	0.0354049	0.0869709
0.0521344	0.147501	0.129146	0.198211	0.123578	0.0171142	0.0350292	0.0869621
0.0509581	0.141534	0.131071	0.198557	0.121927	0.0152374	0.0347724	0.0872637
0.0501257	0.134733	0.132891	0.198557	0.120121	0.0126004	0.0346111	0.0877106
0.0496565	0.127063	0.134531	0.198468	0.118267	0.00930162	0.0345515	0.088287
0.0495189	0.118637	0.135938	0.19818	0.116277	0.00527609	0.0345853	0.0888185
0.0496617	0.109808	0.137063	0.197673	0.11417	0.000317143	0.0347104	0.0893889
0.0499651	0.100819	0.137865	0.197043	0.111991	-0.0049379	0.0349382	0.0897758
0.0504669	0.091833	0.138325	0.196305	0.109737	-0.0107644	0.035226	0.09009
0.0510632	0.0829344	0.138413	0.195666	0.107322	-0.0168941	0.035548	0.090239
0.0517044	0.0741579	0.138115	0.194992	0.104774	-0.0232306	0.0358946	0.0901675
0.0524163	0.0657778	0.137434	0.194321	0.102073	-0.0299092	0.0362816	0.0899028
0.0531794	0.0576217	0.136401	0.193682	0.0993481	-0.0362282	0.0366723	0.0895194
0.0539626	0.0501098	0.135033	0.193081	0.0965339	-0.0426871	0.0370629	0.0890611
0.0547427	0.0432152	0.13339	0.19241	0.093677	-0.0488697	0.0374461	0.0885062
0.0555601	0.0372495	0.131531	0.191558	0.0908013	-0.0545222	0.037849	0.0878818
0.0562409	0.0319942	0.129491	0.190501	0.0878359	-0.0595332	0.0382602	0.0872802
0.0568087	0.0277195	0.127336	0.18929	0.084912	-0.0638949	0.0386865	0.0868101
0.057296	0.024329	0.125129	0.187901	0.0820246	-0.0675273	0.0391354	0.0864512
0.0576477	0.0221732	0.122919	0.186139	0.0792081	-0.0705144	0.0396436	0.0862086
0.0578434	0.0210581	0.120761	0.184052	0.0764896	-0.0726154	0.0402192	0.0862556
0.0579239	0.0213342	0.118691	0.181498	0.0739549	-0.0738942	0.0408563	0.0864556
0.057901	0.0227828	0.116733	0.178532	0.071588	-0.0744254	0.0415558	0.0869285
0.0578053	0.0253973	0.114881	0.175102	0.0693978	-0.0740967	0.0422957	0.0875436
0.0576726	0.0290611	0.113148	0.17116	0.0672774	-0.0728781	0.0430832	0.088362
0.0575866	0.0340175	0.111516	0.166736	0.0652264	-0.0711212	0.0438605	0.0893481
0.0575876	0.0403647	0.109974	0.16176	0.0632568	-0.0689401	0.0446277	0.0903206
0.0576552	0.0479425	0.108467	0.15644	0.0612856	-0.0663028	0.045368	0.0913287
0.0579742	0.0567944	0.106981	0.150674	0.0593232	-0.063424	0.0460349	0.0922584
0.0586252	0.0666124	0.105499	0.144627	0.057217	-0.0602957	0.0466	0.0930421
0.0596763	0.0774595	0.104002	0.138232	0.0550244	-0.0575218	0.0470476	0.0936804
0.0611909	0.0888634	0.10246	0.131847	0.0527309	-0.0546954	0.0473547	0.0940815
0.0632405	0.100825	0.100868	0.125452	0.0503191	-0.0520434	0.0475241	0.0941819
0.0657916	0.112983	0.0992214	0.119268	0.0479102	-0.0497294	0.0475479	0.0939099
0.068904	0.125279	0.0975276	0.113374	0.0453431	-0.0477569	0.0473879	0.0934184
0.0724906	0.137218	0.0957908	0.108057	0.0426622	-0.0462341	0.047035	0.0927719
0.0764453	0.148239	0.0940313	0.103491	0.0398933	-0.0447679	0.0464989	0.0915817
0.0806469	0.157815	0.0922624	0.0997674	0.0370928	-0.0441827	0.045771	0.0902795
0.0849237	0.165989	0.0905026	0.0968653	0.0342921	-0.043923	0.0448852	0.08871
0.0890843	0.172934	0.088776	0.0946741	0.0315631	-0.044392	0.0438578	0.0870026
0.0930443	0.178625	0.0871056	0.0931473	0.0289454	-0.0454388	0.0427198	0.085109
0.0965918	0.182794	0.0854998	0.0922395	0.0263992	-0.0471257	0.0414708	0.0830919
0.0996375	0.185679	0.0839466	0.0918435	0.0239259	-0.0493501	0.0401861	0.0810212
0.102128	0.187345	0.0824756	0.0918244	0.0216171	-0.0518175	0.038877	0.0789387
0.104009	0.188196	0.0810583	0.0919999	0.0195206	-0.0550633	0.037573	0.0766996
0.105274	0.188289	0.0797025	0.092308	0.0175054	-0.0588553	0.0362955	0.0744122
0.106076	0.187781	0.0784081	0.0925371	0.0157528	-0.0630881	0.0350732	0.0721191
0.106413	0.18662	0.0771716	0.0926554	0.0140987	-0.0678967	0.0339253	0.0697973
0.106382	0.184785	0.0759947	0.0926063	0.0126503	-0.0731995	0.0328601	0.0676709
0.106039	0.181914	0.0748859	0.0926389	0.0113896	-0.0788914	0.0318522	0.0656833
0.105471	0.178037	0.0738249	0.0927099	0.0103682	-0.0848462	0.0309266	0.0640109
0.104697	0.173013	0.0728044	0.0928936	0.00945888	-0.0911271	0.0300565	0.0628762
0.103801	0.166972	0.0718137	0.0931421	0.00873442	-0.0977034	0.0292599	0.0621019
0.102808	0.159781	0.0708321	0.093485	0.00809892	-0.104442	0.0285167	0.0619402
0.10173	0.151315	0.0698391	0.0940124	0.00752809	-0.111572	0.0278142	0.0619171
0.100597	0.141781	0.0688127	0.0945639	0.00705032	-0.118372	0.0271261	0.0622016
0.0993625	0.131047	0.0677095	0.0953324	0.00658899	-0.124934	0.0264712	0.0627348
0.0979754	0.119419	0.0665022	0.0962077	0.00615437	-0.131271	0.0257993	0.063322
0.09634	0.10701	0.0651129	0.0972838	0.00556711	-0.137192	0.0251439	0.063814
0.0944719	0.0941718	0.0635398	0.0983535	0.00492244	-0.142398	0.0244876	0.0641524
0.0922086	0.0810939	0.0616965	0.0992198	0.00408036	-0.146652	0.0238365	0.064142
0.089498	0.0680552	0.0595607	0.0997303	0.00302162	-0.150172	0.0231961	0.0638143
0.0863332	0.0552554	0.0571339	0.0997544	0.00175116	-0.152732	0.022558	0.0630251
0.0827739	0.0428793	0.0544247	0.0993326	0.000169075	-0.154343	0.021939	0.0617298
0.0787284	0.0313351	0.0514342	0.0983476	-0.0016198	-0.154768	0.0213301	0.0599789
0.0742852	0.0209183	0.0481951	0.0967007	-0.00360518	-0.154128	0.0207373	0.0577319
0.0695107	0.0118471	0.0447508	0.0943345	-0.00573925	-0.15244	0.020095	0.0550503
0.0644495	0.00396254	0.0411708	0.0912938	-0.00819344	-0.149528	0.0194109	0.0519603
0.0591083	-0.00272834	0.0374937	0.0876695	-0.0107531	-0.145631	0.0186836	0.0486279
0.0536845	-0.00850869	0.0338363	0.0835774	-0.0133859	-0.140689	0.0178587	0.045089
0.0481529	-0.0133052	0.0302632	0.0790875	-0.0160696	-0.135145	0.0169593	0.0414536
0.0426165	-0.0173175	0.0268567	0.0742842	-0.0186381	-0.128713	0.0159866	0.0378402
0.0370836	-0.0204577	0.0236961	0.0691009	-0.0210042	-0.121814	0.0149149	0.0343039
0.0316012	-0.0230476	0.0208495	0.0637404	-0.0231132	-0.114329	0.0137764	0.0310972
0.0261927	-0.0253983	0.0183486	0.0583032	-0.0248832	-0.10638	0.0125599	0.028346
0.0208643	-0.0276344	0.0162149	0.05304	-0.0261769	-0.0981509	0.0112686	0.0260091
0.0155996	-0.0297406	0.0144533	0.0479473	-0.0270031	-0.0897217	0.00993383	0.0241957
0.010453	-0.0316329	0.0130331	0.0431885	-0.0273636	-0.0809804	0.00859506	0.0227192
0.00541635	-0.0333559	0.0119455	0.0387372	-0.0272164	-0.0723096	0.00730151	0.0215708
0.000604544	-0.0349302	0.011135	0.0346403	-0.0266032	-0.063606	0.00616124	0.0205789
-0.00396112	-0.0364845	0.0105578	0.0308711	-0.0255544	-0.0552645	0.00525463	0.0196763
-0.00823682	-0.0381539	0.0101777	0.0276069	-0.0240501	-0.0470287	0.00477194	0.0187762
-0.012193	-0.0398468	0.0099472	0.0247121	-0.0221615	-0.0390667	0.00478284	0.0179024
-0.0158002	-0.0414023	0.00980643	0.0223296	-0.0199579	-0.0314862	0.00512293	0.0167196
-0.0190579	-0.0426028	0.00974346	0.020231	-0.0173335	-0.0236751	0.005724	0.0155425
-0.0219352	-0.0435539	0.0097469	0.0187568	-0.0145339	-0.0161188	0.00636137	0.01431
-0.0243765	-0.0437731	0.00980843	0.0179399	-0.0115102	-0.00858695	0.00703431	0.0132392
-0.0263549	-0.0429324	0.00996491	0.0180991	-0.00839438	-0.000947124	0.00766902	0.0124013
-0.0278781	-0.0408107	0.0102523	0.0194694	-0.0049998	0.00739365	0.00827383	0.0120552
-0.0289001	-0.0371975	0.0107308	0.0221183	-0.00150417	0.0162412	0.00884379	0.012371
-0.0293047	-0.0319294	0.0114245	0.0259507	0.00211093	0.0258384	0.00935113	0.0133891
-0.0291376	-0.0246999	0.0123868	0.0307952	0.0057727	0.0361984	0.00982538	0.0150013
-0.0283457	-0.0156371	0.0136285	0.0365865	0.00947858	0.0474244	0.0102591	0.0169783
-0.02694	-0.00475059	0.0151417	0.043054	0.0132505	0.0601328	0.0106414	0.0192187
-0.0249948	0.00781936	0.0169045	0.0500383	0.0172098	0.0742815	0.0109745	0.0215298
-0.0225434	0.0221677	0.018875	0.05737	0.0213112	0.0895895	0.0112702	0.0240538
-0.0196277	0.0381757	0.0210022	0.065052	0.025554	0.106181	0.011551	0.0265693
-0.0163799	0.0556352	0.0232581	0.072963	0.030129	0.124234	0.0117961	0.0292116
-0.0128187	0.0742009	0.0255792	0.0810345	0.0349357	0.143606	0.0120753	0.0319368
-0.00910152	0.0936911	0.0279057	0.0892506	0.0400026	0.164577	0.0123713	0.0349584
-0.00529581	0.114033	0.0301903	0.0975104	0.045454	0.18684	0.0126979	0.0382389
-0.00145171	0.135314	0.0323997	0.105857	0.0511089	0.210457	0.0131252	0.0419734
0.00241576	0.157352	0.0344881	0.114216	0.0571996	0.235348	0.0135844	0.04604
0.00626504	0.180407	0.036449	0.122726	0.0636509	0.2616	0.0141573	0.0506044
0.0101706	0.204445	0.0382705	0.131426	0.0704341	0.288839	0.0148371	0.0557182
0.0140785	0.229572	0.0399773	0.140374	0.0776459	0.317238	0.0156017	0.0613008
0.0181202	0.255604	0.0415576	0.149572	0.0852712	0.346227	0.0164646	0.0673051
0.0223831	0.282455	0.0431078	0.158892	0.0933904	0.376397	0.0174602	0.0734741
0.0269806	0.3103	0.0446873	0.168242	0.101925	0.406996	0.0186274	0.0801626
0.0319573	0.339277	0.0463707	0.17753	0.110992	0.438173	0.0199949	0.0869918
0.0374619	0.369475	0.0482434	0.186633	0.120566	0.469793	0.0215507	0.0941414
0.0436118	0.40084	0.0504001	0.195467	0.130752	0.501963	0.0233599	0.101349
0.0505211	0.433264	0.0528881	0.203899	0.141599	0.534253	0.0253908	0.10864
0.058361	0.466875	0.0557512	0.211964	0.153021	0.567024	0.0276897	0.115905
0.0672199	0.501757	0.0590165	0.219493	0.164991	0.599758	0.0302785	0.123028
0.0771606	0.538156	0.0627218	0.226433	0.177612	0.632301	0.033095	0.129963
0.0882904	0.576188	0.0668345	0.232759	0.190816	0.665259	0.0361582	0.136609
0.100634	0.615706	0.0713035	0.238365	0.204648	0.698176	0.0393835	0.142821
0.114249	0.656644	0.0760728	0.243163	0.218998	0.7308	0.0428217	0.148509
0.129156	0.698915	0.0810622	0.247013	0.233794	0.76322	0.0464531	0.153389
0.145248	0.74256	0.0861736	0.249908	0.249102	0.795951	0.0502308	0.15737
0.162646	0.787374	0.0913002	0.251821	0.264881	0.828862	0.0541344	0.160358
0.18128	0.833255	0.0963349	0.252664	0.281013	0.862081	0.058202	0.162403
0.20121	0.879903	0.101177	0.252453	0.297454	0.894841	0.0623716	0.163227
0.222459	0.927179	0.105725	0.251197	0.314074	0.927277	0.0666858	0.163038
0.24506	0.974557	0.109911	0.248911	0.330942	0.959466	0.0710377	0.16158
0.268873	1.02167	0.113677	0.245703	0.348092	0.990972	0.0753963	0.15923
0.293914	1.06837	0.116953	0.241711	0.365402	1.02076	0.0797131	0.156035
0.320013	1.1145	0.119726	0.237047	0.383095	1.04883	0.0838965	0.152233
0.347079	1.15985	0.122	0.231826	0.401092	1.07478	0.0879208	0.147958
0.375071	1.20379	0.123791	0.226087	0.41937	1.09815	0.091764	0.143411
0.403863	1.2459	0.125108	0.219918	0.438125	1.11806	0.0953165	0.13879
0.433264	1.28594	0.12603	0.21336	0.457191	1.13423	0.0985747	0.134413
0.463133	1.32356	0.126609	0.206594	0.476688	1.14633	0.101509	0.13065
0.493228	1.35866	0.1269	0.199695	0.496644	1.15457	0.104066	0.127202
0.523399	1.39127	0.126966	0.192966	0.517038	1.15847	0.106242	0.124505
0.553388	1.42152	0.126848	0.186484	0.537828	1.1585	0.108039	0.122532
0.582961	1.44947	0.12658	0.180423	0.558904	1.15466	0.109498	0.121141
0.611959	1.47497	0.126228	0.174734	0.580212	1.14762	0.110635	0.120247
0.6402	1.49829	0.125816	0.169591	0.601652	1.13792	0.111457	0.119898
0.667513	1.51955	0.125397	0.165084	0.623078	1.1261	0.112023	0.120024
0.693763	1.53889	0.124989	0.161205	0.644187	1.11279	0.112366	0.120619
0.718934	1.55634	0.124647	0.157836	0.664869	1.09902	0.112545	0.121368
0.742826	1.57217	0.124402	0.155032	0.685044	1.08471	0.11258	0.12236
0.765596	1.58657	0.124308	0.152924	0.704561	1.07082	0.112513	0.123395
0.787234	1.5996	0.124354	0.151422	0.723236	1.05791	0.112433	0.124338
0.807823	1.61115	0.124582	0.150412	0.74097	1.04524	0.112329	0.125224
0.827571	1.62128	0.124986	0.149759	0.757826	1.03402	0.112275	0.125937
0.846393	1.63007	0.125577	0.149403	0.773782	1.02378	0.112249	0.126512
0.864526	1.6374	0.12635	0.149433	0.78877	1.01441	0.112297	0.126885
0.882068	1.64331	0.12732	0.149789	0.802907	1.00527	0.112457	0.127278
0.899009	1.64771	0.128452	0.150519	0.81623	0.996674	0.112744	0.127618
0.915424	1.65065	0.129714	0.151489	0.828939	0.988374	0.113084	0.127855
0.931262	1.65229	0.131084	0.152721	0.841064	0.980279	0.113515	0.128164
0.946375	1.65268	0.132445	0.154151	0.852584	0.971939	0.114042	0.128605
0.960801	1.65213	0.133806	0.155795	0.863724	0.963325	0.114622	0.129296
0.974508	1.65062	0.135131	0.157519	0.874377	0.954507	0.115333	0.130093
0.98739	1.64821	0.136387	0.159388	0.884793	0.945491	0.116087	0.131109
0.999455	1.64476	0.137557	0.161305	0.8948	0.936077	0.116955	0.132363
1.0106	1.64035	0.13863	0.163338	0.904693	0.926343	0.117894	0.133919
1.02069	1.63511	0.139565	0.165394	0.914387	0.916721	0.118912	0.135606
1.02975	1.6295	0.140387	0.167435	0.924068	0.90755	0.119968	0.137496
1.03781	1.62343	0.141139	0.169444	0.9337	0.898929	0.121107	0.139405
1.04492	1.6173	0.14184	0.171426	0.943383	0.890956	0.122267	0.141325
1.05119	1.61076	0.142526	0.173401	0.953102	0.883602	0.123484	0.14339
1.05675	1.60392	0.143267	0.175361	0.962821	0.876814	0.124753	0.145386
1.06171	1.59685	0.144106	0.177253	0.97264	0.870799	0.126028	0.147168
1.06617	1.58968	0.145077	0.179146	0.982554	0.86542	0.127266	0.148875
1.07024	1.58271	0.146242	0.180981	0.992412	0.860764	0.128494	0.150296
1.07409	1.57569	0.147607	0.182768	1.00208	0.856757	0.129734	0.151396
1.07788	1.56875	0.149189	0.184427	1.01159	0.853134	0.131001	0.152262
1.08158	1.56192	0.150979	0.186065	1.02099	0.849608	0.132231	0.152967
1.08519	1.55535	0.152967	0.187552	1.03005	0.846405	0.133429	0.153457
1.08875	1.54889	0.155115	0.188837	1.03887	0.843442	0.134589	0.154003
1.09212	1.54254	0.157353	0.189783	1.04736	0.840517	0.135708	0.15446
1.09523	1.53626	0.159637	0.190511	1.05558	0.837376	0.136751	0.155028
1.09792	1.53039	0.161905	0.191037	1.06357	0.834202	0.137756	0.155624
1.10013	1.52476	0.164109	0.191457	1.07126	0.830838	0.138677	0.156443
1.10191	1.51944	0.16618	0.191683	1.07872	0.827253	0.139539	0.157332
1.1032	1.51439	0.168113	0.191754	1.08611	0.823701	0.140318	0.158384
1.10407	1.50981	0.169866	0.191657	1.0933	0.819876	0.141037	0.159551
1.1046	1.50578	0.171439	0.19153	1.10036	0.815548	0.141701	0.160752
1.10494	1.50199	0.172874	0.191478	1.10731	0.811	0.142351	0.162083
1.10518	1.49834	0.174177	0.191477	1.11417	0.806152	0.14295	0.163313
1.10558	1.49465	0.175433	0.191555	1.12095	0.801406	0.143505	0.164539
1.10618	1.49093	0.176606	0.191668	1.12751	0.79658	0.14404	0.16559
1.10703	1.4872	0.177742	0.191836	1.13396	0.791497	0.144434	0.166539
1.10825	1.48358	0.178862	0.192062	1.14007	0.78637	0.144845	0.167473
1.10982	1.48024	0.179982	0.192296	1.14594	0.781365	0.14513	0.168189
1.11178	1.47721	0.181089	0.192551	1.15134	0.776179	0.14535	0.168812
1.11422	1.47456	0.182221	0.19273	1.1563	0.771026	0.145479	0.169313
1.1171	1.47196	0.183318	0.192933	1.16076	0.765879	0.145496	0.169844
1.12041	1.46964	0.184363	0.193102	1.16478	0.760636	0.145338	0.170363
1.12421	1.4673	0.185357	0.193109	1.16823	0.755718	0.145046	0.170813
1.12848	1.46554	0.186267	0.192975	1.17127	0.751024	0.144474	0.171277
1.13313	1.46411	0.187064	0.192668	1.1739	0.746712	0.143702	0.171837
1.13827	1.46304	0.187746	0.192427	1.17609	0.742372	0.142747	0.172482
1.14384	1.46218	0.188322	0.192113	1.17788	0.7382	0.141625	0.173177
1.14986	1.46155	0.188744	0.191753	1.17943	0.734391	0.140297	0.173973
1.15618	1.46124	0.189043	0.19127	1.18084	0.730467	0.138824	0.174796
1.16269	1.46108	0.189238	0.190689	1.18206	0.72715	0.137226	0.175705
1.1694	1.46103	0.189354	0.190046	1.18307	0.724169	0.135605	0.1768
1.1762	1.46109	0.189394	0.189414	1.18393	0.721798	0.13402	0.177921
1.18288	1.46109	0.189397	0.188898	1.18468	0.719453	0.132445	0.178851
1.18935	1.46097	0.189394	0.188459	1.1853	0.717393	0.130969	0.17992
1.19547	1.46073	0.189388	0.188093	1.18572	0.716015	0.12965	0.180893
1.20112	1.46039	0.189404	0.187776	1.18597	0.7148	0.128472	0.18179
1.20624	1.46005	0.189468	0.187623	1.18613	0.713984	0.127475	0.18276
1.21081	1.45943	0.189551	0.187764	1.1862	0.713758	0.126644	0.183626
1.21473	1.45878	0.18967	0.188152	1.18622	0.713649	0.12597	0.184629
1.21805	1.45799	0.189843	0.18873	1.18619	0.714001	0.125473	0.185627
1.22093	1.45725	0.190029	0.189421	1.18621	0.7147	0.12507	0.186709
1.22339	1.45641	0.190238	0.190268	1.18621	0.715509	0.124785	0.187816
1.22559	1.45547	0.190436	0.191333	1.18627	0.716489	0.124537	0.18881
1.22765	1.45425	0.190604	0.19255	1.18642	0.717654	0.124307	0.189706
1.22967	1.45243	0.190739	0.193924	1.18658	0.719206	0.124115	0.190464
1.23179	1.44998	0.19082	0.195381	1.18669	0.720614	0.123943	0.191047
1.234	1.44687	0.190848	0.196886	1.18688	0.7222	0.123699	0.191255
1.23643	1.44307	0.190815	0.198485	1.18706	0.723519	0.123431	0.19135
1.23908	1.4386	0.190735	0.200112	1.18719	0.724962	0.123073	0.191093
1.24193	1.43353	0.19062	0.201763	1.18728	0.72593	0.122683	0.190527
1.24493	1.42827	0.190499	0.203311	1.18719	0.726687	0.122313	0.189488
1.24806	1.42273	0.190357	0.204833	1.18695	0.726984	0.121929	0.188189
1.25126	1.4171	0.190223	0.206338	1.18657	0.726665	0.121574	0.186478
1.25447	1.41108	0.190097	0.207743	1.186	0.725886	0.121281	0.184481
1.25773	1.40502	0.189967	0.20891	1.18527	0.72447	0.12101	0.182268
1.2609	1.39902	0.189818	0.209813	1.18446	0.722852	0.120794	0.179863
1.26401	1.3933	0.189668	0.210499	1.18362	0.720738	0.120622	0.177163
1.26698	1.38764	0.189522	0.21102	1.18276	0.718344	0.12053	0.174334
1.26989	1.3821	0.189385	0.211265	1.18188	0.715981	0.120523	0.171477
1.27277	1.3766	0.189254	0.211282	1.18131	0.713131	0.120563	0.168459
1.27556	1.37104	0.189121	0.211038	1.18096	0.710318	0.12063	0.165341
1.27837	1.36528	0.18904	0.210612	1.181	0.707461	0.120748	0.162354
1.28123	1.35937	0.189013	0.209903	1.18142	0.70489	0.120931	0.159573
1.28415	1.35344	0.189039	0.209002	1.18231	0.702237	0.121138	0.157079
1.28716	1.34743	0.189134	0.20788	1.18373	0.699671	0.121344	0.154832
1.29023	1.34111	0.189295	0.206628	1.18563	0.697233	0.121562	0.153135
1.29339	1.33441	0.189533	0.205188	1.18797	0.694908	0.121733	0.151743
1.29654	1.32735	0.189854	0.203587	1.19067	0.692534	0.121896	0.150838
1.29968	1.32002	0.190228	0.201801	1.19358	0.690389	0.122056	0.150388
1.30274	1.31266	0.19065	0.199984	1.19665	0.688256	0.122173	0.150334
1.30564	1.30515	0.191161	0.198137	1.19973	0.686147	0.122294	0.150776
1.30833	1.29774	0.1917	0.196315	1.20273	0.684161	0.122346	0.151585
1.31082	1.29021	0.192266	0.194447	1.20553	0.682423	0.122419	0.15276
1.31307	1.28288	0.192845	0.192563	1.20813	0.68048	0.122451	0.15431
1.31504	1.27574	0.19342	0.190681	1.21038	0.678632	0.122476	0.156021
1.31681	1.26896	0.193961	0.188835	1.21227	0.676996	0.122511	0.157796
1.31844	1.26249	0.194464	0.187053	1.2138	0.675352	0.122562	0.159595
1.31988	1.2564	0.194919	0.185313	1.21495	0.673957	0.122641	0.161246
1.32127	1.25067	0.195315	0.18367	1.21569	0.672545	0.122795	0.16266
1.32274	1.24552	0.195669	0.182102	1.2162	0.671474	0.122922	0.163786
1.32434	1.24091	0.195965	0.180638	1.21639	0.670634	0.123073	0.16454
1.32622	1.23688	0.196225	0.179197	1.21627	0.670297	0.123249	0.16485
1.32847	1.23333	0.19647	0.17786	1.21591	0.670384	0.12346	0.164828
1.33116	1.23042	0.196732	0.176583	1.2154	0.67063	0.1237	0.164167
1.3343	1.22798	0.197047	0.175457	1.21489	0.671438	0.123913	0.163057
1.33798	1.22613	0.197411	0.174392	1.21443	0.672535	0.124145	0.161622
1.34217	1.22464	0.197823	0.173474	1.2141	0.673897	0.124373	0.160078
1.34676	1.22364	0.198295	0.172669	1.21396	0.675527	0.12462	0.158198
1.35169	1.22297	0.198825	0.172113	1.21416	0.676981	0.124842	0.156112
1.35677	1.22254	0.19941	0.171857	1.2147	0.678843	0.125124	0.153999
1.36187	1.22222	0.200049	0.172017	1.21567	0.680339	0.125424	0.151905
1.36681	1.22194	0.200725	0.172542	1.21713	0.681229	0.125805	0.1499
1.37146	1.22167	0.201432	0.173457	1.2191	0.681959	0.126238	0.147872
1.37562	1.22112	0.202172	0.174686	1.22158	0.682159	0.126746	0.146194
1.37919	1.2202	0.202964	0.176202	1.22446	0.681713	0.127327	0.144674
1.38205	1.21896	0.203785	0.177896	1.22773	0.681033	0.128014	0.143394
1.38406	1.21733	0.204669	0.179725	1.2314	0.679432	0.12875	0.14232
1.38525	1.21525	0.205633	0.181578	1.23526	0.677491	0.129523	0.141569
1.38564	1.21255	0.206681	0.183398	1.2394	0.675314	0.130316	0.141063
1.38519	1.20919	0.207838	0.185085	1.24368	0.673317	0.131108	0.140864
1.38396	1.20538	0.209089	0.186613	1.24801	0.67127	0.131826	0.140799
1.38203	1.20089	0.21043	0.187956	1.25222	0.669516	0.132515	0.140924
1.3795	1.19598	0.211846	0.189105	1.25619	0.667877	0.133108	0.141218
1.37653	1.19044	0.213309	0.190131	1.2599	0.666647	0.13358	0.14162
1.37315	1.18478	0.214785	0.19103	1.26316	0.665822	0.133932	0.14227
1.36952	1.17893	0.216235	0.191807	1.26588	0.665037	0.134144	0.143019
1.36582	1.17318	0.217591	0.192482	1.26803	0.664708	0.134289	0.143878
1.36215	1.16747	0.218801	0.193061	1.2696	0.664656	0.134375	0.144845
1.35877	1.16207	0.219798	0.193544	1.27065	0.664503	0.134416	0.145991
1.35584	1.15701	0.220499	0.193964	1.2712	0.664597	0.134505	0.147092
1.35337	1.15251	0.220919	0.194341	1.27137	0.664544	0.134622	0.14829
1.35142	1.14868	0.221044	0.194695	1.27133	0.664076	0.13485	0.149481
1.35007	1.14578	0.220839	0.194939	1.27111	0.663785	0.135198	0.150714
1.34914	1.14367	0.22034	0.195189	1.27084	0.663288	0.135688	0.151872
1.34902	1.14232	0.219489	0.19548	1.27063	0.662462	0.136325	0.152905
1.34951	1.14132	0.218348	0.195873	1.27051	0.661242	0.137102	0.153669
1.35062	1.14077	0.216936	0.196273	1.27066	0.659867	0.137997	0.154076
1.35235	1.14058	0.215283	0.19669	1.27101	0.658177	0.138959	0.15428
1.35465	1.1407	0.213431	0.197113	1.27172	0.656439	0.13998	0.154203
1.35748	1.14096	0.211417	0.197619	1.27269	0.654409	0.14105	0.153774
1.36079	1.1411	0.209292	0.198141	1.27395	0.652551	0.142168	0.153153
1.3645	1.14085	0.207109	0.19885	1.27539	0.650688	0.143263	0.152179
1.36845	1.14011	0.204909	0.199585	1.27694	0.648655	0.144387	0.150901
1.37265	1.13875	0.202731	0.2005	1.27863	0.646988	0.145514	0.149191
1.37699	1.13686	0.200613	0.201507	1.28043	0.645478	0.146605	0.147418
1.38131	1.13423	0.198589	0.202652	1.28227	0.644057	0.147598	0.145453
1.38565	1.13109	0.196673	0.203851	1.28399	0.64297	0.148549	0.143447
1.38993	1.12752	0.19488	0.205017	1.28566	0.641886	0.149373	0.141357
1.3941	1.12365	0.193216	0.206196	1.28714	0.640838	0.150083	0.139259
1.39825	1.11968	0.191707	0.20731	1.28847	0.639942	0.150682	0.137195
1.40237	1.11589	0.190354	0.208339	1.28966	0.63923	0.151145	0.135167
1.40649	1.1125	0.189159	0.209263	1.29073	0.638305	0.15144	0.133323
1.41059	1.10953	0.188093	0.210126	1.2916	0.63756	0.151588	0.13162
1.41465	1.10723	0.187159	0.210823	1.29229	0.637466	0.151642	0.129977
1.41873	1.10553	0.186326	0.211353	1.2929	0.637426	0.151508	0.128459
1.42275	1.10465	0.185583	0.211653	1.29346	0.63792	0.151291	0.127069
1.42668	1.10438	0.184941	0.211858	1.29393	0.638619	0.150992	0.125843
1.4305	1.10502	0.184402	0.211918	1.29433	0.639999	0.150656	0.124703
1.43411	1.10632	0.183946	0.211848	1.29462	0.641633	0.150326	0.123668
1.43753	1.10813	0.183578	0.211612	1.29486	0.643499	0.150007	0.122692
1.44082	1.11011	0.183242	0.211319	1.29506	0.645765	0.14968	0.121683
1.44398	1.11211	0.182924	0.211076	1.29519	0.648423	0.149343	0.120689
1.44714	1.11378	0.182586	0.211051	1.29528	0.650989	0.149031	0.119764
1.45045	1.11511	0.182202	0.211254	1.29527	0.653778	0.14872	0.118827
1.45369	1.11588	0.181741	0.211748	1.29523	0.656694	0.148478	0.117905
1.45716	1.1163	0.181169	0.21254	1.29524	0.659699	0.148203	0.116896
1.46084	1.11608	0.180441	0.213775	1.29521	0.662629	0.147951	0.115985
1.46478	1.11515	0.179546	0.215429	1.29528	0.665302	0.147667	0.114991
1.46904	1.11367	0.178464	0.217416	1.29538	0.667814	0.147343	0.113898
1.47363	1.11179	0.177204	0.219592	1.29558	0.669662	0.146991	0.112882
1.47851	1.10984	0.175772	0.221991	1.29595	0.671127	0.14654	0.111885
1.48363	1.10775	0.174236	0.224553	1.29647	0.672261	0.146001	0.111076
1.48896	1.10561	0.172628	0.227304	1.29712	0.672924	0.145359	0.110406
1.49431	1.10362	0.17102	0.230017	1.29775	0.672952	0.144665	0.109954
1.49956	1.10187	0.169444	0.232717	1.29847	0.672388	0.143872	0.109612
1.50461	1.10039	0.167962	0.235353	1.29923	0.671278	0.142969	0.109485
1.50923	1.09907	0.166616	0.237906	1.29995	0.66971	0.141991	0.109545
1.5133	1.09795	0.165431	0.240296	1.30064	0.667878	0.140906	0.109856
1.51668	1.09696	0.164448	0.242442	1.30127	0.666066	0.139737	0.110228
1.51924	1.09597	0.163658	0.244359	1.30168	0.663547	0.138499	0.110882
1.52098	1.09487	0.163078	0.246043	1.30197	0.660995	0.137205	0.111672
1.5219	1.0936	0.162712	0.247445	1.30211	0.658443	0.135864	0.112404
1.52202	1.09229	0.162577	0.248551	1.30206	0.655625	0.134489	0.11308
1.52131	1.09082	0.162642	0.24932	1.30183	0.652448	0.133097	0.113763
1.51988	1.0893	0.1629	0.249844	1.3014	0.64916	0.131802	0.114237
1.51776	1.08744	0.163329	0.250235	1.30071	0.645587	0.13051	0.114566
1.51511	1.08531	0.163899	0.250561	1.29987	0.641702	0.1293	0.114621
1.51204	1.08274	0.164563	0.25092	1.29888	0.637646	0.128189	0.114575
1.5087	1.07978	0.165294	0.251366	1.29786	0.634068	0.127189	0.114273
1.50526	1.07629	0.166028	0.252028	1.29677	0.63024	0.12633	0.113781
1.5019	1.07227	0.166734	0.252794	1.2957	0.626326	0.125633	0.113149
1.4987	1.06758	0.167371	0.253665	1.29471	0.622466	0.125056	0.112347
1.4958	1.06202	0.167899	0.254618	1.29381	0.618967	0.124651	0.111381
1.4933	1.05543	0.168294	0.255709	1.29303	0.615389	0.12437	0.110485
1.49127	1.04781	0.168537	0.256862	1.29225	0.61175	0.124225	0.109562
1.48973	1.03908	0.168608	0.258067	1.29149	0.608225	0.124222	0.108754
1.48871	1.0292	0.1685	0.259235	1.29085	0.604883	0.124352	0.107945
1.48818	1.01836	0.168224	0.260386	1.29021	0.601863	0.124667	0.107257
1.48806	1.00663	0.167801	0.261368	1.28954	0.598497	0.125083	0.106615
1.48823	0.993974	0.167255	0.262225	1.28888	0.595675	0.125571	0.105998
1.48861	0.980427	0.166614	0.262786	1.28801	0.592821	0.126187	0.105387
1.48915	0.966407	0.165931	0.263058	1.28709	0.590053	0.126844	0.104718
1.48969	0.952177	0.165246	0.262975	1.28598	0.587593	0.127523	0.103954
1.49014	0.937877	0.164602	0.262494	1.2848	0.584985	0.128183	0.103105
1.49045	0.923398	0.164057	0.261603	1.28338	0.582322	0.128828	0.102117
1.49051	0.909172	0.163636	0.26021	1.28181	0.579431	0.129417	0.101098
1.49015	0.895297	0.163376	0.258406	1.28024	0.576238	0.129849	0.099957
1.48938	0.88204	0.163317	0.256184	1.27841	0.572808	0.130176	0.098825
1.48818	0.869624	0.163453	0.253571	1.27642	0.568868	0.130365	0.0976939
1.48646	0.858279	0.163787	0.250574	1.27426	0.564814	0.130413	0.0965698
1.48423	0.848165	0.164332	0.24728	1.27184	0.560247	0.130354	0.0954229
1.48155	0.83948	0.165089	0.24377	1.26922	0.555085	0.13013	0.0944626
1.47841	0.831816	0.166042	0.240225	1.2664	0.549631	0.129801	0.0935889
1.47507	0.825378	0.167186	0.236755	1.26335	0.543978	0.129407	0.0927465
1.47152	0.819564	0.168495	0.233487	1.2602	0.538241	0.128943	0.0921275
1.46779	0.814515	0.169958	0.230459	1.25685	0.532222	0.128527	0.0915952
1.46402	0.809786	0.171508	0.227727	1.2534	0.52637	0.128141	0.091192
1.46021	0.805329	0.173106	0.225344	1.24996	0.520507	0.127796	0.0908552
1.45632	0.800994	0.174713	0.223302	1.24651	0.51487	0.12753	0.0907429
1.45231	0.796509	0.176294	0.221568	1.24314	0.509801	0.127354	0.0907502
1.44818	0.791661	0.177802	0.220207	1.23987	0.505437	0.127288	0.0908454
1.44392	0.786511	0.179186	0.219171	1.23665	0.50168	0.127333	0.0910005
1.43944	0.781285	0.180422	0.21834	1.23367	0.498719	0.127431	0.0911633
1.43476	0.776033	0.181453	0.217579	1.23092	0.496489	0.127599	0.091181
1.4298	0.770626	0.182258	0.216872	1.22834	0.494795	0.127772	0.0911584
1.42458	0.765151	0.182807	0.216245	1.22597	0.49377	0.127922	0.0910936
1.41909	0.759732	0.183117	0.215713	1.22369	0.492915	0.128037	0.0907917
1.41325	0.754322	0.183137	0.215159	1.22152	0.492549	0.128065	0.0903843
1.40712	0.749045	0.182874	0.214609	1.21946	0.49252	0.128028	0.0897596
1.40078	0.743951	0.182348	0.213925	1.21734	0.492584	0.127886	0.0890743
1.39424	0.739066	0.181569	0.213176	1.21524	0.492644	0.127628	0.0881909
1.38757	0.734172	0.180573	0.212282	1.21282	0.49291	0.127328	0.087263
1.38093	0.729072	0.179421	0.21132	1.21045	0.492758	0.126912	0.0862464
1.37446	0.723791	0.178144	0.210307	1.20788	0.492815	0.126409	0.0850707
1.36823	0.718565	0.176803	0.209157	1.20523	0.49246	0.125902	0.0838065
1.36236	0.713055	0.175479	0.208007	1.20238	0.491973	0.125416	0.0824
1.35706	0.707269	0.174205	0.206774	1.19934	0.490933	0.124998	0.0809309
1.3523	0.700865	0.173006	0.20566	1.19621	0.489308	0.12466	0.0792667
1.34809	0.693987	0.171948	0.204638	1.19297	0.487316	0.124441	0.0776273
1.34451	0.686524	0.171045	0.203844	1.18966	0.485238	0.124358	0.0759965
1.34145	0.678418	0.170283	0.20326	1.18636	0.482721	0.124433	0.0744617
1.3388	0.669893	0.169634	0.202964	1.18301	0.479854	0.124712	0.0729863
1.33657	0.661262	0.169087	0.202913	1.1798	0.476801	0.125088	0.0716775
1.33447	0.652398	0.168624	0.203233	1.17671	0.473953	0.125557	0.0707322
1.3325	0.643613	0.168228	0.203835	1.17378	0.471321	0.126081	0.0701613
1.33056	0.634728	0.167856	0.204788	1.17111	0.468754	0.126645	0.0699954
1.32851	0.626038	0.167512	0.205938	1.16869	0.466379	0.127181	0.0701354
1.32635	0.617437	0.167198	0.207131	1.16654	0.464407	0.12772	0.0707459
1.32403	0.608951	0.166903	0.208274	1.16468	0.462728	0.128194	0.0717394
1.32151	0.600816	0.166632	0.209249	1.16314	0.461315	0.128558	0.0729056
1.31878	0.593003	0.166389	0.210009	1.16175	0.459742	0.128856	0.0742853
1.31579	0.585701	0.166184	0.210355	1.16047	0.458289	0.129077	0.0759205
1.31258	0.578658	0.166016	0.2103	1.15923	0.456613	0.129194	0.0776815
1.30909	0.571965	0.165891	0.209823	1.15804	0.454756	0.129243	0.0795761
1.30534	0.56562	0.165792	0.208874	1.15687	0.452546	0.129184	0.0814985
1.30135	0.559601	0.165713	0.207425	1.15541	0.450039	0.129134	0.0834821
1.29716	0.553948	0.165625	0.205524	1.15395	0.447212	0.128969	0.0854724
1.29284	0.548615	0.165549	0.203334	1.15233	0.443696	0.128747	0.087455
1.28844	0.543629	0.16545	0.200925	1.15048	0.439917	0.128485	0.0894093
1.28408	0.538804	0.165339	0.198424	1.14844	0.435521	0.128187	0.0912095
1.27984	0.534147	0.165209	0.195898	1.14623	0.43083	0.127833	0.0927682
1.27591	0.529963	0.16509	0.193422	1.14382	0.42572	0.127445	0.0940994
1.27234	0.526238	0.164978	0.191056	1.14107	0.42057	0.127066	0.0951416
1.26919	0.523001	0.164917	0.188945	1.13808	0.415078	0.126651	0.0958349
1.26664	0.519786	0.164895	0.187273	1.13475	0.409575	0.1262	0.0961764
1.26468	0.516841	0.164925	0.186046	1.13116	0.404328	0.125726	0.0962492
1.26326	0.514276	0.165034	0.185306	1.12747	0.399289	0.125149	0.0960535
1.26239	0.512302	0.165211	0.184967	1.12361	0.394625	0.124544	0.0955407
1.26204	0.510745	0.165448	0.185111	1.11971	0.390062	0.123802	0.0948512
1.26202	0.509496	0.165717	0.18576	1.1158	0.385821	0.122967	0.0941756
1.26222	0.508639	0.166001	0.186879	1.11192	0.382018	0.122067	0.0934761
1.2625	0.507853	0.166275	0.188504	1.10813	0.378499	0.121093	0.092918
1.26267	0.507126	0.166517	0.190526	1.10445	0.374802	0.120055	0.0925673
1.26264	0.506265	0.166701	0.192895	1.10092	0.371368	0.118954	0.0924102
1.26223	0.505229	0.166797	0.195456	1.09741	0.367828	0.117862	0.0925357
1.26136	0.503862	0.166815	0.198096	1.09399	0.364463	0.116755	0.0929034
1.25998	0.501981	0.166731	0.200797	1.09053	0.360675	0.115679	0.0935415
1.25801	0.499842	0.166555	0.20335	1.087	0.356627	0.114641	0.0942305
1.25544	0.497198	0.166296	0.205694	1.08326	0.352376	0.113699	0.0949996
1.25228	0.494077	0.165973	0.207648	1.07929	0.348053	0.112897	0.0959587
1.2485	0.49035	0.165608	0.209163	1.07509	0.343468	0.112222	0.0968083
1.2442	0.486088	0.165212	0.210183	1.07076	0.338656	0.111642	0.0976008
1.23937	0.481485	0.164793	0.210625	1.06617	0.333799	0.111212	0.0983834
1.2341	0.476509	0.164373	0.210454	1.06129	0.329215	0.110911	0.0989362
1.22854	0.471427	0.163951	0.20963	1.0562	0.324734	0.110724	0.09936
1.22271	0.465965	0.163523	0.208233	1.051	0.320357	0.110655	0.0994816
1.2167	0.460489	0.163085	0.206331	1.04561	0.316693	0.110667	0.0993124
1.21058	0.454935	0.16262	0.204038	1.04009	0.313565	0.110767	0.0989558
1.20438	0.449529	0.162148	0.201431	1.0345	0.311068	0.110928	0.0982822
1.19814	0.444227	0.161683	0.198676	1.02897	0.309057	0.111099	0.0972557
1.19206	0.43913	0.161222	0.195823	1.02339	0.307633	0.111302	0.0960317
1.1861	0.434327	0.160779	0.192999	1.01793	0.306758	0.111458	0.094547
1.1803	0.429933	0.160387	0.190246	1.0126	0.306237	0.111555	0.0928687
1.17451	0.426096	0.160107	0.187595	1.0075	0.306286	0.111587	0.0909872
1.16893	0.422999	0.159904	0.185103	1.00266	0.306439	0.111521	0.0890229
1.1636	0.420434	0.159803	0.182833	0.998159	0.306675	0.111322	0.0869612
1.15842	0.418308	0.159805	0.180889	0.993973	0.307186	0.111029	0.0849151
1.15332	0.416453	0.159942	0.179214	0.99018	0.307495	0.110585	0.0830522
1.14823	0.414953	0.160179	0.177818	0.986786	0.307705	0.110016	0.0812328
1.14335	0.413736	0.16048	0.176605	0.983913	0.307448	0.109294	0.0796158
1.13858	0.412628	0.160815	0.175673	0.981512	0.306981	0.10843	0.078398
1.13395	0.411433	0.161157	0.174898	0.979527	0.306124	0.107459	0.0773078
1.12942	0.410024	0.161431	0.174348	0.97787	0.304921	0.106412	0.0767556
1.125	0.408311	0.161615	0.173914	0.976497	0.302581	0.105319	0.0765703
1.12076	0.406295	0.161668	0.17359	0.975365	0.299906	0.104144	0.0768157
1.11677	0.403704	0.161584	0.173359	0.974321	0.296326	0.102967	0.0774203
1.11309	0.400709	0.161352	0.173189	0.97323	0.292278	0.101844	0.0784294
1.10979	0.397085	0.160971	0.173122	0.972048	0.287489	0.100732	0.079768
1.10692	0.393166	0.16045	0.173033	0.970818	0.282152	0.0996568	0.0813536
1.10453	0.388892	0.159808	0.173005	0.969328	0.276421	0.0986452	0.0831441
1.10271	0.384617	0.159054	0.172907	0.967604	0.270402	0.0977121	0.0851483
1.10133	0.380222	0.158215	0.172786	0.965542	0.264152	0.0968977	0.087079
1.1005	0.376031	0.157305	0.172542	0.963233	0.25788	0.0961715	0.0890972
1.10013	0.372044	0.156355	0.172239	0.960661	0.25185	0.0955197	0.0909815
1.10015	0.368469	0.155393	0.171916	0.957858	0.24608	0.094946	0.0926937
1.10053	0.365333	0.154445	0.171532	0.954798	0.240846	0.0944474	0.0941819
1.10119	0.362573	0.153521	0.171137	0.951573	0.236158	0.094011	0.0956023
1.10207	0.360149	0.152649	0.170764	0.948126	0.232193	0.0936512	0.0965808
1.10312	0.358179	0.151842	0.170487	0.944673	0.229216	0.0932821	0.0974648
1.10424	0.356669	0.151101	0.17038	0.941122	0.227069	0.0929839	0.0980782
1.10535	0.355499	0.150441	0.1705	0.937654	0.225675	0.0926763	0.0985596
1.10635	0.354183	0.149858	0.170966	0.934162	0.224958	0.0924089	0.0989163
1.10722	0.352722	0.149355	0.171773	0.930891	0.22483	0.0920988	0.099252
1.10795	0.351042	0.148908	0.172959	0.927769	0.224861	0.0917815	0.0994491
1.10833	0.349311	0.148513	0.174357	0.924938	0.225205	0.0914223	0.0997989
1.10838	0.347354	0.148122	0.176	0.922391	0.22561	0.0909944	0.100215
1.10805	0.34525	0.147725	0.177765	0.920097	0.226176	0.0905353	0.100841
1.10745	0.342862	0.147298	0.179725	0.918099	0.22662	0.0900425	0.101362
1.10642	0.340097	0.146813	0.181893	0.916346	0.226744	0.0894895	0.102124
1.10495	0.337057	0.146255	0.184285	0.914822	0.226675	0.0889268	0.102823
1.10305	0.333886	0.145609	0.186847	0.913466	0.226294	0.0883318	0.103581
1.1008	0.330789	0.144882	0.189518	0.9123	0.225526	0.0877307	0.104451
1.0983	0.327603	0.144096	0.192337	0.91128	0.224253	0.0871425	0.105043
1.0956	0.324365	0.143259	0.19533	0.910302	0.222696	0.086579	0.105681
1.09278	0.321355	0.142377	0.198373	0.909371	0.220736	0.0861072	0.106143
1.08985	0.318897	0.141473	0.201358	0.908423	0.218768	0.0857124	0.106502
1.0869	0.316877	0.140562	0.204255	0.907554	0.216403	0.0853884	0.106602
1.08394	0.315264	0.13965	0.207028	0.906663	0.21378	0.08522	0.106517
1.08103	0.31406	0.138747	0.209514	0.905729	0.211066	0.0851546	0.106268
1.07818	0.313195	0.137852	0.211645	0.904847	0.208251	0.0851773	0.105674
1.07538	0.31249	0.136969	0.213481	0.90391	0.205508	0.085321	0.10488
1.0727	0.311988	0.136113	0.215054	0.902983	0.202431	0.0855722	0.103929
1.07007	0.311642	0.135277	0.216208	0.902187	0.199282	0.085829	0.102721
1.06743	0.311443	0.134457	0.216926	0.901382	0.19602	0.0861545	0.101503
1.06474	0.310958	0.133666	0.217187	0.900524	0.192336	0.0865168	0.100122
1.06189	0.310219	0.132892	0.217187	0.899672	0.18853	0.0867829	0.0986762
1.05891	0.309061	0.132168	0.216853	0.898649	0.184233	0.0870117	0.0969979
1.05569	0.307853	0.131467	0.216204	0.89762	0.179401	0.0871602	0.0954391
1.05218	0.306422	0.130793	0.215324	0.896298	0.17457	0.0872211	0.0937776
1.04841	0.304978	0.130171	0.214237	0.894722	0.169285	0.087165	0.0922225
1.04435	0.303314	0.129598	0.213005	0.892891	0.164029	0.0869419	0.0906837
1.04012	0.3017	0.129114	0.211643	0.890761	0.1589	0.0865492	0.0891242
1.03573	0.299907	0.128718	0.210282	0.888258	0.154353	0.0859966	0.0877863
1.03124	0.298128	0.128435	0.209021	0.885408	0.150348	0.0852879	0.086573
1.02675	0.296185	0.128289	0.208015	0.882115	0.14703	0.0844141	0.0853336
1.02231	0.294328	0.128283	0.207263	0.878478	0.1447	0.0833954	0.0843387
1.01805	0.292467	0.12842	0.206872	0.87452	0.14331	0.0821806	0.0835722
1.01403	0.290964	0.128699	0.206663	0.870293	0.143017	0.080779	0.0831444
1.01036	0.289791	0.129102	0.206602	0.865749	0.143528	0.0792607	0.082932
1.00707	0.288888	0.129607	0.206601	0.860933	0.144768	0.0776371	0.083149
1.00418	0.288027	0.130196	0.206717	0.855974	0.146617	0.0759563	0.0836784
1.00174	0.287374	0.130843	0.206942	0.850853	0.148944	0.0742635	0.084725
0.999799	0.286928	0.131523	0.207268	0.84572	0.151437	0.0725545	0.086079
0.998316	0.28662	0.132207	0.20763	0.840635	0.15384	0.0708843	0.0876794
0.997242	0.286027	0.132891	0.208092	0.835576	0.156057	0.0693064	0.0895215
0.996637	0.28491	0.13355	0.208684	0.830621	0.157768	0.067806	0.0916496
0.99639	0.28351	0.134187	0.20935	0.825714	0.158775	0.0664701	0.0939239
0.996483	0.282132	0.134824	0.21	0.820971	0.159504	0.0652903	0.0962565
0.996865	0.280774	0.135441	0.21062	0.816408	0.15965	0.0643013	0.098621
0.997485	0.279424	0.136032	0.211231	0.811982	0.159387	0.0635168	0.100944
0.998328	0.278028	0.136577	0.211871	0.807763	0.158612	0.0628959	0.103042
0.999346	0.276717	0.13706	0.212481	0.803696	0.157567	0.0624416	0.104825
1.00055	0.275631	0.137476	0.213123	0.799797	0.156153	0.0621127	0.106356
1.002	0.274605	0.137817	0.213782	0.796223	0.154666	0.0618566	0.107349
1.00359	0.273789	0.138048	0.214471	0.792869	0.153361	0.0616929	0.108037
1.00528	0.273058	0.138165	0.215024	0.789845	0.151567	0.0615821	0.108219
1.00698	0.272627	0.138162	0.215511	0.787102	0.150105	0.0615274	0.107907
1.00866	0.272403	0.138045	0.215907	0.78463	0.148841	0.061489	0.10716
1.0102	0.272379	0.137795	0.216245	0.782417	0.147236	0.0615353	0.106084
1.01148	0.272492	0.137409	0.216446	0.780431	0.14606	0.0616482	0.104602
1.01242	0.272852	0.13691	0.216577	0.778663	0.144983	0.0618211	0.10296
1.01291	0.273221	0.136274	0.216642	0.777114	0.143854	0.0620325	0.101224
1.01293	0.273496	0.135543	0.216635	0.775676	0.142597	0.062313	0.0992214
1.01245	0.273464	0.134734	0.21651	0.774363	0.14134	0.0626685	0.0973319
1.01146	0.27307	0.133859	0.216311	0.773066	0.140312	0.0630861	0.095649
1.01001	0.272181	0.132971	0.216082	0.771817	0.139038	0.0635091	0.0940042
1.00818	0.270607	0.132093	0.215872	0.770617	0.137754	0.0639647	0.0925708
1.00603	0.268435	0.131255	0.2157	0.769221	0.13658	0.0645116	0.0913587
1.00366	0.265522	0.130503	0.215645	0.767735	0.135459	0.0650989	0.0903726
1.0012	0.262069	0.129819	0.215657	0.766159	0.134227	0.0656712	0.0895975
0.998775	0.258022	0.129235	0.215794	0.764349	0.133061	0.0662738	0.0890289
0.996417	0.253614	0.128736	0.215912	0.762368	0.132083	0.066878	0.0886955
0.994206	0.248861	0.128335	0.21611	0.760227	0.131419	0.0674859	0.0886513
0.992238	0.2441	0.128024	0.21625	0.757999	0.130877	0.0680218	0.088708
0.990491	0.239385	0.127792	0.216458	0.755687	0.130862	0.0684981	0.0890545
0.988961	0.234771	0.127624	0.216626	0.753376	0.130976	0.068894	0.0895136
0.987598	0.230106	0.127474	0.216881	0.751119	0.131596	0.0691696	0.0900665
0.986344	0.225211	0.127311	0.217239	0.748948	0.132292	0.0693515	0.0907334
0.984959	0.220225	0.127103	0.217807	0.746847	0.133266	0.0694521	0.0914053
0.983335	0.215225	0.126825	0.218435	0.744953	0.134454	0.0694293	0.0921133
0.981266	0.210255	0.126433	0.219174	0.743256	0.135929	0.0693209	0.0928995
0.978621	0.205267	0.125903	0.22004	0.741689	0.137833	0.0691462	0.0936399
0.975214	0.199973	0.125225	0.221221	0.740357	0.13964	0.0689107	0.0942719
0.970909	0.194796	0.124394	0.222567	0.739173	0.141524	0.0686525	0.0949458
0.965622	0.189838	0.123388	0.223967	0.738164	0.143487	0.0683113	0.0955531
0.959322	0.185248	0.122209	0.225371	0.737158	0.14544	0.0679527	0.0961224
0.952029	0.180611	0.120846	0.226817	0.736276	0.147211	0.0675155	0.0964895
0.943792	0.17595	0.119322	0.228357	0.735339	0.148542	0.0670856	0.0967426
0.93473	0.171355	0.117675	0.229962	0.734335	0.14976	0.0665991	0.0969737
0.924937	0.166889	0.115916	0.231613	0.733244	0.150468	0.0660796	0.0970189
0.914609	0.162449	0.11409	0.233263	0.7319	0.150712	0.0655771	0.0970082
0.903936	0.157974	0.112252	0.234996	0.730388	0.15052	0.0650595	0.0970683
0.893087	0.153639	0.110427	0.236893	0.72868	0.150113	0.0645261	0.0971899
0.882295	0.149195	0.108649	0.239038	0.726655	0.149242	0.0639795	0.0973807
0.871735	0.144838	0.106959	0.241424	0.724284	0.147748	0.0634647	0.0976527
0.861595	0.140466	0.105394	0.24412	0.721565	0.146185	0.0629555	0.0981145
0.85201	0.136184	0.103983	0.247175	0.718541	0.144313	0.0624617	0.0986937
0.843144	0.131826	0.102724	0.250607	0.715332	0.142064	0.0619412	0.099406
0.835073	0.12756	0.101643	0.254301	0.711931	0.139989	0.0613979	0.100303
0.827871	0.123149	0.100769	0.258419	0.708346	0.13786	0.0609138	0.101127
0.821522	0.118842	0.100075	0.262734	0.704727	0.135683	0.060443	0.101904
0.816012	0.114222	0.0995704	0.267364	0.701081	0.133885	0.0599877	0.10249
0.811288	0.109651	0.0992262	0.271818	0.6975	0.132141	0.0595777	0.102935
0.807235	0.104417	0.0990328	0.276301	0.694074	0.130591	0.0592309	0.10307
0.803776	0.0988355	0.0989634	0.280443	0.690896	0.129264	0.0589235	0.102775
0.800791	0.0927866	0.0989743	0.284307	0.687993	0.128422	0.058656	0.102056
0.798199	0.0864563	0.0990573	0.287682	0.685423	0.127999	0.0584492	0.100915
0.795913	0.0796864	0.0991542	0.290586	0.683142	0.128102	0.0583121	0.0993721
0.793875	0.0724821	0.0992364	0.292934	0.681389	0.128605	0.0582165	0.0974657
0.792019	0.0648681	0.0992669	0.294739	0.679945	0.129379	0.0582632	0.095343
0.790313	0.0571119	0.0992495	0.295897	0.678894	0.130661	0.0584432	0.0928694
0.788728	0.049179	0.0991645	0.296548	0.678278	0.131805	0.0587229	0.0904137
0.787267	0.0413156	0.0990006	0.296567	0.678059	0.133933	0.0591574	0.0877898
0.785908	0.0334665	0.0987452	0.296187	0.678173	0.136239	0.0597082	0.0852145
0.784581	0.0257247	0.0984507	0.295427	0.678594	0.138725	0.0604188	0.0829445
0.783264	0.0181775	0.0981074	0.294486	0.679385	0.141475	0.0612222	0.0810407
0.781909	0.0110703	0.0977543	0.293348	0.680412	0.143975	0.0620802	0.0796762
0.780476	0.00471304	0.0973761	0.291919	0.68169	0.146429	0.0629487	0.0787944
0.778908	-0.000775757	0.0969944	0.290274	0.683121	0.148669	0.0638348	0.078423
0.777197	-0.00546076	0.0966184	0.288474	0.684599	0.150552	0.0646713	0.0788158
0.775309	-0.00949648	0.0962553	0.286716	0.686075	0.15197	0.06543	0.0797647
0.77318	-0.0126988	0.0959175	0.284834	0.687395	0.152672	0.0660699	0.0810927
0.770802	-0.0150805	0.0956022	0.282819	0.688552	0.152385	0.0665695	0.0828235
0.76816	-0.0164934	0.0953526	0.280535	0.689489	0.151554	0.066877	0.0848054
0.765222	-0.0172681	0.0951672	0.278143	0.690178	0.14986	0.0670015	0.0870167
0.761968	-0.017493	0.0950201	0.27557	0.690439	0.147094	0.0669434	0.0891253
0.758422	-0.0172664	0.0949136	0.272848	0.690266	0.143451	0.066706	0.0911917
0.754576	-0.0167028	0.0948244	0.270078	0.689676	0.139284	0.0662923	0.0931557
0.750485	-0.0156676	0.0946977	0.267299	0.688588	0.134203	0.0657236	0.0947953
0.746162	-0.0141818	0.094489	0.264573	0.686983	0.128327	0.0650108	0.0962597
0.741761	-0.0122234	0.0941769	0.261887	0.684951	0.121988	0.0641426	0.0974392
0.737358	-0.00992589	0.0937199	0.259232	0.682512	0.115329	0.0631733	0.0983644
0.733019	-0.00752287	0.0930834	0.25678	0.679647	0.108683	0.0621238	0.0989286
0.728899	-0.00457976	0.0922781	0.254326	0.676375	0.102355	0.0610391	0.0992109
0.725059	-0.00118185	0.0913121	0.251964	0.672767	0.09643	0.0599423	0.0993046
0.721641	0.00276945	0.0902412	0.249625	0.668876	0.0910607	0.0588629	0.0991554
0.718663	0.00699189	0.0890994	0.24741	0.664743	0.0863937	0.0578061	0.0989446
0.716168	0.011664	0.0879498	0.245314	0.660436	0.0825489	0.0567897	0.0984347
0.714233	0.0167458	0.0868612	0.243247	0.656012	0.0796092	0.0557934	0.0978124
0.712876	0.022095	0.0858899	0.241373	0.651603	0.0777886	0.0548395	0.0969732
0.712037	0.0274358	0.0850723	0.239854	0.647177	0.0764348	0.0539264	0.0961831
0.711632	0.0327243	0.0844325	0.238715	0.642767	0.0760663	0.0530739	0.0953049
0.711632	0.038071	0.0839754	0.237963	0.638477	0.0760053	0.0522622	0.0945923
0.711865	0.0432233	0.0836934	0.237539	0.634352	0.0762451	0.0514985	0.0940238
0.712296	0.0480757	0.0835268	0.237514	0.630382	0.0767664	0.0507752	0.0935965
0.712801	0.0523734	0.0834411	0.237934	0.626576	0.0771438	0.0501027	0.093405
0.713243	0.0561841	0.0833664	0.238767	0.622947	0.0775987	0.0494835	0.0935121
0.713622	0.0594541	0.0832594	0.240023	0.619502	0.0778177	0.0489	0.0939267
0.713904	0.0621225	0.0831008	0.2415	0.616226	0.0774831	0.0483368	0.0945572
0.714073	0.0644467	0.0828584	0.24309	0.613086	0.076502	0.0478162	0.0954131
0.714135	0.0662492	0.0825157	0.244847	0.610108	0.0749177	0.0473566	0.0964519
0.714219	0.067683	0.0821107	0.246767	0.607275	0.0729348	0.0469688	0.0976452
0.714376	0.0686426	0.0816508	0.248819	0.604522	0.0701305	0.046645	0.0989932
0.714619	0.0695516	0.0811334	0.250807	0.601837	0.0669587	0.0464149	0.100466
0.715182	0.0703409	0.0806301	0.252502	0.599272	0.0634173	0.0462939	0.102037
0.716135	0.0709681	0.0801697	0.25396	0.596745	0.0598198	0.0462993	0.103693
0.717499	0.0713629	0.079771	0.255087	0.594183	0.0557862	0.0463785	0.105319
0.719425	0.0715826	0.0794931	0.255943	0.591742	0.0519698	0.0465912	0.107003
0.721836	0.0716013	0.0793422	0.256418	0.589309	0.0484308	0.0469046	0.10872
0.724674	0.0714224	0.0793243	0.256598	0.586918	0.0452042	0.0472926	0.110354
0.727781	0.0711684	0.0794018	0.256642	0.584549	0.0423698	0.047736	0.111986
0.730956	0.0708473	0.0795487	0.256747	0.58223	0.0397745	0.0482339	0.113511
0.734046	0.0705311	0.079726	0.256799	0.580036	0.0377978	0.0487786	0.114817
0.736795	0.0699834	0.0798775	0.256966	0.578015	0.036217	0.0493103	0.116019
0.738974	0.0693371	0.0799409	0.257149	0.576132	0.0348852	0.049842	0.116988
0.740322	0.0686362	0.0798744	0.257509	0.574409	0.0339225	0.0503583	0.117806
0.740817	0.0679025	0.0796453	0.258007	0.572879	0.033486	0.0508878	0.118471
0.740264	0.066851	0.0792448	0.258721	0.571551	0.0335393	0.0513896	0.119217
0.738679	0.0652629	0.0786596	0.259661	0.570366	0.0338129	0.051892	0.119839
0.736075	0.0632258	0.0778982	0.260739	0.569371	0.0340492	0.0523509	0.12049
0.732557	0.0608354	0.0769875	0.261891	0.56857	0.0346572	0.0527789	0.121214
0.728312	0.0583083	0.075959	0.26311	0.567976	0.035252	0.0532085	0.122083
0.723391	0.0554159	0.0748514	0.264372	0.567481	0.0354534	0.0536145	0.123191
0.718009	0.0521239	0.0737151	0.265677	0.5671	0.0355672	0.0540253	0.124441
0.712224	0.0485146	0.0725892	0.266968	0.566832	0.0352293	0.054436	0.125915
0.706144	0.0448728	0.071505	0.268212	0.566564	0.0348488	0.0548698	0.127553
0.69994	0.0414792	0.0705051	0.269265	0.56624	0.0335345	0.0553641	0.129365
0.693626	0.0383294	0.0696129	0.270071	0.565878	0.0316157	0.055892	0.131209
0.687268	0.0354763	0.0688479	0.270659	0.565456	0.0290157	0.0564575	0.133177
0.68095	0.0328307	0.0682226	0.271016	0.564838	0.0262145	0.0570458	0.135145
0.67474	0.0306137	0.0677794	0.270888	0.563926	0.0231058	0.0576614	0.137079
0.668638	0.0288536	0.0675056	0.270197	0.562723	0.0195528	0.0583041	0.138886
0.662718	0.0277493	0.0674138	0.268934	0.561215	0.0160451	0.0589484	0.14049
0.657061	0.0270828	0.067494	0.267335	0.559394	0.0123131	0.0596069	0.141905
0.651696	0.0267613	0.0677055	0.265523	0.557202	0.00863617	0.0602635	0.14296
0.64675	0.0267175	0.0680489	0.263553	0.554726	0.00534206	0.0609333	0.143647
0.642295	0.0267018	0.0685143	0.261533	0.551949	0.00241619	0.0616699	0.143995
0.63835	0.0266693	0.0690586	0.259432	0.548914	-0.000362102	0.0624444	0.143945
0.63498	0.0264891	0.0696618	0.257377	0.545702	-0.00255103	0.0632834	0.143657
0.632256	0.0261485	0.0703445	0.255343	0.542322	-0.0043921	0.0641742	0.143173
0.630206	0.0255476	0.0711258	0.253448	0.538841	-0.00613222	0.065128	0.14234
0.628825	0.0246261	0.0720048	0.25169	0.535275	-0.00743623	0.0661302	0.141303
0.628152	0.0234743	0.0730107	0.250181	0.531702	-0.00880603	0.067173	0.140374
0.628123	0.022122	0.0741617	0.248789	0.52809	-0.0100319	0.0682677	0.139211
0.628673	0.0205589	0.0754459	0.247594	0.524582	-0.0109623	0.0693599	0.138163
0.629786	0.0185647	0.0768741	0.246603	0.521128	-0.0120619	0.0704694	0.137201
0.631333	0.0163453	0.078438	0.245922	0.517756	-0.0134065	0.071517	0.136356
0.633288	0.0138543	0.0801199	0.245554	0.514488	-0.0150033	0.0725258	0.135662
0.635514	0.0112501	0.0818934	0.245527	0.511388	-0.0164672	0.0734525	0.135164
0.638001	0.00836764	0.0837615	0.24574	0.508481	-0.0178192	0.0742706	0.134976
0.640614	0.00512148	0.0856671	0.246244	0.505712	-0.0192627	0.0749686	0.134946
0.643242	0.00142772	0.087565	0.246993	0.503118	-0.020422	0.0755197	0.1352
0.645873	-0.00266512	0.0894588	0.248109	0.500779	-0.0210623	0.0759544	0.135642
0.648329	-0.00694056	0.0912849	0.249471	0.498578	-0.0216587	0.076301	0.136298
0.65053	-0.0114043	0.0929994	0.250936	0.496532	-0.0215566	0.0765789	0.137012
0.652363	-0.0161918	0.0945495	0.252418	0.494716	-0.0211094	0.0768098	0.137847
0.653668	-0.0213316	0.0958564	0.253882	0.493054	-0.0197887	0.0769797	0.138605
0.654411	-0.0266595	0.0969038	0.255343	0.491608	-0.0180961	0.0772193	0.139226
0.654607	-0.0318344	0.0976712	0.256637	0.49034	-0.015971	0.0775197	0.139625
0.654147	-0.0366982	0.098128	0.257655	0.489286	-0.0135228	0.0779033	0.13998
0.653031	-0.0411022	0.0982541	0.258395	0.48844	-0.0110144	0.078377	0.14013
0.651308	-0.0449858	0.0980446	0.258774	0.487643	-0.00825599	0.0789657	0.139812
0.64899	-0.0482891	0.0975212	0.258821	0.486923	-0.00572542	0.0796836	0.139338
0.646081	-0.0508509	0.0967163	0.258403	0.486264	-0.00356313	0.0805096	0.138603
0.642589	-0.0523335	0.0956532	0.257593	0.485558	-0.0020386	0.0814121	0.137674
0.638595	-0.0527956	0.0943743	0.256415	0.484746	-0.000955507	0.0823462	0.136365
0.634161	-0.0522039	0.0929405	0.255052	0.483811	-0.000317002	0.0833299	0.134804
0.629338	-0.0505155	0.0913762	0.253493	0.482659	-0.000207004	0.0843087	0.133091
0.62428	-0.0476352	0.0897826	0.251802	0.481342	-0.000845284	0.0852702	0.131229
0.619016	-0.043741	0.0881877	0.250106	0.479873	-0.0017697	0.0861853	0.12918
0.613631	-0.0391279	0.0866691	0.24852	0.478111	-0.00308831	0.0870194	0.127076
0.608448	-0.0339601	0.0852615	0.247012	0.476353	-0.00463625	0.0877399	0.125087
0.603366	-0.0285186	0.0840004	0.245751	0.474456	-0.00625821	0.0883332	0.123061
0.598525	-0.0230178	0.082926	0.24482	0.472502	-0.00800689	0.0887951	0.121239
0.594019	-0.017749	0.082074	0.244217	0.470475	-0.00986488	0.0891361	0.119502
0.589876	-0.0127604	0.0814411	0.243908	0.46846	-0.011556	0.0893506	0.117917
0.586144	-0.00834441	0.08102	0.243883	0.466473	-0.0131585	0.0894715	0.116569
0.582845	-0.00453505	0.0808037	0.244152	0.464538	-0.0146185	0.0895041	0.115428
0.579976	-0.00150602	0.0807696	0.244702	0.462652	-0.0160658	0.0894761	0.114569
0.577476	0.000799664	0.0808758	0.245552	0.460839	-0.0174119	0.0894137	0.11381
0.575364	0.0024423	0.0811141	0.24657	0.459159	-0.018588	0.0893379	0.113268
0.573586	0.00350557	0.0814555	0.247725	0.45758	-0.0197598	0.0892488	0.112815
0.572077	0.00415813	0.0818466	0.248878	0.45608	-0.0208506	0.089156	0.112538
0.570848	0.00439901	0.082284	0.250056	0.454769	-0.0215803	0.089056	0.112357
0.569854	0.00430325	0.0827501	0.251289	0.453584	-0.0224978	0.0889681	0.112209

## Sheet: b c d
ORX correlations	LC correlations	ORX corr-lag	LC corr-lag	ORX corr-lag SEM	LC corr-lag SEM	ORX coherence	LC coherence
0.4762	0.6387	0.189542	0.216042	0.0529959	0.0670872	0.272284	0.22063
0.3078	0.2221	0.190746	0.216831	0.0530112	0.0671511	0.332012	0.265293
0.2318	0.4886	0.192073	0.217698	0.0530275	0.067221	0.463004	0.394992
0.5309	0.3466	0.193536	0.218649	0.0530449	0.0672968	0.388612	0.350058
0.678	0.2095	0.195146	0.219692	0.0530633	0.0673788	0.319361	0.335325
0.3911	0.3691	0.196911	0.22083	0.0530827	0.0674671	0.246117	0.278961
0.497		0.19884	0.222068	0.0531032	0.0675615	0.172385	0.23587
		0.200936	0.223408	0.0531244	0.0676618	0.118069	0.193782
		0.203202	0.22485	0.0531463	0.0677674	0.0896142	0.169289
		0.205634	0.22639	0.0531684	0.0678773	0.0596947	0.125279
		0.208228	0.228024	0.0531906	0.0679907	0.0367266	0.0843835
		0.210975	0.229745	0.0532125	0.0681065	0.0306216	0.0722525
		0.213864	0.231545	0.0532339	0.0682235	0.0218315	0.054872
		0.216881	0.233415	0.0532544	0.0683403	0.0115441	0.0438304
		0.220016	0.235346	0.0532735	0.0684559	0.0116612	0.0414293
		0.223254	0.237329	0.0532909	0.0685691	0.0159613	0.0327013
		0.22668	0.239415	0.0533082	0.0686836	0.0189658	0.0235211
		0.23016	0.241519	0.0533227	0.0687926	0.0152228	0.0198329
		0.233696	0.243641	0.0533342	0.0688956	0.0161179	0.0171235
		0.237288	0.245781	0.053343	0.0689927	0.0205834	0.0144675
		0.240938	0.247939	0.0533491	0.0690837	0.0205461	0.0134338
		0.244647	0.250117	0.0533526	0.0691683	0.018249	0.0151703
		0.248417	0.252314	0.0533533	0.0692465	0.0148578	0.00722825
		0.25225	0.254534	0.0533512	0.0693176	0.00892269	0.010904
		0.256147	0.256777	0.053346	0.0693812	0.00552527	0.00429934
		0.26011	0.259046	0.0533379	0.0694369	0.00631509	0.00428743
		0.264141	0.261342	0.0533268	0.0694842	0.00611803	0.00331749
		0.268242	0.263669	0.053313	0.0695222	0.00573497	0.00554018
		0.272412	0.266027	0.0532963	0.0695501	0.00659592	0.00745969
		0.276654	0.268419	0.053277	0.0695669	0.00705743	0.0039689
		0.28097	0.270847	0.0532553	0.0695717	0.00608967	0.0048639
		0.285359	0.273313	0.0532315	0.0695637	0.00781213	0.00374261
		0.289825	0.27582	0.0532056	0.069542	0.006667	0.00740713
		0.294368	0.278371	0.0531778	0.0695054	0.00776445	0.00581691
		0.29899	0.280969	0.0531481	0.0694534	0.00631968	0.00348564
		0.303693	0.283617	0.0531165	0.0693848	0.00609708	0.00371329
		0.308477	0.28632	0.0530832	0.0692989	0.00591951	0.00568842
		0.313345	0.289082	0.053048	0.0691948	0.00451501	0.00333968
		0.318297	0.291907	0.053011	0.069072	0.00252546	0.00309918
		0.323334	0.294802	0.0529719	0.0689295	0.00163935	0.00305112
		0.328456	0.297773	0.0529306	0.0687667	0.00371653	0.00196315
		0.333661	0.300826	0.0528872	0.0685829	0.00369721	0.00496536
		0.33895	0.303967	0.0528415	0.0683772	0.00528233	0.00359874
		0.344319	0.307204	0.052794	0.0681493	0.0102266	0.00414274
		0.349768	0.310543	0.0527447	0.067898	0.00673618	0.00262668
		0.355295	0.313991	0.052694	0.0676231	0.00289917	0.0019184
		0.360894	0.317552	0.0526422	0.0673234	0.0043306	0.00221156
		0.366564	0.321231	0.0525895	0.0669992	0.0100182	0.00357358
		0.372296	0.325033	0.0525364	0.0666505	0.00716394	0.00514697
		0.378085	0.328958	0.0524831	0.0662782	0.00381719	0.00479374
		0.38392	0.333008	0.0524299	0.0658828	0.00625607	0.00572771
		0.389789	0.337177	0.0523772	0.0654662	0.00446499	0.00410659
		0.395679	0.34146	0.0523251	0.0650304	0.0023909	0.00422551
		0.401571	0.345847	0.052274	0.0645788	0.00388575	0.00293512
		0.407447	0.350325	0.0522238	0.0641149	0.0025995	0.00143284
		0.413283	0.354877	0.0521746	0.0636432	0.00201231	0.00307705
		0.419054	0.359482	0.0521265	0.0631688	0.00314789	0.00535172
		0.42473	0.364116	0.0520798	0.0626977	0.00648921	0.00338381
		0.430279	0.368752	0.0520348	0.0622357	0.00626736	0.0030295
		0.435667	0.37336	0.0519918	0.0617892	0.00715159	0.003496
		0.440858	0.377907	0.051951	0.0613644	0.00722736	0.00324735
		0.445815	0.382358	0.0519128	0.0609671	0.00508315	0.00262733
		0.450503	0.386679	0.0518775	0.0606028	0.00428184	0.00406613
		0.454887	0.390834	0.0518455	0.0602766	0.00480977	0.00345306
		0.458932	0.394791	0.0518171	0.0599921	0.00184114	0.00276597
		0.462611	0.398519	0.0517927	0.0597521	0.00457517	0.0019941
		0.465896	0.401991	0.0517725	0.0595588	0.00258088	0.00165505
		0.468768	0.405184	0.0517566	0.0594128	0.00259855	0.00187483
		0.47121	0.40808	0.051745	0.0593133	0.00342628	0.00151274
		0.473215	0.410665	0.0517372	0.0592594	0.00177462	0.00316009
		0.474779	0.412933	0.0517327	0.0592488	0.00341505	0.00128652
		0.475904	0.414884	0.0517304	0.0592785	0.00392767	0.00140838
		0.476598	0.416519	0.0517293	0.0593453	0.00419987	0.000654521
		0.476875	0.417848	0.0517279	0.0594454	0.00454603	0.00305516
		0.476752	0.418883	0.0517247	0.0595754	0.00329881	0.00319862
		0.47625	0.41964	0.0517182	0.0597312	0.00265012	0.00351105
		0.475396	0.420138	0.051707	0.0599095	0.00477167	0.00271973
		0.474215	0.420397	0.0516898	0.0601058	0.00256657	0.00345489
		0.47274	0.420437	0.0516656	0.0603172	0.0027968	0.00394759
		0.470999	0.420283	0.0516338	0.0605399	0.00266655	0.00389749
		0.469024	0.419957	0.051594	0.0607713	0.00361604	0.00319479
		0.466846	0.419481	0.051546	0.0610086	0.00409048	0.00246716
		0.464495	0.418878	0.0514903	0.0612489	0.00434565	0.00340685
		0.461999	0.418167	0.0514273	0.0614904	0.00451046	0.0035422
		0.459384	0.417367	0.0513576	0.0617312	0.00466359	0.00285528
		0.456675	0.416497	0.0512818	0.0619693	0.00152147	0.00290022
		0.453896	0.415572	0.0512004	0.0622037	0.00566834	0.00126032
		0.451066	0.414605	0.0511139	0.0624332	0.00374437	0.00164556
		0.448205	0.413607	0.0510225	0.0626573	0.00423473	0.00358846
		0.445329	0.412591	0.0509264	0.0628754	0.00349636	0.00249774
		0.442453	0.411564	0.050826	0.0630866	0.00444572	0.00221405
		0.43959	0.410532	0.0507211	0.0632913	0.00390484	0.00194861
		0.436751	0.409502	0.0506118	0.0634891	0.0037862	0.00273803
		0.433945	0.408478	0.0504981	0.0636797	0.0031173	0.00330709
		0.431182	0.407463	0.0503799	0.0638633	0.00277284	0.00365135
		0.428469	0.406457	0.0502572	0.0640396	0.00285349	0.00182774
		0.42581	0.405463	0.05013	0.0642086	0.00233953	0.00188395
		0.423212	0.404481	0.0499983	0.0643702	0.00413244	0.00358587
		0.420676	0.403512	0.0498621	0.0645245	0.00369101	0.0024824
		0.418206	0.402555	0.0497216	0.0646712	0.00465239	0.00383422
		0.415804	0.401609	0.049577	0.06481	0.00653143	0.00262335
		0.41347	0.400674	0.0494286	0.0649411	0.00584593	0.00498655
		0.411204	0.399747	0.0492767	0.0650641	0.00313511	0.00298395
		0.409008	0.398829	0.0491216	0.0651789	0.00227079	0.00308585
		0.40688	0.397917	0.0489637	0.065285	0.00291308	0.0019901
		0.404819	0.397012	0.0488036	0.0653826	0.00105625	0.00157936
		0.402825	0.396112	0.0486416	0.0654716	0.00238423	0.0016408
		0.400993	0.395271	0.0484904	0.0655507	0.00300046	0.00318089
		0.399255	0.394453	0.0483422	0.0656214	0.00190336	0.00356343
		0.397615	0.393662	0.0481982	0.0656842	0.00184752	0.00272825
		0.396077	0.392902	0.0480596	0.0657393	0.00171414	0.00363522
		0.394642	0.392177	0.0479272	0.0657873	0.00305178	0.00596928
		0.393313	0.391489	0.0478019	0.0658288	0.00462191	0.00249331
		0.392089	0.390842	0.0476841	0.0658642	0.00327462	0.00169974
		0.390968	0.390236	0.0475742	0.0658941	0.00176999	0.00263924
		0.389946	0.389674	0.0474724	0.0659194	0.00365732	0.00278108
		0.389019	0.389154	0.0473786	0.0659403	0.00333653	0.0022398
		0.388181	0.388676	0.0472926	0.0659577	0.00257483	0.00251334
		0.387426	0.388239	0.047214	0.0659717	0.00197096	0.00240771
		0.386746	0.387838	0.0471423	0.0659831	0.00388992	0.00377526
		0.386134	0.387473	0.0470771	0.0659924	0.00352553	0.00502619
						0.00295973	0.00406152
						0.00210529	0.00237454
						0.00187367	0.00324303
						0.00122299	0.00402621
						0.00243545	0.00474836
						0.00114963	0.00282051
						0.00266864	0.0040303
						0.00191382	0.00285688

## Sheet: f
meanControl	meanAlmorexant	meanNoVirus	semControl	semAlmorexant	semNoVirus
-0.00169578	-0.0107174	0.772784	0.00932369	0.00482161	0.0916429
-0.00183316	-0.0107256	0.773106	0.00968255	0.00462759	0.0915939
-0.00136576	-0.0103625	0.772634	0.00950889	0.0042387	0.0923366
-0.00216442	-0.0113636	0.772543	0.00935371	0.0045334	0.0928077
-0.00203592	-0.0120372	0.77359	0.00916264	0.00458394	0.0927351
-0.00260794	-0.0115025	0.773469	0.00966205	0.00453365	0.0923422
-0.00240023	-0.0106959	0.772791	0.0093875	0.00424456	0.0926955
-0.00258545	-0.0113838	0.772902	0.00968943	0.00448447	0.0923771
-0.0025742	-0.0109867	0.771875	0.0100717	0.00428547	0.0919659
-0.0027754	-0.00981454	0.771421	0.00967404	0.00341934	0.0921272
-0.00223244	-0.0100641	0.771697	0.00973981	0.00303248	0.0922641
-0.00275748	-0.0107571	0.771571	0.00984713	0.00302746	0.0920975
-0.00371522	-0.0097596	0.771207	0.00982843	0.00276413	0.0922554
-0.00404116	-0.0104274	0.772182	0.00951213	0.00278062	0.092434
-0.00464843	-0.00989635	0.772091	0.00935347	0.00259333	0.0925593
-0.004855	-0.0103136	0.771841	0.00847352	0.00270214	0.0929258
-0.0046689	-0.00989343	0.772091	0.00801	0.00301658	0.0933508
-0.00524014	-0.00966314	0.77241	0.00764022	0.00311716	0.0934034
-0.00472991	-0.00839319	0.772154	0.00694657	0.00287891	0.0934181
-0.00497846	-0.0091915	0.771676	0.00674387	0.00289483	0.0931192
-0.00527299	-0.00801529	0.771726	0.00635137	0.00329558	0.0930028
-0.00538697	-0.00855967	0.771636	0.00644849	0.00271721	0.0927162
-0.00492573	-0.00948773	0.771147	0.00618473	0.00265886	0.0920641
-0.00483449	-0.0101755	0.771124	0.0066914	0.00301733	0.0919063
-0.00418769	-0.00959621	0.771481	0.00661598	0.00308077	0.0920122
-0.00397108	-0.0102471	0.771611	0.00706079	0.00304565	0.0922268
-0.00405823	-0.0101389	0.772104	0.00652237	0.00309275	0.0923115
-0.00327323	-0.00879297	0.773321	0.00617036	0.0032736	0.0929281
-0.00346518	-0.00874935	0.773575	0.00576015	0.00311494	0.0932598
-0.00336004	-0.00837813	0.773878	0.00593222	0.00355149	0.0939118
-0.00284091	-0.00881058	0.773889	0.00580017	0.00393743	0.0936409
-0.00275076	-0.00923255	0.773466	0.00628001	0.00373272	0.0938763
-0.00351806	-0.0100642	0.772943	0.00682928	0.00398186	0.0940153
-0.00359852	-0.00953462	0.772354	0.00696091	0.00418503	0.0935291
-0.00326452	-0.0095453	0.772683	0.0066625	0.00411155	0.0929948
-0.00381266	-0.00910612	0.772067	0.00689488	0.00359577	0.0929282
-0.00390775	-0.00863103	0.772106	0.00667342	0.00416197	0.0924832
-0.00440789	-0.00798178	0.771154	0.00634212	0.00376283	0.0924958
-0.00487409	-0.00792557	0.771019	0.0063382	0.00343383	0.0932483
-0.0058055	-0.00744678	0.770373	0.00628499	0.00344929	0.093547
-0.00604147	-0.00727572	0.770233	0.0062475	0.00319773	0.0938134
-0.00615034	-0.00657317	0.770144	0.00631552	0.00304774	0.0944959
-0.00542137	-0.00654165	0.770812	0.00594847	0.00326319	0.0945774
-0.00537943	-0.00646969	0.770767	0.00536991	0.00403299	0.0943383
-0.00446711	-0.00747492	0.770162	0.00573218	0.00422031	0.0944478
-0.00389787	-0.00756257	0.769631	0.00546775	0.00439445	0.0942681
-0.00288646	-0.00807685	0.769889	0.00512218	0.00406357	0.0935606
-0.00196795	-0.00797672	0.768212	0.00508859	0.00371986	0.0935823
-0.00102182	-0.00854472	0.768444	0.00508086	0.00326632	0.0939202
-0.0022353	-0.00826388	0.768512	0.00544909	0.0029722	0.0935883
-0.00236334	-0.00843148	0.769932	0.00568038	0.00283036	0.0936315
-0.00190972	-0.00903006	0.768655	0.00574267	0.00269395	0.0940536
-0.00221535	-0.009741	0.770347	0.00609341	0.00279637	0.0939841
-0.00177794	-0.0089821	0.770081	0.00634621	0.00270419	0.0934842
-0.00109913	-0.00811084	0.770676	0.00578425	0.00257601	0.0936356
-0.000400085	-0.0075271	0.770128	0.00566143	0.00242624	0.094041
-0.00115309	-0.00566737	0.770735	0.00564733	0.00249377	0.0939926
-0.00116973	-0.00546573	0.769716	0.00515322	0.00214668	0.0936699
-0.00158591	-0.00473345	0.770067	0.00539189	0.00205405	0.0939202
-0.00119313	-0.00590431	0.769231	0.00550109	0.00210471	0.0938743
-0.00202841	-0.00618603	0.769273	0.00555008	0.00221898	0.0937693
-0.00231811	-0.00647017	0.769704	0.0057518	0.00211668	0.0939732
-0.00137222	-0.00671351	0.770107	0.00624764	0.00225013	0.0942005
-0.00194111	-0.00816027	0.770569	0.00628347	0.00221366	0.0946202
-0.00199341	-0.00821261	0.770251	0.00611273	0.002038	0.0945469
-0.00185893	-0.00748567	0.769652	0.00640178	0.00205702	0.09486
-0.00166834	-0.00892284	0.769396	0.00613374	0.00202382	0.0947418
-0.00336847	-0.00791721	0.769504	0.00608843	0.00209397	0.0949804
-0.00312938	-0.00688636	0.768717	0.0056646	0.00202821	0.0947096
-0.00295191	-0.00664576	0.76935	0.00589271	0.00193102	0.0953177
-0.00214212	-0.00680664	0.769737	0.00505879	0.00168578	0.0949484
-0.00294857	-0.00631482	0.769229	0.00519669	0.00155922	0.0952045
-0.00241347	-0.00616104	0.768596	0.00486582	0.0016761	0.0952869
-0.00191509	-0.00608403	0.768907	0.00488599	0.00160678	0.0955943
-0.00171588	-0.00557213	0.768822	0.004169	0.00170611	0.0953269
-0.00216612	-0.00578331	0.768127	0.00364269	0.00192621	0.0951505
-0.000990324	-0.00575101	0.768168	0.00367361	0.00186355	0.0950988
-0.00058643	-0.00645246	0.767806	0.00361879	0.00192953	0.095031
-0.000891718	-0.00618816	0.767527	0.00349576	0.00182213	0.0947564
-0.000764262	-0.00633882	0.767981	0.00431747	0.00176938	0.0946717
3.03257e-05	-0.00583457	0.767835	0.00471476	0.00170244	0.0947619
0.000595019	-0.00440895	0.767593	0.00421205	0.00188701	0.094965
-0.000319174	-0.00390881	0.768124	0.00401543	0.00167746	0.0948408
-0.000236169	-0.00411459	0.768224	0.00372147	0.00157019	0.0950894
-8.79579e-05	-0.00450769	0.76734	0.00335227	0.00140346	0.0951629
-0.000904111	-0.00453863	0.767499	0.00381847	0.00144036	0.0955329
-0.000813719	-0.00503648	0.767562	0.00387684	0.00129648	0.0953639
0.000543402	-0.00467602	0.767574	0.00395279	0.0011085	0.0954876
0.000928231	-0.00496401	0.767158	0.00444891	0.00120191	0.0948751
0.000772298	-0.00315414	0.767242	0.00453994	0.00133248	0.0949831
0.00145947	-0.00264891	0.767552	0.0045116	0.0016746	0.0949665
0.00165824	-0.00349238	0.768219	0.00492508	0.00184303	0.0950213
0.00115981	-0.00377382	0.767776	0.00516263	0.00192193	0.0951857
0.00183854	-0.00314453	0.767616	0.00482049	0.00204437	0.0960545
0.00200808	-0.00320227	0.766725	0.00459366	0.00184777	0.0959626
0.0015601	-0.00377871	0.765751	0.00446079	0.00182758	0.0959721
0.000660723	-0.0033268	0.764696	0.00397429	0.001818	0.0960868
0.000492212	-0.00363397	0.764976	0.00381936	0.00192135	0.0958893
-5.73045e-05	-0.00250112	0.764481	0.00380311	0.00209467	0.0957127
-0.000453102	-0.0030706	0.765197	0.00412324	0.00176094	0.0961546
-0.000307893	-0.00291035	0.766586	0.00341234	0.00149676	0.096237
-0.000632816	-0.0023902	0.766441	0.00343357	0.00133754	0.0962372
-8.77158e-05	-0.00140841	0.765935	0.00313669	0.00162009	0.0966659
0.00011953	-0.00140292	0.765922	0.00296296	0.00183761	0.0965549
0.000566736	-0.00218701	0.76667	0.00250801	0.00154325	0.0965909
-0.000100264	-0.00215161	0.76594	0.00277263	0.00167351	0.096564
0.000276329	-0.00212048	0.766455	0.0025957	0.00161732	0.0965997
0.000396735	-0.00272957	0.766953	0.00248375	0.00129337	0.0964336
-0.000500941	-0.00410499	0.767411	0.00295872	0.00102317	0.0962798
2.17614e-05	-0.00351885	0.766963	0.00289428	0.000953462	0.0960646
-0.000471198	-0.00311661	0.766972	0.00255185	0.000965549	0.0961495
-0.000730936	-0.00348383	0.767362	0.0026736	0.00133219	0.096307
-0.00119478	-0.00358034	0.767761	0.00289456	0.00136535	0.0963114
-0.000678121	-0.00329938	0.767585	0.0028841	0.00140973	0.0967195
-0.00137189	-0.00294866	0.767638	0.00247317	0.0014064	0.0968709
-0.00125426	-0.00444158	0.767803	0.00212583	0.00117344	0.0967753
-0.0005352	-0.0037542	0.767511	0.00171804	0.00119267	0.09709
-0.000423144	-0.00425764	0.766648	0.00168709	0.00146336	0.0973983
7.16928e-06	-0.00455048	0.766647	0.00167226	0.00158946	0.097271
0.000352513	-0.00486401	0.765523	0.00200236	0.00191962	0.0971148
0.00155103	-0.00329921	0.765179	0.00163177	0.00162254	0.0972115
0.00100643	-0.00128524	0.764592	0.00170867	0.00212121	0.0967478
0.000903065	0.00175558	0.765121	0.00186445	0.00401354	0.0968196
0.00042783	0.00440706	0.764783	0.00212161	0.00608423	0.0970325
0.000560009	0.00702991	0.765876	0.00164988	0.00803987	0.0974367
0.000227953	0.00793762	0.765472	0.00189014	0.00874933	0.0977097
9.49504e-05	0.00673681	0.765317	0.00193743	0.00823486	0.0981106
0.000224733	0.00520906	0.765687	0.00205939	0.00645643	0.0983093
-0.000159424	0.00299427	0.766068	0.0014606	0.00426921	0.0984035
0.000328059	0.000673217	0.765786	0.00126119	0.00269432	0.0981381
-0.000373986	-0.00100895	0.766823	0.00137353	0.00142561	0.0981613
0.00121925	-0.00238957	0.76748	0.000802744	0.00126498	0.0977576
0.00067362	-0.00341461	0.766995	0.0012229	0.00157125	0.0976161
0.000955568	-0.00387448	0.766783	0.0011547	0.00157092	0.0970533
-0.000724148	-0.00239398	0.766592	0.00136347	0.00203817	0.0972284
-0.000379132	-0.00215645	0.766168	0.00165959	0.00204259	0.0966879
-0.000830345	-0.00201597	0.766289	0.00180393	0.00177016	0.0968407
-0.000723498	-0.00101444	0.76691	0.00133344	0.00126976	0.0968169
-0.00169203	-0.000345575	0.767248	0.00157561	0.00120306	0.0972423
-0.00163995	-0.000865248	0.768476	0.00156275	0.00101896	0.0973124
-0.000978405	-0.000929337	0.769018	0.00129563	0.00119916	0.0978903
-0.00158341	-0.000308954	0.76872	0.00114236	0.00108658	0.0977963
-0.00120385	-0.000702607	0.768495	0.00142739	0.00052478	0.098071
0.000392183	-0.000359542	0.769356	0.00138353	0.000547062	0.0982645
0.000903811	-0.000785232	0.767466	0.00142294	0.00117855	0.098199
6.87371e-05	-7.71873e-05	0.767158	0.00158849	0.00124118	0.0976741
-0.000293124	-0.000220906	0.767057	0.00108648	0.00165443	0.0977834
-2.31523e-05	-0.000311419	0.76707	0.000848698	0.00193843	0.097439
0.00016142	-0.000278056	0.765585	0.000578786	0.00199945	0.0972255
7.5173e-05	-0.000724859	0.766319	0.000655378	0.00178708	0.0973934
0.000710368	0.000650771	0.765378	0.000829263	0.00156714	0.0980614
0.00108064	0.000921656	0.764866	0.000851907	0.00157559	0.0983951
0.00141271	0.00171986	0.764574	0.000752629	0.0014532	0.0982398
0.00118258	0.00174483	0.765071	0.00104341	0.00125506	0.0980948
0.000938379	0.00157618	0.766027	0.000907264	0.00147035	0.0981639
0.000956704	0.00110062	0.766741	0.00112204	0.00191967	0.0981771
0.00085993	0.000905767	0.766592	0.00141232	0.00190126	0.0983608
-0.000299424	0.000855107	0.767025	0.00137223	0.00149812	0.0985869
-0.000555128	0.000866522	0.766736	0.00100819	0.00142331	0.0991162
-0.00062262	0.00203933	0.76565	0.00132702	0.00108662	0.0989278
-2.75744e-05	0.000735474	0.765228	0.00113881	0.000720474	0.0992725
-0.000221695	0.00117667	0.765325	0.00117387	0.000897645	0.0991278
0.000331016	0.000783565	0.764445	0.00114003	0.000962871	0.0995603
0.000174874	0.000671796	0.764716	0.00174763	0.00122423	0.099453
0.000987744	-0.000592361	0.764893	0.00131238	0.00183626	0.0997128
1.99485e-05	0.000245028	0.765471	0.00109282	0.00154349	0.0995898
0.000112251	-0.000349005	0.765908	0.000969624	0.00119896	0.0994953
0.000187925	-9.76385e-06	0.766087	0.00100109	0.00114705	0.099466
0.000366299	0.000617606	0.766202	0.00132373	0.00104967	0.0997356
-0.000193924	0.00211178	0.76589	0.00115968	0.00145627	0.0995905
1.907e-05	0.00256967	0.765274	0.000795183	0.00157799	0.0998445
0.000274468	0.00357233	0.765427	0.000954039	0.00151411	0.100053
0.000907039	0.002875	0.765444	0.00147848	0.00177041	0.100179
0.000650315	0.00171979	0.764928	0.00117614	0.0017502	0.10036
0.000934364	0.0010312	0.765701	0.00161226	0.00136809	0.100687
-0.000318954	0.000572911	0.765609	0.00166542	0.00152493	0.100755
-0.000179247	-0.000243246	0.766281	0.00189279	0.00180532	0.100652
-0.000506679	-0.000369922	0.765806	0.0018228	0.00167627	0.100278
-0.00124085	0.000244207	0.765811	0.00240582	0.00139504	0.10005
-0.0013948	0.000297166	0.765604	0.00227818	0.00110002	0.100067
-0.000202716	-0.000446586	0.765586	0.00225725	0.00129228	0.0996256
-0.00104266	-0.000123837	0.764741	0.00234853	0.00155903	0.0997779
-0.00193953	-0.000287896	0.764838	0.00246197	0.00139963	0.10028
-0.000728201	6.44474e-05	0.764808	0.00229783	0.00142261	0.100356
-0.000376252	-0.000961629	0.764659	0.00225543	0.00176062	0.100511
-0.00114553	-0.000725645	0.764507	0.00270251	0.00239142	0.100538
-0.000484963	-0.000388387	0.763877	0.00284601	0.00241018	0.100717
0.000556002	0.000898129	0.764133	0.00268679	0.00324136	0.100651
1.30492e-05	0.000962203	0.764508	0.00288017	0.003698	0.100954
-6.58271e-05	0.00219527	0.764266	0.00300282	0.00354281	0.101058
0.00117105	0.00250215	0.764572	0.00322712	0.00293464	0.101354
0.000971168	0.00207081	0.76502	0.00333984	0.00218352	0.101259
0.000404105	0.00152462	0.765977	0.00367413	0.00139319	0.10107
0.000382089	0.00154456	0.765885	0.00334748	0.00151092	0.100658
0.000924268	0.00178404	0.765646	0.00386592	0.000934287	0.100381
0.000672492	0.0025639	0.766002	0.00364062	0.000949964	0.0999083
0.000236252	0.00349791	0.766234	0.00358779	0.00168316	0.0997672
0.000562533	0.00403148	0.765711	0.0030857	0.00219561	0.0997799
0.000832358	0.00410325	0.766161	0.00326023	0.00217419	0.0999914
0.000546701	0.00346071	0.767217	0.00294447	0.00251779	0.100142
7.6576e-05	0.00247596	0.76725	0.00220285	0.0023731	0.10037
0.00105993	0.00254558	0.768063	0.00205952	0.00198644	0.10055
0.000689808	0.00240899	0.76642	0.00216309	0.00174995	0.100274
0.000599245	0.00215589	0.765653	0.00178542	0.00202663	0.100176
3.11211e-05	0.0019331	0.764539	0.00149986	0.00229652	0.10014
0.00122353	0.00320076	0.763903	0.00253943	0.00224046	0.100429
0.00170371	0.00192456	0.763459	0.00280903	0.00181744	0.100234
0.00250248	0.00220294	0.764605	0.0025248	0.00192311	0.100435
0.00371787	0.00306655	0.76524	0.00302482	0.00158858	0.100493
0.00547463	0.00386957	0.765203	0.00330086	0.00123507	0.100426
0.00717697	0.0042771	0.765764	0.00331028	0.000964282	0.100294
0.00972164	0.00639562	0.765098	0.00354418	0.00124028	0.100256
0.0130089	0.00792528	0.765199	0.00397903	0.0020348	0.100491
0.0171157	0.0104061	0.764832	0.00407581	0.00250968	0.100268
0.0219928	0.0147222	0.76476	0.00495738	0.00339373	0.0999861
0.027794	0.0185176	0.764826	0.00541702	0.00417475	0.0998395
0.034159	0.0233535	0.765783	0.00652133	0.00489681	0.100133
0.0405096	0.0299178	0.76583	0.00750329	0.00561819	0.100067
0.0478816	0.035981	0.765248	0.00874884	0.00654194	0.10053
0.053421	0.0417493	0.764902	0.00972668	0.00773383	0.100622
0.0590172	0.0493664	0.764004	0.011049	0.00902338	0.100729
0.0641472	0.055678	0.762309	0.0122254	0.00983619	0.100866
0.0706414	0.0604405	0.762062	0.0132917	0.0109992	0.101048
0.0758413	0.0645585	0.762546	0.0139343	0.0120266	0.101057
0.0826231	0.0685304	0.762863	0.0140304	0.012733	0.101243
0.0883874	0.0718195	0.76376	0.0143937	0.0131112	0.101384
0.0940174	0.0763763	0.765114	0.0144148	0.0140841	0.101209
0.0986229	0.0810232	0.765299	0.0146942	0.0150542	0.100639
0.102178	0.0864566	0.765219	0.0150791	0.0163392	0.100319
0.106992	0.0915076	0.765163	0.0158894	0.0176761	0.100386
0.111228	0.0973188	0.76476	0.0165329	0.0195928	0.100075
0.115178	0.101927	0.763749	0.017241	0.0208916	0.100128
0.120321	0.10597	0.763539	0.0180219	0.0220204	0.100556
0.125368	0.111622	0.76325	0.0190578	0.02311	0.100748
0.129264	0.1175	0.762931	0.019774	0.02457	0.100747
0.133659	0.120847	0.762274	0.020527	0.0255499	0.100976
0.136836	0.125434	0.763495	0.0209087	0.0265113	0.100845
0.140115	0.129944	0.763425	0.0214646	0.0268392	0.100527
0.143885	0.1324	0.763971	0.0223608	0.027689	0.100831
0.148083	0.13581	0.764922	0.0229362	0.0281134	0.10052
0.151838	0.139922	0.765714	0.0233351	0.0289223	0.100389
0.156272	0.143455	0.765236	0.0245515	0.0296693	0.100629
0.159512	0.146676	0.765394	0.0251379	0.0307882	0.100906
0.163611	0.150682	0.765636	0.0256694	0.0314269	0.0999369
0.166964	0.153373	0.765438	0.0268258	0.0325115	0.0998916
0.170177	0.156676	0.765546	0.0275899	0.0331329	0.0997582
0.174376	0.160182	0.76646	0.0281633	0.0338378	0.0996167
0.177985	0.164258	0.766742	0.0288377	0.0347272	0.0995062
0.181394	0.167216	0.766648	0.0292535	0.0351926	0.100065
0.184842	0.17073	0.766452	0.0295409	0.0357075	0.100466
0.188593	0.172591	0.76668	0.0303927	0.0357972	0.100473
0.191836	0.174821	0.765365	0.0313643	0.036181	0.100565
0.194773	0.176907	0.765748	0.0318829	0.0362303	0.100547
0.197547	0.179698	0.765828	0.0323161	0.0367205	0.100791
0.200105	0.182016	0.765596	0.0329099	0.0366011	0.100636
0.20231	0.185393	0.76596	0.0334165	0.036004	0.100586
0.204635	0.18834	0.766822	0.033424	0.0360722	0.10043
0.207779	0.192046	0.766753	0.0337682	0.0367591	0.100456
0.210969	0.195138	0.767016	0.0343643	0.0369202	0.100355
0.213534	0.197494	0.768087	0.0345227	0.0371721	0.100575
0.216361	0.200299	0.767398	0.0348083	0.0385518	0.100843
0.218557	0.202428	0.767153	0.0357895	0.0385633	0.100831
0.221638	0.204589	0.766655	0.0367397	0.0388282	0.100745
0.224393	0.206874	0.765848	0.0372062	0.0390605	0.100588
0.227613	0.209154	0.765422	0.0381212	0.0394259	0.100706
0.230434	0.211374	0.765093	0.03905	0.0397239	0.100533
0.234275	0.215295	0.765063	0.0390519	0.040096	0.100891
0.236634	0.217364	0.76599	0.0396886	0.0403276	0.101344
0.238875	0.219499	0.766367	0.0398011	0.0405066	0.101198
0.241312	0.222248	0.766953	0.0401898	0.040695	0.101096
0.243989	0.224727	0.767266	0.0402801	0.0411489	0.100878
0.245576	0.22549	0.767396	0.0411034	0.0415889	0.100944
0.247386	0.227195	0.766898	0.041537	0.0418456	0.100603
0.250204	0.229182	0.766706	0.0423424	0.0423359	0.100552
0.252425	0.231398	0.765928	0.0427006	0.0430065	0.100253
0.254157	0.233269	0.766527	0.0428914	0.043651	0.100536
0.255855	0.23618	0.76661	0.0426174	0.0444991	0.100459
0.258442	0.239615	0.767275	0.0426436	0.0447318	0.100873
0.260233	0.241695	0.768026	0.0431527	0.0452741	0.101412
0.261489	0.243821	0.767871	0.043534	0.0458284	0.101799
0.263643	0.246184	0.767253	0.0439893	0.0459868	0.10174
0.266642	0.24737	0.766501	0.0447719	0.0462921	0.101666
0.268501	0.249012	0.765779	0.0452188	0.0468043	0.101483
0.269397	0.250955	0.764704	0.0452383	0.0472904	0.101055
0.271443	0.253006	0.76543	0.0451683	0.0476407	0.100733
0.274113	0.254385	0.765605	0.0450889	0.0481831	0.100912
0.275945	0.256852	0.766914	0.0450928	0.0484239	0.100685
0.277616	0.258082	0.767482	0.0452037	0.0489261	0.100817
0.279639	0.259104	0.768518	0.0459044	0.0492697	0.101158
0.280952	0.260156	0.768146	0.0466736	0.0498973	0.10118
0.281261	0.262346	0.767801	0.0474139	0.050125	0.101569
0.282273	0.264044	0.767284	0.0477157	0.0500722	0.101551
0.283769	0.265167	0.767603	0.0485667	0.0502563	0.101476
0.286379	0.267413	0.767229	0.0489291	0.0501404	0.101264
0.289368	0.269653	0.767509	0.0490269	0.0499187	0.101259
0.291248	0.271329	0.768178	0.0493596	0.0504336	0.100839
0.292763	0.272104	0.7686	0.04988	0.0515022	0.10123
0.294268	0.273954	0.76742	0.049866	0.0518108	0.101182
0.294791	0.275514	0.767802	0.0500852	0.0526907	0.101061
0.295398	0.277301	0.76816	0.050839	0.0527776	0.100828
0.296931	0.278798	0.768622	0.0508757	0.052498	0.100919
0.298625	0.28019	0.768366	0.0514218	0.0520527	0.100665
0.300465	0.282233	0.768394	0.051706	0.0521817	0.100756
0.303442	0.284318	0.768371	0.0517244	0.051886	0.100772
0.306139	0.286415	0.767919	0.0516665	0.0523675	0.100647
0.308715	0.288071	0.767522	0.0523714	0.0531739	0.100616
0.310558	0.28966	0.768273	0.0523955	0.0536179	0.100631
0.312311	0.291224	0.769253	0.0528427	0.0536249	0.100369
0.31318	0.292483	0.769509	0.0534233	0.0538407	0.100249
0.313772	0.293257	0.769887	0.0537778	0.0537916	0.10085
0.315665	0.294116	0.769789	0.0540302	0.0535425	0.100611
0.317431	0.295767	0.769376	0.0548361	0.0537354	0.100615
0.318357	0.296373	0.769307	0.055276	0.0544452	0.100484
0.31954	0.299073	0.770009	0.0559213	0.0547125	0.100418
0.322378	0.300314	0.770018	0.0563753	0.0551323	0.0999411
0.323348	0.302326	0.770178	0.0570026	0.0553875	0.100504
0.325786	0.304013	0.769488	0.0571289	0.0555563	0.100575
0.328784	0.30639	0.769679	0.0576171	0.0558688	0.100734
0.331452	0.306792	0.768832	0.0576691	0.0559505	0.101278
0.333114	0.308293	0.768888	0.0581797	0.0561691	0.101773
0.335414	0.309757	0.768679	0.0584582	0.0565741	0.101718
0.336999	0.31196	0.768435	0.0587649	0.0570365	0.101305
0.339092	0.31381	0.768202	0.0592088	0.0568681	0.101311
0.341629	0.314993	0.767626	0.0593206	0.0573517	0.100864
0.343421	0.317114	0.76813	0.059387	0.057699	0.100587
0.345196	0.319215	0.768453	0.0598887	0.0573708	0.100394
0.346413	0.320701	0.769335	0.0604285	0.0576165	0.100582
0.347242	0.322063	0.769746	0.0607069	0.058017	0.100353
0.347882	0.323754	0.770356	0.061413	0.0582614	0.100619
0.34924	0.324969	0.769986	0.061768	0.0583815	0.100184
0.351012	0.325794	0.769905	0.0620797	0.0591904	0.100436
0.352906	0.326241	0.769616	0.0623442	0.0592107	0.10023
0.355025	0.327364	0.769314	0.0625292	0.0594677	0.10107
0.358017	0.328478	0.769575	0.0628773	0.0597156	0.101174
0.359985	0.328768	0.769791	0.06342	0.060257	0.101718
0.36222	0.330258	0.769789	0.0632616	0.0603943	0.10147
0.365257	0.331693	0.770597	0.0633938	0.0608109	0.101723
0.368832	0.333222	0.771091	0.0633835	0.0610184	0.10119
0.370664	0.33502	0.770433	0.0635024	0.0614414	0.101113
0.37302	0.337624	0.769961	0.063714	0.0617643	0.100936
0.375927	0.33824	0.769562	0.063862	0.0620634	0.101038
0.377133	0.339987	0.768812	0.0641272	0.0626343	0.101109
0.378108	0.340268	0.768417	0.0644395	0.0629876	0.100697
0.379422	0.341806	0.768639	0.0642111	0.0631256	0.100349
0.38106	0.342567	0.76923	0.0645499	0.063121	0.100488
0.381829	0.344611	0.770192	0.0649909	0.0634049	0.100221
0.383983	0.346376	0.770443	0.0652232	0.063323	0.100347
0.386196	0.348294	0.770373	0.0653123	0.0638693	0.100773
0.388012	0.349134	0.771814	0.0658441	0.0640425	0.101078
0.389685	0.349907	0.771225	0.0659221	0.0644762	0.101225
0.39161	0.350625	0.770935	0.0664656	0.0646725	0.10125
0.393766	0.350906	0.770848	0.0669614	0.0647474	0.101254
0.394884	0.352291	0.771552	0.0677749	0.0647943	0.100974
0.397292	0.353436	0.770496	0.0682503	0.0648929	0.100835
0.399465	0.355651	0.770719	0.0688473	0.0649814	0.10049
0.401271	0.357377	0.770996	0.0691041	0.0647896	0.1005
0.403103	0.35907	0.771869	0.0693473	0.0650312	0.100629
0.405555	0.36087	0.771307	0.0697033	0.0650541	0.101345
0.406809	0.362956	0.770735	0.0704332	0.0652224	0.101485
0.408847	0.36458	0.77126	0.0706414	0.0652953	0.101822
0.410296	0.366274	0.770403	0.0712147	0.0659262	0.101712
0.411225	0.36844	0.770254	0.0719211	0.0660871	0.101537
0.412975	0.369021	0.770895	0.0724376	0.0664141	0.101158
0.41478	0.370776	0.77226	0.0726304	0.0667761	0.101249
0.415955	0.372272	0.77248	0.073232	0.0669097	0.100834
0.418485	0.37369	0.774131	0.0731651	0.0668181	0.101329
0.421156	0.374498	0.77389	0.0731042	0.0670716	0.101265
0.423119	0.377344	0.773271	0.0726829	0.0671768	0.10082
0.425413	0.378459	0.773419	0.0731392	0.0674755	0.100682
0.427067	0.379973	0.772868	0.0733169	0.0678486	0.100998
0.429257	0.38184	0.77248	0.0735937	0.0683164	0.100749
0.431458	0.383741	0.77266	0.0739274	0.0685535	0.100563
0.431644	0.384996	0.772782	0.0746926	0.0688907	0.100789
0.433669	0.386805	0.772374	0.0747902	0.0687785	0.100459
0.437486	0.388484	0.772989	0.0751133	0.0686748	0.100374
0.438959	0.390039	0.772985	0.0760564	0.0687686	0.100705
0.440181	0.391285	0.773543	0.0761658	0.0689841	0.100898
0.443689	0.39218	0.773988	0.076559	0.0690052	0.101434
0.446114	0.393595	0.773899	0.0765854	0.0695688	0.101721
0.446685	0.395085	0.773346	0.076606	0.0695142	0.10178
0.44815	0.397505	0.773536	0.0766246	0.0695219	0.10148
0.450215	0.40048	0.773033	0.0772102	0.0693272	0.101122
0.451823	0.402766	0.773246	0.0772978	0.0696164	0.100551
0.452837	0.404093	0.773162	0.0777776	0.0692144	0.100413
0.454906	0.406069	0.773783	0.0780967	0.0695898	0.100685
0.457487	0.406257	0.774079	0.0781853	0.0698546	0.100952
0.459395	0.406951	0.773963	0.078231	0.0702144	0.10121
0.461427	0.408641	0.773837	0.078972	0.0697509	0.101612
0.46253	0.41053	0.774464	0.0794449	0.0703507	0.10197
0.465242	0.411567	0.774642	0.0797302	0.0709656	0.101654
0.46604	0.413233	0.77435	0.0805594	0.071217	0.101234
0.467139	0.415138	0.77507	0.0810802	0.0711873	0.1014
0.468343	0.416218	0.774625	0.0812068	0.0717421	0.101186
0.47075	0.417118	0.774981	0.0816527	0.0717059	0.101312
0.471105	0.418738	0.77392	0.0821809	0.0715322	0.101521
0.474316	0.420952	0.773545	0.0816854	0.071281	0.101747
0.476799	0.421562	0.773716	0.0813509	0.0717214	0.101899
0.478049	0.423014	0.774786	0.0812735	0.0722263	0.101737
0.479521	0.425795	0.774364	0.0808365	0.0722612	0.10128
0.481496	0.427736	0.775496	0.0806203	0.0723676	0.101207
0.481906	0.429841	0.776206	0.0813156	0.0731624	0.10127
0.483743	0.432937	0.775723	0.0819522	0.0732155	0.101221
0.487181	0.435139	0.775277	0.0821124	0.0729747	0.101442
0.488532	0.438107	0.775702	0.0823562	0.0731169	0.102034
0.490614	0.439891	0.776188	0.0826979	0.0737487	0.102228
0.491159	0.440957	0.775662	0.0831326	0.0735289	0.102022
0.492615	0.442831	0.775859	0.0833958	0.0733871	0.101523
0.493009	0.445678	0.775526	0.0840815	0.0738489	0.101587
0.495041	0.446645	0.774764	0.0850751	0.0742979	0.100919
0.496323	0.448907	0.774223	0.0856971	0.0745736	0.100343
0.499797	0.450942	0.774233	0.0855229	0.0749937	0.0998232
0.500705	0.452322	0.773966	0.0857518	0.0754801	0.100452
0.502363	0.453599	0.773099	0.0857647	0.0754917	0.100351
0.504175	0.454746	0.773787	0.0856696	0.0759422	0.10044
0.505708	0.456735	0.773509	0.0854706	0.0760965	0.100669
0.506774	0.459063	0.773977	0.0859259	0.0763769	0.101251
0.509167	0.459948	0.773478	0.0858714	0.0767743	0.101129
0.511193	0.460903	0.77528	0.0864186	0.077223	0.101055
0.51275	0.461919	0.776065	0.0867928	0.0774484	0.101395
0.515111	0.462384	0.776996	0.0871445	0.0771748	0.101338
0.516801	0.463589	0.77743	0.0870534	0.0776006	0.101395
0.519261	0.465847	0.778062	0.0871382	0.0780618	0.101326
0.522067	0.467297	0.777976	0.0869877	0.077959	0.101474
0.523727	0.47031	0.776871	0.0871177	0.0774443	0.101358
0.524721	0.472147	0.776604	0.0877696	0.0776189	0.101619
0.526894	0.473112	0.77627	0.0881259	0.0774462	0.101885
0.528561	0.475486	0.776894	0.0887999	0.0767378	0.101795
0.528601	0.477551	0.776371	0.0892724	0.0772186	0.101521
0.530892	0.47909	0.776717	0.0896347	0.0780656	0.101686
0.53439	0.480829	0.777051	0.0898524	0.0785659	0.10151
0.536258	0.482975	0.776755	0.0903421	0.0787337	0.101352
0.538225	0.483228	0.776243	0.0910897	0.0792595	0.101245
0.54103	0.484772	0.776635	0.0913295	0.0797033	0.101076
0.542969	0.486415	0.777557	0.0914368	0.0800783	0.101068
0.543784	0.48908	0.776737	0.0913368	0.0807926	0.10128
0.544927	0.489898	0.776861	0.0917457	0.0813955	0.101103
0.546095	0.492025	0.77782	0.0919145	0.082231	0.101569
0.548556	0.493837	0.778354	0.0920463	0.0824359	0.102004
0.550504	0.494106	0.777582	0.0923493	0.0823569	0.101753
0.550983	0.494444	0.778055	0.0936074	0.0822442	0.101675
0.55296	0.496519	0.778915	0.093423	0.0820932	0.101724
0.554666	0.498597	0.778777	0.0935821	0.0819307	0.101368
0.55531	0.500518	0.777837	0.0932216	0.0816094	0.100875
0.556513	0.502503	0.778255	0.0931674	0.0817841	0.100784
0.558771	0.50517	0.778152	0.0921601	0.082265	0.100913
0.561102	0.507927	0.777505	0.0923604	0.0826267	0.100875
0.561614	0.509584	0.778104	0.0923022	0.0831618	0.100944
0.563537	0.511232	0.77865	0.0932132	0.0835762	0.101388
0.564978	0.513438	0.778823	0.0933445	0.0845913	0.101714
0.565957	0.515324	0.779508	0.0939666	0.0843685	0.101496
0.56677	0.517108	0.779876	0.0940839	0.0836103	0.101509
0.56878	0.518455	0.77957	0.094033	0.0831389	0.101248
0.570197	0.518754	0.779348	0.0942874	0.0835412	0.100895
0.572175	0.519875	0.7801	0.094824	0.082681	0.100889
0.574836	0.520833	0.780386	0.0949888	0.0826916	0.101304
0.577674	0.521462	0.781749	0.0955582	0.0839934	0.101174
0.580103	0.523557	0.781207	0.0964995	0.0845925	0.1012
0.582153	0.526061	0.781682	0.0969546	0.0844353	0.101575
0.583959	0.527556	0.780913	0.0974567	0.0848418	0.101267
0.585035	0.529491	0.780015	0.0976863	0.0844775	0.101083
0.586867	0.530538	0.778438	0.0979914	0.0847034	0.101529
0.589807	0.53174	0.778252	0.0982155	0.0847134	0.101799
0.592606	0.534129	0.778543	0.0988326	0.0846075	0.10224
0.594406	0.535902	0.779006	0.0993169	0.0848649	0.102596
0.596663	0.537079	0.779573	0.0999553	0.0856799	0.102558
0.598722	0.539196	0.780548	0.100944	0.0858363	0.102063
0.600368	0.541239	0.781167	0.101904	0.0858267	0.102102
0.601371	0.541557	0.780751	0.101697	0.0867032	0.1016
0.604044	0.542214	0.780092	0.102343	0.0870544	0.101523
0.605474	0.542939	0.77998	0.102212	0.0866227	0.101085
0.605394	0.543855	0.779487	0.101633	0.0866036	0.101143
0.606149	0.543449	0.779313	0.100654	0.087598	0.100958
0.606938	0.545775	0.779274	0.100917	0.0874255	0.100956
0.607634	0.548199	0.7791	0.101077	0.0871718	0.101024
0.610253	0.551154	0.779304	0.101836	0.0880776	0.101395
0.611715	0.55244	0.778713	0.102447	0.0881145	0.101454
0.612037	0.555359	0.778694	0.103121	0.0881012	0.101792
0.613153	0.5559	0.778787	0.10281	0.088091	0.101414
0.614228	0.557314	0.778914	0.103019	0.0887961	0.101316
0.61639	0.557141	0.778013	0.102433	0.0890488	0.1011
0.618917	0.559189	0.778853	0.103031	0.0890568	0.101399
0.620309	0.56017	0.779532	0.102566	0.089202	0.10116
0.623301	0.562923	0.77953	0.103607	0.0897668	0.101266
0.624296	0.564519	0.78009	0.102942	0.0902052	0.100831
0.62443	0.56735	0.781813	0.103579	0.0898845	0.1008
0.62457	0.568328	0.782628	0.10298	0.0907261	0.100596
0.626073	0.570305	0.781909	0.103396	0.0908688	0.100677
0.624551	0.570316	0.782663	0.102723	0.0907026	0.101113
0.625517	0.57163	0.782681	0.102769	0.0908955	0.101446
0.627061	0.573056	0.781341	0.102922	0.0914234	0.101638
0.628528	0.575931	0.780575	0.103431	0.091297	0.10168
0.630372	0.57566	0.781623	0.103736	0.0910503	0.101584
0.633123	0.578713	0.781474	0.103922	0.0910389	0.101328
0.633673	0.579687	0.781807	0.103538	0.0905962	0.101752
0.634013	0.580334	0.782384	0.103606	0.0904801	0.101839
0.635283	0.581699	0.781506	0.102914	0.0906917	0.101953
0.63798	0.585785	0.780279	0.103376	0.0911947	0.102201
0.638958	0.586874	0.780749	0.104133	0.0919109	0.10213
0.642587	0.589541	0.780103	0.105207	0.092219	0.101462
0.645581	0.591416	0.780245	0.10535	0.0925039	0.101599
0.647949	0.591189	0.781645	0.106136	0.0925276	0.101484
0.648782	0.590678	0.782945	0.105781	0.0932169	0.101313
0.650836	0.590805	0.782087	0.106115	0.0934763	0.101865
0.652286	0.591044	0.782366	0.106917	0.0941353	0.10193
0.652883	0.591659	0.783158	0.107387	0.0948303	0.102242
0.653938	0.593357	0.78279	0.108105	0.0952108	0.102186
0.654703	0.594933	0.782281	0.108641	0.0947902	0.102579
0.653724	0.596615	0.782689	0.108627	0.0952018	0.102318
0.653493	0.597673	0.782659	0.108253	0.0947693	0.102509
0.654877	0.598878	0.781802	0.107847	0.0949809	0.10204
0.654026	0.600845	0.78225	0.10746	0.0945414	0.10198
0.65517	0.602372	0.782186	0.107823	0.0949006	0.101609
0.65827	0.60394	0.782544	0.1075	0.0944757	0.101249
0.659411	0.605786	0.78244	0.107183	0.0950541	0.10122
0.659047	0.606595	0.783022	0.107124	0.0946821	0.101121
0.661303	0.608383	0.783344	0.106833	0.0945195	0.101153
0.662093	0.60924	0.78364	0.106575	0.0941546	0.100914
0.663258	0.609708	0.784607	0.106926	0.0939112	0.101017
0.665579	0.611702	0.784874	0.107654	0.0927941	0.101393
0.667797	0.613849	0.785548	0.108564	0.0930867	0.101776
0.670593	0.614225	0.785369	0.109604	0.0936193	0.10216
0.671723	0.615172	0.786374	0.109726	0.0941721	0.102544
0.671801	0.616182	0.785123	0.109221	0.0948851	0.1027
0.673641	0.616495	0.785678	0.109401	0.0955229	0.102754
0.674034	0.617724	0.785152	0.109052	0.0960667	0.102405
0.675746	0.619729	0.785187	0.108516	0.0967782	0.102244
0.675536	0.620808	0.784682	0.107744	0.0966586	0.101733
0.679576	0.622543	0.784947	0.108467	0.0973286	0.10143
0.679801	0.624096	0.7842	0.108004	0.0983014	0.10119
0.681401	0.624105	0.784469	0.107464	0.0981353	0.101124
0.682062	0.625326	0.784214	0.107679	0.0984997	0.100872
0.684328	0.62755	0.784285	0.108308	0.0988568	0.101369
0.684449	0.62985	0.784593	0.108119	0.0985578	0.101451
0.686139	0.630538	0.785341	0.107928	0.0988317	0.101041
0.688695	0.633752	0.785067	0.108555	0.0994758	0.101189
0.68937	0.634181	0.785483	0.108037	0.0992874	0.100997
0.691828	0.63534	0.784612	0.107685	0.0998904	0.10087
0.69214	0.635651	0.784542	0.107281	0.10029	0.100915
0.69194	0.637808	0.784249	0.106832	0.0999364	0.101033
0.69311	0.637806	0.784696	0.106955	0.0996659	0.100903
0.695615	0.639241	0.784729	0.107796	0.100404	0.100981
0.695938	0.64067	0.784948	0.10778	0.100485	0.100862
0.696475	0.6427	0.784939	0.107454	0.100311	0.100454
0.697932	0.644444	0.785569	0.108181	0.10073	0.100396
0.697976	0.64628	0.785252	0.107991	0.100799	0.100027
0.698087	0.648806	0.785299	0.107876	0.100071	0.100286
0.69975	0.649616	0.785646	0.108547	0.0998322	0.100108
0.700264	0.65071	0.785097	0.108911	0.100402	0.100819
0.702675	0.651063	0.785318	0.10911	0.100927	0.10122
0.703987	0.652481	0.786459	0.109128	0.101612	0.10168
0.70589	0.6524	0.786394	0.109726	0.10258	0.101413
0.707402	0.654173	0.786686	0.110005	0.102991	0.101138
0.710582	0.656112	0.788201	0.111024	0.103034	0.101351
0.710694	0.657783	0.787719	0.111296	0.102876	0.101231
0.711414	0.660616	0.787197	0.11235	0.102794	0.101385
0.711434	0.663792	0.787503	0.112049	0.102875	0.101622
0.711265	0.66571	0.787198	0.111791	0.103485	0.102355
0.711985	0.66762	0.786593	0.111308	0.10392	0.102173
0.711393	0.668832	0.786993	0.111111	0.104292	0.101997
0.712672	0.66853	0.78622	0.110373	0.104576	0.101356
0.713121	0.667379	0.786472	0.110057	0.104664	0.101152
0.713022	0.667579	0.786131	0.110005	0.104396	0.101202
0.714614	0.667687	0.785384	0.110225	0.104529	0.100917
0.716295	0.669242	0.785048	0.110025	0.104526	0.100983
0.715676	0.670512	0.785397	0.109955	0.104192	0.101501
0.71601	0.672813	0.785023	0.109837	0.104619	0.101519
0.718206	0.675774	0.786063	0.110417	0.104847	0.101331
0.718895	0.676439	0.786368	0.110731	0.104297	0.101432
0.720323	0.67818	0.786159	0.11073	0.104684	0.10174
0.723292	0.679705	0.786755	0.111128	0.105686	0.10152
0.724703	0.681947	0.786778	0.111115	0.105537	0.10147
0.726507	0.681659	0.786583	0.110786	0.105121	0.101151
0.727643	0.684282	0.787554	0.110821	0.105814	0.101197
0.728746	0.684524	0.788917	0.11089	0.105419	0.10113
0.728173	0.686303	0.788247	0.110704	0.105205	0.100946
0.730804	0.686927	0.788835	0.110946	0.105324	0.101074
0.730167	0.688394	0.789404	0.110396	0.106173	0.101347
0.729614	0.690468	0.789305	0.109859	0.106334	0.101538
0.731428	0.691566	0.788748	0.110054	0.106423	0.101387
0.732805	0.693104	0.788873	0.109818	0.106533	0.101598
0.73265	0.693647	0.788532	0.109569	0.106646	0.101645
0.734262	0.694756	0.787833	0.110332	0.106929	0.101245
0.735434	0.695062	0.788	0.110492	0.10697	0.101121
0.736765	0.696269	0.787722	0.11122	0.107873	0.100617
0.738479	0.696237	0.78735	0.111693	0.108119	0.100511
0.738746	0.696904	0.787089	0.111923	0.108673	0.100253
0.73944	0.698501	0.78708	0.112315	0.108765	0.100717
0.739012	0.698247	0.786628	0.112684	0.108945	0.100283
0.73806	0.699027	0.786416	0.112301	0.108864	0.100867
0.736809	0.699558	0.787723	0.111518	0.108996	0.101211
0.738178	0.700473	0.78765	0.111893	0.108585	0.101361
0.739622	0.700854	0.787832	0.111376	0.108722	0.101065
0.741996	0.702455	0.788104	0.111017	0.109063	0.101328
0.743682	0.703063	0.78812	0.110969	0.108932	0.100976
0.744884	0.704559	0.788092	0.111199	0.10856	0.1008
0.745206	0.706195	0.788637	0.110839	0.108486	0.101032
0.745565	0.707035	0.789129	0.111325	0.108652	0.101107
0.744916	0.707105	0.789393	0.111977	0.10929	0.101304
0.74473	0.709661	0.790394	0.112444	0.10915	0.10117
0.745927	0.710068	0.790405	0.114	0.109686	0.101366
0.746082	0.711123	0.790759	0.114539	0.110646	0.10115
0.746567	0.712429	0.79044	0.115324	0.110892	0.101592
0.748035	0.71424	0.790233	0.115605	0.110526	0.10184
0.746949	0.713884	0.790128	0.115499	0.111321	0.102343
0.746026	0.714348	0.790017	0.115021	0.110891	0.102422
0.746146	0.716427	0.790145	0.115062	0.11069	0.102535
0.74549	0.717783	0.79121	0.11426	0.110426	0.102123
0.744923	0.719055	0.791828	0.11398	0.11099	0.101945
0.74726	0.720378	0.79247	0.114382	0.110596	0.101921
0.747531	0.721377	0.7923	0.113726	0.111149	0.101831
0.749147	0.72106	0.792616	0.113533	0.111244	0.102033
0.750308	0.722183	0.792272	0.113549	0.110767	0.101661
0.751995	0.722524	0.792014	0.114234	0.110843	0.10163
0.752017	0.724452	0.791921	0.113571	0.111424	0.101428
0.752924	0.728719	0.79224	0.113988	0.111702	0.101274
0.752495	0.729732	0.791208	0.113849	0.111646	0.101129
0.753467	0.730703	0.791481	0.113029	0.112565	0.101656
0.75458	0.733169	0.790661	0.112575	0.111955	0.101775
0.754355	0.733008	0.78984	0.112691	0.112176	0.102046
0.7556	0.731236	0.790491	0.112255	0.11239	0.102233
0.756978	0.731382	0.791924	0.112698	0.112806	0.102184
0.758973	0.732084	0.791865	0.113915	0.112846	0.102319
0.757925	0.731345	0.793573	0.11333	0.113292	0.102324
0.760029	0.733392	0.79366	0.113652	0.113417	0.102227
0.761628	0.735577	0.793485	0.114069	0.113969	0.102167
0.76218	0.737118	0.793495	0.114196	0.114129	0.102273
0.760147	0.738786	0.792775	0.11397	0.114846	0.10216
0.759802	0.738587	0.792127	0.113844	0.113765	0.102107
0.759662	0.738826	0.792902	0.113451	0.113297	0.102217
0.758862	0.737449	0.792449	0.114022	0.112744	0.102356
0.759257	0.738131	0.791589	0.114108	0.112439	0.102123
0.75994	0.738266	0.792389	0.113681	0.112297	0.101886
0.761666	0.740417	0.79173	0.113739	0.11346	0.101736
0.762081	0.741897	0.790886	0.113244	0.113974	0.101532
0.763094	0.74381	0.790973	0.1125	0.114869	0.101703
0.763748	0.743678	0.791533	0.112249	0.115321	0.101948
0.763808	0.745192	0.792042	0.111783	0.115503	0.102395
0.763315	0.747694	0.792935	0.112181	0.116444	0.102225
0.762464	0.747238	0.793766	0.112806	0.116642	0.102374
0.764032	0.748925	0.794255	0.113114	0.116312	0.101859
0.762899	0.752284	0.79387	0.112523	0.116182	0.101697
0.764698	0.753347	0.792928	0.113448	0.115848	0.101698
0.765695	0.753914	0.792569	0.113079	0.114872	0.101749
0.768152	0.755435	0.792556	0.112721	0.114579	0.101464
0.767288	0.755029	0.792936	0.1122	0.114491	0.101571
0.767158	0.753741	0.792856	0.111942	0.114366	0.10153
0.766547	0.7531	0.792685	0.111067	0.114399	0.101449
0.768857	0.751874	0.7927	0.111165	0.114813	0.10142
0.767404	0.752309	0.793004	0.11143	0.115352	0.101566
0.768825	0.751754	0.792268	0.111215	0.115521	0.101556
0.769199	0.75358	0.793033	0.110875	0.116193	0.101265
0.770331	0.754654	0.794006	0.1112	0.116108	0.10114
0.770373	0.756678	0.794295	0.111337	0.115848	0.100968
0.772269	0.758452	0.794057	0.111294	0.115877	0.101029
0.772603	0.761038	0.794128	0.111507	0.116155	0.101066
0.773524	0.761506	0.793596	0.111792	0.116321	0.101666
0.773738	0.761861	0.793501	0.111913	0.117102	0.100972
0.772629	0.762272	0.793507	0.111926	0.118054	0.101234
0.774154	0.762929	0.794016	0.111518	0.117643	0.101463
0.776051	0.763582	0.793713	0.112219	0.11672	0.101751
0.778332	0.763733	0.793271	0.11237	0.116653	0.101781
0.778116	0.763686	0.793105	0.111975	0.116238	0.102573
0.780179	0.763786	0.793667	0.11166	0.115833	0.102748
0.77779	0.763712	0.793357	0.111024	0.116385	0.103071
0.776052	0.764971	0.792949	0.11019	0.117324	0.102865
0.776423	0.76548	0.793666	0.110458	0.116713	0.102526
0.776827	0.767437	0.793067	0.110513	0.117379	0.102265
0.775772	0.769138	0.792081	0.110292	0.117463	0.101923
0.776212	0.769618	0.792368	0.110871	0.117391	0.101249
0.775608	0.769816	0.792975	0.110711	0.117234	0.101328
0.77363	0.770874	0.792763	0.110148	0.118046	0.101007
0.772107	0.770489	0.793421	0.110041	0.117913	0.100624
0.771206	0.769545	0.793861	0.10986	0.118118	0.100597
0.772143	0.770065	0.793882	0.10955	0.118151	0.100934
0.772349	0.769947	0.794799	0.109502	0.118325	0.100493
0.773869	0.77139	0.794637	0.110173	0.118223	0.10067
0.774914	0.771738	0.794203	0.110537	0.117382	0.100832
0.775943	0.772133	0.79425	0.11107	0.117102	0.101083
0.775568	0.771845	0.794086	0.111774	0.116536	0.10058
0.774865	0.775395	0.793538	0.111404	0.116902	0.101039
0.773582	0.775724	0.794306	0.110972	0.117495	0.100897
0.775507	0.777543	0.793954	0.111018	0.118804	0.101261
0.775295	0.779748	0.794471	0.110778	0.11939	0.101142
0.776837	0.780981	0.794941	0.1106	0.120864	0.101267
0.778762	0.778642	0.794959	0.111025	0.121094	0.101085
0.778911	0.777048	0.793956	0.110807	0.120294	0.101224
0.778453	0.775849	0.795515	0.11063	0.11923	0.100915
0.781792	0.775205	0.795292	0.111136	0.119114	0.10071
0.781475	0.774907	0.794808	0.111492	0.118301	0.101021
0.78188	0.775229	0.794527	0.111316	0.11866	0.100732
0.783122	0.777371	0.795236	0.111566	0.119456	0.100634
0.782921	0.777574	0.795021	0.111462	0.120081	0.100438
0.7807	0.777103	0.795556	0.11054	0.119835	0.100834
0.780904	0.777638	0.794844	0.109824	0.119928	0.100558
0.781089	0.779072	0.7954	0.109844	0.11956	0.100349
0.781252	0.779306	0.795375	0.109977	0.119294	0.0999109
0.7825	0.780711	0.794592	0.110026	0.119517	0.100038
0.783159	0.781202	0.79507	0.109976	0.119275	0.0993214
0.783231	0.782591	0.795556	0.109773	0.119322	0.0992745
0.782084	0.782806	0.79531	0.109287	0.118832	0.0994263
0.782325	0.783052	0.795904	0.108562	0.118497	0.0996567
0.781329	0.783701	0.796267	0.108427	0.118696	0.0994794
0.781263	0.785468	0.796637	0.108791	0.11929	0.100068
0.781031	0.785429	0.797599	0.108696	0.119603	0.100228
0.782194	0.784399	0.797519	0.109382	0.119484	0.100232
0.781692	0.785528	0.798258	0.109613	0.120244	0.100344
0.782596	0.787745	0.798795	0.110036	0.12039	0.100603
0.783165	0.79026	0.797477	0.110103	0.120488	0.100276
0.785284	0.792582	0.797205	0.110994	0.120889	0.100258
0.786689	0.792942	0.796835	0.110975	0.121259	0.100607
0.788328	0.792794	0.794968	0.11117	0.121093	0.101005
0.787453	0.792161	0.794356	0.110561	0.12084	0.101234
0.787674	0.79101	0.795502	0.110703	0.120837	0.101254
0.785584	0.790811	0.794725	0.10963	0.120817	0.101062
0.784362	0.792531	0.796206	0.109296	0.121303	0.100772
0.78308	0.79312	0.797863	0.108654	0.121917	0.100399
0.78323	0.794298	0.797951	0.108707	0.122746	0.100023
0.780865	0.794329	0.797601	0.108191	0.122886	0.100174
0.781872	0.794244	0.798449	0.108444	0.122647	0.0997385
0.781728	0.795599	0.797637	0.107926	0.122634	0.100194
0.780848	0.797621	0.797679	0.108111	0.122374	0.100736
0.781251	0.796972	0.798214	0.107574	0.121858	0.100701
0.782156	0.798035	0.79704	0.107611	0.121976	0.100504
0.780542	0.798226	0.796799	0.107321	0.122227	0.101137
0.780224	0.798342	0.797312	0.107536	0.122123	0.100893
0.781095	0.798172	0.797707	0.107674	0.122396	0.100332
0.78057	0.79994	0.797316	0.1081	0.122841	0.100445
0.781041	0.801124	0.798256	0.108404	0.123366	0.10065
0.782114	0.801045	0.797906	0.108679	0.122465	0.100184
0.781671	0.801023	0.79806	0.108944	0.123037	0.0999461
0.78289	0.80079	0.797352	0.108555	0.123228	0.1
0.782548	0.799494	0.798931	0.108069	0.123156	0.100237
0.782493	0.798936	0.79927	0.10731	0.123373	0.100364
0.781808	0.800081	0.800169	0.107316	0.124807	0.100821
0.781204	0.80096	0.799577	0.106694	0.125096	0.101005
0.779939	0.800695	0.799478	0.106801	0.124451	0.101049
0.780496	0.801421	0.798698	0.107106	0.124568	0.100787
0.780733	0.801308	0.798236	0.107446	0.124492	0.100276
0.782384	0.801811	0.797813	0.107193	0.124827	0.10026
0.784377	0.800263	0.798224	0.107742	0.124062	0.100306
0.785262	0.801021	0.797537	0.107736	0.124929	0.100071
0.785045	0.799948	0.796539	0.1078	0.125038	0.09998
0.785853	0.798725	0.796978	0.108108	0.124745	0.0999589
0.785502	0.79686	0.797297	0.108304	0.123851	0.0996533
0.784865	0.798242	0.797278	0.108408	0.12458	0.0993729
0.784333	0.799103	0.798239	0.108732	0.124317	0.0994525
0.785155	0.800871	0.800221	0.10895	0.124862	0.099811
0.785228	0.801833	0.800941	0.108476	0.125162	0.100012
0.785688	0.803955	0.80031	0.108922	0.126112	0.0999634
0.786133	0.80582	0.800825	0.109244	0.12599	0.0995542
0.787178	0.80551	0.801375	0.109149	0.126443	0.099579
0.788583	0.806421	0.800771	0.109293	0.126098	0.0994752
0.787884	0.808983	0.799392	0.109242	0.126283	0.0997418
0.786248	0.808459	0.799787	0.108802	0.126248	0.0997337
0.786511	0.807312	0.800161	0.10805	0.126219	0.100089
0.785932	0.807604	0.799305	0.107936	0.126048	0.100415
0.784004	0.807138	0.798464	0.107345	0.125933	0.100344
0.783845	0.806507	0.799689	0.107411	0.126251	0.100641
0.783925	0.806496	0.80085	0.107253	0.125742	0.10078
0.781748	0.805873	0.799909	0.106827	0.126636	0.100861
0.781092	0.805763	0.799825	0.106425	0.12666	0.100571
0.782247	0.806309	0.800678	0.106374	0.12683	0.100421
0.782493	0.806483	0.798844	0.105854	0.12669	0.0997923
0.782333	0.807563	0.797845	0.105204	0.127177	0.0997424
0.782686	0.80802	0.79948	0.105578	0.126807	0.100059
0.782699	0.808492	0.800386	0.106154	0.127446	0.100138
0.782358	0.808101	0.800064	0.106256	0.127536	0.100168
0.783264	0.808972	0.80148	0.106456	0.12824	0.100243
0.784322	0.809169	0.802324	0.107386	0.128135	0.100224
0.786281	0.809035	0.801204	0.107715	0.12811	0.0995362
0.786738	0.808966	0.800315	0.10737	0.12734	0.0994909
0.787439	0.809755	0.800294	0.107536	0.127257	0.0996896
0.786698	0.807822	0.799876	0.10758	0.12617	0.0997996
0.787387	0.808458	0.800083	0.10698	0.127279	0.0998826
0.78763	0.810204	0.800398	0.106782	0.127116	0.0998918
0.788052	0.811459	0.800738	0.107259	0.127231	0.100061
0.786798	0.81239	0.800686	0.106855	0.127496	0.0997475
0.787454	0.814773	0.801278	0.107131	0.128558	0.0996237
0.785818	0.813741	0.80069	0.107187	0.127734	0.0993185
0.785769	0.813907	0.800781	0.107073	0.128052	0.0996008
0.784372	0.813565	0.801248	0.106559	0.128843	0.0998618
0.784715	0.813766	0.80155	0.106672	0.128159	0.100078
0.784203	0.812824	0.801192	0.106328	0.127711	0.10008
0.784224	0.814628	0.801274	0.106742	0.12779	0.100674
0.783752	0.813957	0.801234	0.106691	0.127927	0.100481
0.784565	0.81276	0.80127	0.107133	0.126716	0.100349
0.78562	0.812369	0.801246	0.107249	0.12732	0.10023
0.78521	0.811634	0.801669	0.107923	0.126785	0.100314
0.786425	0.810511	0.801747	0.10867	0.126513	0.0996026
0.786433	0.811874	0.801079	0.108525	0.126657	0.099787
0.786617	0.81289	0.801467	0.108049	0.126692	0.0996833
0.786494	0.812	0.801425	0.107956	0.126702	0.0994452
0.78824	0.813635	0.801512	0.107736	0.127638	0.0992826
0.788704	0.814697	0.801091	0.1063	0.128096	0.0993891
0.789046	0.813781	0.801605	0.106229	0.127574	0.0995141
0.789516	0.813309	0.801306	0.105926	0.127705	0.0992717
0.78893	0.814387	0.801601	0.105442	0.127877	0.099785
0.788114	0.813473	0.8017	0.104845	0.12721	0.0998228
0.788103	0.813597	0.801872	0.104859	0.126899	0.0997228
0.788543	0.813858	0.8023	0.105134	0.127036	0.0998175
0.78857	0.815835	0.801833	0.104926	0.128072	0.0996399
0.78905	0.816384	0.802237	0.10513	0.128077	0.0994368
0.787953	0.816197	0.801817	0.105103	0.128406	0.0992845
0.78801	0.816124	0.801946	0.105472	0.128405	0.0994913
0.787145	0.816232	0.801002	0.105305	0.128261	0.0990412
0.787917	0.81601	0.80142	0.106017	0.127832	0.0993756
0.787076	0.814839	0.801626	0.106226	0.128044	0.0988722
0.788065	0.815401	0.801634	0.106585	0.128169	0.0989102
0.787872	0.815813	0.802085	0.106494	0.129025	0.0989971
0.788328	0.816686	0.803022	0.106595	0.12944	0.099117
0.788539	0.816031	0.802397	0.106293	0.129543	0.0986435
0.788587	0.816506	0.801822	0.106297	0.129637	0.0989535
0.787424	0.816494	0.802266	0.106728	0.129982	0.0988663
0.786348	0.815258	0.802081	0.106936	0.129325	0.0991387
0.785662	0.814727	0.801747	0.106859	0.129752	0.0992186
0.783886	0.815145	0.802159	0.106975	0.129929	0.0996635
0.783789	0.816054	0.802458	0.106652	0.130316	0.0998362
0.784779	0.815847	0.802441	0.10591	0.130584	0.100121
0.784101	0.817268	0.801961	0.105533	0.131063	0.0998389
0.783243	0.817534	0.800761	0.105482	0.131212	0.0995855
0.783022	0.817462	0.800862	0.105712	0.131011	0.0995203
0.782851	0.816122	0.800808	0.105916	0.130245	0.0991415
0.782594	0.816326	0.801058	0.105855	0.129397	0.0982946
0.782598	0.81496	0.801069	0.106064	0.129206	0.0983053
0.784025	0.813342	0.802523	0.105794	0.128232	0.0987367
0.784264	0.812782	0.802639	0.105916	0.128724	0.0987836
0.783617	0.812727	0.802104	0.10622	0.129167	0.0992561
0.782777	0.810656	0.80221	0.106662	0.129342	0.100407
0.783087	0.809749	0.803564	0.106787	0.129577	0.10042
0.781714	0.808665	0.804143	0.107191	0.130565	0.10029
0.780911	0.806377	0.8044	0.106542	0.130177	0.0998468
0.779263	0.804314	0.804814	0.106081	0.130093	0.0997526
0.77755	0.803211	0.804532	0.106004	0.129955	0.0991474
0.77578	0.801066	0.803891	0.105772	0.129855	0.0993255
0.773925	0.798143	0.803753	0.105865	0.129541	0.09956
0.772228	0.795601	0.803829	0.105792	0.129749	0.100103
0.772753	0.793408	0.804017	0.105207	0.129727	0.100166
0.771151	0.789382	0.804765	0.105204	0.129585	0.10026
0.769588	0.786308	0.804552	0.105222	0.128738	0.0998649
0.766827	0.784296	0.803893	0.104869	0.128529	0.0998109
0.765041	0.782906	0.802975	0.104945	0.12872	0.0995789
0.762361	0.779285	0.802357	0.105473	0.128118	0.099106
0.760338	0.779118	0.801541	0.10506	0.128349	0.0992921
0.759478	0.777265	0.801901	0.104938	0.129077	0.099392
0.758764	0.775039	0.802254	0.104257	0.128493	0.0991613
0.756861	0.771738	0.80236	0.103485	0.127487	0.0989084
0.754299	0.76893	0.802865	0.102755	0.126748	0.0991985
0.753227	0.765583	0.802706	0.101829	0.126011	0.0989147
0.749877	0.763255	0.802439	0.100669	0.125029	0.0987181
0.747876	0.760611	0.802266	0.0992215	0.124726	0.0985579
0.745584	0.75729	0.803851	0.0983519	0.12343	0.0988897
0.742577	0.755421	0.803682	0.0966427	0.12371	0.0984699
0.740282	0.7523	0.804329	0.0952813	0.122865	0.0990686
0.736383	0.748828	0.804786	0.0944019	0.121762	0.0985467
0.732784	0.744652	0.805298	0.0950153	0.12016	0.0987099
0.729725	0.742241	0.804408	0.0952471	0.119642	0.0988406
0.728115	0.738935	0.804317	0.0955327	0.118347	0.0994604
0.725615	0.734609	0.803839	0.0965274	0.117377	0.0991496
0.725275	0.73006	0.803194	0.096288	0.115987	0.099761
0.72396	0.727866	0.803009	0.0958046	0.115406	0.0999601
0.72189	0.72418	0.803562	0.0956815	0.115148	0.099759
0.719353	0.719369	0.803353	0.0960672	0.113655	0.0996834
0.715951	0.715757	0.802911	0.0957332	0.113207	0.0993188
0.714462	0.712502	0.802927	0.0956531	0.113582	0.0994719
0.712852	0.707996	0.802339	0.0952584	0.113253	0.0990099
0.710814	0.702747	0.801197	0.0951451	0.111824	0.099262
0.70916	0.698506	0.802191	0.095044	0.111194	0.0991829
0.70774	0.694781	0.803247	0.0951031	0.110189	0.0996465
0.704561	0.689217	0.803629	0.0954702	0.108299	0.0998351
0.702318	0.685346	0.804096	0.0952506	0.10733	0.100056
0.700194	0.680262	0.804639	0.0948407	0.106369	0.0999561
0.698049	0.675718	0.803639	0.0948043	0.105593	0.0995948
0.69609	0.670697	0.803745	0.0941162	0.104811	0.0996592
0.694081	0.664912	0.803572	0.0939065	0.104064	0.0994568
0.690992	0.659495	0.803319	0.0939099	0.102155	0.0995568
0.689032	0.654881	0.804037	0.0935792	0.101001	0.0987954
0.68698	0.6501	0.804485	0.092778	0.100042	0.0991268
0.684913	0.644957	0.803451	0.092637	0.0985473	0.0991218
0.683099	0.642089	0.803507	0.0920581	0.0976744	0.0995279
0.68136	0.637004	0.803826	0.0918388	0.0971466	0.0995445
0.679304	0.632126	0.803762	0.0910758	0.0962399	0.100295
0.67723	0.627252	0.804113	0.090453	0.0949627	0.100466
0.675075	0.622775	0.804608	0.0895292	0.0939408	0.100685
0.672278	0.619296	0.804513	0.0891615	0.0929296	0.100373
0.669778	0.615064	0.804731	0.0887432	0.0915475	0.100452
0.666829	0.613166	0.804708	0.0892108	0.0905986	0.100724
0.663698	0.609753	0.804239	0.0897178	0.0903431	0.100605
0.660636	0.605384	0.804698	0.0903963	0.0895273	0.100112
0.658349	0.599467	0.805023	0.0906227	0.0887926	0.100263
0.656323	0.594344	0.804507	0.0911877	0.088365	0.100094
0.655672	0.588658	0.803722	0.0915239	0.0878565	0.0996272
0.653679	0.583992	0.804736	0.0914403	0.086211	0.0994157
0.65144	0.579907	0.803988	0.0911677	0.0851861	0.0992377
0.64879	0.576043	0.803155	0.0914133	0.0845558	0.0989605
0.645593	0.572559	0.803102	0.0912071	0.0836363	0.0986831
0.641344	0.568257	0.803047	0.0904979	0.0826766	0.0985625
0.639024	0.563644	0.802178	0.090581	0.0822673	0.0985721
0.636237	0.559301	0.801803	0.0905813	0.0820625	0.0991732
0.634522	0.555095	0.80262	0.090387	0.0808526	0.0994049
0.63317	0.550999	0.803421	0.0900849	0.0800516	0.099879
0.631466	0.547369	0.80442	0.0900604	0.0790878	0.100019
0.630062	0.543004	0.804708	0.0899943	0.0780523	0.0999476
0.627917	0.53954	0.805286	0.0892493	0.0768431	0.0996802
0.626548	0.535321	0.805327	0.0889588	0.0765602	0.0992354
0.62327	0.531556	0.805224	0.0886142	0.0766245	0.0991581
0.621456	0.527317	0.805386	0.0884641	0.0764379	0.0993136
0.617946	0.524673	0.805224	0.0881822	0.0757652	0.0993767
0.614674	0.519919	0.804923	0.0882536	0.0750643	0.0992802
0.610922	0.516241	0.804097	0.0881031	0.0740554	0.0991146
0.610173	0.512541	0.804159	0.0884153	0.0727074	0.0991892
0.607241	0.508324	0.803692	0.0879199	0.0711661	0.0988167
0.604982	0.504032	0.803068	0.0876669	0.0706473	0.0987649
0.603977	0.501252	0.803523	0.0886115	0.069707	0.0985419
0.602646	0.497213	0.804583	0.0885234	0.0690112	0.0990838
0.599201	0.49241	0.803974	0.0886465	0.0684042	0.0984057
0.596937	0.48801	0.804209	0.0887144	0.0683627	0.098585
0.593849	0.483481	0.804821	0.0886545	0.0673156	0.0985463
0.590563	0.479376	0.805091	0.0871578	0.0668262	0.0987343
0.586212	0.47543	0.80517	0.0864778	0.0659418	0.0986558
0.58192	0.473946	0.805654	0.0849716	0.0650756	0.0992133
0.578219	0.470695	0.80593	0.0847384	0.0637981	0.0989927
0.574855	0.467648	0.806101	0.0841981	0.0632288	0.0989835
0.572299	0.46402	0.80528	0.0845893	0.0629201	0.0989459
0.569288	0.462309	0.804286	0.0847311	0.0621796	0.0990763
0.566362	0.458229	0.803563	0.0852433	0.0614367	0.0989522
0.56356	0.455606	0.802952	0.0852922	0.0610898	0.0993211
0.56075	0.45261	0.802155	0.0854193	0.0606551	0.0993764
0.557481	0.449491	0.803214	0.0848795	0.0594942	0.0995984
0.554655	0.444598	0.803335	0.0846159	0.0588406	0.0997466
0.552015	0.440961	0.804095	0.0846679	0.0580795	0.099439
0.549856	0.438203	0.80475	0.0842898	0.0573737	0.0991911
0.547973	0.434691	0.806168	0.0838607	0.0564337	0.0991378
0.545274	0.430593	0.805929	0.0842101	0.0558287	0.0990961
0.541691	0.428297	0.80614	0.0839766	0.0551781	0.0989
0.539667	0.424517	0.805987	0.0837143	0.0546524	0.0996247
0.537034	0.420886	0.805852	0.083939	0.0541991	0.0998248
0.534707	0.417373	0.804994	0.0841745	0.0537967	0.0996379
0.53117	0.415407	0.804692	0.0834555	0.0535174	0.0997415
0.530963	0.411894	0.804655	0.0836085	0.0532975	0.0996111
0.529874	0.409308	0.804312	0.0830286	0.0528302	0.0988699
0.526688	0.404894	0.803383	0.0823096	0.0522676	0.0988737
0.524486	0.402641	0.804071	0.0818166	0.0518217	0.0987171
0.523697	0.400105	0.803628	0.0820421	0.0515091	0.0985919
0.518668	0.397663	0.804093	0.080897	0.0507718	0.098414
0.513848	0.395064	0.8033	0.0811313	0.0504892	0.0983832
0.510354	0.393997	0.802484	0.0814882	0.0498141	0.0981032
0.506318	0.391259	0.802065	0.0813157	0.0491606	0.0983883
0.503008	0.388283	0.802847	0.0812609	0.0486808	0.0981791
0.500706	0.386758	0.802465	0.0822811	0.0486179	0.0981359
0.498132	0.383998	0.803199	0.0822895	0.0482257	0.0986482
0.496255	0.381149	0.804486	0.0815539	0.0482422	0.0987231
0.493258	0.37867	0.804338	0.0816318	0.0480737	0.0990018
0.489377	0.376278	0.803775	0.0815182	0.0475806	0.0990864
0.486167	0.3728	0.803816	0.0808493	0.0468858	0.0988173
0.482842	0.370434	0.804328	0.0805803	0.0467113	0.0988317
0.479809	0.368533	0.805327	0.0804307	0.04627	0.099151
0.477048	0.365893	0.805553	0.0795665	0.045935	0.0988553
0.473779	0.363239	0.806628	0.0793085	0.0455331	0.0983044
0.471948	0.360758	0.806603	0.0791649	0.0453282	0.0983915
0.470411	0.358518	0.806277	0.0784738	0.0448719	0.0981643
0.467319	0.355635	0.805926	0.0784999	0.0446746	0.0982424
0.464093	0.3535	0.805641	0.0785558	0.0442352	0.0983101
0.461785	0.351397	0.806274	0.0786845	0.0441585	0.0989223
0.457662	0.349296	0.806065	0.0782438	0.0438469	0.0991207
0.453534	0.34781	0.805665	0.0781107	0.0433611	0.0994639
0.450759	0.345729	0.805089	0.0780269	0.0431089	0.09856
0.448746	0.343107	0.805411	0.0783817	0.0431338	0.0986925
0.446233	0.340203	0.80333	0.0769881	0.0428567	0.0984822
0.44358	0.338438	0.803574	0.0767822	0.0427648	0.0983722
0.442597	0.335095	0.802754	0.0767248	0.0425157	0.0977883
0.439904	0.33374	0.801915	0.0762163	0.0419253	0.0987207
0.437843	0.332379	0.801746	0.0755121	0.041634	0.0986181
0.436874	0.331092	0.802359	0.0754863	0.0415935	0.0991236
0.43628	0.329411	0.802024	0.0753613	0.041465	0.0990886
0.43302	0.327752	0.803252	0.075108	0.0418823	0.0992859
0.431507	0.326123	0.804606	0.0746168	0.0420017	0.0988492
0.428684	0.323977	0.803883	0.0743861	0.0419133	0.0988421
0.424813	0.322631	0.804538	0.0746491	0.0417057	0.0983269
0.421794	0.321309	0.804666	0.0743114	0.0417661	0.098721
0.419301	0.32011	0.805144	0.0738243	0.0412269	0.0989408
0.416424	0.31837	0.804152	0.0733299	0.0410782	0.0988741
0.413323	0.317512	0.803945	0.0733083	0.0410808	0.098775
0.410131	0.315678	0.803536	0.0731765	0.0410259	0.0990223
0.406733	0.31367	0.804082	0.0729764	0.0408175	0.098597
0.403844	0.311818	0.804024	0.0727419	0.0409865	0.0981744
0.400388	0.309527	0.804641	0.0727397	0.040843	0.0983368
0.398227	0.30671	0.805948	0.0720531	0.0405945	0.0982963
0.396126	0.304949	0.805977	0.0716301	0.0406196	0.0982197
0.39494	0.302429	0.806171	0.0710872	0.040259	0.098072
0.393119	0.299954	0.80571	0.0709152	0.0399735	0.0986849
0.391591	0.297571	0.80619	0.0707086	0.0401714	0.0984598
0.389617	0.296297	0.80559	0.0705235	0.0403541	0.09851
0.388351	0.295143	0.805282	0.069712	0.0403343	0.0981104
0.385035	0.293639	0.805103	0.0693227	0.040552	0.0985655
0.383996	0.292672	0.804979	0.0687302	0.040618	0.0980309
0.381682	0.291337	0.802767	0.0683409	0.0407367	0.0980244
0.378706	0.290334	0.801921	0.0682753	0.0409868	0.0977453
0.376942	0.287824	0.801888	0.0683039	0.0404387	0.0976551
0.375469	0.286252	0.801789	0.0678074	0.0404102	0.0970531
0.372738	0.285028	0.802149	0.067597	0.0402568	0.0966406
0.369845	0.283261	0.803409	0.0675017	0.0398252	0.0962663
0.368598	0.281717	0.804002	0.0668493	0.0391322	0.0962064
0.365802	0.279399	0.804668	0.0664596	0.0391301	0.0961427
0.362958	0.277889	0.80385	0.067163	0.0390692	0.0962769
0.360179	0.276891	0.803205	0.0672664	0.0390661	0.0969673
0.358355	0.275799	0.803042	0.0671479	0.0391778	0.0973826
0.356156	0.272766	0.803647	0.0670417	0.0391901	0.0975624
0.353686	0.271361	0.802788	0.0667404	0.0392361	0.0975588
0.352219	0.26941	0.80343	0.0658468	0.0391488	0.0979163
0.34974	0.266678	0.80346	0.0658751	0.0390664	0.0974949
0.347829	0.264431	0.804223	0.0652321	0.0388614	0.0977828
0.345202	0.263586	0.803262	0.0654631	0.0386628	0.0978183
0.342512	0.262356	0.803252	0.0655327	0.038464	0.0983831
0.339827	0.261076	0.803251	0.065688	0.0380434	0.0985773
0.337058	0.259885	0.803154	0.0653549	0.0379901	0.0986907
0.334428	0.258756	0.80244	0.0653447	0.0379912	0.09812
0.332323	0.257134	0.802405	0.0645087	0.0382377	0.0983019
0.330528	0.256183	0.80134	0.0641132	0.0384273	0.098132
0.328333	0.254979	0.800804	0.0636701	0.0386902	0.0981962
0.326643	0.253489	0.800849	0.0629355	0.0388651	0.0980909
0.324345	0.252424	0.800035	0.06318	0.0391275	0.0986664
0.321629	0.251739	0.801648	0.0629349	0.0387689	0.0983519
0.319627	0.250413	0.802599	0.0627311	0.0388804	0.097941
0.317141	0.249389	0.802865	0.0621052	0.0391052	0.0976584
0.315048	0.247766	0.803588	0.0622309	0.0391318	0.0977262
0.314023	0.246724	0.803817	0.0614193	0.0388403	0.0976485
0.312316	0.244233	0.803583	0.0608821	0.0390425	0.0979224
0.311048	0.242296	0.803642	0.0604942	0.0391943	0.0981104
0.309233	0.240598	0.803988	0.0603852	0.0389283	0.098048
0.306862	0.238622	0.803648	0.0599664	0.0388195	0.0984789
0.303264	0.236546	0.803254	0.0600753	0.0389866	0.0982835
0.300904	0.235539	0.80261	0.0600995	0.0391808	0.0980003
0.297297	0.234815	0.803077	0.0600473	0.0389708	0.0982948
0.294422	0.232683	0.802953	0.0601686	0.0393527	0.0979412
0.292526	0.231841	0.802144	0.0602611	0.0392901	0.0978357
0.291478	0.229791	0.803252	0.0602556	0.0390702	0.0977389
0.289075	0.228164	0.802997	0.0607812	0.038993	0.0979567
0.287093	0.226028	0.802194	0.0607295	0.0390191	0.0978136
0.285547	0.223751	0.801815	0.060612	0.0385352	0.0975745
0.283797	0.221735	0.802835	0.0602344	0.0381821	0.0974476
0.28134	0.219795	0.80244	0.0596615	0.0381198	0.0972537
0.279986	0.217786	0.802525	0.0590478	0.0378166	0.0970394
0.278123	0.216301	0.803156	0.059033	0.0376136	0.0972344
0.276429	0.215765	0.804252	0.0589763	0.0374685	0.0978127
0.274772	0.214602	0.804169	0.0592214	0.0374391	0.097636
0.273791	0.213545	0.804806	0.0589074	0.037153	0.0973193
0.271575	0.212447	0.805756	0.058538	0.0367352	0.0971451
0.270301	0.210623	0.806196	0.0581741	0.0365825	0.0966195
0.268738	0.208898	0.805683	0.0577834	0.0361774	0.0964847
0.266451	0.207799	0.805108	0.0571051	0.0360924	0.0964295
0.263914	0.206255	0.804806	0.0569954	0.0361119	0.096185
0.261797	0.204995	0.80417	0.057041	0.0359882	0.0964412
0.259311	0.203675	0.8036	0.0565866	0.0358275	0.097287
0.257446	0.201618	0.802864	0.056253	0.0358341	0.0970848
0.255607	0.198765	0.803698	0.0563242	0.0356807	0.0969634
0.254821	0.197442	0.803826	0.0563147	0.0353321	0.0973146
0.25408	0.196323	0.80336	0.0563889	0.0354014	0.0974469
0.252223	0.194526	0.803449	0.0561407	0.0354199	0.096671
0.25011	0.194161	0.804328	0.0557908	0.0355943	0.0971572
0.248915	0.19354	0.804213	0.0552984	0.0353903	0.0971284
0.245934	0.192425	0.803916	0.0545044	0.035441	0.0975255
0.243042	0.189864	0.804045	0.0537716	0.0353189	0.0971306
0.241031	0.188831	0.804555	0.0535279	0.0353663	0.0972257
0.239121	0.186575	0.804504	0.0537414	0.0351176	0.0968194
0.236161	0.185531	0.803628	0.053564	0.0350145	0.096454
0.23386	0.183609	0.802989	0.0536302	0.0350068	0.0959437
0.232526	0.18208	0.801818	0.0540216	0.0348947	0.0961222
0.230634	0.180715	0.800442	0.0538809	0.0346876	0.0958868
0.228677	0.179817	0.799933	0.0536126	0.0345591	0.0962644
0.227349	0.177604	0.800757	0.0534018	0.034594	0.0963186
0.225703	0.176037	0.800696	0.0531459	0.0342355	0.0966453
0.222723	0.17569	0.801921	0.0523154	0.0344476	0.0967854
0.22152	0.174826	0.803229	0.0525955	0.0345271	0.0965568
0.220504	0.174252	0.802446	0.0522451	0.0348772	0.0966465
0.219025	0.173457	0.801769	0.0523474	0.0349806	0.0972366
0.217778	0.173207	0.802799	0.0527702	0.0353771	0.0971988
0.216651	0.171843	0.802692	0.0528748	0.0348198	0.0971191
0.214786	0.170728	0.802872	0.05236	0.0345694	0.0976553
0.212271	0.169073	0.803061	0.0523237	0.0343308	0.0970036
0.210191	0.165879	0.802082	0.051489	0.0332808	0.0965544
0.208498	0.16257	0.801426	0.0510443	0.0327403	0.0963094
0.207211	0.159935	0.801349	0.051022	0.0329953	0.0964089
0.205574	0.157253	0.801377	0.0509857	0.0327471	0.0962669
0.20386	0.154109	0.801062	0.0505271	0.0322753	0.096011
0.202298	0.154415	0.802971	0.0511207	0.0330872	0.0963809
0.199993	0.153917	0.802809	0.0506385	0.0331891	0.0970261
0.199036	0.15343	0.803713	0.0498088	0.0331262	0.0965091
0.197559	0.153173	0.803075	0.0496919	0.0332381	0.0963281
0.196621	0.152526	0.804326	0.0492708	0.0335866	0.0962677
0.194919	0.150789	0.80383	0.0486068	0.0333188	0.0962843
0.194146	0.149347	0.803645	0.0485998	0.0333367	0.0960109
0.191123	0.147615	0.802716	0.0484883	0.0333673	0.0963865
0.188377	0.144941	0.802438	0.0479678	0.0330019	0.0963502
0.186347	0.143254	0.802094	0.047779	0.0328197	0.096848
0.184592	0.141391	0.802469	0.0480006	0.0328764	0.0967934
0.182087	0.140133	0.803964	0.0477694	0.0324694	0.0969594
0.181137	0.138404	0.804437	0.0481124	0.0319263	0.0972433
0.180488	0.137681	0.804973	0.0481691	0.0316916	0.0979252
0.179075	0.135894	0.804564	0.0484611	0.031348	0.0984847
0.177715	0.135036	0.80359	0.0479136	0.0311306	0.0984223
0.175488	0.132823	0.80301	0.0477145	0.0312344	0.098291
0.173733	0.131815	0.802743	0.047873	0.0312586	0.098451
0.171997	0.129901	0.802089	0.0480683	0.0315714	0.0982851
0.170389	0.128796	0.802462	0.048159	0.0318197	0.097567
0.168546	0.1265	0.802658	0.0482827	0.0317487	0.0978287
0.167837	0.126072	0.801479	0.0485373	0.0319652	0.09778
0.166258	0.124832	0.801648	0.0485264	0.0322952	0.0974147
0.164459	0.123305	0.801529	0.0483921	0.032464	0.0974486
0.162492	0.122536	0.801419	0.0484534	0.0324202	0.0977294
0.161623	0.121411	0.801986	0.0481008	0.0325514	0.0974326
0.160288	0.119066	0.802675	0.0476945	0.0322402	0.0980228
0.15932	0.117216	0.802442	0.0468195	0.0321775	0.0977438
0.158685	0.116197	0.802134	0.0463082	0.0316241	0.0975019
0.157225	0.114966	0.802306	0.0459848	0.0315234	0.0973668
0.155756	0.113397	0.801637	0.0461786	0.0313519	0.0973615
0.154583	0.112972	0.801802	0.0461223	0.031567	0.0966564
0.152749	0.111716	0.802343	0.0467208	0.0315318	0.0965447
0.150726	0.10972	0.803137	0.0468945	0.0313177	0.0965084
0.150875	0.10911	0.803058	0.0466551	0.0314128	0.0962037
0.149305	0.108374	0.803754	0.0465346	0.0315063	0.0960839
0.147914	0.106713	0.803253	0.0466371	0.0311127	0.0956895
0.14709	0.10471	0.801952	0.0459731	0.0308061	0.0963249
0.14671	0.10394	0.802349	0.0456172	0.0310463	0.096855
0.143634	0.101828	0.802236	0.0459761	0.0309528	0.0973613
0.141727	0.0998917	0.802134	0.0460812	0.0308784	0.097492
0.139226	0.0990926	0.803121	0.0457451	0.0312074	0.0977914
0.137358	0.098891	0.80315	0.0459423	0.0316434	0.0974866
0.134376	0.0979305	0.803041	0.0457501	0.0318797	0.0966853
0.133346	0.0971874	0.80349	0.0454449	0.0321314	0.0963593
0.132505	0.0964695	0.803008	0.0448624	0.0321814	0.0960244
0.131352	0.095036	0.802305	0.0450151	0.0321444	0.0958278
0.13044	0.0944045	0.802197	0.0453737	0.0322571	0.0958323
0.130063	0.0932407	0.802065	0.0458201	0.0322863	0.0961722
0.128632	0.0918703	0.801366	0.0455859	0.0322371	0.0967542
0.126111	0.0912056	0.80092	0.0457077	0.0319247	0.097275
0.125361	0.0896231	0.800711	0.0460132	0.0314054	0.0976296
0.12334	0.0887591	0.801668	0.0454573	0.0312858	0.0979275
0.12094	0.0873152	0.800604	0.0451079	0.0310133	0.0976326
0.120135	0.0857308	0.800929	0.0451907	0.0309616	0.0974794
0.119703	0.0840699	0.801537	0.0453156	0.031062	0.0971857
0.117424	0.0830174	0.801531	0.0447747	0.0313701	0.0975641
0.115648	0.0811171	0.801545	0.0449907	0.03098	0.0971419
0.115423	0.0799404	0.802061	0.0453233	0.0313186	0.0972993
0.113776	0.07855	0.801631	0.0455076	0.0307772	0.0969886
0.11255	0.0783117	0.801383	0.0454852	0.031176	0.0974997
0.112305	0.0768736	0.80128	0.0457178	0.0312715	0.0976064
0.111432	0.076669	0.799866	0.0453754	0.0319379	0.0982268
0.109652	0.0751682	0.79917	0.0452055	0.0315877	0.0984416
0.108437	0.0740801	0.799647	0.0450333	0.0322654	0.098521
0.107411	0.0720994	0.800558	0.0450272	0.0321607	0.0982189
0.106104	0.0712468	0.801877	0.0446907	0.0321694	0.0976711
0.105611	0.069617	0.802818	0.0444463	0.0315127	0.0975762
0.105194	0.0685257	0.803625	0.0444378	0.0315114	0.0974902
0.103265	0.0671056	0.803013	0.0439393	0.0310124	0.0975217
0.102086	0.065407	0.801315	0.0437745	0.03117	0.0978915
0.10114	0.0646133	0.80075	0.043744	0.0310926	0.097867
0.099466	0.0629557	0.800778	0.0441523	0.031232	0.0976512
0.0976632	0.060744	0.802287	0.0441704	0.0311819	0.0973304
0.096976	0.0594321	0.80352	0.0446237	0.0317855	0.0979639
0.0951422	0.0586129	0.804322	0.0448528	0.0317028	0.0972274
0.0937784	0.0587873	0.803793	0.0446354	0.0318547	0.0975034
0.092772	0.0561595	0.803647	0.0442156	0.0316123	0.0973765
0.0914005	0.0557744	0.802105	0.0440201	0.0318308	0.097647
0.0904959	0.0550329	0.801281	0.0435118	0.0312331	0.0969441
0.0897744	0.0535401	0.801412	0.0433806	0.0306771	0.097024
0.08897	0.050291	0.802223	0.0438811	0.0305275	0.0968126
0.087851	0.0493818	0.803261	0.0436631	0.03068	0.0968298
0.0879045	0.0486464	0.803039	0.0438896	0.030567	0.0969903
0.0870078	0.0479424	0.805025	0.0439681	0.0310028	0.0970892
0.0858818	0.0477851	0.805764	0.0438646	0.0310846	0.0971918
0.0848288	0.0466229	0.804888	0.0435162	0.0309384	0.0973221
0.0837593	0.0476582	0.805149	0.0438365	0.0316992	0.0975292
0.0814922	0.0466775	0.805376	0.0428947	0.0314241	0.0970134
0.079564	0.045049	0.804244	0.0427611	0.0312224	0.0973055
0.0787754	0.0439009	0.80385	0.0428589	0.0316567	0.0971391
0.077945	0.0445398	0.803877	0.0426362	0.0321448	0.0967835
0.0769353	0.0427274	0.801729	0.0423722	0.0311315	0.0962819
0.0775984	0.0414028	0.801169	0.0426707	0.0316139	0.0965972
0.0774962	0.0403166	0.799931	0.0427923	0.0317748	0.0962317
0.076476	0.0385939	0.799021	0.0421244	0.0319093	0.0966061
0.075147	0.0370062	0.799118	0.0422606	0.0320893	0.0967012
0.0743098	0.0353045	0.800107	0.0421965	0.032266	0.0968987
0.0727868	0.0344312	0.800704	0.0421914	0.0320048	0.09692
0.071665	0.0329571	0.800554	0.042053	0.0318864	0.0968388
0.0708391	0.0328088	0.801317	0.0422993	0.0313733	0.0965103
0.0698142	0.0307258	0.800704	0.042392	0.031265	0.0963235
0.0690483	0.0285209	0.801253	0.0424758	0.0309177	0.0967347
0.0672708	0.0263551	0.801739	0.0426878	0.0312986	0.0966677
0.0665315	0.0252168	0.80172	0.0426217	0.0313337	0.0971624
0.0650197	0.0236937	0.801225	0.0426485	0.0312346	0.0979501
0.0638392	0.0235769	0.801922	0.0423711	0.0310857	0.0985426
0.0630495	0.0233021	0.80047	0.0424106	0.0313805	0.0980572
0.0622843	0.0229011	0.800104	0.0422662	0.0309898	0.0981804
0.0617928	0.0220288	0.801504	0.0426207	0.031223	0.097697
0.0612766	0.0218644	0.801183	0.0425887	0.0313824	0.0972835
0.0598138	0.0206359	0.802042	0.0419827	0.0317799	0.0969678
0.0581454	0.0202012	0.803161	0.0415918	0.0317026	0.097093
0.0570527	0.0192797	0.803546	0.0410064	0.0317881	0.0970721
0.0546374	0.0182669	0.803062	0.0401389	0.0316474	0.0970871
0.05288	0.0165407	0.804025	0.0397012	0.0323747	0.0968853
0.0522507	0.015009	0.802645	0.0391091	0.0317906	0.0975755
0.0503793	0.0145283	0.80247	0.0384675	0.0320909	0.0978678
0.0496363	0.0140138	0.802754	0.0382794	0.0328173	0.0977373
0.0491376	0.0136172	0.802689	0.0380673	0.033409	0.0979778
0.0485138	0.0131641	0.801722	0.0373519	0.0331725	0.0981918
0.0468999	0.0121767	0.803325	0.0372818	0.0338376	0.0975087
0.0462728	0.0104329	0.804022	0.0372047	0.0343184	0.0970182
0.0440627	0.00952091	0.803387	0.0369917	0.0344669	0.0971185
0.0432668	0.00809952	0.802749	0.0366736	0.0344572	0.0965394
0.0415356	0.00709923	0.803695	0.0371458	0.0343736	0.0963316
0.0397922	0.00673957	0.80263	0.0374292	0.0343429	0.0964399
0.0392798	0.00663908	0.802028	0.037688	0.034455	0.0967488
0.0386638	0.00634218	0.800443	0.0376091	0.0348737	0.0964763
0.0370716	0.00666619	0.800862	0.0375242	0.0346297	0.0973169
0.0362411	0.00540914	0.800401	0.0374218	0.0346516	0.097332
0.0358472	0.00482255	0.800642	0.037727	0.0345329	0.0972396
0.0352691	0.0037243	0.800796	0.0381182	0.0343501	0.0967027
0.0347412	0.00194068	0.802932	0.0386306	0.0341044	0.0969298
0.0342006	0.000189157	0.803518	0.0387044	0.0341238	0.0968425
0.0329895	0.000436762	0.80421	0.0387895	0.034498	0.0969915
0.0327818	-0.000798309	0.804784	0.0383724	0.03482	0.0978093
0.0320001	-0.00220968	0.804504	0.0379713	0.0350711	0.0983265
0.0314528	-0.00263519	0.804551	0.0374946	0.0348434	0.0985806
0.029221	-0.00357736	0.803889	0.0370113	0.0349998	0.0985078
0.028411	-0.00582966	0.803232	0.0369657	0.034971	0.0981434
0.0274799	-0.00575145	0.80291	0.0371174	0.0348534	0.0972647
0.0266348	-0.00610608	0.802435	0.0372714	0.0347186	0.0978251
0.0252671	-0.00599566	0.801515	0.0371864	0.0353991	0.0982147
0.0246223	-0.00748076	0.801405	0.0377695	0.0353909	0.0983391
0.0242161	-0.0077316	0.801459	0.0378319	0.0353669	0.0988412
0.0233476	-0.00901767	0.800813	0.0379274	0.035627	0.0993149
0.0213378	-0.0101494	0.801184	0.0379531	0.0357981	0.0988221
0.0203115	-0.0115125	0.801644	0.0381049	0.0358194	0.0985522
0.020205	-0.0120554	0.801319	0.0376367	0.0366767	0.0983761
0.0195131	-0.0129895	0.801556	0.0372423	0.0372203	0.098117
0.0187814	-0.0132563	0.802361	0.0370976	0.0372239	0.0978897
0.0185739	-0.0131285	0.802143	0.0367003	0.0377764	0.0978448
0.0184514	-0.0142893	0.801094	0.0362228	0.0377257	0.0969981
0.0177907	-0.0155892	0.800539	0.0364687	0.0372139	0.0970322
0.0170785	-0.0166286	0.800045	0.0364928	0.0370937	0.097164
0.0162919	-0.0176968	0.798894	0.0363896	0.0376392	0.0971997
0.0150136	-0.0198835	0.798353	0.0362961	0.0372359	0.096866
0.0134893	-0.0210709	0.799266	0.036799	0.0370676	0.0975447
0.013339	-0.0219751	0.799609	0.0368193	0.0373302	0.0972881
0.011804	-0.0225617	0.79946	0.0365478	0.0375872	0.0971247
0.0111334	-0.0240088	0.799876	0.0360547	0.0370278	0.0974706
0.0107913	-0.0238381	0.800372	0.0361849	0.0376076	0.0975729
0.00978468	-0.0247458	0.800158	0.0357853	0.0377406	0.097281
0.00759803	-0.0242623	0.800924	0.0359326	0.0379387	0.0968506
0.00790798	-0.0263823	0.801522	0.0356989	0.0379692	0.0967423
0.00618519	-0.0270484	0.801979	0.0364006	0.0382345	0.0965189
0.00494923	-0.0278733	0.801938	0.0362108	0.0374615	0.0964709
0.00431292	-0.027775	0.802277	0.0365854	0.0373685	0.0967436
0.00379998	-0.0276405	0.801881	0.0365704	0.0367292	0.0969567
0.00217734	-0.0266415	0.801712	0.0373688	0.0364867	0.097023
0.00179296	-0.0272019	0.801253	0.0367759	0.0367031	0.0965179
0.00081446	-0.028129	0.801739	0.0367001	0.0376923	0.0963692
-0.00107812	-0.0287166	0.801933	0.0364893	0.0377845	0.0959112
-0.0018217	-0.0301756	0.803172	0.0362398	0.0382567	0.0960194
-0.00357558	-0.030887	0.80307	0.0354828	0.0385757	0.096633
-0.00511375	-0.0315652	0.803266	0.0357398	0.038886	0.0965134
-0.0059463	-0.0331625	0.803741	0.0359031	0.0386711	0.0966013
-0.0053786	-0.0344674	0.804142	0.0360484	0.0389333	0.0965791
-0.0063602	-0.0360562	0.802833	0.0360928	0.0401039	0.0966389
-0.00653834	-0.0372176	0.803634	0.0360416	0.0400833	0.0962211
-0.00596426	-0.0381955	0.804601	0.0361034	0.0400656	0.0965309
-0.00700942	-0.0373929	0.804328	0.0358759	0.0407072	0.0967804
-0.00797591	-0.0385637	0.8037	0.0358418	0.0414041	0.0966636
-0.00894811	-0.0387283	0.804477	0.0356525	0.0408784	0.0963058
-0.00943338	-0.0400452	0.803916	0.0360281	0.041315	0.0961599
-0.0103778	-0.040938	0.803321	0.0355788	0.0415091	0.0956487
-0.010253	-0.0420772	0.803466	0.0355526	0.041795	0.095337
-0.0120354	-0.0425828	0.803141	0.0351973	0.0413146	0.0959418
-0.0133622	-0.0440057	0.802693	0.0350531	0.0412225	0.0960264
-0.0141505	-0.0442618	0.803107	0.0347136	0.0418088	0.0960712
-0.0155868	-0.0452985	0.8027	0.0348582	0.0422901	0.0966359
-0.017404	-0.0466036	0.801895	0.034846	0.0420505	0.0968564
-0.0168536	-0.0457649	0.801875	0.0347571	0.0423561	0.0965188
-0.0171542	-0.0460283	0.802736	0.0349698	0.0426132	0.0966669
-0.0185445	-0.0466429	0.802479	0.0353959	0.0423437	0.0971767
-0.0192666	-0.0474053	0.802568	0.0353327	0.0417317	0.0968222
-0.0199802	-0.0471079	0.803802	0.0351197	0.0417957	0.0974045
-0.0214316	-0.0490555	0.804403	0.0350397	0.042034	0.0973175
-0.0219087	-0.0505267	0.804227	0.0348155	0.0420222	0.097737
-0.0221808	-0.0513579	0.803753	0.0342128	0.0421646	0.0970662
-0.0227636	-0.0514552	0.804906	0.0345841	0.0426509	0.0976662
-0.0234991	-0.0544717	0.804273	0.0344513	0.0426194	0.0971455
-0.0247048	-0.0549606	0.804234	0.0345096	0.0427441	0.0976154
-0.0260957	-0.053754	0.804652	0.0345837	0.0429116	0.097051
-0.027389	-0.0542342	0.8048	0.0349062	0.0429539	0.097364
-0.0280649	-0.0548285	0.804429	0.0346279	0.0431415	0.0971577
-0.0281107	-0.0538984	0.804393	0.0347149	0.0433754	0.0967496
-0.0276782	-0.0551027	0.804382	0.0342126	0.0429032	0.096433
-0.0272534	-0.0555495	0.803899	0.0341494	0.0432805	0.0966336
-0.0268476	-0.0549422	0.80461	0.0339487	0.0433066	0.0964763
-0.0270233	-0.0542866	0.803637	0.03372	0.0432349	0.0963305
-0.0270514	-0.053351	0.802182	0.0337079	0.0431516	0.0966149
-0.0282096	-0.0539486	0.802177	0.0339791	0.0436979	0.0964405
-0.0292787	-0.0551141	0.802132	0.0340169	0.0437261	0.0967447
-0.0307258	-0.0554815	0.802289	0.0341057	0.0438042	0.0963859
-0.0319096	-0.0568755	0.802618	0.0340177	0.0438827	0.0962043
-0.0337443	-0.0575128	0.804273	0.0342012	0.0440638	0.0960024
-0.0337064	-0.0574947	0.804654	0.0343733	0.0445315	0.0967037
-0.0341288	-0.0584719	0.804836	0.0337569	0.0447054	0.0966502
-0.0341753	-0.0600136	0.804446	0.0334947	0.0453058	0.0970301
-0.0352333	-0.0611798	0.804418	0.0338722	0.0454337	0.0976271
-0.0353872	-0.0624028	0.804574	0.0338728	0.0458047	0.097612
-0.0363464	-0.0622417	0.804787	0.0339801	0.0458621	0.0972844
-0.0362481	-0.0629141	0.804466	0.0346136	0.0455546	0.0967047
-0.0372709	-0.0645611	0.804641	0.0351371	0.0452315	0.096514
-0.0378849	-0.0646231	0.805036	0.0348097	0.0455659	0.0962059
-0.0393549	-0.0656511	0.80506	0.0349543	0.0451468	0.0966176
-0.0404097	-0.067074	0.803703	0.0345815	0.0448157	0.0961096
-0.0418963	-0.0674944	0.80375	0.034904	0.0453746	0.0964686
-0.042176	-0.0675939	0.80257	0.0352666	0.045634	0.0965218
-0.0419749	-0.0678151	0.802294	0.0357047	0.045726	0.096528
-0.0413573	-0.0680368	0.802248	0.0358003	0.0462922	0.0961742
-0.0421518	-0.0675175	0.802992	0.0358894	0.0466902	0.0965771
-0.0429627	-0.067861	0.803323	0.0359091	0.0464918	0.0964929
-0.0435837	-0.0680967	0.804099	0.0356126	0.0469596	0.0965734
-0.0452585	-0.0703394	0.803535	0.0355271	0.0471856	0.096254
-0.0473431	-0.0707695	0.802644	0.0348648	0.0471075	0.0962506
-0.0474825	-0.072445	0.801847	0.0354043	0.0470434	0.0963962
-0.0480582	-0.0738055	0.801143	0.0351446	0.0468029	0.0961507
-0.0489927	-0.0740839	0.800837	0.0349335	0.0466156	0.0960214
-0.049484	-0.0720838	0.801096	0.0348086	0.0462482	0.0966727
-0.0489262	-0.0716284	0.801055	0.0356538	0.0456157	0.0972874
-0.0497877	-0.0721283	0.801938	0.0356513	0.0455426	0.0972077
-0.0500515	-0.0713925	0.80207	0.035758	0.0456304	0.0972722
-0.0511281	-0.0710353	0.802502	0.036162	0.0450349	0.097146
-0.0524208	-0.0728145	0.80207	0.036139	0.0447651	0.0961981
-0.053839	-0.0741526	0.802166	0.0356919	0.0452729	0.0955738
-0.055775	-0.0738109	0.801627	0.0358516	0.0448244	0.0952902
-0.0567698	-0.0753858	0.801197	0.0362667	0.0449447	0.0952035
-0.0568927	-0.0769423	0.800659	0.0359651	0.0451539	0.095137
-0.0565571	-0.0774418	0.800328	0.0358423	0.0453213	0.0952769
-0.0571013	-0.0787593	0.80075	0.0365771	0.0454091	0.095623
-0.0570283	-0.0800381	0.800765	0.0366567	0.0457961	0.0956874
-0.0567076	-0.0791959	0.801175	0.0366221	0.0460256	0.0960657
-0.0578415	-0.0781956	0.801414	0.0364407	0.0463067	0.096374
-0.058705	-0.0778396	0.801632	0.0366667	0.0465638	0.0967806
-0.059418	-0.0768049	0.800557	0.036401	0.0459545	0.096691
-0.060099	-0.0760471	0.799704	0.0355965	0.0457602	0.0966701
-0.0612794	-0.0766546	0.799269	0.0354662	0.0455527	0.0966956
-0.0609072	-0.0778838	0.799382	0.0355674	0.0454114	0.096788
-0.0612819	-0.0788863	0.799281	0.0358051	0.0448377	0.0967484
-0.0605484	-0.0793568	0.800104	0.0357282	0.045643	0.0968954
-0.0614124	-0.080127	0.800931	0.0363169	0.0458817	0.0972564
-0.062808	-0.0799645	0.800714	0.0362468	0.045837	0.0972051
-0.0648981	-0.0806416	0.80119	0.0359916	0.0454988	0.0969819
-0.066203	-0.0803337	0.801194	0.0356435	0.0458738	0.0969474
-0.0684973	-0.0805632	0.800649	0.0351099	0.0454808	0.0963561
-0.0683884	-0.0803305	0.800605	0.0349031	0.0454165	0.0958597
-0.0681965	-0.080066	0.801726	0.0347848	0.0450739	0.0957674
-0.0680761	-0.0796048	0.800775	0.0353963	0.0451921	0.0955255
-0.067656	-0.0806184	0.801251	0.0357754	0.0451752	0.0956736
-0.0679955	-0.0802223	0.802312	0.0360973	0.0448143	0.0958547
-0.0694926	-0.0811042	0.803172	0.0356128	0.0446959	0.0960933
-0.0702995	-0.0822458	0.802937	0.0355301	0.044971	0.0961195
-0.0716855	-0.0829215	0.802661	0.035256	0.0447258	0.0960533
-0.072916	-0.0835192	0.802264	0.0345793	0.0447342	0.0956087
-0.0728452	-0.0855084	0.801925	0.0348453	0.0455353	0.0959415
-0.0727894	-0.0859473	0.801192	0.0355639	0.0457938	0.0958136
-0.0736927	-0.0871646	0.800308	0.0352683	0.0456436	0.0957878
-0.0734574	-0.0879868	0.801374	0.035293	0.0467982	0.0961403
-0.0733554	-0.0877622	0.801381	0.0359254	0.0468799	0.0962441
-0.0739792	-0.088222	0.801379	0.0358177	0.0469772	0.0958902
-0.0753908	-0.0882596	0.801732	0.0351422	0.04731	0.0956926
-0.075645	-0.0878683	0.803054	0.0352226	0.0478222	0.0958692
-0.0763533	-0.0870363	0.802165	0.0347204	0.0471696	0.0960199
-0.0773604	-0.0875214	0.802546	0.034487	0.0471824	0.0962889
-0.0787421	-0.0874666	0.802895	0.0346296	0.0470573	0.0965609
-0.0773386	-0.0884732	0.801122	0.0355773	0.0470691	0.0964394
-0.0781694	-0.089157	0.800392	0.0355029	0.0464919	0.0967591
-0.0795085	-0.0918602	0.80119	0.0356591	0.0464514	0.0964333
-0.0796925	-0.091536	0.801459	0.0352155	0.0461522	0.0967448
-0.0792477	-0.0916561	0.80085	0.0348463	0.0459663	0.0967853
-0.0806965	-0.0913143	0.802716	0.0345919	0.0458553	0.0973519
-0.0813832	-0.0919592	0.802862	0.0343117	0.0464543	0.0969392
-0.0815348	-0.0911003	0.802864	0.0343198	0.0465558	0.0966382
-0.0825609	-0.0924651	0.802152	0.0345412	0.0467536	0.0960957
-0.0842449	-0.0917836	0.802627	0.0338412	0.0467643	0.0955868
-0.0842713	-0.0922661	0.801863	0.0338534	0.046507	0.095343
-0.0836576	-0.0919695	0.801614	0.0343604	0.0461944	0.0949083
-0.0838981	-0.0911165	0.801214	0.0342464	0.0462889	0.0956113
-0.0855021	-0.0913745	0.802152	0.0342277	0.0462545	0.095998
-0.085993	-0.0929426	0.801803	0.0349335	0.0465167	0.0962797
-0.0866393	-0.0932964	0.801929	0.0344353	0.0464321	0.0965798
-0.088701	-0.0935003	0.802793	0.0345411	0.0461014	0.0968631
-0.0890282	-0.0946655	0.802854	0.0349929	0.0454986	0.0966251
-0.0890756	-0.0953845	0.802282	0.0352688	0.0454405	0.0960957
-0.0897319	-0.0953448	0.802518	0.0350938	0.0452837	0.0958669
-0.0911169	-0.0950546	0.803301	0.0347473	0.0456645	0.0956105
-0.0919787	-0.0954158	0.802762	0.0344458	0.046044	0.0953628
-0.0926555	-0.0961537	0.80332	0.0340265	0.0462287	0.0952175
-0.0919629	-0.0957421	0.803844	0.033892	0.0463914	0.0957174
-0.0925175	-0.096454	0.804181	0.0341282	0.0457616	0.0957619
-0.0920688	-0.0970552	0.804203	0.0344851	0.0450409	0.0959568
-0.0909823	-0.0974319	0.804546	0.0347213	0.0450113	0.0963788
-0.0904389	-0.0972694	0.804637	0.0350958	0.0451184	0.0960441
-0.0921304	-0.0977255	0.805505	0.0348634	0.0452166	0.0959742
-0.0922905	-0.0971414	0.804759	0.0345642	0.0457783	0.0966608
-0.0931896	-0.0972718	0.804589	0.0344417	0.0458132	0.0964384
-0.0945691	-0.0971662	0.803933	0.0339958	0.0459117	0.0965633
-0.0963442	-0.0968972	0.803733	0.0334067	0.0461824	0.0970029
-0.0970707	-0.0969408	0.803342	0.0330969	0.0459455	0.0970913
-0.0982852	-0.0960614	0.803201	0.0326549	0.0457157	0.0965872
-0.0995329	-0.0968502	0.802782	0.0327581	0.0462053	0.0964099
-0.100312	-0.0964888	0.802942	0.0325688	0.046137	0.0958427
-0.101226	-0.0971648	0.802639	0.0321264	0.0460312	0.0953107
-0.100871	-0.0974767	0.801845	0.032483	0.0461132	0.0948886
-0.100821	-0.0989317	0.802733	0.0326839	0.0464371	0.0951219
-0.100571	-0.0998021	0.802383	0.0326653	0.0461404	0.0955494
-0.100035	-0.101083	0.802233	0.0329543	0.0463412	0.095599
-0.0996327	-0.10051	0.802419	0.0336628	0.0464027	0.0962311
-0.100762	-0.0998592	0.803103	0.0337547	0.0464319	0.0964063
-0.100463	-0.100955	0.80234	0.0341619	0.0463305	0.0963967
-0.101434	-0.100102	0.803747	0.034517	0.0465088	0.0964548
-0.102703	-0.100304	0.804717	0.0349117	0.0462546	0.0965502
-0.102078	-0.101461	0.804304	0.035177	0.0458843	0.0966872
-0.100753	-0.103167	0.802741	0.0354636	0.0456241	0.0967619
-0.100849	-0.102382	0.803344	0.0357778	0.0453761	0.0965124
-0.101296	-0.102507	0.802981	0.0352988	0.045466	0.0963851
-0.101832	-0.10192	0.803107	0.0352694	0.0458283	0.096381
-0.103187	-0.101425	0.804248	0.0345915	0.0459764	0.0959626
-0.10488	-0.100209	0.804643	0.0341723	0.0462316	0.0958623
-0.105641	-0.100538	0.804906	0.0334334	0.045703	0.0961432
-0.105508	-0.101588	0.804886	0.0332488	0.045325	0.0957335
-0.104885	-0.102417	0.803851	0.0328236	0.0449407	0.0954709
-0.10475	-0.102667	0.803198	0.0330855	0.044184	0.0957215
-0.105433	-0.103069	0.803054	0.0334092	0.0436851	0.0954841
-0.105635	-0.103103	0.802658	0.0335896	0.0433886	0.095284
-0.106632	-0.102758	0.802494	0.0339763	0.0432114	0.0954442
-0.107551	-0.1036	0.80319	0.0343065	0.0428601	0.0962475
-0.108794	-0.104278	0.803833	0.0339448	0.043496	0.0961481
-0.108278	-0.103894	0.805782	0.0340911	0.0435676	0.0961829
-0.109214	-0.104081	0.80541	0.0338412	0.044246	0.0957815
-0.109266	-0.104735	0.805574	0.0333483	0.0445458	0.0958232
-0.109524	-0.10446	0.8045	0.0332313	0.0445094	0.0953354
-0.109664	-0.10424	0.804403	0.0336948	0.0441665	0.0951521
-0.110461	-0.104774	0.804175	0.0333634	0.0444869	0.0953612
-0.110759	-0.10503	0.805382	0.0335521	0.0441246	0.095848
-0.111124	-0.103819	0.804792	0.0336963	0.0437805	0.0957938
-0.111203	-0.103735	0.805877	0.0337456	0.043717	0.0961549
-0.111451	-0.105027	0.805184	0.0334147	0.0435862	0.0959815
-0.111912	-0.105987	0.804676	0.03329	0.0428995	0.096412
-0.111041	-0.107069	0.804754	0.0335083	0.0432318	0.0963035
-0.11138	-0.10832	0.805078	0.0338784	0.043478	0.0964211
-0.112173	-0.108642	0.804884	0.0338398	0.0436217	0.0960806
-0.112537	-0.108048	0.805462	0.033917	0.0432499	0.0968126
-0.113178	-0.107132	0.805885	0.0335925	0.0437893	0.0964141
-0.115303	-0.107135	0.805556	0.0331024	0.0433701	0.0962864
-0.115039	-0.107323	0.805218	0.0327254	0.0427424	0.0962636
-0.116265	-0.10812	0.805106	0.0321197	0.0427408	0.0961461
-0.116544	-0.109313	0.80429	0.0323386	0.043486	0.0957083
-0.116194	-0.110642	0.803558	0.0327203	0.0430897	0.095738
-0.116313	-0.110074	0.803047	0.0332989	0.0434097	0.0959167
-0.1174	-0.110234	0.803726	0.032969	0.0439342	0.0956352
-0.116274	-0.109579	0.804295	0.0334384	0.0440893	0.0957362
-0.117276	-0.108703	0.805058	0.0328586	0.0441024	0.0959523
-0.118581	-0.109458	0.805657	0.0323907	0.043773	0.0960406
-0.118511	-0.111076	0.806944	0.0322047	0.0433718	0.0961759
-0.118692	-0.111244	0.807243	0.0325924	0.0432688	0.0963587
-0.119357	-0.111567	0.80662	0.0324242	0.0432203	0.0961003
-0.119222	-0.112068	0.80632	0.0330436	0.0431162	0.0957049
-0.118837	-0.111831	0.805498	0.0329157	0.0432794	0.0956
-0.118335	-0.111787	0.803998	0.0326708	0.0434406	0.0954871
-0.11822	-0.112188	0.804057	0.0328897	0.0432673	0.0954985
-0.118285	-0.112613	0.804264	0.0330586	0.0427474	0.0961135
-0.118687	-0.113548	0.803708	0.0327959	0.0422742	0.0964053
-0.119315	-0.113936	0.804412	0.0332342	0.0423413	0.0964229
-0.120181	-0.11405	0.805497	0.033025	0.0424126	0.0963666
-0.120143	-0.114285	0.804562	0.0326381	0.0425115	0.0963104
-0.121368	-0.11452	0.804291	0.0326946	0.0427649	0.0961675
-0.121857	-0.113219	0.805262	0.0328457	0.0432827	0.0956761
-0.122072	-0.113145	0.805226	0.0332038	0.043477	0.0955971
-0.123087	-0.113451	0.805113	0.0339768	0.0434583	0.0954675
-0.124471	-0.113029	0.805223	0.0345061	0.0436695	0.0961685
-0.123631	-0.113035	0.80487	0.0347263	0.0436354	0.0961258
-0.123717	-0.114293	0.804943	0.0345677	0.0434626	0.0965134
-0.123582	-0.114177	0.805493	0.034165	0.0433223	0.0966117
-0.12374	-0.114719	0.805158	0.0340448	0.0429192	0.0969924
-0.124357	-0.115221	0.804905	0.0335	0.0427745	0.0966508
-0.1249	-0.115301	0.805932	0.0332193	0.0427043	0.0965995
-0.12519	-0.115975	0.805936	0.0327198	0.0422157	0.0965691
-0.125213	-0.115784	0.805937	0.0326581	0.041873	0.0965631
-0.124742	-0.115048	0.80608	0.0320207	0.0420799	0.0965576
-0.1237	-0.114409	0.806477	0.0319444	0.041955	0.0963534
-0.123969	-0.114309	0.806498	0.0318679	0.041701	0.0964694
-0.123667	-0.113748	0.807074	0.0324379	0.0418731	0.0962144
-0.123897	-0.114484	0.805938	0.0326398	0.0423288	0.0961118
-0.124158	-0.114265	0.806594	0.0328739	0.0427129	0.0954666
-0.126546	-0.11571	0.806045	0.0328132	0.0426327	0.0950434
-0.126393	-0.115885	0.805422	0.032665	0.0428953	0.0947049
-0.126742	-0.115816	0.804268	0.032469	0.0431628	0.0952838
-0.127946	-0.115825	0.804697	0.0325745	0.0432602	0.0954152
-0.128679	-0.116751	0.804383	0.0321973	0.0429954	0.0958563
-0.127641	-0.115716	0.804117	0.0326633	0.043173	0.0966815
-0.128788	-0.115674	0.804591	0.0324803	0.0431784	0.0964266
-0.130033	-0.1155	0.805804	0.0325757	0.0426036	0.0962609
-0.12974	-0.115057	0.806109	0.0328312	0.0420305	0.0958486
-0.129187	-0.115157	0.805777	0.0333929	0.0420699	0.0954704
-0.1293	-0.116542	0.806723	0.0331407	0.0420372	0.0944426
-0.12969	-0.117744	0.80617	0.0335053	0.0420119	0.0943663
-0.128396	-0.118801	0.804855	0.0337679	0.042379	0.0940125
-0.128309	-0.119821	0.804787	0.0337854	0.0424636	0.0940008
-0.12888	-0.119623	0.804316	0.0335036	0.0422755	0.0938535
-0.12842	-0.119623	0.803592	0.03367	0.0419593	0.0943523
-0.129338	-0.11911	0.803758	0.0337256	0.0416768	0.0946588
-0.130521	-0.117871	0.804807	0.0331725	0.0420134	0.0952476
-0.132038	-0.117746	0.804923	0.0325177	0.0419515	0.0954748
-0.13318	-0.117778	0.806417	0.0325756	0.0418166	0.0956761
-0.134284	-0.117106	0.807229	0.0324583	0.0416591	0.0956255
-0.134938	-0.11665	0.80745	0.0322624	0.0418368	0.0954891
-0.135783	-0.117337	0.806944	0.0327513	0.0414593	0.0952624
-0.135209	-0.117157	0.806859	0.0327342	0.0413536	0.0954469
-0.135022	-0.118232	0.805507	0.0329354	0.0412701	0.0956693
-0.135027	-0.119195	0.80615	0.0329035	0.0410963	0.0958466
-0.133386	-0.118433	0.806445	0.0328147	0.0413132	0.0959301
-0.132504	-0.11881	0.806436	0.0328655	0.0417345	0.0951243
-0.133034	-0.119154	0.807221	0.0331604	0.0415893	0.0949211
-0.133367	-0.118531	0.807318	0.033158	0.0416978	0.0945841
-0.132951	-0.118159	0.80733	0.0332883	0.0421793	0.0941049
-0.133889	-0.118867	0.806936	0.0333941	0.0424346	0.0941984
-0.134249	-0.118799	0.807293	0.0331017	0.0420793	0.0948929
-0.134151	-0.119208	0.806413	0.0331638	0.0423969	0.0953137
-0.134635	-0.119737	0.806846	0.0330965	0.0424464	0.0955267
-0.135449	-0.120315	0.805416	0.0327613	0.042267	0.0960603
-0.135848	-0.120876	0.80582	0.0331253	0.04186	0.0962592
-0.136867	-0.12122	0.806164	0.0331681	0.0415774	0.0963665
-0.13772	-0.120642	0.806785	0.0328143	0.0417857	0.0959091
-0.138272	-0.119613	0.807034	0.0324423	0.0419469	0.0958977
-0.13847	-0.118694	0.807899	0.0329458	0.0417991	0.0962104
-0.138609	-0.118945	0.808327	0.0325043	0.0417261	0.0963986
-0.138555	-0.118153	0.808199	0.0321993	0.0419246	0.0964555
-0.139205	-0.118625	0.807617	0.0323409	0.0421549	0.0962066
-0.139145	-0.1201	0.807248	0.0325256	0.0418492	0.0961859
-0.139958	-0.119994	0.807434	0.0320844	0.0421129	0.0955633
-0.140272	-0.12079	0.807432	0.0320669	0.0422385	0.0953039
-0.140276	-0.122083	0.806505	0.0323795	0.0420024	0.0951852
-0.139536	-0.12215	0.807312	0.0326117	0.0415726	0.0956405
-0.140107	-0.121653	0.807741	0.0323944	0.0413952	0.0957188
-0.139922	-0.122421	0.807206	0.0324638	0.0409627	0.0957239
-0.139731	-0.121175	0.807166	0.0328077	0.0405004	0.0954417
-0.140264	-0.119787	0.807556	0.0329554	0.0408445	0.0953758
-0.140105	-0.119783	0.808118	0.0325792	0.0405899	0.0956748
-0.139967	-0.119668	0.807797	0.0330802	0.0407918	0.095918
-0.140521	-0.119412	0.808857	0.0335212	0.0409919	0.0961818
-0.140335	-0.119387	0.808745	0.0335392	0.0410688	0.0963835
-0.140893	-0.120245	0.80949	0.0333567	0.0409166	0.0964924
-0.141191	-0.119042	0.80846	0.0334933	0.0411229	0.0962795
-0.140772	-0.118506	0.809013	0.0326461	0.0411929	0.0963174
-0.140675	-0.118847	0.809567	0.032062	0.0411282	0.0965638
-0.141472	-0.119687	0.80979	0.0315778	0.0410842	0.0969456
-0.141632	-0.120241	0.809835	0.0311919	0.0412114	0.0967651
-0.142005	-0.121417	0.810429	0.0310048	0.04128	0.0967277
-0.142828	-0.121154	0.810694	0.0308152	0.0411993	0.0966026
-0.143223	-0.120819	0.811007	0.0309971	0.041121	0.0959962
-0.143543	-0.120342	0.811022	0.0311642	0.0411866	0.0958155
-0.143434	-0.119606	0.810644	0.0315177	0.041411	0.0956723
-0.143644	-0.119783	0.809294	0.0312485	0.0414541	0.0954002
-0.144797	-0.119478	0.808764	0.0321266	0.0414908	0.0949863
-0.144676	-0.120106	0.807956	0.0322018	0.0414921	0.0952895
-0.144904	-0.119421	0.807898	0.0321276	0.0419637	0.0947756
-0.144453	-0.119555	0.808058	0.0323893	0.041887	0.0948096
-0.144155	-0.119399	0.809206	0.0331569	0.0416975	0.0948271
-0.142736	-0.120337	0.809568	0.032919	0.0416189	0.0952214
-0.142157	-0.119478	0.809496	0.0329327	0.0418465	0.0948232
-0.141905	-0.120377	0.809226	0.0330589	0.0415105	0.0950853
-0.141875	-0.120551	0.810251	0.032952	0.0414177	0.0953842
-0.141856	-0.120361	0.809796	0.032316	0.0415699	0.0952791
-0.141387	-0.120506	0.809684	0.032417	0.0417211	0.0948283
-0.143094	-0.121312	0.809943	0.0322857	0.0416656	0.0951836
-0.143234	-0.121202	0.810237	0.0322866	0.0418709	0.0952084
-0.144503	-0.121639	0.809788	0.0316334	0.0416128	0.0948041
-0.145537	-0.122081	0.811091	0.0313506	0.0416335	0.0952027
-0.146402	-0.122159	0.811991	0.0314283	0.041565	0.0952427
-0.14573	-0.121705	0.81199	0.0312666	0.041729	0.0950895
-0.146975	-0.121979	0.811504	0.0309559	0.041638	0.0952907
-0.147012	-0.121693	0.811246	0.0311412	0.0417959	0.095538
-0.146874	-0.121912	0.810523	0.0314306	0.0415267	0.0952756
-0.146133	-0.1213	0.809908	0.0312827	0.0415764	0.0952702
-0.146039	-0.121492	0.810132	0.0316694	0.0417393	0.0954288
-0.145595	-0.12085	0.809928	0.0318114	0.0418454	0.0950985
-0.145409	-0.120573	0.809601	0.0321015	0.0418674	0.0948347
-0.14645	-0.120461	0.809944	0.0324576	0.0423697	0.0946838
-0.148657	-0.120232	0.810181	0.0322838	0.0426336	0.0947054
-0.149042	-0.119377	0.810162	0.0320977	0.0424008	0.0947324
-0.149539	-0.11964	0.811175	0.032109	0.0422913	0.0948744
-0.149485	-0.119666	0.81129	0.0317764	0.0420262	0.0948837
-0.149449	-0.119121	0.811789	0.031273	0.0416916	0.0947189
-0.148422	-0.119922	0.811824	0.0311802	0.0413148	0.0954138
-0.148786	-0.120386	0.811976	0.0305311	0.0410768	0.0952211
-0.148941	-0.121056	0.812154	0.0300717	0.0409739	0.09514
-0.151054	-0.122168	0.8124	0.0297028	0.0408692	0.0954922
-0.151006	-0.122932	0.812354	0.0297682	0.0406331	0.0954981
-0.151703	-0.122525	0.812319	0.0299047	0.0409418	0.0944381
-0.15143	-0.122693	0.812724	0.0302713	0.0412665	0.0939764
-0.151351	-0.122606	0.813174	0.0306807	0.0413958	0.0940336
-0.150096	-0.121646	0.814002	0.0314579	0.0415445	0.0942002
-0.151037	-0.122406	0.813325	0.0315778	0.04182	0.0945114
-0.15039	-0.123274	0.812913	0.0314656	0.0413335	0.0946806
-0.151137	-0.123348	0.812106	0.0315028	0.0410146	0.0952022
-0.151705	-0.123122	0.811778	0.0314239	0.0409097	0.0950583
-0.151585	-0.123815	0.811538	0.0311307	0.0411079	0.0945213
-0.150371	-0.122669	0.812039	0.0311254	0.0412419	0.0940015
-0.150065	-0.122701	0.812969	0.0314413	0.0412302	0.0945657
-0.150146	-0.123091	0.81462	0.03136	0.0415747	0.094696
-0.149763	-0.122854	0.814688	0.0311302	0.0418913	0.0947851
-0.150461	-0.122331	0.814719	0.0314277	0.0417913	0.0950487
-0.15151	-0.122402	0.814865	0.0314464	0.0416153	0.0951065
-0.151895	-0.122283	0.814502	0.0312393	0.0419102	0.0949525
-0.152222	-0.122301	0.812413	0.0312042	0.0418755	0.0942279
-0.153008	-0.122646	0.811924	0.0315432	0.041958	0.0944088
-0.152377	-0.122683	0.811314	0.0312061	0.0422189	0.0939115
-0.152763	-0.122767	0.811411	0.0311814	0.0423648	0.0942415
-0.153213	-0.123144	0.811241	0.0310171	0.0421927	0.0941825
-0.152433	-0.123091	0.812083	0.0311902	0.042051	0.0944504
-0.151616	-0.124517	0.813043	0.0310567	0.0414302	0.0943852
-0.150613	-0.124719	0.813575	0.0311682	0.0415036	0.0951367
-0.149452	-0.125057	0.813444	0.0307804	0.0411427	0.0950841
-0.149666	-0.124909	0.813713	0.0309477	0.0411349	0.09464
-0.150151	-0.125852	0.813791	0.0306084	0.0411968	0.0947432
-0.150316	-0.125489	0.813589	0.0304847	0.0414159	0.0944783
-0.150933	-0.125753	0.81294	0.0304142	0.0410636	0.0936715
-0.15166	-0.126277	0.812663	0.0303233	0.0411645	0.093753
-0.151009	-0.126941	0.813016	0.0304856	0.0410594	0.093938
-0.150595	-0.125749	0.813038	0.0310266	0.0411461	0.0938944
-0.15107	-0.125343	0.813161	0.0314832	0.0409862	0.0942337
-0.152042	-0.125607	0.814612	0.0313488	0.0410035	0.094657
-0.151468	-0.12483	0.815246	0.0321408	0.0410932	0.0947136
-0.152387	-0.124562	0.814354	0.0321339	0.041135	0.0950765
-0.152822	-0.125643	0.815514	0.0320491	0.0407216	0.0953016
-0.152191	-0.125634	0.815431	0.0317692	0.0407946	0.0954115
-0.152478	-0.124423	0.814713	0.0315573	0.0411077	0.0954804
-0.153724	-0.123987	0.814828	0.0309544	0.0412749	0.0954314
-0.153724	-0.123836	0.815961	0.030616	0.0416076	0.0952759
-0.154004	-0.123415	0.814919	0.030078	0.0418443	0.0949429
-0.153881	-0.123408	0.815089	0.029932	0.0417483	0.0943379
-0.153301	-0.124255	0.815398	0.029739	0.0411093	0.0943282
-0.152137	-0.125225	0.814259	0.0298539	0.0408433	0.0943034
-0.15203	-0.125547	0.814029	0.0301383	0.0405993	0.0942073
-0.152794	-0.125596	0.814533	0.0305765	0.0407988	0.0942232
-0.152993	-0.125959	0.81532	0.0303487	0.0407501	0.0944023
-0.153375	-0.125885	0.815779	0.0306032	0.0411764	0.0943818
-0.153788	-0.126167	0.816433	0.0307713	0.0409815	0.0943109
-0.153192	-0.125334	0.815844	0.0305811	0.0410231	0.0940463
-0.152152	-0.126037	0.815678	0.0302844	0.0408001	0.0941676
-0.15195	-0.125458	0.814403	0.0299596	0.0408092	0.0942435
-0.152238	-0.126175	0.813659	0.0298097	0.0407481	0.0939058
-0.151702	-0.126439	0.814679	0.0298043	0.0408507	0.0939838
-0.152096	-0.126708	0.815349	0.0294116	0.040874	0.0943177
-0.152905	-0.126338	0.815415	0.0290573	0.0406469	0.0947056
-0.153578	-0.126268	0.8158	0.0294699	0.04124	0.0947457
-0.15414	-0.125859	0.815272	0.0290889	0.0414367	0.0946404
-0.155269	-0.125256	0.814577	0.0288762	0.0416343	0.0948965
-0.156895	-0.125229	0.814573	0.0290178	0.0414979	0.0951238
-0.156272	-0.124932	0.814611	0.0293408	0.0417602	0.0952046
-0.155863	-0.124248	0.815093	0.0293591	0.041579	0.0948387
-0.154341	-0.124304	0.815951	0.0297832	0.0414869	0.0951125
-0.15331	-0.125062	0.816345	0.0300894	0.0410114	0.0949917
-0.151819	-0.125552	0.816119	0.0307474	0.0409397	0.0948042
-0.152005	-0.125259	0.816233	0.0310292	0.0408671	0.0945171
-0.15231	-0.12651	0.816354	0.0315934	0.0405683	0.0952215
-0.152546	-0.12744	0.817527	0.0322284	0.0401992	0.0955966
-0.154199	-0.127213	0.817178	0.0322055	0.0404723	0.0955508
-0.154779	-0.1261	0.817134	0.0314894	0.0407233	0.0957919
-0.155038	-0.125835	0.817335	0.0308043	0.0410317	0.0957247
-0.1552	-0.125786	0.815923	0.0302409	0.0410246	0.0952433
-0.155219	-0.124919	0.814693	0.0297851	0.0408891	0.0950167
-0.154154	-0.124019	0.81408	0.0299471	0.0408091	0.0946294
-0.154392	-0.124721	0.813563	0.0298903	0.0407583	0.0942193
-0.154057	-0.126486	0.814038	0.0303107	0.0402087	0.0944037
-0.154099	-0.126964	0.814972	0.0305323	0.0401298	0.0948826
-0.155619	-0.126377	0.814878	0.0305139	0.0402231	0.0946428
-0.155554	-0.126936	0.815289	0.02969	0.0400949	0.0946939
-0.155782	-0.127705	0.816	0.0298431	0.0400208	0.0950157
-0.156859	-0.126708	0.815244	0.0298706	0.040111	0.0951959
-0.156964	-0.126243	0.81551	0.0295097	0.0399539	0.0952793
-0.156139	-0.126974	0.815417	0.0299836	0.039973	0.0950807
-0.15714	-0.126083	0.815606	0.0302969	0.0403357	0.0953659
-0.157188	-0.124986	0.815223	0.0300867	0.0403995	0.0952703
-0.157128	-0.124092	0.814876	0.0298398	0.0407198	0.0946503
-0.157538	-0.124663	0.814013	0.0301426	0.0410809	0.0938783
-0.157977	-0.124911	0.813895	0.0296173	0.0410814	0.0941848
-0.157695	-0.125732	0.813893	0.030001	0.0411214	0.0937695
-0.157929	-0.12652	0.81379	0.0306981	0.0408673	0.0932859
-0.159817	-0.127212	0.814068	0.0303769	0.0406084	0.0935124
-0.159523	-0.12693	0.814843	0.0306964	0.0404553	0.0937145
-0.159916	-0.126214	0.815542	0.0304425	0.0407213	0.0936626
-0.160491	-0.125789	0.815448	0.0299805	0.0406952	0.0936872
-0.160157	-0.125146	0.815785	0.0297337	0.0408693	0.0938413
-0.158137	-0.125015	0.816013	0.0306203	0.0411837	0.0940243
-0.159037	-0.124315	0.816301	0.0297423	0.041317	0.0938633
-0.158589	-0.124292	0.816233	0.030339	0.0411835	0.0939266
-0.158327	-0.124179	0.817561	0.0308032	0.0412901	0.0939827
-0.159492	-0.124198	0.817322	0.0306797	0.0413545	0.0941861
-0.15859	-0.124244	0.817193	0.0305389	0.0410753	0.0940187
-0.158325	-0.125295	0.816644	0.0307714	0.0407704	0.0941399
-0.157637	-0.125879	0.816514	0.0307126	0.0408654	0.0939431
-0.157929	-0.126542	0.815857	0.0305468	0.0404428	0.0940284
-0.157344	-0.126717	0.815698	0.0302122	0.0403332	0.0940998
-0.158602	-0.127239	0.815254	0.0306039	0.0400377	0.0939599
-0.159535	-0.125492	0.816371	0.030774	0.0404594	0.0939389
-0.161093	-0.125212	0.816597	0.0304625	0.0403673	0.0938053
-0.160759	-0.124357	0.816721	0.030494	0.0407314	0.0936109
-0.161275	-0.124232	0.817654	0.0303529	0.0407234	0.0934883
-0.161639	-0.12415	0.818943	0.0295554	0.0408152	0.0937386
-0.161464	-0.125217	0.817584	0.0295748	0.0403916	0.0936311
-0.16086	-0.125081	0.818112	0.0293799	0.0403227	0.0938113
-0.161525	-0.126104	0.817964	0.0294458	0.0400086	0.0939637
-0.161767	-0.126547	0.818367	0.0298859	0.040031	0.0938766
-0.162324	-0.127247	0.817317	0.0298056	0.0400058	0.0937031
-0.162484	-0.127238	0.817493	0.0293029	0.0400375	0.0937968
-0.162951	-0.127685	0.816814	0.0292811	0.0400533	0.0937335
-0.162378	-0.127376	0.817577	0.0297712	0.0401087	0.0935903
-0.162559	-0.126685	0.817351	0.0303014	0.0401453	0.0937256
-0.161623	-0.12563	0.818398	0.0306416	0.0401784	0.0933949
-0.161936	-0.125746	0.819484	0.0310481	0.040231	0.0931618
-0.162039	-0.124034	0.819522	0.0312378	0.0404128	0.0931517
-0.162246	-0.124068	0.818839	0.0308641	0.0402952	0.0926894
-0.160634	-0.124803	0.81911	0.0303157	0.0402102	0.0920866
-0.161083	-0.125431	0.818905	0.0299755	0.0401119	0.0922068
-0.15986	-0.124677	0.819362	0.0304272	0.0401946	0.0919935
-0.159797	-0.126376	0.819352	0.0304181	0.039911	0.0917622
-0.159303	-0.125588	0.819103	0.029869	0.0399124	0.0923313
-0.160187	-0.12552	0.819152	0.0296613	0.0397503	0.0925769
-0.160019	-0.125088	0.81949	0.0297965	0.0396983	0.0925466
-0.160494	-0.125171	0.819095	0.0294289	0.0399217	0.0926061
-0.160241	-0.125029	0.819592	0.0298912	0.0399806	0.093012
-0.159975	-0.126116	0.819623	0.0305096	0.0400438	0.0927564
-0.159466	-0.125634	0.819122	0.030606	0.0402599	0.0929906
-0.158529	-0.124931	0.819091	0.0310082	0.0407951	0.0927818
-0.159562	-0.124632	0.818965	0.031078	0.0406393	0.0928829
-0.160237	-0.123489	0.818415	0.0306941	0.0406182	0.0928499
-0.161686	-0.122858	0.818305	0.0306879	0.0404526	0.0929827
-0.162486	-0.122604	0.818616	0.0310398	0.0402946	0.0926471
-0.164079	-0.123413	0.817751	0.0306154	0.039584	0.0926169
-0.163736	-0.124108	0.817402	0.0305015	0.0392113	0.0927847
-0.164811	-0.124728	0.817842	0.0306103	0.0390744	0.0921386
-0.164956	-0.124837	0.818092	0.0305391	0.0390616	0.0924593
-0.164745	-0.12515	0.818449	0.03042	0.0391013	0.0930204
-0.164127	-0.124451	0.81817	0.0305937	0.0393802	0.0932866
-0.162932	-0.124129	0.817711	0.0305087	0.0392412	0.0929243
-0.161281	-0.123491	0.817461	0.0300879	0.0391665	0.0933962
-0.161583	-0.121953	0.817336	0.0299268	0.0393681	0.0934874
-0.162119	-0.121657	0.81752	0.0298626	0.0390335	0.0932557
-0.162299	-0.120937	0.818478	0.0298842	0.0388715	0.093276
-0.163557	-0.121446	0.819744	0.0299568	0.0389363	0.0935335
-0.163642	-0.12148	0.820769	0.0299739	0.039067	0.0941458
-0.163907	-0.121632	0.822397	0.0297977	0.0388144	0.0939859
-0.163907	-0.12134	0.822006	0.0292922	0.0391773	0.0936634
-0.164779	-0.12168	0.821711	0.0289861	0.0393749	0.0937183
-0.164553	-0.121402	0.820314	0.0285641	0.0393833	0.0934198
-0.165431	-0.122453	0.820126	0.0284227	0.0391175	0.0930685
-0.163873	-0.123195	0.818195	0.028619	0.039592	0.0927629
-0.163476	-0.123203	0.81825	0.0291042	0.0392378	0.0928978
-0.161467	-0.123484	0.818576	0.0296721	0.0391392	0.0928586
-0.160994	-0.122885	0.81929	0.0297469	0.039414	0.0936872
-0.160692	-0.122087	0.818869	0.0303308	0.0397972	0.0937896
-0.162523	-0.121499	0.81979	0.0296468	0.0394427	0.0940609
-0.162072	-0.121313	0.82046	0.0297069	0.039499	0.0941322
-0.163571	-0.121899	0.820885	0.0291099	0.0392694	0.0942118
-0.16342	-0.121866	0.820555	0.0301733	0.0393659	0.0937957
-0.163592	-0.121887	0.820896	0.0299993	0.0391295	0.0941108
-0.161935	-0.12256	0.820817	0.0309207	0.0389935	0.0943187
-0.162709	-0.122757	0.819921	0.0304221	0.0390727	0.0943046
-0.162567	-0.121881	0.819894	0.0309968	0.0393751	0.0944891
-0.163506	-0.122018	0.82115	0.0300568	0.0390416	0.0946333
-0.163145	-0.122143	0.821414	0.0298144	0.0386583	0.0947647
-0.164887	-0.121994	0.822301	0.0292656	0.0387094	0.0947254
-0.165065	-0.121474	0.822624	0.029823	0.0386841	0.0947778
-0.165063	-0.121154	0.823188	0.0296045	0.03877	0.0946292
-0.164202	-0.121082	0.823307	0.0297247	0.0385486	0.0946919
-0.164591	-0.120821	0.822878	0.0297576	0.0385661	0.0942735
-0.163193	-0.120848	0.822636	0.0294612	0.0384098	0.0939727
-0.16351	-0.121128	0.822965	0.0293037	0.0384133	0.0944306
-0.163531	-0.122193	0.822535	0.029808	0.0380942	0.0947196
-0.164393	-0.122066	0.82259	0.0296728	0.0382422	0.0947766
-0.164578	-0.121839	0.823087	0.0299685	0.0384499	0.0946039
-0.16434	-0.121791	0.82249	0.0306943	0.0383634	0.0949975
-0.163445	-0.121736	0.822859	0.0306216	0.0380831	0.0941267
-0.162973	-0.120058	0.822896	0.0306857	0.0380847	0.0936769
-0.162205	-0.119845	0.822276	0.0309296	0.0381216	0.0935235
-0.162314	-0.118938	0.821592	0.0306394	0.0380983	0.0933179
-0.163499	-0.118642	0.821871	0.0301162	0.0383113	0.0931826
-0.165276	-0.119105	0.821852	0.0296803	0.0385631	0.0935509
-0.167217	-0.120115	0.822174	0.0288376	0.0386482	0.0936695
-0.167811	-0.119857	0.822422	0.0290426	0.0386899	0.0939587
-0.16778	-0.120872	0.822958	0.0291997	0.0385781	0.0942733
-0.167892	-0.120631	0.823978	0.0296746	0.038278	0.0939304
-0.166986	-0.119269	0.824227	0.0300934	0.038316	0.0944995
-0.166187	-0.118415	0.82359	0.0309138	0.037897	0.0946292
-0.16667	-0.118494	0.823823	0.0306325	0.0376886	0.0944141
-0.166522	-0.117958	0.824203	0.0311726	0.0376412	0.0944842
-0.166733	-0.117015	0.823241	0.031281	0.0378414	0.0946103
-0.167869	-0.117882	0.822605	0.0315545	0.0374523	0.0943425
-0.167816	-0.117772	0.823033	0.0311905	0.0375091	0.0942915
-0.167936	-0.116961	0.822881	0.0313896	0.0372888	0.0940402
-0.167738	-0.116371	0.822758	0.0308984	0.0372185	0.0943025
-0.166786	-0.117234	0.822475	0.0310311	0.0369224	0.0942378
-0.164922	-0.11735	0.822565	0.0307875	0.0367166	0.0941917
-0.164136	-0.116581	0.823506	0.0309219	0.0368784	0.0937115
-0.163826	-0.117226	0.824027	0.0308946	0.0373934	0.0935206
-0.165071	-0.118434	0.824586	0.0308551	0.0371434	0.0930846
-0.165972	-0.118489	0.82568	0.0304027	0.0376165	0.0930085
-0.166863	-0.118221	0.82613	0.0305122	0.037936	0.0931155
-0.167444	-0.118532	0.825642	0.030209	0.0378975	0.0935562
-0.167039	-0.11862	0.825478	0.0301106	0.0376134	0.0935966
-0.165882	-0.117608	0.825346	0.030322	0.0378883	0.0938861
-0.165848	-0.117537	0.824941	0.0301319	0.0378886	0.093847
-0.164761	-0.116858	0.825468	0.0301862	0.0380901	0.0939116
-0.165356	-0.117174	0.824448	0.030446	0.0381291	0.0939125
-0.164594	-0.116088	0.824713	0.0307667	0.0380888	0.0940792
-0.164295	-0.116523	0.824427	0.0303543	0.0383588	0.0940075
-0.164005	-0.115661	0.824453	0.0305521	0.0379971	0.093689
-0.165549	-0.115778	0.823272	0.0302387	0.0379331	0.0936152
-0.164674	-0.11568	0.823669	0.0299628	0.0377408	0.0934936
-0.166348	-0.116595	0.822881	0.0296557	0.0377816	0.0942285
-0.166997	-0.116006	0.823016	0.029867	0.0379115	0.0941819
-0.168149	-0.116673	0.822973	0.0296419	0.0381765	0.094741
-0.167348	-0.117158	0.823225	0.0297295	0.0383275	0.0942594
-0.167618	-0.118176	0.822913	0.0301072	0.0384514	0.0940237
-0.16779	-0.118497	0.822817	0.0301256	0.0385021	0.0937388
-0.168061	-0.118331	0.822957	0.0306417	0.0382432	0.0928394
-0.167574	-0.117971	0.822383	0.0310201	0.0379692	0.092521
-0.16851	-0.11746	0.822803	0.0307343	0.0376661	0.0925852
-0.167816	-0.116498	0.822392	0.0303656	0.0376111	0.0929339
-0.167015	-0.115843	0.823367	0.0303929	0.0374246	0.0925323
-0.167177	-0.115143	0.822895	0.0297784	0.0374618	0.0930087
-0.167174	-0.115116	0.823481	0.0295237	0.0375419	0.0932012
-0.16828	-0.115506	0.823969	0.0298859	0.0375091	0.0934712
-0.169017	-0.115606	0.824872	0.0303245	0.0378908	0.093176
-0.168924	-0.115194	0.824138	0.0303412	0.0378542	0.0935133
-0.16886	-0.116196	0.824754	0.0306249	0.0376879	0.0935954
-0.168745	-0.116416	0.824321	0.0309847	0.0375126	0.0935271
-0.167012	-0.115327	0.824215	0.0312185	0.0374145	0.0931672
-0.16762	-0.114203	0.825973	0.030767	0.0372464	0.0932407
-0.168352	-0.114194	0.826451	0.0309055	0.0372911	0.0932606
-0.166691	-0.11368	0.826452	0.0311198	0.0373011	0.0933756
-0.165823	-0.113539	0.82694	0.030942	0.0371319	0.0934801
-0.166025	-0.114164	0.826488	0.0305527	0.0372067	0.0936371
-0.166129	-0.115089	0.824967	0.0307565	0.0371868	0.0940734
-0.16663	-0.115811	0.825265	0.0306414	0.0370498	0.0937736
-0.167906	-0.115549	0.825009	0.0303097	0.0372306	0.0938002
-0.167677	-0.115026	0.824984	0.0307205	0.0377043	0.0941202
-0.167903	-0.11407	0.825943	0.030963	0.0377812	0.0940542
-0.167536	-0.113533	0.82688	0.0312595	0.0375164	0.0939995
-0.166526	-0.1128	0.826739	0.0310868	0.037468	0.0939341
-0.166509	-0.1129	0.826742	0.0312893	0.0373928	0.093876
-0.167393	-0.113685	0.827306	0.030894	0.0371721	0.0936154
-0.167519	-0.11454	0.827221	0.0308206	0.0370478	0.0940235
-0.168046	-0.114585	0.827213	0.030471	0.0371244	0.0935572
-0.168988	-0.114282	0.827365	0.0303462	0.0369933	0.0937331
-0.169741	-0.114083	0.827789	0.0300894	0.0370441	0.0934989
-0.170206	-0.112917	0.827112	0.029909	0.0373958	0.0938689
-0.170876	-0.112924	0.826492	0.0299432	0.0377274	0.0937555
-0.169665	-0.113084	0.826196	0.0303931	0.0378312	0.0941122
-0.168521	-0.114046	0.826187	0.0303713	0.0382458	0.0938053
-0.167897	-0.114517	0.825961	0.0305298	0.0382207	0.0942646
-0.166805	-0.115087	0.826596	0.0304755	0.0379508	0.0943067
-0.165812	-0.114164	0.826861	0.030301	0.0379017	0.094261
-0.166447	-0.114025	0.826578	0.0297791	0.0377639	0.0939264
-0.167132	-0.113455	0.826693	0.0303363	0.0378072	0.0942695
-0.167414	-0.11347	0.826715	0.0301813	0.0378408	0.094258
-0.167565	-0.113234	0.827035	0.0305478	0.0377292	0.0936808
-0.167196	-0.113744	0.826763	0.0307406	0.0376892	0.0938133
-0.167421	-0.113745	0.826789	0.0303597	0.0376382	0.094074
-0.167623	-0.112155	0.826532	0.0298804	0.0374824	0.0938016
-0.167045	-0.111965	0.826513	0.0295301	0.0372767	0.093591
-0.167864	-0.111626	0.826101	0.0292201	0.0375136	0.0934715
-0.168052	-0.110835	0.826617	0.0291203	0.0372778	0.0931594
-0.167374	-0.11153	0.826573	0.0297154	0.0372301	0.0937401
-0.166583	-0.112311	0.826534	0.0303143	0.0374223	0.0941218
-0.167522	-0.112287	0.82679	0.0305059	0.0375597	0.0940057
-0.167263	-0.113048	0.826499	0.0305907	0.037297	0.0945783
-0.16652	-0.113954	0.826886	0.0304111	0.037306	0.0946513
-0.167738	-0.113333	0.826418	0.030179	0.0375111	0.0942241
-0.168152	-0.114479	0.826509	0.0297548	0.037343	0.0939162
-0.16786	-0.114865	0.826425	0.0297482	0.0369525	0.0941716
-0.167582	-0.114007	0.826627	0.0298121	0.0368739	0.0937968
-0.168535	-0.112705	0.825358	0.0303102	0.0364496	0.0940876
-0.168238	-0.112086	0.826664	0.0302012	0.0364371	0.0942752
-0.169166	-0.111197	0.827265	0.0302604	0.0360619	0.0944681
-0.168239	-0.1102	0.828121	0.0305079	0.0361669	0.0940062
-0.168194	-0.10976	0.828203	0.0305874	0.036277	0.0944466
-0.168778	-0.110111	0.829394	0.0299028	0.0368023	0.0942378
-0.168118	-0.109115	0.829166	0.0300667	0.0366745	0.0936775
-0.167227	-0.108424	0.828784	0.0297555	0.0370883	0.0937375
-0.16762	-0.108626	0.827818	0.0299135	0.0369671	0.0941205
-0.168268	-0.108301	0.828074	0.0298374	0.0369638	0.0939967
-0.167104	-0.10752	0.827827	0.0302159	0.0365756	0.0941533
-0.166851	-0.107898	0.82793	0.0301975	0.0360502	0.0946584
-0.1672	-0.108062	0.829108	0.0305951	0.0356052	0.0947535
-0.167178	-0.107731	0.829685	0.0302208	0.0353791	0.0947038
-0.166537	-0.108286	0.829755	0.0303514	0.0356403	0.0946397
-0.16672	-0.10982	0.830319	0.0305192	0.035872	0.0942035
-0.167605	-0.110571	0.829536	0.0305251	0.0363886	0.0937793
-0.167131	-0.109957	0.828514	0.0303696	0.0368333	0.0932625
-0.167322	-0.109653	0.82863	0.0302832	0.0370171	0.0931324
-0.167631	-0.10944	0.828561	0.0301993	0.03652	0.0932805
-0.168007	-0.108314	0.828158	0.0303495	0.0364831	0.0932393
-0.167792	-0.107332	0.829484	0.0302275	0.0367017	0.0931972
-0.168921	-0.107356	0.83013	0.0299164	0.0366291	0.093506
-0.168678	-0.106926	0.82997	0.0300776	0.0367502	0.0934164
-0.169402	-0.106482	0.830025	0.0297523	0.0370605	0.0930847
-0.169782	-0.10571	0.830063	0.0295438	0.0373517	0.0930299
-0.169357	-0.105765	0.82993	0.0296892	0.037089	0.0932378
-0.168054	-0.105864	0.829185	0.029906	0.0366908	0.0930344
-0.168183	-0.105779	0.829145	0.0301715	0.0367019	0.0931219
-0.166701	-0.105983	0.829018	0.0305487	0.0363904	0.0928957
-0.166042	-0.106553	0.828573	0.0304431	0.0358007	0.0931128
-0.166861	-0.105723	0.827729	0.0304004	0.0353089	0.0929054
-0.167172	-0.10476	0.827913	0.0305369	0.0354614	0.0928819
-0.167975	-0.104557	0.827945	0.0306534	0.0354289	0.0929285
-0.16824	-0.103812	0.82815	0.0306811	0.0352188	0.093629
-0.168578	-0.103004	0.828777	0.0305414	0.0352135	0.0938858
-0.167558	-0.103402	0.829146	0.0303127	0.0350257	0.0937839
-0.167898	-0.102486	0.829267	0.0303338	0.0347096	0.094017
-0.168004	-0.10163	0.828988	0.0299439	0.0345302	0.0941005
-0.167872	-0.101553	0.828789	0.0298578	0.0346957	0.0932938
-0.167584	-0.101715	0.828453	0.0301974	0.0346383	0.0932037
-0.168694	-0.100969	0.828764	0.0302341	0.0348162	0.0935968
-0.167562	-0.101544	0.829131	0.0300849	0.0347694	0.0937642
-0.166238	-0.101126	0.829484	0.0299964	0.0344848	0.0939588
-0.165945	-0.100227	0.830181	0.0300784	0.0342091	0.0944675
-0.165369	-0.0993351	0.83064	0.0298327	0.034131	0.0946401
-0.164162	-0.0990661	0.830205	0.0301953	0.0341855	0.094337
-0.164205	-0.0985347	0.829565	0.0306307	0.0347	0.093912
-0.16434	-0.0990356	0.82917	0.0309541	0.035283	0.0937828
-0.165453	-0.0995256	0.829342	0.0309431	0.0356454	0.0939697
-0.165151	-0.0991305	0.829181	0.0310598	0.0361315	0.0934902
-0.164784	-0.0994358	0.829481	0.0313747	0.0367197	0.093882
-0.164923	-0.100093	0.829954	0.0309495	0.0368612	0.0939042
-0.165706	-0.100429	0.830748	0.0308582	0.0365902	0.0939837
-0.165774	-0.100022	0.83089	0.0309228	0.0366714	0.0935284
-0.166357	-0.100961	0.830564	0.0311237	0.0364422	0.0938675
-0.16757	-0.100518	0.830518	0.0308865	0.0363294	0.0936657
-0.167512	-0.10098	0.830531	0.0313769	0.0358563	0.0938836
-0.166867	-0.101039	0.830459	0.0317936	0.0356821	0.0936012
-0.166456	-0.100581	0.830386	0.0315588	0.0357663	0.093691
-0.167137	-0.0993605	0.830922	0.0315236	0.035952	0.0936143
-0.166389	-0.0992963	0.831243	0.0315249	0.0358015	0.0940601
-0.166788	-0.0983103	0.831809	0.0315109	0.0357785	0.0944261
-0.166956	-0.0975089	0.831736	0.0309379	0.0358534	0.0949265
-0.16668	-0.0977163	0.831395	0.0309393	0.0353322	0.0948635
-0.166529	-0.098953	0.832341	0.0306477	0.0346577	0.0947947
-0.166562	-0.0994024	0.832675	0.0310315	0.0344373	0.0941515
-0.166448	-0.0995425	0.832458	0.0309225	0.0340702	0.093941
-0.166145	-0.0991659	0.833182	0.0314663	0.0340323	0.0935354
-0.165577	-0.0979827	0.833557	0.0318976	0.0341281	0.0932061
-0.164734	-0.0972666	0.833471	0.0324039	0.0344295	0.0931957
-0.164046	-0.096617	0.833931	0.0323659	0.0344608	0.0932782
-0.164013	-0.0967265	0.833608	0.0322853	0.0345566	0.0932209
-0.163744	-0.0969371	0.832686	0.0325869	0.0345453	0.0932643
-0.164083	-0.0973697	0.832714	0.0324617	0.0348011	0.0939258
-0.164733	-0.0976026	0.831899	0.0325993	0.0349022	0.0936148
-0.165568	-0.0974168	0.831037	0.0326188	0.0348108	0.0937376
-0.16528	-0.0969169	0.831179	0.0328502	0.0349478	0.093174
-0.165585	-0.0967439	0.8317	0.0324417	0.0347282	0.0931361
-0.166304	-0.0978161	0.831451	0.03214	0.0346377	0.0928672
-0.165931	-0.097266	0.831516	0.0321663	0.0342616	0.0932694
-0.16542	-0.097171	0.832538	0.0322192	0.0341747	0.0928327
-0.165711	-0.0972567	0.832642	0.0319319	0.0341575	0.0932011
-0.165846	-0.0979179	0.83259	0.0315145	0.034387	0.0931705
-0.165047	-0.0971985	0.832961	0.031726	0.0339211	0.0931589
-0.165181	-0.0968658	0.833435	0.0315308	0.0341567	0.0934573
-0.165843	-0.097537	0.832471	0.031307	0.0338568	0.0940586
-0.165757	-0.0968007	0.833668	0.0314777	0.0337129	0.0939322
-0.166799	-0.0950482	0.834238	0.0316357	0.0332062	0.0941838
-0.167237	-0.0949051	0.834229	0.0316585	0.0330322	0.0944999
-0.16803	-0.0949964	0.834289	0.0315184	0.0328244	0.0939516
-0.167343	-0.0945486	0.835056	0.0314611	0.033225	0.0935941
-0.16716	-0.094593	0.834479	0.0315321	0.0335517	0.0938057
-0.166351	-0.0965066	0.834327	0.0316617	0.0340243	0.0935285
-0.166377	-0.0966927	0.834256	0.0314702	0.0343142	0.093579
-0.165082	-0.0952831	0.834109	0.0318249	0.0343872	0.0941509
-0.165285	-0.0941131	0.833918	0.0314798	0.0344742	0.0941244
-0.164457	-0.094322	0.832978	0.0312755	0.033864	0.0940218
-0.164268	-0.0928966	0.833072	0.0318878	0.0336991	0.0937088
-0.163959	-0.0929814	0.832865	0.0322261	0.0335531	0.0936967
-0.163599	-0.0939543	0.832926	0.0322432	0.0336095	0.0932724
-0.163928	-0.0946622	0.833092	0.0327155	0.033085	0.0938175
-0.164866	-0.0949406	0.834116	0.0327539	0.0331309	0.0939395
-0.163952	-0.0959496	0.834441	0.0325218	0.0331969	0.094369
-0.163191	-0.0955409	0.834712	0.0329704	0.0332952	0.0944375
-0.163516	-0.0948036	0.834768	0.0328852	0.0329989	0.0943418
-0.163247	-0.0943633	0.834265	0.0330556	0.0334456	0.0937947
-0.162413	-0.0943947	0.834327	0.0332796	0.0334199	0.0939513
-0.162116	-0.0930035	0.833394	0.0328571	0.033237	0.0940094
-0.163351	-0.0926895	0.833654	0.0322978	0.0328497	0.0937359
-0.163426	-0.0933807	0.833537	0.0318596	0.0332693	0.0937134
-0.163209	-0.0936084	0.833553	0.0317247	0.0332165	0.0939949
-0.164055	-0.092736	0.83334	0.0312866	0.0333312	0.0935637
-0.165401	-0.0934739	0.833255	0.0313371	0.0330924	0.0937983
-0.164867	-0.0930819	0.832944	0.0315692	0.0328441	0.0935446
-0.165149	-0.09332	0.832165	0.0317081	0.0324285	0.0938689
-0.164405	-0.0930421	0.8321	0.0317728	0.0324033	0.0938323
-0.163936	-0.0933775	0.832515	0.0319564	0.0325471	0.093809
[truncated: 2 more rows]

## Sheet: g
BaselineControl	BaselineAlmorexant
0.558713	0.474493
0.558179	0.33829
0.668719	0.755403
0.754002	0.464692
0.973725	0.748577
1.00875	0.612174

## Sheet: h
deltaControl	deltaAlmorexant
1.14436	1.22744
0.986403	0.569563
0.565346	0.759099
0.621454	0.635461
0.456022	0.452695
0.880249	1.02248
