# Supplementary material for: Control and coding of pupil size by hypothalamic orexin neurons
Source: Nat Neurosci. 2023 Jun 19;26(7):1160–4. doi: 10.1038/s41593-023-01365-w (PMC10322704; doi:10.1038/s41593-023-01365-w)
Supplement: Source Data Extended Data Fig. 4 — Raw source data. [file 41593_2023_1365_MOESM8_ESM.xlsx]

## Sheet: b
control	chrimson	semcontrol	semchrimson
0.020307	0.0365475	0.0267384	0.00522245
0.0218687	0.0255098	0.0242776	0.00667783
0.0266719	0.0286253	0.0298744	0.00938672
0.0240143	0.0239279	0.0263984	0.00741798
0.0204564	0.0293008	0.0248455	0.00834313
0.0338386	0.0233713	0.0250051	0.00909078
0.0218238	0.00889075	0.0240521	0.0102195
0.0192686	0.0168009	0.0225592	0.00969987
0.024969	0.0203936	0.0211519	0.0142036
0.0201875	0.0258963	0.024222	0.00737858
0.023242	0.0218191	0.0218761	0.00944607
0.0213373	0.0200714	0.0216034	0.00748426
0.0211536	0.0230809	0.023911	0.00827465
0.0112088	0.0241445	0.0236641	0.00521605
0.0234233	0.0324658	0.0276771	0.00877912
0.0192386	0.0308564	0.0233844	0.00683907
0.0199776	0.0390367	0.0253309	0.00584697
0.0165572	0.0349755	0.0210969	0.00634501
0.0160597	0.0336298	0.0206087	0.0080271
0.0124366	0.0335528	0.0189774	0.00625427
0.00344184	0.0332358	0.0153955	0.00636337
0.00871665	0.0401389	0.0199075	0.00859772
0.00624071	0.0196564	0.0201419	0.00980876
-0.00305523	0.026382	0.0212808	0.00478781
0.000753617	0.0322851	0.023037	0.00658653
0.00220011	0.0256697	0.0205727	0.0106489
0.0130557	0.0365852	0.0253366	0.00700135
0.00916748	0.034776	0.017758	0.00773306
0.0126029	0.0321783	0.0191252	0.00764643
0.0109071	0.0226576	0.0160437	0.00943188
0.00206016	0.0347954	0.0194866	0.00874187
-0.000488189	0.0120719	0.0185989	0.00616619
0.00187165	0.021637	0.0190929	0.0126056
-0.00014177	0.0131081	0.0170965	0.00868396
-0.00407152	0.00331405	0.0179113	0.00497998
0.0116614	0.00548058	0.0122312	0.00669238
0.0065735	-0.000156265	0.0127885	0.00646401
0.00184434	0.0109252	0.0130721	0.00622741
0.0137304	0.00841476	0.0119173	0.012358
0.022833	0.0121788	0.0153953	0.0114475
0.0141567	0.0128885	0.0126248	0.00330229
0.0149383	0.0136949	0.017161	0.00159417
0.00579448	0.0136247	0.0112982	0.00329752
0.017905	0.0147553	0.013825	0.00532094
0.00618847	0.0163155	0.0104951	0.004748
0.00637081	0.00600146	0.0114624	0.00633698
0.0125315	0.0115701	0.0107044	0.00496168
0.00715801	0.00739129	0.0100723	0.00464145
0.00879906	0.0112029	0.00934123	0.00778339
0.0120374	0.00137188	0.0113808	0.00391393
0.0109703	0.00332757	0.00959132	0.00323436
0.0136308	0.00266353	0.00656021	0.00349179
0.00734461	0.00763777	0.00760414	0.0045871
0.00583024	0.000643619	0.0110185	0.00238844
0.00123542	-0.000315375	0.0100024	0.00569614
0.00255107	0.00179937	0.00753325	0.00546914
0.0125098	0.00969637	0.00920945	0.00510059
0.0126125	0.00196698	0.00382266	0.00353817
0.0132552	0.014719	0.0123771	0.00590054
0.0131608	0.0109738	0.0133119	0.00501941
0.0115105	0.015527	0.015956	0.00271945
-0.000456427	0.0192355	0.00900868	0.00248479
0.00669787	0.0126528	0.00993319	0.00381391
0.0155242	0.00589071	0.00906773	0.00485978
0.000284227	0.0069754	0.00563379	0.00470287
0.00470351	0.00660605	0.00457458	0.00375718
0.000390493	0.0047265	0.00460976	0.00383085
-0.00203192	0.00970688	0.00942108	0.0046025
-0.00255729	0.00845293	0.00658037	0.00416592
-0.000279653	-0.00268583	0.00590801	0.00289533
-0.00580153	0.00683012	0.00401857	0.00237704
-0.00797447	-0.00264116	0.0103208	0.00365347
0.0130387	0.00373311	0.00843253	0.00435515
-0.00126702	-0.00898094	0.0107846	0.0043471
0.00588585	-0.0049725	0.00965148	0.00487682
-0.00423524	0.00622138	0.00532842	0.002786
-0.00999415	0.00451605	0.00459616	0.00314872
0.00243869	0.00291897	0.00367137	0.00467523
-0.00195103	0.000242986	0.00682723	0.00280175
0.00184095	-0.00663925	0.00380862	0.00322028
0.00112218	-0.0121608	0.00500047	0.00474044
0.00106136	-0.00302581	0.00416819	0.00586437
-0.00677074	-0.00420978	0.00590283	0.00629882
-0.00355521	-0.00489528	0.00942829	0.0053247
-0.00102031	-0.0155427	0.00519968	0.00501556
0.000834399	0.00342093	0.00617008	0.00389305
-0.00929704	-0.0079903	0.00505801	0.00258011
-0.00844278	-0.00814099	0.00401181	0.00688476
-0.000856724	-0.00808816	0.00706242	0.00436935
-0.00165781	-0.0119683	0.00627758	0.00605858
-0.000197465	-0.00849191	0.00928889	0.00466141
-0.00279393	-0.0075714	0.0102991	0.00329943
0.00145091	-0.00788949	0.00909407	0.00550437
0.00250491	-0.00929968	0.0108708	0.00382041
-0.00781008	-0.00335396	0.0112716	0.00392085
-0.0156242	-0.0200037	0.00975165	0.00418878
-0.0118701	-0.0114289	0.00908768	0.00500749
-0.0186181	-0.00101678	0.0109035	0.00767058
-0.0168127	-0.00140448	0.00849037	0.00709677
-0.0205136	0.00163212	0.0103572	0.00579394
-0.0128582	-0.00941282	0.00872241	0.00412286
-0.016215	-0.0108867	0.00806428	0.00605132
-0.0230187	-0.00574039	0.0120736	0.00337092
-0.010665	-0.000736717	0.0152164	0.00630707
-0.0248895	-0.00597724	0.0132963	0.0107132
-0.019537	-0.00824621	0.0110087	0.00980006
-0.0272906	-0.0130157	0.0114727	0.0110571
-0.0176243	-0.0111073	0.0104813	0.00989624
-0.0189316	-0.00190414	0.0123541	0.012233
0.0188037	-0.00982355	0.0106165	0.013896
0.0425265	-0.0173739	0.0136143	0.014869
0.0909769	-0.00722896	0.013508	0.017945
0.119042	-0.017541	0.0126189	0.0191107
0.162364	-0.0101549	0.0127165	0.0282729
0.190013	-0.00818831	0.0157488	0.033707
0.217819	-0.0170549	0.0170322	0.0350575
0.249077	-0.0103652	0.0165101	0.0404781
0.271624	-0.0203552	0.0168927	0.0413796
0.290718	-0.014004	0.0168892	0.0418401
0.298853	-0.0162175	0.0143463	0.0434804
0.304319	-0.0202448	0.0152784	0.0416478
0.316131	-0.0221532	0.0174101	0.0389683
0.313556	-0.026276	0.0208908	0.0386239
0.33146	-0.0235254	0.0178168	0.0402812
0.335385	-0.0241737	0.0212745	0.0422691
0.346539	-0.0178277	0.0163112	0.0430076
0.360511	-0.0306841	0.0163028	0.0444143
0.369103	-0.0217614	0.0137556	0.0429571
0.3747	-0.0311924	0.016961	0.044008
0.388793	-0.0311542	0.0179527	0.0447774
0.386533	-0.027779	0.017313	0.0453014
0.397654	-0.0323244	0.018502	0.0470232
0.383222	-0.0244266	0.0207951	0.0417199
0.381228	-0.0290451	0.0186499	0.0399508
0.396663	-0.0299871	0.0204511	0.0412685
0.397308	-0.0287037	0.0236693	0.0426015
0.403221	-0.0236806	0.0246073	0.0426341
0.404372	-0.0272241	0.0249309	0.043023
0.409913	-0.0295424	0.0274392	0.0448671
0.412104	-0.0273316	0.0258999	0.0432881
0.414091	-0.0354143	0.0214301	0.045968
0.412138	-0.0378009	0.0219192	0.0445376
0.423591	-0.0364862	0.0194657	0.0482037
0.430103	-0.0347525	0.0202344	0.0490284
0.440308	-0.0313072	0.0208122	0.0494528
0.437748	-0.0241804	0.0216562	0.0490886
0.438881	-0.0234232	0.0269176	0.0508473
0.440468	-0.0179321	0.0286267	0.0516631
0.449034	-0.0191452	0.0270853	0.0500457
0.448632	-0.0337706	0.0266885	0.0513621
0.449704	-0.0267667	0.0270446	0.0520715
0.451778	-0.0322085	0.0284458	0.0514811
0.455918	-0.0368018	0.0294463	0.0510931
0.466242	-0.0310768	0.0286678	0.0500164
0.468991	-0.0386119	0.0288765	0.0521649
0.464468	-0.0326176	0.0317502	0.0517699
0.462754	-0.0292798	0.030876	0.054761
0.474369	-0.0451436	0.0289916	0.0531719
0.473783	-0.0422596	0.0298037	0.0557518
0.476878	-0.0389318	0.0289024	0.0566992
0.470405	-0.0270104	0.0296209	0.0548801
0.474701	-0.0328166	0.0318746	0.0565006
0.474191	-0.0273931	0.0281017	0.0574054
0.486689	-0.0342383	0.0306747	0.0562358
0.492573	-0.0243615	0.0262455	0.0583733
0.487179	-0.0285818	0.0315525	0.0588102
0.496292	-0.0271943	0.0293626	0.0571847
0.502734	-0.0359212	0.0314858	0.0593087
0.483823	-0.0276497	0.0299183	0.0631659
0.492587	-0.0262003	0.0334225	0.0597308
0.493941	-0.0263416	0.0334569	0.0612348
0.496622	-0.0250454	0.0353624	0.0623308
0.503211	-0.0413341	0.0340174	0.0622031
0.514734	-0.0317995	0.0360922	0.0619068
0.521084	-0.0331033	0.0357888	0.0633014
0.5211	-0.0341644	0.0379787	0.0640815
0.525709	-0.0386015	0.0328805	0.0655745
0.524339	-0.0366287	0.0369692	0.0683883
0.522529	-0.0319609	0.0374711	0.0692172
0.525872	-0.0315648	0.0349385	0.0706733
0.535204	-0.0260132	0.0420948	0.0703154
0.531405	-0.0220638	0.0321494	0.0701959
0.53761	-0.020673	0.0379291	0.0723174
0.53589	-0.0239898	0.0377821	0.0721185
0.534732	-0.012363	0.0406342	0.0723813
0.543073	-0.0246493	0.0412948	0.0731061
0.552529	-0.0301022	0.0384365	0.0746011
0.552547	-0.038091	0.0408986	0.0737816
0.565144	-0.0397181	0.0397897	0.0747315
0.567109	-0.0426625	0.0400259	0.0743135
0.567832	-0.0333465	0.0441865	0.0756455
0.573238	-0.027626	0.0435428	0.0746288
0.584781	-0.0292214	0.0426114	0.0771034
0.588182	-0.0272412	0.0430238	0.0778956
0.591962	-0.0349241	0.0397248	0.0781107
0.591014	-0.03073	0.0358008	0.0816326
0.58218	-0.0311179	0.040818	0.0809851
0.586983	-0.0301539	0.0382555	0.0825868
0.586266	-0.0377731	0.0392099	0.0838884
0.58569	-0.0304135	0.0400761	0.0832946
0.605857	-0.0418705	0.0393811	0.0829785
0.600363	-0.0411089	0.0384867	0.0870943
0.603459	-0.0532759	0.0389736	0.0837936
0.610208	-0.038149	0.0407466	0.086566
0.621057	-0.0468997	0.0429223	0.0888115
0.618364	-0.03724	0.0438238	0.0901002
0.627724	-0.0324703	0.0413459	0.0877633
0.625476	-0.0388273	0.043044	0.0886445
0.639594	-0.0397341	0.0467841	0.0872024
0.64352	-0.0400624	0.0441524	0.086972
0.641854	-0.0404253	0.0467011	0.087602
0.647008	-0.0465929	0.0468796	0.0883147
0.659015	-0.0547929	0.0472494	0.0904015
0.668423	-0.0466802	0.0465075	0.0899269
0.670861	-0.0548568	0.0494738	0.0933048
0.674305	-0.0436729	0.0511199	0.0923309
0.683141	-0.0536297	0.0501127	0.091111
0.678419	-0.0392852	0.0478443	0.0911284
0.678321	-0.0477056	0.0499449	0.092495
0.672789	-0.0475001	0.0500608	0.0941284
0.690426	-0.0500489	0.049162	0.0957066
0.687093	-0.0498131	0.0514165	0.0953153
0.694928	-0.053179	0.049259	0.0979268
0.706074	-0.0482773	0.0476383	0.097388
0.700319	-0.0545781	0.0517679	0.0994946
0.702691	-0.048864	0.0469518	0.0987595
0.699285	-0.0464293	0.0561748	0.101045
0.694033	-0.0512289	0.0498723	0.101208
0.692989	-0.0471194	0.0537144	0.10223
0.696625	-0.0459065	0.0552039	0.102821
0.703462	-0.054361	0.0561531	0.102196
0.717654	-0.0470655	0.0551825	0.103581
0.719727	-0.0496054	0.0565284	0.103839
0.727379	-0.0436541	0.0584278	0.102925
0.732136	-0.0468093	0.0594902	0.102406
0.723234	-0.0366904	0.0613278	0.103396
0.725021	-0.0474843	0.0600931	0.103048
0.739347	-0.0599218	0.0597352	0.101562
0.734845	-0.0533589	0.0606418	0.103736
0.751816	-0.0624623	0.0560224	0.104039
0.746003	-0.0570909	0.0561669	0.103279
0.750329	-0.0526748	0.0556501	0.103452
0.752922	-0.0570375	0.0560549	0.103308
0.75402	-0.0590032	0.0560881	0.105759
0.757574	-0.0572222	0.05294	0.105465
0.770004	-0.0639139	0.0553351	0.102507
0.757294	-0.0642568	0.0572502	0.104818
0.758038	-0.0626826	0.0564581	0.106045
0.761852	-0.059078	0.0543794	0.106699
0.761606	-0.065628	0.0567788	0.106974
0.760752	-0.0594866	0.0612578	0.10762
0.771827	-0.0543959	0.0587973	0.108019
0.77153	-0.0560472	0.0591306	0.107565
0.771541	-0.0604069	0.0619809	0.109733
0.783758	-0.0599302	0.0643442	0.107157
0.783843	-0.0549439	0.0621728	0.107293
0.792661	-0.053198	0.061202	0.107607
0.796409	-0.0544729	0.0643111	0.108404
0.800634	-0.0553152	0.0630667	0.107325
0.798687	-0.0636391	0.0606982	0.108304
0.800596	-0.0547364	0.0636444	0.108716
0.8003	-0.0559993	0.0629422	0.108905
0.808162	-0.0568458	0.0656963	0.108478
0.81174	-0.0620655	0.0620911	0.110512
0.80308	-0.0559161	0.0627853	0.110314
0.804213	-0.0673059	0.0587366	0.109695
0.805574	-0.0654235	0.0586962	0.111194
0.810022	-0.0607299	0.0615956	0.108464
0.818377	-0.0558483	0.0595953	0.109589
0.811324	-0.0502815	0.0635748	0.110412
0.801619	-0.0527436	0.0673491	0.113361
0.802064	-0.0583324	0.0678822	0.112458
0.809078	-0.0602643	0.0623182	0.11289
0.817462	-0.0664417	0.0648167	0.111475
0.814158	-0.0601988	0.0604384	0.115523
0.811539	-0.0641871	0.0634765	0.115442
0.817615	-0.0676944	0.0632123	0.115256
0.826078	-0.0730455	0.065981	0.114534
0.830923	-0.0704036	0.0671842	0.114554
0.816661	-0.0657969	0.0667005	0.113454
0.82478	-0.065623	0.066594	0.111414
0.825989	-0.0662166	0.0645452	0.111576
0.828744	-0.0783106	0.0692938	0.11087
0.831812	-0.0727646	0.0712975	0.110676
0.838013	-0.0672861	0.0721103	0.11031
0.84102	-0.0617462	0.0741152	0.111081
0.838799	-0.0672626	0.0750553	0.110227
0.847102	-0.0686426	0.0693958	0.10942
0.844182	-0.0675087	0.0726601	0.112782
0.839531	-0.0677353	0.0734436	0.111008
0.837143	-0.0704144	0.074742	0.111019
0.83606	-0.0733909	0.0697794	0.111683
0.848022	-0.0743521	0.0718676	0.111172
0.850499	-0.0750234	0.0697259	0.110183
0.849506	-0.0718439	0.0702512	0.111266
0.855312	-0.0672479	0.0693102	0.11138
0.859165	-0.0649845	0.0710071	0.110903
0.844945	-0.0670426	0.0705284	0.110305
0.85027	-0.0710299	0.0719484	0.110697
0.851605	-0.0675168	0.0727259	0.111019
0.856137	-0.0688045	0.0754765	0.111396
0.856832	-0.0750951	0.0763992	0.112919
0.855905	-0.0641708	0.0738809	0.111554
0.858061	-0.0718925	0.074457	0.110569
0.861083	-0.0775314	0.0780516	0.111012
0.866168	-0.0687396	0.0745653	0.111452
0.860639	-0.0760598	0.0755005	0.111757
0.866164	-0.0812919	0.0804101	0.110602
0.867016	-0.075975	0.0823038	0.109156
0.867018	-0.073701	0.079019	0.111383
0.867912	-0.0729699	0.0807951	0.112924
0.85888	-0.0857666	0.0816197	0.113046
0.861869	-0.0750865	0.0797126	0.108219
0.860864	-0.0898291	0.0804562	0.108013
0.865757	-0.0894565	0.0787326	0.110884
0.858435	-0.0826145	0.0769416	0.11112
0.862691	-0.0793375	0.075305	0.10924
0.865465	-0.0872595	0.075563	0.110177
0.86373	-0.0785236	0.0790352	0.108231
0.867066	-0.0656913	0.0799069	0.107356
0.870326	-0.080474	0.0807333	0.105799
0.876071	-0.0758231	0.08556	0.104751
0.873852	-0.0742529	0.0857234	0.105063
0.869288	-0.0740012	0.0870722	0.106029
0.865299	-0.066986	0.0846882	0.102562
0.871632	-0.0681642	0.0870048	0.101464
0.872721	-0.0664459	0.0798172	0.100026
0.879116	-0.0710459	0.0856241	0.0999874
0.872505	-0.0709664	0.080673	0.101761
0.881489	-0.0772292	0.0816988	0.100679
0.879291	-0.0782819	0.0794708	0.103733
0.884651	-0.0673175	0.0813549	0.102743
0.86405	-0.0745564	0.0818025	0.103815
0.867806	-0.075298	0.0802265	0.0990244
0.873701	-0.0757792	0.0815791	0.100004
0.867367	-0.07083	0.0785721	0.0990451
0.881332	-0.0694659	0.0776758	0.0988412
0.879955	-0.0835263	0.0818309	0.0976177
0.878405	-0.0909263	0.0828645	0.0989899
0.886249	-0.0947411	0.0871388	0.0984088
0.894751	-0.0917643	0.0854619	0.0955033
0.890388	-0.0848886	0.0828776	0.0948948
0.879094	-0.0847476	0.0817428	0.0963107
0.877908	-0.0743148	0.0824878	0.0942107
0.880347	-0.0851074	0.0851401	0.0951673
0.874279	-0.0871301	0.0893396	0.0986185
0.88028	-0.0868091	0.0912142	0.0974388
0.87859	-0.0734388	0.0896757	0.0946798
0.880951	-0.0809947	0.0910058	0.0954679
0.878255	-0.0743991	0.0883721	0.0952962
0.879049	-0.0795181	0.0887615	0.0955574
0.868501	-0.081465	0.0870177	0.0974694
0.876961	-0.0919019	0.0867622	0.0950748
0.887019	-0.0849904	0.0875121	0.0934181
0.875133	-0.087576	0.0925001	0.0941683
0.876314	-0.0883072	0.0928771	0.0937147
0.886	-0.080656	0.0927361	0.0930376
0.893564	-0.0858077	0.0943048	0.0923592
0.896603	-0.0857727	0.0953201	0.0921466
0.89544	-0.0991955	0.0975432	0.0947672
0.883435	-0.0947695	0.0912196	0.0922783
0.885391	-0.0907722	0.0967164	0.093358
0.88937	-0.0890835	0.0977227	0.0938386
0.898282	-0.0844792	0.0956729	0.0922641
0.894045	-0.0851111	0.091309	0.090931
0.891326	-0.0812463	0.0889884	0.0896462
0.8871	-0.0888493	0.0953441	0.0908804
0.889725	-0.0882667	0.0947737	0.0910428
0.89718	-0.0886227	0.0991728	0.0920283
0.89234	-0.0903974	0.0967817	0.0883375
0.889518	-0.0945582	0.0972758	0.0916505
0.885677	-0.0855324	0.0972406	0.0901512
0.890927	-0.0876311	0.101417	0.0879512
0.882542	-0.0843151	0.101541	0.0918114
0.875233	-0.0904769	0.0984852	0.091601
0.884316	-0.0918	0.0970831	0.0900167
0.878316	-0.0874944	0.0940067	0.0895664
0.884523	-0.0854543	0.0940068	0.0908927
0.887535	-0.0932732	0.0973973	0.085726
0.884527	-0.0834293	0.0940761	0.0896186
0.897582	-0.0857387	0.0981075	0.0862556
0.898275	-0.079334	0.0970476	0.0872242
0.899094	-0.0762572	0.0961006	0.0845688
0.900583	-0.0843804	0.0925392	0.0853713
0.894071	-0.0941189	0.0937895	0.0851005
0.88687	-0.0818949	0.0942948	0.0856496
0.893294	-0.0785524	0.0942739	0.0869782
0.887849	-0.0793847	0.0954807	0.0849973
0.885983	-0.0787696	0.0978339	0.0867925
0.879079	-0.0757288	0.099285	0.0870272
0.882352	-0.0912025	0.102661	0.0841479
0.895461	-0.0879227	0.0974178	0.0824895
0.888685	-0.0899134	0.100608	0.0821662
0.887666	-0.0871511	0.0999989	0.0834661
0.890025	-0.0899122	0.101136	0.0825355
0.886439	-0.0881193	0.101127	0.0825487
0.885183	-0.0942494	0.102382	0.0818582
0.881467	-0.0837699	0.10324	0.0832309
0.880557	-0.0847039	0.0993471	0.0836088
0.877564	-0.0860487	0.101085	0.0824686
0.879946	-0.0980543	0.102837	0.0819866
0.872988	-0.0959862	0.0998882	0.081235
0.870219	-0.092236	0.100231	0.0809347
0.868418	-0.0919589	0.103636	0.0817411
0.873002	-0.094953	0.104322	0.0807604
0.872389	-0.103571	0.103711	0.0808035
0.867049	-0.092888	0.102733	0.0819261
0.871926	-0.0935672	0.102107	0.0811301
0.875109	-0.0990559	0.103443	0.0832009
0.864531	-0.100148	0.10526	0.0825334
0.868104	-0.098663	0.10809	0.0802422
0.860976	-0.0994008	0.104751	0.0806612
0.859918	-0.10385	0.10631	0.0820128
0.862774	-0.0993883	0.108091	0.0800044
0.864895	-0.100971	0.103834	0.0799286
0.854585	-0.0962222	0.105226	0.0797378
0.852388	-0.103527	0.106452	0.0795911
0.849471	-0.104374	0.105099	0.0783113
0.840373	-0.107154	0.106195	0.0807234
0.842437	-0.109196	0.103569	0.077195
0.827445	-0.1069	0.105252	0.0794219
0.827459	-0.0996469	0.105336	0.0808025
0.8223	-0.0929992	0.104699	0.0813648
0.820212	-0.0950914	0.104622	0.0813626
0.817584	-0.104382	0.108108	0.080816
0.826801	-0.0991256	0.106409	0.0786981
0.824415	-0.10394	0.109408	0.0768368
0.80689	-0.105769	0.113645	0.0817532
0.815048	-0.0981302	0.113433	0.0799327
0.804291	-0.107843	0.114747	0.0790728
0.798943	-0.106906	0.117528	0.0804308
0.801756	-0.0994753	0.117068	0.0784754
0.782956	-0.101068	0.116842	0.0819799
0.789678	-0.099954	0.116639	0.0798148
0.785721	-0.102571	0.115106	0.0809152
0.774943	-0.111934	0.117322	0.0803499
0.780409	-0.116228	0.116275	0.0798053
0.776066	-0.116533	0.118236	0.0816226
0.776456	-0.108665	0.112017	0.0801715
0.77049	-0.121268	0.115302	0.0780215
0.764775	-0.113062	0.114627	0.0792229
0.764349	-0.107891	0.112985	0.081396
0.756944	-0.107813	0.112429	0.0828673
0.756587	-0.111424	0.113702	0.0806188
0.754197	-0.109946	0.11174	0.0819719
0.76265	-0.109191	0.113251	0.082264
0.755197	-0.102112	0.112383	0.0837866
0.758614	-0.102292	0.112149	0.0845795
0.756946	-0.0954593	0.114	0.0839419
0.746539	-0.0900123	0.111509	0.0831326
0.75304	-0.106009	0.119178	0.0821945
0.749585	-0.10066	0.119971	0.0814728
0.752197	-0.104436	0.117122	0.0799221
0.732448	-0.113814	0.119276	0.0809381
0.730513	-0.111441	0.121974	0.0798248
0.732292	-0.103978	0.116777	0.0809123
0.727343	-0.105257	0.11715	0.0821284
0.725799	-0.110628	0.118347	0.0811138
0.729853	-0.107152	0.115832	0.076907
0.730805	-0.103611	0.118581	0.0777445
0.739448	-0.10283	0.120378	0.0747635
0.730319	-0.111762	0.121225	0.0757153
0.730506	-0.111383	0.122054	0.0752656
0.734804	-0.118367	0.120593	0.0749239
0.729082	-0.107835	0.117842	0.0784252
0.717004	-0.111122	0.119481	0.079262
0.705658	-0.10821	0.116406	0.0829905
0.702805	-0.105971	0.120618	0.0816094
0.700899	-0.107943	0.119969	0.0814817
0.703702	-0.103273	0.122248	0.0799918
0.706923	-0.112255	0.125505	0.0817129
0.694999	-0.10541	0.125761	0.0818697
0.700216	-0.107872	0.122124	0.0824745
0.695413	-0.0982023	0.118143	0.0816814
0.701123	-0.0957143	0.116682	0.0801962
0.697055	-0.103263	0.116933	0.0823314
0.702146	-0.0969578	0.117217	0.0822623
0.694629	-0.100092	0.117502	0.0844174
0.684075	-0.100906	0.116987	0.087221
0.68776	-0.106574	0.11496	0.0836235
0.687164	-0.0967635	0.120002	0.0818493
0.683978	-0.0980049	0.118162	0.0797203
0.679477	-0.0995471	0.119272	0.0792612
0.676651	-0.0954435	0.113517	0.0805604
0.67695	-0.0989426	0.118622	0.079631
0.673146	-0.0910513	0.119701	0.0817908
0.664567	-0.0991373	0.12116	0.0873914
0.669684	-0.103217	0.121376	0.0848866
0.665533	-0.104583	0.122029	0.086216
0.665148	-0.104135	0.122562	0.0832426
0.662994	-0.10617	0.121621	0.0850023
0.668244	-0.113065	0.124709	0.0852064
0.661423	-0.109098	0.119677	0.0859799
0.662892	-0.106636	0.125672	0.0851962
0.655732	-0.109761	0.128282	0.086186
0.64793	-0.109914	0.125504	0.0862943
0.647542	-0.10943	0.126756	0.0848311
0.657127	-0.109315	0.124901	0.0805709
0.650328	-0.104507	0.122414	0.0828117
0.651441	-0.104849	0.124692	0.0838341
0.647703	-0.110179	0.128179	0.0870386
0.64489	-0.104236	0.130313	0.0870823
0.631587	-0.101172	0.126918	0.0902327
0.634861	-0.0984846	0.128013	0.0873885
0.634561	-0.10118	0.129495	0.0885716
0.636654	-0.0946901	0.128483	0.0873114
0.635743	-0.0957246	0.128451	0.0844432
0.629419	-0.0915285	0.132212	0.0865619
0.641843	-0.0989871	0.131382	0.0840882
0.63667	-0.107582	0.127248	0.0848631
0.628031	-0.100348	0.1328	0.0876734
0.626797	-0.0944947	0.130216	0.0886163
0.626945	-0.0983713	0.131712	0.087555
0.619041	-0.10524	0.130515	0.0892232
0.626879	-0.109906	0.130027	0.0880946
0.619743	-0.0980442	0.131762	0.0897784
0.622321	-0.10099	0.132267	0.0902559
0.628538	-0.103457	0.13014	0.0905074
0.610251	-0.0958125	0.12865	0.0930751
0.615355	-0.106686	0.128565	0.0906571
0.615054	-0.102573	0.129468	0.0915792
0.614054	-0.103832	0.131054	0.0890242
0.613636	-0.0996494	0.127105	0.088056
0.61183	-0.102647	0.130234	0.0871808
0.594461	-0.0978692	0.135822	0.0916773
0.595011	-0.105347	0.131307	0.0921113
0.594295	-0.108447	0.130345	0.0934863
0.594891	-0.102149	0.131339	0.0964884
0.590947	-0.107018	0.136208	0.0950079
0.592533	-0.104591	0.132506	0.093581
0.591125	-0.107578	0.132706	0.091135
0.582302	-0.107136	0.132369	0.0925834
0.588383	-0.107691	0.134497	0.0937388
0.58837	-0.104849	0.137526	0.0942601
0.580815	-0.107202	0.136625	0.0964146
0.576585	-0.115426	0.132621	0.0970709
0.576412	-0.109103	0.13862	0.0958425
0.57973	-0.110536	0.137856	0.0959079
0.574976	-0.101815	0.140357	0.0943019
0.58028	-0.0976654	0.137383	0.0934294
0.572018	-0.107931	0.139288	0.0968328
0.567798	-0.111255	0.139429	0.0960144
0.563117	-0.115066	0.141681	0.0989005
0.562814	-0.102767	0.139497	0.0987948
0.556236	-0.112452	0.137983	0.0980216
0.556964	-0.114558	0.140535	0.0977653
0.545904	-0.118615	0.140333	0.0996273
0.54631	-0.118378	0.138862	0.10151
0.558512	-0.121367	0.142352	0.0982403
0.557771	-0.122642	0.139013	0.100463
0.545283	-0.130257	0.142499	0.102686
0.557189	-0.129883	0.14358	0.0967773
0.559158	-0.119722	0.143422	0.0984161
0.546821	-0.129136	0.141868	0.100292
0.556778	-0.122088	0.141677	0.100778
0.545355	-0.119225	0.144216	0.100726
0.535235	-0.125249	0.145923	0.100792
0.55048	-0.113761	0.143599	0.101192
0.544177	-0.122313	0.147177	0.102494
0.532872	-0.115311	0.145662	0.101728
0.544323	-0.113205	0.140886	0.104117
0.526458	-0.113836	0.140656	0.104892
0.53549	-0.119147	0.138601	0.104249
0.524802	-0.11944	0.13984	0.103981
0.536306	-0.116852	0.136713	0.102265
0.520392	-0.126605	0.140478	0.105027
0.512721	-0.117833	0.132908	0.107797
0.520881	-0.125277	0.136066	0.105749
0.521667	-0.124105	0.138039	0.108391
0.517772	-0.118847	0.139372	0.104436
0.516142	-0.120063	0.142645	0.109642
0.514361	-0.117188	0.14222	0.107343
0.516318	-0.113971	0.142494	0.108576
0.52191	-0.127852	0.144345	0.10918
0.531318	-0.114124	0.14441	0.106954
0.518856	-0.122669	0.141742	0.107352
0.516881	-0.117732	0.137035	0.107982
0.513236	-0.112766	0.135006	0.107916
0.526269	-0.112188	0.13829	0.104583
0.514823	-0.117548	0.137771	0.105819
0.507031	-0.123999	0.139572	0.110199
0.510752	-0.111916	0.138372	0.109615
0.50625	-0.115101	0.140387	0.109905
0.513091	-0.112642	0.138522	0.110797
0.501186	-0.110273	0.13789	0.112122
0.500344	-0.10655	0.139	0.112124
0.511892	-0.112063	0.14216	0.109508
0.512591	-0.115054	0.143551	0.108598
0.499152	-0.111747	0.145008	0.110534
0.493017	-0.111726	0.146561	0.109312
0.489363	-0.109878	0.145782	0.109036
0.498165	-0.122313	0.148081	0.109439
0.499306	-0.124367	0.146535	0.110412
0.489039	-0.120358	0.148234	0.111623
0.501653	-0.126091	0.148105	0.113137
0.484515	-0.124162	0.148116	0.1138
0.486517	-0.11966	0.141004	0.111433
0.47657	-0.126369	0.143751	0.114322
0.485034	-0.126827	0.139711	0.108898
0.475544	-0.124231	0.13839	0.11518
0.481305	-0.12126	0.139	0.114316
0.479375	-0.120584	0.138564	0.113355
0.477797	-0.125444	0.14348	0.115993
0.484125	-0.117153	0.140476	0.115159
0.479051	-0.117831	0.144983	0.114048
0.481404	-0.12866	0.144273	0.114894
0.485648	-0.125949	0.144971	0.114691
0.491608	-0.128249	0.145317	0.115691
0.4778	-0.129244	0.144915	0.116702
0.476454	-0.135584	0.150231	0.115843
0.486606	-0.128581	0.147551	0.117172
0.482585	-0.135645	0.150471	0.117471
0.48252	-0.127744	0.152167	0.115316
0.476414	-0.122911	0.152006	0.115304
0.471901	-0.136704	0.147867	0.119997
0.469575	-0.126345	0.147885	0.119152
0.473063	-0.124213	0.146515	0.119208
0.464517	-0.124674	0.147773	0.122263
0.472508	-0.12318	0.147739	0.115053
0.467361	-0.121793	0.148718	0.119584
0.458726	-0.128287	0.148447	0.121279
0.458761	-0.118635	0.1451	0.121933
0.460885	-0.124495	0.145801	0.12306
0.447318	-0.114492	0.144301	0.120678
0.45529	-0.122137	0.143649	0.123212
0.45274	-0.115109	0.14615	0.122893
0.460167	-0.118854	0.150315	0.119781
0.462515	-0.110764	0.144054	0.12028
0.460633	-0.115758	0.146352	0.12222
0.4559	-0.127676	0.150287	0.125169
0.452857	-0.116859	0.147213	0.125691
0.450463	-0.11957	0.145381	0.124769
0.452158	-0.112232	0.145262	0.12312
0.452583	-0.11759	0.150285	0.123494
0.46444	-0.119897	0.147106	0.121483
0.45495	-0.122452	0.14794	0.120029
0.45167	-0.119532	0.150253	0.120813
0.454212	-0.127071	0.146929	0.121139
0.454813	-0.13469	0.148383	0.119772
0.449021	-0.127938	0.150354	0.121086
0.447858	-0.119963	0.148369	0.122978
0.448815	-0.120725	0.150091	0.122089
0.447251	-0.121609	0.148949	0.123517
0.441028	-0.115312	0.151241	0.126862
0.444683	-0.117948	0.149207	0.124033
0.445702	-0.120502	0.149544	0.124122
0.44742	-0.112117	0.149032	0.122532
0.432889	-0.123227	0.149293	0.126014
0.436513	-0.121107	0.152326	0.123809
0.430451	-0.114271	0.153345	0.123673
0.436383	-0.117673	0.151062	0.122078
0.433231	-0.123323	0.155411	0.123308
0.440432	-0.117783	0.155916	0.122615
0.421682	-0.113105	0.157129	0.125431
0.432055	-0.110464	0.152569	0.12741
0.438913	-0.117074	0.150179	0.124172
0.443217	-0.116504	0.157179	0.122947
0.436196	-0.113261	0.152073	0.122683
0.4331	-0.120362	0.157343	0.126715
0.43375	-0.114552	0.151915	0.126197
0.428315	-0.118541	0.149584	0.124135
0.44354	-0.113261	0.154356	0.122091
0.438628	-0.11727	0.152362	0.12206
0.431591	-0.110238	0.153379	0.125562
0.43333	-0.11506	0.149665	0.125016
0.425945	-0.118008	0.15376	0.126198
0.443394	-0.120344	0.148292	0.122502
0.44032	-0.116547	0.151449	0.121967
0.428724	-0.121605	0.153534	0.124992
0.436559	-0.129072	0.151736	0.124278
0.439775	-0.127618	0.1501	0.1234
0.429375	-0.122848	0.151194	0.125584
0.422972	-0.126262	0.15265	0.124484
0.419847	-0.119389	0.15029	0.125643
0.421729	-0.125546	0.148078	0.125644
0.426392	-0.127547	0.154094	0.126462
0.418155	-0.116615	0.153131	0.123275
0.424831	-0.125104	0.151348	0.123779
0.418263	-0.118713	0.147692	0.122958
0.420138	-0.126333	0.15105	0.120722
0.410477	-0.128175	0.150157	0.124359
0.412297	-0.121876	0.150424	0.125957
0.407031	-0.111844	0.151635	0.127349
0.408901	-0.117904	0.149809	0.125573
0.422714	-0.115827	0.153924	0.126635
0.412104	-0.118639	0.154179	0.127013
0.413565	-0.111987	0.151954	0.128225
0.432137	-0.126421	0.155732	0.125774
0.420397	-0.126477	0.152168	0.127909
0.409651	-0.129408	0.154495	0.130333
0.397449	-0.119048	0.151436	0.130941
0.392921	-0.122948	0.153312	0.126098
0.402585	-0.115456	0.150724	0.127229
0.400336	-0.120708	0.151428	0.126374
0.399209	-0.127355	0.153812	0.123471
0.405809	-0.127378	0.15453	0.126525
0.405235	-0.130445	0.156317	0.125312
0.404156	-0.121068	0.156103	0.124656
0.410244	-0.127272	0.158771	0.125464
0.410866	-0.118688	0.153057	0.124701
0.404476	-0.117322	0.154133	0.123884
0.408885	-0.124788	0.154943	0.125
0.413462	-0.120383	0.151143	0.127598
0.40716	-0.126437	0.151898	0.126958
0.403751	-0.118522	0.148215	0.126853
0.408243	-0.11418	0.15051	0.127899
0.404805	-0.11979	0.149969	0.12839
0.41107	-0.116085	0.148488	0.130191
0.408374	-0.123422	0.14771	0.129386
0.394522	-0.130492	0.154792	0.13243
0.399549	-0.123076	0.146997	0.130006
0.401207	-0.125405	0.152426	0.130423
0.397748	-0.128	0.150325	0.13128
0.399544	-0.117413	0.151821	0.132886
0.396061	-0.11653	0.152499	0.128111
0.403003	-0.110852	0.152716	0.129499
0.400006	-0.116669	0.150774	0.129281
0.401112	-0.118247	0.149982	0.126186
0.407537	-0.119508	0.156185	0.126699
0.401863	-0.115116	0.15357	0.128789
0.397316	-0.114934	0.157462	0.128973
0.407355	-0.113599	0.156023	0.129687
0.400985	-0.120272	0.16019	0.128407
0.390429	-0.126061	0.161065	0.126142
0.394953	-0.122203	0.153286	0.127977
0.395414	-0.12483	0.157148	0.130735
0.396142	-0.138037	0.152339	0.1274
0.397022	-0.136619	0.153488	0.131396
0.395028	-0.131681	0.15514	0.134307
0.398909	-0.124272	0.155888	0.129637
0.411915	-0.118457	0.147542	0.133068
0.409132	-0.119153	0.154026	0.128991
0.411024	-0.12363	0.151051	0.129953
0.405716	-0.121922	0.153909	0.131266
0.412921	-0.128605	0.153435	0.132471
0.410792	-0.140834	0.152774	0.132174
0.411583	-0.127482	0.154258	0.129132
0.417946	-0.120779	0.154261	0.133192
0.403648	-0.120039	0.158128	0.128724
0.386917	-0.109791	0.160821	0.129707
0.389992	-0.122996	0.157134	0.130572
0.394917	-0.122428	0.162463	0.129882
0.377932	-0.130385	0.158456	0.132553
0.398691	-0.121455	0.155984	0.129326
0.391363	-0.137966	0.162094	0.129044
0.391686	-0.130124	0.158796	0.131165
0.391006	-0.127905	0.15868	0.133954
0.391399	-0.132574	0.161746	0.13233
0.384166	-0.123942	0.159994	0.1376
0.37718	-0.121439	0.164732	0.130592
0.388598	-0.120304	0.163809	0.13445
0.393068	-0.124208	0.161857	0.134272
0.38461	-0.123134	0.162166	0.133498
0.391054	-0.1254	0.16293	0.135091
0.378227	-0.114905	0.161673	0.134508
0.390031	-0.127611	0.16177	0.132157
0.385243	-0.122615	0.158642	0.133541
0.389836	-0.121664	0.15925	0.132655
0.378869	-0.129875	0.157397	0.132638
0.373207	-0.126424	0.159731	0.131598
0.384907	-0.129482	0.162372	0.130506
0.375356	-0.129737	0.158038	0.129712
0.376187	-0.137005	0.157628	0.129828
0.375038	-0.124317	0.159171	0.128613
0.37587	-0.127455	0.158289	0.129413
0.362774	-0.128217	0.159555	0.129966
0.373143	-0.121645	0.158954	0.130093
0.3693	-0.133242	0.163776	0.131013
0.371167	-0.135426	0.158837	0.136935
0.370859	-0.127645	0.157523	0.132431
0.37023	-0.125943	0.154282	0.133308
0.368389	-0.11817	0.152103	0.132816
0.369998	-0.122175	0.154945	0.13412
0.365173	-0.122613	0.159656	0.131714
0.364648	-0.130539	0.157514	0.13541
0.369761	-0.131457	0.158271	0.134535
0.364343	-0.122281	0.159998	0.13409
0.364383	-0.128335	0.158482	0.134207
0.363876	-0.123737	0.15937	0.136076
0.365193	-0.127904	0.155747	0.134187
0.361958	-0.118816	0.156919	0.136525
0.365172	-0.114876	0.155665	0.137048
0.374173	-0.107678	0.156268	0.139533
0.367087	-0.12004	0.158398	0.135291
0.366861	-0.119029	0.160096	0.135899
0.351493	-0.115546	0.158097	0.138852
0.360637	-0.120538	0.15958	0.140145
0.35489	-0.114626	0.160085	0.135967
0.353745	-0.112007	0.159967	0.137666
0.356152	-0.116468	0.161739	0.136255
0.339285	-0.109687	0.16008	0.137433
0.345536	-0.116991	0.16297	0.135846
0.350988	-0.117108	0.159169	0.137891
0.35376	-0.122831	0.15991	0.135098
0.356057	-0.131841	0.164232	0.134395
0.357523	-0.136565	0.164366	0.134116
0.367938	-0.127025	0.160027	0.13578
0.349887	-0.127047	0.159762	0.137738
0.354074	-0.129165	0.161935	0.139827
0.351291	-0.121424	0.160829	0.136662
0.355068	-0.123488	0.157364	0.135252
0.345144	-0.129549	0.162431	0.138163
0.342342	-0.122587	0.163449	0.137872
0.341605	-0.134618	0.162893	0.138352
0.348465	-0.13961	0.166042	0.136556
0.338577	-0.133009	0.164402	0.138069
0.342235	-0.135208	0.165816	0.141672
0.351065	-0.133687	0.166554	0.137564
0.350159	-0.125022	0.159235	0.138704
0.344378	-0.126221	0.165044	0.142033
0.353408	-0.118196	0.164998	0.142556
0.341525	-0.119061	0.166127	0.141761
0.355094	-0.132876	0.166986	0.138642
0.347793	-0.128462	0.168006	0.13797
0.348403	-0.127661	0.164221	0.135965
0.359933	-0.138247	0.164573	0.137113
0.355372	-0.136125	0.165491	0.139034
0.354079	-0.138416	0.165522	0.138046
0.349916	-0.141757	0.165882	0.13819
0.341712	-0.141929	0.16612	0.141916
0.342266	-0.141231	0.163877	0.135645
0.338941	-0.132393	0.164174	0.137994
0.33059	-0.135341	0.166294	0.144618
0.338684	-0.130837	0.165265	0.140715
0.335501	-0.128501	0.164499	0.142183
0.333468	-0.125649	0.163923	0.144011
0.337774	-0.120755	0.164165	0.141099
0.336074	-0.120199	0.163545	0.139919
0.348132	-0.120463	0.166239	0.139363
0.344733	-0.126079	0.165537	0.140651
0.341699	-0.120213	0.166422	0.143291
0.347594	-0.123714	0.162842	0.140061
0.347675	-0.131921	0.166591	0.139976
0.345432	-0.123699	0.164316	0.141921
0.346306	-0.139453	0.167583	0.141183
0.346689	-0.135453	0.163803	0.136394
0.343012	-0.134518	0.163085	0.139625
0.340667	-0.130606	0.163851	0.137573
0.333424	-0.132041	0.156359	0.136548
0.335873	-0.125923	0.158778	0.1398
0.33218	-0.124218	0.162555	0.135726
0.33619	-0.128375	0.160998	0.139495
0.338059	-0.121037	0.163607	0.137101
0.337396	-0.129868	0.167934	0.138056
0.335441	-0.129866	0.16705	0.139332
0.337677	-0.128652	0.163024	0.139466
0.33216	-0.128292	0.16508	0.139038
0.328165	-0.12731	0.168477	0.137473
0.331352	-0.127048	0.16448	0.138299
0.327438	-0.127901	0.165964	0.138519
0.322454	-0.137091	0.167453	0.140776
0.333508	-0.134074	0.163498	0.137738
0.326756	-0.136788	0.163998	0.139148
0.329115	-0.133631	0.163021	0.139377
0.336698	-0.141838	0.163324	0.139573
0.329104	-0.132964	0.167044	0.134153
0.329944	-0.128756	0.16477	0.137731
0.3428	-0.122347	0.163785	0.138295
0.33256	-0.127606	0.164404	0.138971
0.330945	-0.128469	0.165516	0.138311
0.344668	-0.127725	0.168961	0.14002
0.341941	-0.124099	0.170799	0.139523
0.333045	-0.121538	0.167743	0.139908
0.330825	-0.135252	0.169041	0.137448
0.327753	-0.127773	0.168482	0.137423
0.334043	-0.121523	0.167599	0.136528
0.318595	-0.131451	0.165373	0.136112
0.331734	-0.12707	0.167096	0.141773
0.334208	-0.121305	0.169255	0.143707
0.331099	-0.128601	0.163344	0.139505
0.333018	-0.122779	0.162817	0.140378
0.340632	-0.123022	0.162143	0.139375
0.33244	-0.123026	0.166221	0.137745
0.325714	-0.1286	0.166657	0.135833
0.315659	-0.133418	0.169123	0.140054
0.329069	-0.127606	0.166333	0.14193
0.31593	-0.130813	0.168878	0.139244
0.323972	-0.133252	0.169007	0.139804
0.321844	-0.124445	0.169336	0.141133
0.316769	-0.122912	0.17042	0.139108
0.323185	-0.118075	0.167455	0.133975
0.332783	-0.136955	0.170118	0.138937
0.336902	-0.125136	0.172195	0.137225
0.328533	-0.128574	0.169337	0.137884
0.330945	-0.129132	0.168364	0.138958
0.330314	-0.127637	0.169903	0.139428
0.327912	-0.131146	0.17068	0.140084
0.333789	-0.126524	0.167892	0.140158
0.331253	-0.123736	0.169557	0.13887
0.328002	-0.120205	0.165781	0.137827
0.329395	-0.117728	0.165081	0.13952
0.325891	-0.121702	0.165443	0.142223
0.32694	-0.124005	0.165899	0.138508
0.326899	-0.127562	0.167693	0.137223
0.323006	-0.136213	0.165911	0.1369
0.325413	-0.128145	0.165864	0.136666
0.320759	-0.128457	0.165803	0.137389
0.314923	-0.121571	0.165904	0.13574
0.308947	-0.120432	0.165831	0.134498
0.313643	-0.12256	0.166275	0.138173
0.307921	-0.115481	0.163524	0.138987
0.324013	-0.113498	0.159827	0.137234
0.326778	-0.121152	0.169636	0.14076
0.316172	-0.13126	0.165343	0.140634
0.319898	-0.127034	0.165474	0.138811
0.317242	-0.125387	0.161322	0.139109
0.314516	-0.133158	0.165025	0.137736
0.323995	-0.128614	0.164209	0.139894
0.317316	-0.137951	0.16454	0.138065
0.325484	-0.126297	0.165376	0.137141
0.329829	-0.132789	0.168446	0.141178
0.320826	-0.128216	0.168963	0.13924
0.324553	-0.127511	0.170613	0.142383
0.319511	-0.136889	0.173472	0.138674
0.31352	-0.126858	0.169884	0.136723
0.310681	-0.121763	0.173385	0.135729
0.318227	-0.119748	0.172738	0.137367
0.310647	-0.124679	0.169288	0.138679
0.30934	-0.119201	0.16874	0.139402
0.31141	-0.128107	0.170297	0.136179
0.317738	-0.13047	0.169955	0.13556
0.32248	-0.136159	0.169442	0.139064
0.305041	-0.130836	0.17185	0.136742
0.303704	-0.129224	0.168115	0.143268
0.294779	-0.128684	0.170674	0.136912
0.3008	-0.121118	0.172422	0.139616
0.297939	-0.123793	0.17103	0.13954
0.311123	-0.10865	0.168217	0.143609
0.304806	-0.11995	0.165891	0.140206
0.307443	-0.125686	0.167443	0.138734
0.309316	-0.115849	0.168162	0.140458
0.313621	-0.123249	0.164253	0.140557
0.311676	-0.126194	0.163457	0.1389
0.303808	-0.113795	0.163151	0.141861
0.307078	-0.11657	0.163323	0.141301
0.302224	-0.118007	0.167238	0.141543
0.302542	-0.116997	0.166219	0.139333
0.307251	-0.117134	0.166052	0.138087
0.302916	-0.117345	0.167214	0.138163
0.306112	-0.118096	0.165655	0.138609
0.300369	-0.115966	0.167204	0.135345
0.297614	-0.112508	0.163287	0.139671
0.293882	-0.110999	0.163888	0.138477
0.291384	-0.113195	0.166945	0.137653
0.294921	-0.115736	0.165471	0.137923
0.287809	-0.109982	0.165741	0.137636
0.296824	-0.113172	0.168783	0.139657
0.281695	-0.11161	0.170267	0.137289
0.280359	-0.117838	0.167387	0.141514
0.273663	-0.119148	0.169616	0.140379
0.281304	-0.124382	0.169647	0.141051
0.278815	-0.11792	0.167998	0.141129
0.294723	-0.122841	0.172305	0.142065
0.287132	-0.127014	0.171679	0.140461
0.303336	-0.119177	0.171649	0.138452
0.295323	-0.127262	0.171886	0.140558
0.29782	-0.120686	0.172697	0.137466
0.298878	-0.12364	0.173006	0.138002
0.290073	-0.120827	0.171959	0.136179
0.281897	-0.120271	0.169688	0.139492
0.289643	-0.107953	0.167203	0.136983
0.292182	-0.109241	0.165675	0.135381
0.290495	-0.108718	0.168706	0.136843
0.291429	-0.104849	0.168704	0.136925
0.290206	-0.101867	0.169427	0.137719
0.289607	-0.111736	0.166039	0.136638
0.29558	-0.10547	0.164992	0.136997
0.290951	-0.108717	0.163767	0.141813
0.290894	-0.107375	0.162968	0.141931
0.295039	-0.0998651	0.16594	0.138212
0.284455	-0.0981851	0.166801	0.136948
0.298018	-0.103582	0.166895	0.139853
0.292321	-0.104113	0.16435	0.139595
0.28163	-0.107725	0.168532	0.139384
0.291727	-0.113406	0.166622	0.141926
0.292214	-0.112697	0.165622	0.138771
0.288702	-0.113501	0.169519	0.141179
0.282215	-0.113136	0.165916	0.140593
0.277909	-0.099552	0.16625	0.139893
0.285385	-0.106995	0.163049	0.144212
0.277005	-0.107268	0.162157	0.138896
0.280924	-0.114786	0.162308	0.139491
0.273947	-0.112811	0.16624	0.143677
0.286486	-0.108156	0.167583	0.143679
0.279934	-0.102034	0.171608	0.142153
0.284558	-0.106066	0.168244	0.143995
0.281786	-0.102077	0.170678	0.142733
0.282668	-0.101257	0.167823	0.14018
0.295318	-0.112572	0.171034	0.141831
0.282178	-0.0904508	0.165663	0.141145
0.283563	-0.0945327	0.165026	0.139958
0.281274	-0.106095	0.168026	0.140775
0.28508	-0.110333	0.166942	0.140768
0.284426	-0.106749	0.165594	0.139822
0.279062	-0.105693	0.16052	0.13811
0.284101	-0.10813	0.165572	0.140009
0.288105	-0.106007	0.163355	0.139472
0.283521	-0.107759	0.169986	0.138512
0.295188	-0.105645	0.165202	0.139924
0.289189	-0.104428	0.167666	0.138778

## Sheet: c
opto-stim	control
1	0.0691323
1	0.0866477
1	0.0300787
1	0.180967
1	-0.0418854
1	0.239616

## Sheet: e
control	clonidine	semcontrol	semclonidine
0.0192503	0.0172353	0.0197105	0.0121764
0.0152366	0.0433298	0.0260033	0.0216111
0.0103327	0.0196051	0.00482795	0.0116653
0.0118951	0.00810832	0.0210354	0.0202368
0.00175529	0.0435982	0.0146071	0.0240785
-0.0178363	0.0166151	0.0148214	0.0105058
8.85739e-05	0.0119523	0.00921698	0.0204944
-0.0174203	-0.0110925	0.0163042	0.00653573
0.00378776	0.0177927	0.0121166	0.0336964
-0.0106533	-0.0030771	0.0079575	0.0194807
-0.00491635	-0.0148543	0.00706596	0.00500543
-0.0227696	0.0263849	0.00750564	0.0177699
0.00116323	0.0170068	0.0169093	0.0178446
-0.012863	0.0208695	0.0236994	0.0115734
0.00142744	0.0149229	0.00898081	0.0208953
-0.00169664	0.00856649	0.0126089	0.0124
0.00957326	-0.0136571	0.014854	0.0126046
0.00431384	-0.00336247	0.0162587	0.0106487
-0.00209614	0.0281345	0.0141182	0.0157588
0.00371514	0.0098489	0.0156148	0.0204944
0.00513666	0.00244433	0.0163633	0.0178167
0.0217137	-0.00844871	0.0136251	0.00899535
0.031899	0.0299828	0.0246422	0.0100735
0.0142196	0.00523065	0.0129899	0.0083914
0.0187686	0.00799371	0.0135514	0.00475141
0.000863035	0.0077071	0.0158332	0.011206
0.0275151	0.0149303	0.0161535	0.0122639
-0.00678093	0.00888882	0.0173646	0.011888
-0.000224723	-0.00308342	0.00798269	0.00352369
-0.0100323	-0.00405874	0.0130776	0.0132431
0.000564862	0.0205034	0.0172499	0.0153754
0.00430457	0.0176361	0.02439	0.0126008
-0.0129078	0.0252502	0.00970977	0.0111827
-0.0169143	-0.00202745	0.0175527	0.0189014
0.00510815	0.0148208	0.00201002	0.00720453
-0.0109438	0.0117201	0.0169368	0.0133447
-0.00689561	0.0117756	0.00774188	0.0108112
0.00421451	0.0256003	0.010796	0.0169721
0.00522487	-0.00353589	0.00560328	0.00984676
0.00551583	0.0161787	0.00692795	0.0265368
-0.00953763	0.0102089	0.00484283	0.0229351
0.0125901	0.0209426	0.00574596	0.00905097
0.00921067	0.0114018	0.0136429	0.01304
0.0105936	-0.00998621	0.00861087	0.0118286
0.00950366	-0.013135	0.00911687	0.0101579
0.0116947	-0.00487858	0.0197524	0.0104515
0.00397679	0.0155369	0.00568484	0.0266155
0.00097683	0.0145412	0.00445598	0.0106712
-0.000273017	-0.0152916	0.00211791	0.0173086
0.00284832	0.00709524	0.0107292	0.0127372
0.0051846	0.00565324	0.00528016	0.00864341
0.00326164	0.0298948	0.012733	0.032494
0.0104451	0.0168106	0.00582791	0.0122792
0.0147006	0.00770346	0.00797934	0.00457431
0.0030842	-0.00117498	0.0165731	0.00615898
0.018646	-0.0159303	0.0130325	0.0174207
0.00464363	0.0183564	0.0134734	0.00986653
0.0161223	-0.0102457	0.0163654	0.0133967
-0.00275566	0.00248746	0.00553553	0.0181814
0.0109906	0.0297833	0.0147222	0.0217336
-0.0047817	0.0110751	0.0139838	0.0076844
0.0236928	0.0102561	0.0137679	0.0229206
0.00654789	0.00653971	0.00760641	0.0209029
0.0212341	-0.00707343	0.0156782	0.00384982
0.00761235	0.000859113	0.00637632	0.0151873
0.0158167	0.0375858	0.0168903	0.0186369
0.0132561	-0.000833224	0.0242582	0.0190604
-0.00506224	0.0372546	0.0075267	0.0175917
-0.00869148	0.0138479	0.00732799	0.0146767
-0.013965	-0.00710927	0.0123724	0.0172716
-0.0239992	0.00755778	0.0165872	0.0145274
-0.00648031	0.0131428	0.00337051	0.0124565
-0.0113544	0.00168236	0.00990325	0.00790379
0.00593157	0.0336635	0.00601042	0.0139891
-0.0074355	0.0169203	0.00364295	0.0109527
-0.0133705	0.0143008	0.0169468	0.00538687
-0.00845752	-0.00983196	0.00532765	0.0175542
-0.0125887	-0.00876175	0.0152817	0.0100217
-0.0108553	0.0166269	0.0127231	0.00738745
-0.00559205	-0.00513724	0.00673093	0.011508
-0.00560496	0.0123782	0.0121449	0.00702928
-0.00790209	-0.00985317	0.0109388	0.0109988
-0.00526161	-0.00148029	0.0037753	0.0116032
0.00573047	0.00705957	0.00836141	0.0109273
0.00154176	0.00405544	0.0108421	0.00440564
-0.00442249	0.0151084	0.00317815	0.0134663
0.00688326	0.00477711	0.00751639	0.0060313
-0.0197791	-0.0144426	0.00992141	0.00477127
-0.00166821	-0.0135111	0.0122571	0.012783
0.0022752	0.00257356	0.00764263	0.00531798
-0.016049	-0.00391685	0.00775056	0.0168785
-0.0116138	0.00415006	0.00431717	0.00277215
0.00331422	-0.0109371	0.00735627	0.00451319
0.00592774	0.00375238	0.0117732	0.00950004
0.00810143	0.0104329	0.00453562	0.00341122
0.0235746	0.0196175	0.0126457	0.0131123
0.00553392	0.00698021	0.0116766	0.00612028
0.0136274	0.000735637	0.00830833	0.00458942
0.00405846	-0.0103858	0.0195818	0.00815791
0.00817476	-0.00788086	0.0164486	0.00282671
-0.00529484	-0.0160145	0.00887261	0.0227354
-0.00911485	0.00480894	0.0136933	0.0162817
-0.00391428	-0.00752833	0.00602034	0.0175053
0.00286605	-0.00652111	0.00497004	0.0197897
0.0190061	0.00651561	0.0146556	0.00401757
0.011969	0.0157467	0.00846372	0.0150748
-0.00818239	0.0382013	0.00544567	0.0144213
-0.00463991	-0.00269765	0.014932	0.00579162
-0.00526638	-0.0195934	0.0189051	0.0120807
-0.0175364	-0.0176596	0.0173375	0.0238647
-0.00541685	0.00060185	0.0062576	0.00468567
-0.00249196	-0.00972732	0.00769751	0.0117062
-0.0101089	0.0230521	0.00706835	0.0127257
-0.02515	-0.0205179	0.0120129	0.0127133
0.011714	0.00360014	0.0129354	0.00559347
-0.00463776	0.0121729	0.00905253	0.0116451
0.00443093	-0.00669916	0.00266095	0.007481
0.0135527	-0.00465089	0.00869502	0.0118983
-0.00680737	0.000399726	0.00569743	0.00466236
-0.0167346	0.0184417	0.0104463	0.00507391
0.00685053	-0.0135601	0.0156547	0.00606543
0.00470784	0.00253704	0.0164985	0.0186739
5.80935e-05	-0.0122915	0.0076939	0.0109463
0.00279642	-0.0545982	0.0105733	0.0210211
0.00879483	-0.0161322	0.00951384	0.0159619
-0.000141729	0.00199401	0.0109792	0.00418567
0.010186	0.0174957	0.0214802	0.00711073
0.0121348	0.00686934	0.0104384	0.0114061
0.00507794	-0.0212765	0.00946966	0.0214298
0.000166082	-0.00242469	0.00838611	0.0115248
-0.00412286	0.000979417	0.0100642	0.00701864
0.00379908	-0.0222562	0.00511411	0.0197969
-0.000881585	0.0211782	0.0123141	0.0104584
-0.0156067	0.00199719	0.0128137	0.00430589
-0.00427723	-0.00789807	0.0164331	0.00682524
0.014362	-0.0109458	0.0173563	0.00404517
0.00980259	-0.0144496	0.00852171	0.00595486
0.0296901	-0.0184727	0.0151116	0.00518437
0.000273001	0.0154572	0.00385853	0.0163212
0.0090436	-0.00582336	0.0103583	0.00834875
0.0122574	-0.00225615	0.0207573	0.00822164
0.010627	-0.00496875	0.0142853	0.00937577
-0.000255415	-0.00963507	0.0123484	0.00993338
0.00244494	-0.0265731	0.0091904	0.021968
0.0183107	-0.0081824	0.00703017	0.00738093
0.0062868	-0.00297748	0.0164387	0.00638998
0.00767203	-0.0225176	0.0113914	0.00811058
0.0101266	-0.0132675	0.0135168	0.0201728
0.00915737	-0.0154411	0.023906	0.0105309
0.0207094	0.00789268	0.0191036	0.0158552
0.00488739	-0.0315662	0.00884873	0.0255654
0.0240021	-0.000154023	0.0180388	0.0166007
0.00760874	-0.000461718	0.0211332	0.00279772
-0.0118793	-0.0101114	0.0116752	0.0146692
0.00408324	-0.00940081	0.014895	0.00816489
-0.0037389	0.0111328	0.00936807	0.0116544
-0.0110111	0.00184674	0.0122301	0.0185869
-0.0166076	-0.0123548	0.0109513	0.00852265
-0.013749	-0.0390961	0.0189719	0.0149123
-0.0196504	-0.00523732	0.0155437	0.00710991
-0.00807561	0.00682377	0.00948152	0.0139436
-0.0282669	-0.0325615	0.0211798	0.0258775
-0.024221	-0.00236831	0.0162531	0.00677931
-0.0118322	-0.00169729	0.00928037	0.020717
-0.00603805	-0.00352628	0.0165495	0.0118428
0.00791022	0.00957818	0.00933432	0.0219649
-0.00930783	-0.00384253	0.00738051	0.0112531
-0.00815124	-0.0049606	0.00857476	0.00897647
0.00254426	-0.00107453	0.00613803	0.00973046
0.00225823	-0.0195272	0.00738048	0.0132725
0.00816785	-0.0164569	0.014099	0.00759005
0.0122852	-0.00974004	0.0138812	0.0144274
0.0102621	-0.0138576	0.00660655	0.0105867
-0.00740067	-0.00737406	0.00792609	0.0172
-0.00256248	-0.0256004	0.0132899	0.00926032
-0.00421252	0.0184319	0.0115211	0.0221374
-0.02004	-0.0228868	0.0145913	0.0194675
-0.010427	-0.000741665	0.0159341	0.00822642
0.0063568	0.000966277	0.00722136	0.0211935
-0.01248	-0.033606	0.0129213	0.021369
-0.00923699	-0.0155553	0.0141057	0.00809319
-0.0260767	-0.0219997	0.0113327	0.0282393
-0.0235746	-0.0213697	0.0129013	0.0228239
-0.0153771	-0.0259799	0.0143832	0.0152415
-0.00900837	-0.00760475	0.0100692	0.0181761
-0.00988585	-0.0173868	0.0115052	0.00968018
-0.000763058	-0.010909	0.00567213	0.0126316
0.00329083	0.00370395	0.00786293	0.0152303
0.0133327	0.00571255	0.0137604	0.0151852
-0.00844191	-0.0125015	0.00911654	0.02694
-0.00321953	0.0122224	0.0130837	0.0260676
-0.00589194	-0.0255977	0.0111994	0.00875353
-0.0113987	-0.0157612	0.00761671	0.00593242
-0.00766219	-0.0241168	0.0120891	0.0106977
-0.00736471	-0.0023923	0.0177912	0.0187668
0.00374943	-0.0442041	0.00895602	0.0361778
-0.00445043	-0.0107406	0.0120961	0.0349875
0.00361583	0.00810139	0.00549561	0.0163466
-0.00772424	-0.0244224	0.00978217	0.0252631
-0.00854564	-0.0155742	0.00426434	0.00845661
-0.0173315	-0.00932166	0.0161695	0.00738716
-0.00423465	-0.00901528	0.00854341	0.00940309
-0.0120647	-0.0063917	0.0116831	0.0144016
-0.0111624	-0.0222072	0.00768139	0.0134713
-0.035523	-0.0319756	0.0179288	0.0100103
-0.00620199	-0.00329267	0.0145997	0.0208944
0.00138853	-0.0139022	0.00767444	0.00610878
-0.0280391	-0.0246347	0.0318607	0.0164995
-0.0362779	-0.0232603	0.0264157	0.0144568
-0.0567533	-0.0328712	0.0390518	0.0117996
-0.0735669	-0.0172761	0.0417612	0.0165347
-0.0790635	-0.0416378	0.0520705	0.0180909
-0.0997438	-0.0453148	0.0609337	0.0149673
-0.0827941	-0.0579513	0.0512477	0.0209732
-0.0879645	-0.0700195	0.0522377	0.0212803
-0.0955582	-0.0820571	0.0529776	0.0231302
-0.0936638	-0.0931204	0.0496835	0.0289473
-0.0793659	-0.0923481	0.0449871	0.0317249
-0.0837696	-0.116518	0.0457018	0.0348836
-0.0653531	-0.121357	0.0364993	0.0402825
-0.0742971	-0.146797	0.0410316	0.0469709
-0.069956	-0.166954	0.0471117	0.047864
-0.0606531	-0.159258	0.0543	0.0536931
-0.0505018	-0.148668	0.055568	0.0436856
-0.0432048	-0.182284	0.0533018	0.0621742
-0.0576846	-0.133261	0.0634674	0.0488443
-0.0486723	-0.158333	0.0517762	0.0553482
-0.0345684	-0.157701	0.0536687	0.054932
-0.00864126	-0.147184	0.0638749	0.0592348
-0.0301789	-0.143796	0.0595846	0.0449292
-0.0303177	-0.126477	0.0682055	0.0464431
-0.00799135	-0.112882	0.0605724	0.0387853
-0.0148797	-0.121065	0.0597432	0.0456235
-0.0108267	-0.122119	0.0704642	0.0378405
-0.0101102	-0.127182	0.0705473	0.0452637
0.00991889	-0.116128	0.0579973	0.0402674
-0.00464618	-0.128504	0.0606965	0.0319839
-0.00485682	-0.100218	0.0746413	0.0360077
0.0162137	-0.118052	0.0635239	0.0276694
0.00848381	-0.129833	0.0677571	0.0376728
0.00929352	-0.125495	0.0772759	0.0369813
0.0138527	-0.102085	0.0790182	0.0301414
0.0203445	-0.0989306	0.0789328	0.0279452
0.0323508	-0.0982996	0.071679	0.0234842
0.0135208	-0.144599	0.085519	0.0377096
0.0325932	-0.133436	0.0806425	0.0335777
0.0351475	-0.134323	0.0689251	0.0324809
0.0412511	-0.1077	0.0702141	0.0342117
0.0625211	-0.11753	0.0599611	0.0351172
0.0580741	-0.146471	0.0724363	0.0432729
0.0402685	-0.141064	0.0766677	0.0375139
0.0486656	-0.113	0.0782293	0.034701
0.0623883	-0.126734	0.0698938	0.0392609
0.0654063	-0.12284	0.0665515	0.0320519
0.0545776	-0.136271	0.0773649	0.0406492
0.0487531	-0.094871	0.0834395	0.0257078
0.0429921	-0.117651	0.0864438	0.0376146
0.0512774	-0.113916	0.085853	0.0380719
0.0477904	-0.121762	0.0902056	0.0346709
0.0519259	-0.139861	0.0804655	0.0445512
0.0487064	-0.121412	0.0841835	0.0396179
0.0416714	-0.109308	0.0908986	0.0360193
0.0714086	-0.131231	0.0862538	0.0388574
0.0446113	-0.10662	0.0975685	0.0252014
0.0684782	-0.123893	0.0851725	0.0380261
0.0665643	-0.111805	0.0934059	0.0270793
0.0591556	-0.119609	0.0889302	0.0319806
0.0544071	-0.109003	0.095341	0.0277188
0.0702911	-0.0862774	0.0871248	0.0239391
0.0701841	-0.10148	0.0945158	0.0238774
0.0630793	-0.117595	0.0983638	0.0340855
0.0620887	-0.145088	0.0984746	0.0450262
0.0697564	-0.143102	0.0975604	0.043155
0.0767819	-0.155373	0.0879921	0.0491531
0.0812084	-0.100765	0.0915223	0.0277183
0.0703991	-0.116477	0.097938	0.0338981
0.0977486	-0.100278	0.0886038	0.0234597
0.0959097	-0.111957	0.0866724	0.0258345
0.0935986	-0.112777	0.0849323	0.0358521
0.0818929	-0.118198	0.0965237	0.0324802
0.0837709	-0.103511	0.0992317	0.0291951
0.110212	-0.101534	0.0904186	0.0246369
0.0857376	-0.0965548	0.098298	0.0242953
0.0849415	-0.128192	0.0942498	0.0388684
0.0950847	-0.127826	0.0890112	0.0401146
0.076817	-0.0929544	0.104921	0.0300874
0.0905552	-0.123761	0.0999386	0.0389594
0.0999851	-0.117773	0.102657	0.0339245
0.10128	-0.128124	0.0961409	0.0384677
0.0863301	-0.0932466	0.103219	0.0312943
0.0983993	-0.108175	0.0960055	0.0410294
0.102598	-0.137805	0.10539	0.0422746
0.0771707	-0.129049	0.113023	0.0432403
0.0893126	-0.103131	0.0938418	0.0390235
0.101609	-0.0946646	0.0938125	0.0365924
0.0988788	-0.115131	0.0926922	0.0469214
0.113237	-0.122353	0.0940404	0.0311367
0.110493	-0.13641	0.0902475	0.0407174
0.106604	-0.127604	0.0959471	0.0359885
0.127065	-0.0826163	0.088351	0.0369712
0.10862	-0.136268	0.0947341	0.0494933
0.127055	-0.106244	0.0944835	0.0389371
0.122975	-0.12184	0.099714	0.0345748
0.119934	-0.122854	0.102852	0.0370749
0.120814	-0.12455	0.100352	0.0365393
0.120479	-0.126962	0.104772	0.054721
0.117107	-0.119053	0.1063	0.0315564
0.120153	-0.140752	0.104906	0.0400875
0.105976	-0.115582	0.0914267	0.0415443
0.109221	-0.154643	0.104112	0.0514723
0.112461	-0.115896	0.098331	0.0384029
0.123381	-0.10621	0.0968229	0.0309987
0.112126	-0.110964	0.101186	0.0386903
0.141564	-0.117787	0.102685	0.045264
0.116627	-0.133254	0.103985	0.0407122
0.127707	-0.104032	0.0968664	0.0385729
0.132183	-0.155386	0.105288	0.0566458
0.122334	-0.120937	0.10756	0.0511744
0.0958511	-0.11387	0.119469	0.0387581
0.103933	-0.168321	0.112851	0.0623761
0.120867	-0.101274	0.118449	0.0292398
0.116625	-0.123753	0.109478	0.0423229
0.12561	-0.137561	0.114659	0.0457198
0.151756	-0.138677	0.0990726	0.0441461
0.130007	-0.114592	0.11079	0.039635
0.118179	-0.13484	0.112331	0.0404418
0.129642	-0.122678	0.116989	0.0429347
0.120577	-0.118583	0.122099	0.0409923
0.145513	-0.144814	0.114496	0.0463211
0.152802	-0.128743	0.113647	0.0383401
0.122181	-0.110767	0.12705	0.0369763
0.136004	-0.112798	0.123268	0.0385892
0.127119	-0.10484	0.123767	0.0275216
0.141926	-0.118299	0.115681	0.0470663
0.153974	-0.134145	0.120798	0.0458001
0.133128	-0.100029	0.129445	0.0342144
0.148401	-0.130231	0.118062	0.0383604
0.167836	-0.119039	0.113719	0.0423636
0.132341	-0.115086	0.123074	0.0342304
0.14205	-0.110461	0.120539	0.0417668
0.15154	-0.120941	0.121036	0.0362177
0.144169	-0.127808	0.113602	0.0456251
0.14604	-0.115286	0.123577	0.0414188
0.154899	-0.154636	0.115325	0.0684922
0.145781	-0.135003	0.114017	0.0559585
0.153651	-0.140825	0.124652	0.0497911
0.14773	-0.12811	0.127324	0.0435815
0.165667	-0.108341	0.121288	0.0329692
0.128783	-0.159111	0.126408	0.0646941
0.135957	-0.165233	0.126998	0.0616403
0.146819	-0.112006	0.12149	0.0383067
0.157043	-0.113234	0.124146	0.0395917
0.155337	-0.166554	0.131554	0.0804846
0.140072	-0.149637	0.134284	0.060437
0.145581	-0.139537	0.135633	0.0514059
0.15258	-0.118199	0.131717	0.0411219
0.167403	-0.127435	0.128438	0.0507613
0.164169	-0.116831	0.135865	0.0449824
0.174049	-0.126213	0.129836	0.0467089
0.172701	-0.151812	0.13229	0.0587898
0.166539	-0.124447	0.13004	0.0488543
0.156693	-0.12463	0.136673	0.0427547
0.187755	-0.12445	0.129171	0.0439376
0.184545	-0.117395	0.132026	0.0451275
0.166864	-0.123558	0.13974	0.0576142
0.182446	-0.124527	0.123786	0.0475719
0.16784	-0.122817	0.144264	0.0492862
0.179112	-0.101392	0.143696	0.0398803
0.193777	-0.104177	0.130834	0.0403726
0.199403	-0.119109	0.137678	0.0410159
0.201706	-0.128247	0.135071	0.065518
0.202627	-0.121357	0.141937	0.0389891
0.188256	-0.139398	0.143438	0.0533153
0.194279	-0.117059	0.137907	0.0382107
0.196403	-0.141478	0.137295	0.0566019
0.203416	-0.102487	0.140169	0.0376216
0.205172	-0.158739	0.140339	0.0687463
0.212076	-0.137111	0.132122	0.0508113
0.177427	-0.131544	0.147186	0.0514774
0.205732	-0.13168	0.149875	0.053273
0.204559	-0.12205	0.137275	0.0452164
0.1958	-0.147862	0.147587	0.0540998
0.202823	-0.0940911	0.133025	0.0343183
0.202859	-0.143738	0.13938	0.0619058
0.213687	-0.104563	0.136077	0.0479382
0.21534	-0.119951	0.128559	0.0410706
0.225434	-0.11453	0.138546	0.0475
0.22953	-0.13302	0.133833	0.053087
0.221986	-0.126886	0.139421	0.0467646
0.234993	-0.135296	0.135854	0.0608868
0.221484	-0.164237	0.134523	0.0834303
0.223869	-0.143207	0.141889	0.0543046
0.211528	-0.139505	0.145713	0.0563746
0.220283	-0.121135	0.138921	0.0537008
0.225181	-0.12666	0.145022	0.055552
0.228646	-0.136724	0.136908	0.0592764
0.225234	-0.138474	0.140277	0.0666484
0.235979	-0.127699	0.147655	0.052008
0.206166	-0.127992	0.142177	0.0557887
0.225937	-0.122751	0.150008	0.0461739
0.225905	-0.104607	0.141118	0.0464418
0.23533	-0.131994	0.14443	0.0539819
0.23829	-0.127456	0.151108	0.0574208
0.249256	-0.12599	0.147055	0.0462456
0.253039	-0.153857	0.14419	0.0656857
0.252551	-0.127757	0.155715	0.0532305
0.253871	-0.143449	0.152033	0.0583431
0.245624	-0.131112	0.151647	0.0533081
0.253753	-0.122801	0.149722	0.0594078
0.237628	-0.136196	0.15716	0.0557301
0.245626	-0.118969	0.147877	0.0493979
0.260908	-0.130004	0.148019	0.0572372
0.257638	-0.146275	0.155558	0.0525499
0.263541	-0.132567	0.156655	0.0531403
0.23648	-0.118016	0.157067	0.0637562
0.266959	-0.127913	0.149495	0.0568546
0.284692	-0.117776	0.146072	0.0607585
0.254175	-0.1388	0.143157	0.0577469
0.276643	-0.13132	0.154371	0.0569588
0.279143	-0.129889	0.143163	0.063535
0.271357	-0.163659	0.149834	0.0725472
0.274212	-0.145852	0.153521	0.0685168
0.2803	-0.129273	0.14029	0.0559476
0.283265	-0.160407	0.147282	0.0681955
0.271128	-0.114247	0.155294	0.0621479
0.293029	-0.126095	0.155398	0.0557505
0.294579	-0.116487	0.149298	0.0583864
0.288181	-0.127057	0.148976	0.0667594
0.293017	-0.119887	0.144629	0.0523421
0.285562	-0.115656	0.155436	0.0518109
0.28647	-0.170026	0.156251	0.0736075
0.29696	-0.145931	0.155496	0.0549544
0.299447	-0.13795	0.15452	0.0684483
0.290938	-0.11538	0.167053	0.0531983
0.26951	-0.121944	0.165634	0.0673167
0.298344	-0.155345	0.156454	0.0792237
0.300526	-0.139431	0.156775	0.0728583
0.280765	-0.120728	0.156848	0.0712892
0.279163	-0.144888	0.1553	0.074251
0.294584	-0.148379	0.154197	0.0663587
0.296539	-0.138656	0.156134	0.0859311
0.315525	-0.119094	0.152037	0.0575797
0.280445	-0.145161	0.160598	0.062309
0.311228	-0.0984743	0.154708	0.0476791
0.295087	-0.121019	0.157976	0.0661
0.304133	-0.143761	0.164471	0.0657341
0.309532	-0.118586	0.17442	0.0531796
0.312933	-0.123534	0.164361	0.0683355
0.295819	-0.119744	0.159502	0.0515891
0.299738	-0.115132	0.16802	0.0640591
0.332704	-0.123368	0.148056	0.0682956
0.307107	-0.129564	0.158988	0.0748775
0.310392	-0.116534	0.154737	0.0523438
0.331121	-0.145328	0.163918	0.0705334
0.30691	-0.155077	0.161247	0.0639025
0.317284	-0.142233	0.165094	0.0638278
0.3265	-0.136265	0.168933	0.0632192
0.33491	-0.134484	0.157047	0.064247
0.333597	-0.129551	0.168336	0.0551494
0.343236	-0.0971124	0.16689	0.056448
0.337104	-0.104035	0.159713	0.0540642
0.336153	-0.130796	0.167619	0.0776878
0.347178	-0.109083	0.166968	0.0600591
0.344681	-0.115339	0.157086	0.0640438
0.326803	-0.097759	0.167348	0.0524736
0.332584	-0.120528	0.162153	0.0516915
0.344592	-0.132469	0.169918	0.0668568
0.342892	-0.120477	0.169226	0.0611285
0.344946	-0.160707	0.176958	0.0776528
0.3407	-0.109138	0.164111	0.0490628
0.346133	-0.127485	0.191372	0.0717947
0.331699	-0.134037	0.185505	0.0705555
0.335785	-0.140479	0.18033	0.0862506
0.336716	-0.103564	0.185413	0.0496581
0.353923	-0.122248	0.184109	0.0610973
0.374588	-0.104354	0.174852	0.0686509
0.358821	-0.136215	0.176997	0.0747193
0.348593	-0.115241	0.177811	0.056293
0.357919	-0.144456	0.180523	0.0835753
0.370126	-0.151637	0.182544	0.0690028
0.366921	-0.13278	0.173492	0.0701032
0.361328	-0.113521	0.172746	0.0629773
0.378228	-0.128494	0.167747	0.0651103
0.362389	-0.128224	0.182903	0.0658436
0.376581	-0.115532	0.181061	0.0619747
0.383311	-0.0962656	0.181194	0.0588439
0.368846	-0.107311	0.174205	0.0506005
0.371057	-0.127453	0.185575	0.0724837
0.398611	-0.0959248	0.175047	0.0504004
0.39328	-0.150222	0.179182	0.0738638
0.39119	-0.15585	0.179251	0.0787284
0.392177	-0.118067	0.183121	0.0619443
0.377066	-0.106172	0.183147	0.0626946
0.40233	-0.156275	0.180398	0.080921
0.380364	-0.106049	0.188452	0.0530233
0.385322	-0.132017	0.19008	0.0682192
0.388579	-0.097391	0.184672	0.0627403
0.389297	-0.119474	0.188711	0.063645
0.406567	-0.128388	0.18618	0.0665891
0.396535	-0.112443	0.188964	0.0691067
0.390251	-0.117172	0.190644	0.0575537
0.400843	-0.0842906	0.18279	0.0557493
0.409446	-0.0965034	0.176053	0.0629122
0.399027	-0.0958097	0.177394	0.062814
0.4031	-0.112686	0.184217	0.063336
0.411712	-0.0952992	0.184887	0.0595697
0.406414	-0.0845967	0.184641	0.0574575
0.417258	-0.132658	0.183321	0.081422
0.382745	-0.101716	0.194037	0.0690717
0.394364	-0.112222	0.194769	0.0710716
0.400664	-0.138341	0.187184	0.0840798
0.395672	-0.116439	0.191411	0.0724626
0.42454	-0.0915295	0.184567	0.060823
0.422204	-0.115657	0.180025	0.0754653
0.415141	-0.110747	0.1793	0.0742646
0.434724	-0.113813	0.18443	0.0756842
0.432882	-0.103237	0.179051	0.0662423
0.416089	-0.0900852	0.187655	0.0615983
0.428509	-0.124876	0.183225	0.0775746
0.404259	-0.110348	0.194809	0.0755837
0.430209	-0.1035	0.17779	0.0753352
0.419569	-0.118588	0.193356	0.0775387
0.416057	-0.115271	0.199547	0.0699611
0.407803	-0.0962167	0.194887	0.0564614
0.419597	-0.0934961	0.192024	0.0667433
0.445206	-0.0932167	0.19517	0.0586907
0.411948	-0.08711	0.197158	0.0637485
0.417975	-0.135441	0.19391	0.0831849
0.419294	-0.132126	0.193079	0.0833965
0.427841	-0.114361	0.193594	0.0725085
0.442288	-0.12566	0.183154	0.0868576
0.431138	-0.108271	0.188834	0.0674836
0.44783	-0.106506	0.186271	0.0737029
0.429022	-0.119025	0.185916	0.079845
0.446672	-0.137377	0.192719	0.0772707
0.440964	-0.100881	0.196998	0.0687304
0.445716	-0.125317	0.188461	0.0763829
0.457036	-0.130888	0.201327	0.077391
0.443818	-0.101252	0.196526	0.0754424
0.431157	-0.0967334	0.184391	0.0646999
0.44242	-0.101392	0.189294	0.0731574
0.440305	-0.0918131	0.195019	0.0590028
0.436413	-0.0796665	0.182373	0.0638911
0.465083	-0.095801	0.189328	0.0684129
0.436166	-0.0753383	0.194861	0.0602396
0.456177	-0.119144	0.196615	0.0750002
0.470077	-0.099794	0.196163	0.0627524
0.458873	-0.103984	0.19015	0.0648811
0.475044	-0.104245	0.190368	0.0861744
0.458789	-0.123785	0.198794	0.0818633
0.478212	-0.109558	0.178125	0.0786627
0.469075	-0.118398	0.17917	0.0884302
0.465579	-0.0944669	0.196886	0.075876
0.492201	-0.1279	0.180507	0.0783439
0.490629	-0.0897015	0.189976	0.0681
0.483118	-0.124954	0.18019	0.0771418
0.48277	-0.0787479	0.174335	0.0708865
0.496811	-0.110665	0.19441	0.0846366
0.48447	-0.103625	0.19393	0.0734117
0.461465	-0.090797	0.198647	0.0643401
0.483771	-0.0845993	0.18452	0.0703824
0.480411	-0.108114	0.182708	0.0774174
0.4821	-0.103976	0.188076	0.0730758
0.479969	-0.125031	0.187798	0.0879602
0.495496	-0.120242	0.181321	0.0762243
0.481972	-0.0662425	0.207671	0.0691311
0.507843	-0.118867	0.193222	0.0785571
0.525033	-0.0833466	0.19741	0.0669533
0.510307	-0.13175	0.186632	0.0825417
0.50255	-0.0845351	0.191867	0.0728472
0.514276	-0.119314	0.189215	0.0755634
0.512783	-0.111695	0.185767	0.0708877
0.516321	-0.101754	0.188075	0.0715337
0.515643	-0.135421	0.178621	0.0895976
0.523201	-0.133026	0.184189	0.0875371
0.516331	-0.144246	0.188097	0.0899615
0.521375	-0.0982002	0.183506	0.0827132
0.536384	-0.0688446	0.184746	0.0567173
0.525338	-0.0862619	0.189342	0.078056
0.503379	-0.0728529	0.187648	0.0769872
0.509766	-0.0763648	0.18589	0.0713254
0.530972	-0.102204	0.185423	0.0812236
0.512017	-0.0999615	0.192564	0.077872
0.521439	-0.0749521	0.188416	0.0620013
0.519625	-0.103122	0.188197	0.070027
0.551633	-0.0902745	0.175688	0.0747068
0.524105	-0.0982564	0.194187	0.0749759
0.53907	-0.08732	0.188048	0.0729593
0.541546	-0.090033	0.181233	0.0648417
0.545921	-0.0972437	0.189859	0.0617872
0.560708	-0.107192	0.18598	0.0820893
0.527243	-0.0914665	0.186497	0.06915
0.531077	-0.0913704	0.179671	0.0654299
0.550655	-0.0775386	0.181884	0.0595149
0.561994	-0.0847269	0.183436	0.0724866
0.56836	-0.0647612	0.176672	0.0767794
0.567817	-0.0931938	0.167067	0.0688538
0.546704	-0.0839654	0.179719	0.0790475
0.541241	-0.0958933	0.180494	0.0792069
0.562981	-0.0933625	0.180829	0.0698266
0.569935	-0.0897338	0.181335	0.0924504
0.554427	-0.088143	0.188636	0.0770458
0.567263	-0.0932492	0.184781	0.0711646
0.54485	-0.0860617	0.192377	0.0770648
0.565584	-0.109404	0.189745	0.087398
0.559653	-0.0814301	0.176995	0.073486
0.555848	-0.0909504	0.186246	0.0806282
0.559184	-0.0646724	0.187227	0.0695702
0.560357	-0.11248	0.181757	0.0966572
0.577804	-0.0884054	0.175591	0.0701647
0.56046	-0.100506	0.182365	0.0869071
0.54771	-0.0913389	0.177236	0.0769218
0.564759	-0.10966	0.183888	0.0856746
0.555953	-0.0859189	0.174474	0.0794881
0.580737	-0.0971622	0.175458	0.0879541
0.580382	-0.101702	0.176454	0.0964648
0.577464	-0.0844146	0.165812	0.079582
0.582854	-0.0852147	0.174288	0.0840865
0.584122	-0.0854924	0.167835	0.0861707
0.595745	-0.084925	0.169075	0.0811385
0.604913	-0.0635127	0.169443	0.0775438
0.602446	-0.0546058	0.161991	0.0777801
0.597195	-0.080191	0.164801	0.075437
0.585024	-0.0689498	0.174572	0.0695486
0.606946	-0.0877959	0.169882	0.083193
0.625721	-0.100472	0.166735	0.114151
0.620717	-0.0685731	0.159046	0.0734213
0.588551	-0.102238	0.170879	0.085798
0.618003	-0.0435166	0.158423	0.0712817
0.60758	-0.0782192	0.167534	0.0793024
0.603473	-0.0833539	0.168404	0.0721581
0.628444	-0.0573741	0.165555	0.0780288
0.604962	-0.0583625	0.176454	0.0635608
0.617559	-0.0723971	0.175901	0.092986
0.624218	-0.0700849	0.173089	0.0796174
0.611942	-0.0612124	0.167906	0.077075
0.625851	-0.111024	0.164162	0.0942077
0.610553	-0.0739504	0.156144	0.0693478
0.634127	-0.0752641	0.144499	0.0822489
0.625665	-0.0706708	0.157408	0.0738302
0.629698	-0.06533	0.15295	0.070031
0.623223	-0.057079	0.154044	0.0716643
0.618956	-0.0674396	0.150346	0.080421
0.631501	-0.0476392	0.146169	0.0756315
0.626938	-0.0969798	0.155332	0.0777427
0.616803	-0.0442456	0.164797	0.075342
0.644715	-0.0691134	0.152526	0.0643797
0.632707	-0.0696083	0.153112	0.0760549
0.614453	-0.0657793	0.155412	0.0835266
0.638066	-0.0543132	0.16492	0.0703895
0.645031	-0.0505916	0.149084	0.0828367
0.620931	-0.0686124	0.163305	0.0792087
0.637416	-0.0771508	0.16763	0.082063
0.627729	-0.0625657	0.153038	0.0810678
0.63693	-0.0741499	0.160821	0.0838415
0.643714	-0.0591189	0.154431	0.075587
0.62776	-0.084691	0.157434	0.0968019
0.637282	-0.0726224	0.148408	0.0801844
0.650476	-0.0756202	0.141744	0.0978114
0.648267	-0.0733432	0.142294	0.0852528
0.642947	-0.0858976	0.146774	0.0823354
0.621828	-0.0354594	0.159754	0.0695656
0.642355	-0.0820411	0.147019	0.084966
0.657419	-0.0413079	0.14304	0.0723207
0.662629	-0.0723683	0.140745	0.0761139
0.665253	-0.0610065	0.134271	0.0870865
0.665311	-0.0715818	0.147927	0.0817039
0.642224	-0.0600649	0.153998	0.0849597
0.654987	-0.0517258	0.136918	0.0753147
0.666126	-0.0392465	0.148041	0.0791711
0.662612	-0.0399687	0.149547	0.0688226
0.679636	-0.0565726	0.147974	0.0815452
0.670995	-0.0583275	0.134871	0.0834783
0.679901	-0.0696817	0.15102	0.0704809
0.69168	-0.0590286	0.130088	0.0766794
0.681641	-0.0599958	0.130108	0.0760457
0.676534	-0.0741263	0.134428	0.0794282
0.669041	-0.0660527	0.139192	0.0836393
0.683479	-0.0559331	0.12961	0.0852777
0.677221	-0.0407219	0.134477	0.0700652
0.676964	-0.053734	0.146521	0.0711363
0.706056	-0.0479477	0.133309	0.0790922
0.701982	-0.04219	0.13335	0.0759332
0.684157	-0.0626485	0.125957	0.0906939
0.701682	-0.066171	0.119708	0.0779143
0.677749	-0.050053	0.129827	0.0621802
0.692643	-0.0561203	0.133122	0.0799223
0.70076	-0.0435772	0.139265	0.098613
0.686054	-0.081674	0.132815	0.0834057
0.700632	-0.0402617	0.128172	0.0734794
0.704268	-0.0416386	0.138021	0.0775411
0.689434	-0.0512516	0.141154	0.0792559
0.705361	-0.0357556	0.122447	0.0767906
0.705665	-0.043674	0.135309	0.0744178
0.705793	-0.0491818	0.128335	0.0689394
0.708494	-0.0589488	0.125855	0.0758406
0.708684	-0.0705262	0.132337	0.0914756
0.719011	-0.0493318	0.128608	0.0764995
0.724904	-0.0627498	0.114494	0.0829651
0.704152	-0.0589416	0.135247	0.0859804
0.72993	-0.0562477	0.121905	0.0830319
0.743194	-0.0461864	0.116958	0.0835799
0.731933	-0.0333859	0.118244	0.0739038
0.706756	-0.0369302	0.124417	0.0822093
0.710571	-0.0680231	0.132811	0.0948757
0.737329	-0.0567669	0.105293	0.080702
0.716242	-0.0218797	0.120105	0.0820317
0.758639	-0.0432991	0.111225	0.0739294
0.731226	-0.0439608	0.113401	0.0832704
0.75659	-0.019016	0.110859	0.0687255
0.754821	-0.0319431	0.113503	0.0861705
0.739342	-0.0536931	0.128542	0.0763606
0.736717	-0.0395597	0.12296	0.0750901
0.738326	-0.0514671	0.119463	0.0823357
0.7201	-0.0348741	0.118619	0.066919
0.737271	-0.045083	0.12593	0.0813339
0.763799	-0.0477569	0.115897	0.0843444
0.757533	-0.00762403	0.136732	0.0732257
0.74777	-0.0560165	0.123936	0.0783343
0.757244	-0.0492118	0.127303	0.0827044
0.769076	-0.0399795	0.130411	0.0843965
0.766298	-0.0322797	0.125028	0.0804652
0.739485	-0.030032	0.134397	0.0691066
0.76369	-0.0651369	0.109624	0.0822659
0.760044	-0.0217073	0.121232	0.0704272
0.768791	-0.0313417	0.116953	0.0666821
0.748619	-0.013531	0.123547	0.0705048
0.76324	-0.0496627	0.116312	0.0869543
0.747553	-0.0417013	0.112791	0.0721958
0.744225	-0.0393286	0.116883	0.071866
0.758779	-0.0154836	0.109843	0.072413
0.760283	-0.0421609	0.11191	0.0747679
0.769359	-0.0250095	0.11479	0.0793896
0.748461	-0.0369645	0.126151	0.0785047
0.762913	-0.0333083	0.110981	0.0820334
0.760273	-0.0425557	0.116288	0.0808255
0.761529	-0.032236	0.111855	0.0710269
0.745816	-0.0218142	0.112405	0.0694137
0.76428	-0.0135917	0.107776	0.0667831
0.750618	-0.0356398	0.123021	0.0829981
0.744837	-0.0116369	0.108465	0.0771223
0.753945	-0.0471073	0.110934	0.0824063
0.753936	-0.0821288	0.103293	0.0976571
0.789444	-0.00769467	0.0978501	0.093864
0.76358	-0.0052054	0.115749	0.0785736
0.781205	-0.0231114	0.113563	0.071193
0.805373	-0.0141454	0.102511	0.0606018
0.780723	-0.0307053	0.1092	0.0825101
0.76526	-0.00480489	0.12073	0.0881258
0.795305	0.00634252	0.107241	0.0748727
0.767932	-0.0390784	0.12166	0.0779206
0.787233	-0.0506392	0.11579	0.0908497
0.776329	-0.0327289	0.119627	0.0916506
0.764033	-0.0106055	0.111025	0.0737989
0.774746	-0.024913	0.114842	0.0662701
0.780148	-0.0565785	0.113172	0.0759977
0.768462	-0.0361988	0.114371	0.0797615
0.79586	-0.0361542	0.105857	0.0754305
0.788717	-0.0216083	0.0945879	0.0633489
0.788753	-0.0501877	0.101112	0.0787882
0.786662	-0.0237882	0.0989252	0.06313
0.7863	-0.0553891	0.0968153	0.0838173
0.760626	-0.018337	0.110815	0.0771161
0.796609	-0.022374	0.098121	0.0726727
0.784477	-0.0376511	0.112589	0.0673672
0.81145	-0.0370671	0.0936035	0.0828237
0.802249	-0.028179	0.101763	0.0865541
0.781324	-0.0159048	0.0961293	0.0749695
0.802266	-0.0332388	0.104953	0.0778466
0.774615	-0.0398682	0.101078	0.0804679
0.777065	-0.0132132	0.0941054	0.0829583
0.777269	-0.0283689	0.0995347	0.0769153
0.791628	-0.0152782	0.0947717	0.0792358
0.775879	-0.021948	0.108201	0.0723005
0.801582	-0.01875	0.0961933	0.068819
0.791271	-0.000673298	0.102814	0.077366
0.803614	-0.0311803	0.0886348	0.0710476
0.807369	-0.0163049	0.111403	0.0715776
0.82695	-0.017161	0.0928721	0.0745699
0.816356	-0.0350415	0.0927218	0.0662011
0.827655	-0.0153979	0.0811032	0.0743793
0.810092	-0.0230222	0.0830678	0.0714889
0.812368	0.00455856	0.0853652	0.0670656
0.838642	-0.0358652	0.0789135	0.0832408
0.810118	-0.0106334	0.0715496	0.0890769
0.815194	-0.0046261	0.0787613	0.0705943
0.827521	-0.0275875	0.0929442	0.0721442
0.813606	-0.0413169	0.0912185	0.07453
0.826839	-0.0219898	0.0719571	0.0782653
0.823255	-0.00489372	0.0739704	0.0749596
0.817249	-0.0029223	0.0827979	0.0742303
0.81761	0.00425839	0.0799689	0.0655237
0.801797	-0.0178539	0.079609	0.0790764
0.831662	-0.00471136	0.0801508	0.0746085
0.820584	0.0167483	0.0750045	0.0864415
0.812883	-0.0164079	0.0934022	0.0780333
0.809067	0.0098903	0.0910024	0.0755284
0.808617	0.0183936	0.0881014	0.0697065
0.819664	-0.00587256	0.0756619	0.0726616
0.834542	-0.0199617	0.0840682	0.0824951
0.813771	0.00402185	0.0895477	0.0871446
0.824545	0.000503461	0.0822478	0.0760963
0.815511	-0.000267325	0.0795615	0.0793812
0.811219	0.00254555	0.0760683	0.0785959
0.830517	-0.00501104	0.0747033	0.0791887
0.799498	0.0064746	0.0800172	0.0822188
0.811669	0.00735458	0.0823168	0.0729843
0.824131	0.0118234	0.0855499	0.0772932
0.816157	0.00107824	0.08952	0.0775238
0.809158	0.0251398	0.0729537	0.0748941
0.824924	0.011959	0.0831912	0.0747308
0.809365	0.0174833	0.0819531	0.0676967
0.855163	0.00955596	0.0792882	0.0809035
0.811814	0.0253467	0.0773216	0.0711188
0.849201	0.00709538	0.0858543	0.0696625
0.838817	0.0103056	0.0895413	0.0762166
0.826334	0.00792163	0.0757091	0.0663213
0.814158	-0.00777008	0.0847621	0.0816224
0.852609	0.0159381	0.0840432	0.0723874
0.828113	0.0185227	0.0858196	0.0686338
0.839091	-0.000702902	0.0801696	0.0748016
0.852871	0.0287406	0.0684103	0.0698963
0.840353	0.0243617	0.0632498	0.0671749
0.86466	-0.00729702	0.0632692	0.0726395
0.874569	0.00914913	0.0543955	0.0794838
0.866133	0.0180397	0.0603922	0.0756987
0.873509	-0.0131365	0.0649381	0.0781382
0.858365	0.0151939	0.0645373	0.0658433
0.879628	0.0429479	0.0429096	0.0618222
0.875803	0.00255812	0.0543633	0.0787029
0.857955	0.0194839	0.0561728	0.0753947
0.880312	0.0150303	0.0526663	0.068381
0.877639	0.0288264	0.0500907	0.0719805
0.882682	0.0291783	0.0507886	0.0688653
0.879405	0.0289847	0.0598129	0.0602004
0.864052	0.0152484	0.0551953	0.0777224
0.88177	0.0184861	0.0325646	0.0860562
0.855866	0.0133409	0.0417836	0.069094
0.881517	0.0338242	0.0356985	0.0589551
0.88867	0.00588881	0.0303662	0.0800793
0.863806	-0.00153003	0.0491998	0.0683607
0.875434	0.0140972	0.0400488	0.0649597
0.87472	0.0275582	0.0445187	0.0538824
0.876825	0.0114832	0.0487043	0.0692699
0.855	0.0485804	0.0575644	0.0737306
0.880218	0.0172322	0.040825	0.0844506
0.838153	0.0172855	0.0547174	0.0602935
0.853056	0.0462496	0.0552056	0.0581103
0.864731	0.032036	0.0567949	0.0542851
0.875231	0.00939165	0.0462494	0.0680905
0.862426	0.00624815	0.0460942	0.0749713
0.85589	0.0049482	0.0439259	0.06225
0.853368	0.0355315	0.0490785	0.06323
0.859863	0.0270688	0.051461	0.0784742
0.823808	0.0409268	0.0495532	0.0619669
0.838005	0.0172659	0.047664	0.0527322
0.829402	0.0260393	0.0479291	0.07537
0.843101	0.0243967	0.0377852	0.0569072
0.837968	0.0343065	0.0419884	0.0526156
0.842536	-0.00907831	0.0366371	0.0666306
0.840132	0.0251902	0.0443219	0.0738481
0.830792	0.0192741	0.0300659	0.0603729
0.837299	-0.0105124	0.0349092	0.0743134
0.826002	0.0221204	0.0441459	0.0688595
0.833988	0.0301977	0.0385727	0.0713981
0.841018	0.00465351	0.0334663	0.062214
0.836308	0.0234083	0.0351099	0.0517684
0.854305	0.0238723	0.0331601	0.0657546
0.828648	0.036438	0.0274725	0.0462354
0.879177	0.0318989	0.0328579	0.057233
0.872597	0.0140092	0.0340352	0.0778549
0.848323	0.0246134	0.0371086	0.0634695
0.839116	0.0240531	0.0438378	0.0599793
0.844239	0.0274825	0.0467025	0.0655401
0.851107	0.0399573	0.0370411	0.0637514
0.854913	0.00226721	0.0464946	0.0631184
0.852025	0.0143179	0.0338463	0.0645626
0.845315	0.0101698	0.0268562	0.0635915
0.85058	0.0443686	0.0427247	0.0617623
0.821656	0.0346487	0.0288415	0.0548519
0.841465	0.0156293	0.0221747	0.0658441
0.834233	0.0472349	0.0350525	0.0645952
0.835212	0.0425053	0.0293636	0.0610775
0.835883	0.0247886	0.0379251	0.0667575
0.817555	0.0123179	0.0341558	0.0612945
0.800754	0.0343229	0.0309138	0.0699415
0.822811	0.0173846	0.0419307	0.0643015
0.83449	0.0349308	0.0323729	0.0536163
0.838105	-0.000733283	0.0208444	0.0583306
0.809908	0.0445505	0.0301905	0.0699256
0.817971	0.0205399	0.024728	0.0431751
0.841447	0.0112365	0.0264849	0.0636817
0.845493	0.0104805	0.029575	0.0690527
0.827355	0.0332733	0.0324085	0.0597269
0.864092	0.0336939	0.0304138	0.0521467
0.836383	0.0289051	0.0296051	0.0512574
0.845009	0.0385174	0.0239425	0.0598983
0.85862	0.0462527	0.0282286	0.0544242
0.845175	0.0342084	0.0272393	0.0514884
0.845971	0.0695953	0.0321469	0.0558181
0.828378	0.0269926	0.029384	0.0667997
0.84373	0.0306557	0.0291861	0.0515517
0.813087	0.0351658	0.0328448	0.0517173
0.839731	0.0232462	0.0399987	0.0549135
0.825159	0.0511308	0.0351742	0.0568591
0.815101	0.0127282	0.0325883	0.0677556
0.818627	0.0229766	0.0347004	0.062338
0.811396	0.0331503	0.0390294	0.0470382
0.837722	0.0224816	0.0389402	0.066721
0.790467	0.0228149	0.0211516	0.0628762
0.835318	0.0446155	0.0400658	0.0633051
0.830033	0.0282392	0.031642	0.0433913
0.818816	0.0312052	0.038911	0.061295
0.826884	0.0412206	0.0394761	0.0569207
0.802519	0.00649591	0.0349698	0.0600024
0.793834	0.0301173	0.0244358	0.0459948
0.792186	0.0454453	0.0380436	0.0601813
0.804815	0.0200548	0.031696	0.0510935
0.795083	0.0416072	0.0356162	0.0506564
0.841375	0.0405997	0.044348	0.0454338
0.813018	0.0316143	0.0412107	0.0517147
0.807348	0.00626526	0.0371429	0.0503354
0.822896	0.0180905	0.030621	0.0574506
0.831948	0.0247304	0.04341	0.0599334
0.826319	0.047056	0.0338795	0.0484417
0.83114	0.0239992	0.0354736	0.0592588
0.792799	0.032829	0.0321989	0.0511851
0.812392	0.0236448	0.0352697	0.0562539
0.82223	0.0117615	0.040699	0.0568053
0.837789	0.0448403	0.0468573	0.0397311
0.854198	0.0286146	0.0500832	0.0463187
0.842373	0.0480073	0.0498839	0.0392562
0.815382	0.0220048	0.0408871	0.0519061
0.81309	0.0344387	0.0376122	0.0435891
0.822241	0.0489284	0.0448796	0.0394271
0.82434	0.0682118	0.0427785	0.056502
0.798201	0.0287625	0.0403475	0.0483098
0.812418	0.0323933	0.0398637	0.0532443
0.779331	0.0426847	0.0407697	0.0432275
0.775526	0.037091	0.0343086	0.0292369
0.798274	0.0630131	0.0417283	0.0426428
0.802571	0.059545	0.0517291	0.0518739
0.800743	0.0449267	0.0420304	0.0503285
0.794963	0.0301152	0.0402739	0.0445905
0.812963	0.0585821	0.0533039	0.0428127
0.818135	0.0586817	0.0483326	0.0383269
0.796201	0.0184151	0.0377144	0.0368327
0.797659	0.0710655	0.0526209	0.0479301
0.784492	0.0185411	0.0392979	0.0421002
0.785847	0.0407708	0.0497118	0.042515
0.811363	0.0309635	0.0499427	0.0412497
0.804346	0.0259953	0.0442666	0.0506679
0.801839	0.0560443	0.050887	0.0465847
0.820282	0.0227409	0.0524472	0.0457538
0.790307	0.046785	0.0457613	0.0501129
0.801673	0.032813	0.0486594	0.0550294
0.810908	0.0243494	0.0440986	0.0495201
0.799782	0.0285229	0.0596172	0.0502213
0.796674	0.059785	0.0534558	0.0586654
0.803072	0.0138852	0.0596886	0.0423591
0.792449	0.0529847	0.0584541	0.0387296
0.776321	0.0260556	0.0558596	0.0431571
0.804231	0.0320425	0.0598712	0.0476189
0.799157	0.0628778	0.0668522	0.0533975
0.80466	0.039246	0.0693238	0.0390517
0.765552	0.0289883	0.0584181	0.0440277
0.778438	0.0575955	0.0500861	0.0467343
0.782956	0.0471219	0.0677414	0.0489724
0.773154	0.0245324	0.0630606	0.0463143
0.775602	0.0155985	0.0569273	0.036285
0.78125	0.0356606	0.0612894	0.055418
0.769589	0.0620353	0.059118	0.0407746
0.78766	0.0276831	0.0668914	0.0475989
0.807652	0.0321861	0.0699372	0.0547372
0.764963	0.0522647	0.0550147	0.0429435
0.790289	0.0354871	0.0626937	0.0458069
0.796087	0.0488763	0.064305	0.0441756
0.77137	0.0467206	0.0595821	0.0403865
0.771082	0.026937	0.0618833	0.0478252
0.777635	0.0415901	0.0609097	0.0381901
0.790353	0.0234828	0.0646297	0.0367173
0.777185	0.0527543	0.062588	0.037914
0.761405	0.0174775	0.0590484	0.0454552
0.780731	0.0549924	0.060997	0.0478712
0.76403	0.0381983	0.0597476	0.0414868
0.757264	0.0637603	0.0650599	0.0436843
0.782506	0.0665969	0.0640466	0.0317378
0.761732	0.0719853	0.0542213	0.0284133
0.769731	0.0505409	0.0569932	0.0504641
0.78211	0.0651991	0.0648241	0.0364946
0.767681	0.0497812	0.0627714	0.0343854
0.772831	0.0386473	0.0609474	0.0298785
0.758288	0.022624	0.0635446	0.0277381
0.763562	0.0316277	0.0670296	0.0335408
0.76559	0.046142	0.0656933	0.0323012
0.771689	0.0510694	0.0739878	0.0426802
0.769246	0.047356	0.0699072	0.0438843
0.785697	0.0357845	0.0746648	0.041904
0.77345	0.0564109	0.0701723	0.0404364
0.793279	0.049756	0.0718878	0.0329075
0.775717	0.0682774	0.0742588	0.0266748
0.779866	0.0777802	0.0692813	0.0459657
0.780016	0.0753502	0.064697	0.0325279
0.771384	0.0714646	0.0734077	0.0420709
0.759629	0.0516668	0.0654878	0.0420598
0.751739	0.0435869	0.0614926	0.0421817
0.755137	0.0347241	0.061019	0.0401146
0.751179	0.039856	0.0596342	0.0491665
0.789533	0.0252562	0.0766266	0.0291711
0.754606	0.0350546	0.0723911	0.0384159
0.756771	0.0697876	0.0685753	0.0422994
0.775834	0.0242089	0.0804995	0.024279
0.764764	0.0608443	0.0759272	0.0479123
0.739883	0.055532	0.069047	0.0409759
0.746467	0.0302689	0.0629961	0.0402283
0.74745	0.0611788	0.0684867	0.0530882
0.740241	0.0483197	0.0693668	0.0423956
0.742314	0.0721314	0.0779967	0.0362986
0.745616	0.0366405	0.0709869	0.0365526
0.731508	0.0730767	0.0687017	0.0407419
0.756385	0.0502207	0.0649633	0.0328771
0.708602	0.0616166	0.0598702	0.0478046
0.712939	0.0713401	0.0665642	0.0310856
0.738772	0.0411233	0.0815695	0.0205969
0.758378	0.0522187	0.0779553	0.0382879
0.73197	0.0609858	0.0776207	0.0358219
0.715938	0.0573238	0.0631726	0.0438491
0.762123	0.0747025	0.0769028	0.0322254
0.726187	0.0501649	0.0622022	0.0436431
0.732687	0.0634319	0.0679969	0.042348
0.726238	0.0625334	0.0675941	0.0357826
0.746477	0.0437377	0.0701439	0.0373362
0.742107	0.0411667	0.0728197	0.0354898
0.720725	0.0652233	0.0619929	0.0233987
0.742118	0.0530442	0.0685831	0.0175102
0.737854	0.0580333	0.0703678	0.0344822
0.717829	0.0178287	0.0713594	0.0330062
0.718358	0.0536873	0.0718147	0.0419375
0.72854	0.0360201	0.0711187	0.0215343
0.708326	0.0436363	0.070621	0.0302325
0.722869	0.0560422	0.0674084	0.0338291
0.719657	0.05494	0.0721685	0.0388874
0.713081	0.0514395	0.0697382	0.0439228
0.726233	0.032673	0.0794528	0.0345993
0.727158	0.0372982	0.0803505	0.0335502
0.712676	0.0594304	0.074742	0.0345855
0.71732	0.0686594	0.0734596	0.0326981
0.700635	0.0393601	0.0612391	0.0332164
0.715857	0.0639288	0.0714156	0.0344489
0.714588	0.0514744	0.0707874	0.0351746
0.692056	0.0535887	0.0690731	0.0372224
0.684851	0.0610784	0.0619279	0.0260833
0.724011	0.0513096	0.076607	0.024294
0.73536	0.0614717	0.072021	0.0313415
0.709105	0.0383832	0.0716176	0.031252
0.726738	0.0605581	0.0686037	0.020613
0.714832	0.0780463	0.0750069	0.0455747
0.71016	0.0543621	0.0710876	0.0369009
0.699503	0.0302355	0.0618765	0.0310008
0.730733	0.0350675	0.0755903	0.0184783
0.721447	0.0583835	0.0799957	0.0371681
0.696434	0.0284526	0.0718863	0.0315396
0.705363	0.0555495	0.0710174	0.0365786
0.696126	0.0339942	0.0678421	0.028948
0.710464	0.050891	0.0700793	0.0260951
0.695303	0.0650194	0.0660278	0.0349582
0.708429	0.0345524	0.0720611	0.0308787
0.702684	0.0613558	0.0754976	0.0466705
0.699351	0.0443296	0.0760646	0.0448121
0.70428	0.0669054	0.0671599	0.0474374
0.710853	0.0608439	0.0707614	0.0326137
0.73714	0.0845124	0.0917036	0.0281111
0.725845	0.0569307	0.0800203	0.025255
0.720802	0.0648201	0.0743003	0.0260997
0.735818	0.02644	0.084787	0.0246714
0.720513	0.0670094	0.0872943	0.0272631
0.685678	0.0451388	0.0684368	0.0274572
0.697743	0.0624922	0.0821962	0.0388567
0.69265	0.0675342	0.0769483	0.0320679
0.690354	0.0751788	0.0771458	0.0252975
0.679924	0.080825	0.0798867	0.0369969
0.67194	0.0670321	0.0737988	0.0337315
0.663261	0.0666955	0.0672494	0.0300704
0.692037	0.0492309	0.0712857	0.0247365
0.682572	0.047714	0.0856056	0.0369072
0.694945	0.0516695	0.0811596	0.017179
0.694624	0.0821996	0.0747378	0.0352591
0.680725	0.0485675	0.0711412	0.0257724
0.669721	0.0590762	0.0674394	0.0255835
0.678969	0.0607384	0.0727634	0.0208435
0.673965	0.0439846	0.0730477	0.0467985
0.690106	0.063947	0.0763086	0.039971
0.692537	0.0485675	0.0901296	0.0193273
0.687628	0.0820586	0.0782767	0.0330312
0.68149	0.0609745	0.0840619	0.0240914
0.671665	0.0693275	0.0727677	0.0199388
0.6826	0.0583738	0.0791965	0.0331679
0.678651	0.0450567	0.0764914	0.0243765
0.688131	0.0836403	0.0877962	0.0330082
0.676501	0.0527149	0.0750068	0.0187932
0.69057	0.0761881	0.0826576	0.0313038
0.675607	0.0688773	0.078085	0.0274257
0.662253	0.0541741	0.0790134	0.0223183
0.697902	0.0392218	0.0856449	0.0289414
0.688857	0.059531	0.0890993	0.0358881
0.682505	0.0574195	0.0805716	0.0210403
0.665895	0.0311023	0.0744702	0.0276722
0.650552	0.0783921	0.0774984	0.0387633
0.673312	0.056717	0.0901609	0.0147391
0.643523	0.0541585	0.0708002	0.018847
0.662844	0.0506575	0.0800579	0.0370146
0.675429	0.0455818	0.0764471	0.0363153
0.662864	0.0798882	0.0773601	0.0314535
0.63726	0.0563098	0.0810688	0.0238698
0.663084	0.0613527	0.0843713	0.0179107
0.660754	0.0475552	0.0850367	0.0246803
0.663693	0.068412	0.0925971	0.0294382
0.651889	0.0792705	0.0802684	0.0285538
0.641727	0.0580084	0.0821687	0.0300775
0.636024	0.0693654	0.0800885	0.0298025
0.648814	0.0699176	0.0892889	0.0252014
0.632183	0.0718875	0.0846951	0.0325207
0.664513	0.0627607	0.0938816	0.0309537
0.629607	0.0567519	0.083881	0.0205925
0.633752	0.0756398	0.0905926	0.032227
0.648519	0.058049	0.0807113	0.0232972
0.645731	0.0520984	0.0895685	0.0214438
0.633779	0.0572244	0.0837044	0.0288971
0.643166	0.0380541	0.0913976	0.0230981
0.633339	0.0833331	0.0876776	0.0251942
0.648495	0.0668869	0.101105	0.0196593
0.673444	0.0670414	0.104125	0.0199375
0.656989	0.0721478	0.106378	0.026846
0.654137	0.0831637	0.0967341	0.0276796
0.647675	0.0523225	0.0893321	0.0213242
0.628643	0.0733209	0.0916649	0.0353343
0.629269	0.0599055	0.0996957	0.0358503
0.633972	0.0682901	0.0887014	0.0294446
0.629413	0.0516448	0.0862773	0.0156817
0.636644	0.0556182	0.0931824	0.0334702
0.630832	0.0615954	0.10072	0.022138
0.648919	0.0557261	0.0933875	0.0197207
0.631345	0.0612946	0.0932442	0.0313926
0.617226	0.0433818	0.0903266	0.0192718
0.646817	0.0662951	0.0929396	0.0161424
0.631324	0.0691736	0.0977808	0.0289122
0.645295	0.0531809	0.102291	0.0296139
0.650913	0.0699859	0.0921152	0.0270189
0.660459	0.0696196	0.106936	0.0259997
0.645542	0.0811949	0.0890343	0.0238533
0.626819	0.0548519	0.0941942	0.0271239
0.634558	0.0855456	0.0899145	0.0239828
0.624444	0.0551628	0.0915883	0.0138058
0.633505	0.0757145	0.0931392	0.0348582
0.620963	0.0451989	0.09651	0.0190466
0.604409	0.0602235	0.0822915	0.0215071
0.621778	0.0596923	0.0894438	0.0156634
0.588731	0.0436525	0.0911887	0.0161153
0.599167	0.042214	0.101975	0.0257111
0.614874	0.0680485	0.0971494	0.0218619
0.615511	0.0598411	0.0954763	0.0190175
0.603898	0.0713558	0.0958748	0.0185067
0.608351	0.0712517	0.0956531	0.0234302
0.624769	0.0656321	0.0925624	0.023492
0.629413	0.0475318	0.0953379	0.0180654
0.619409	0.0419088	0.105723	0.013395
0.638993	0.0749625	0.105585	0.031931
0.630622	0.0732478	0.0923605	0.0227028
0.594052	0.0526472	0.0913474	0.02085
0.600975	0.0835629	0.0915399	0.0295884
0.603673	0.0566572	0.0858877	0.0238009
0.598228	0.0781411	0.0898202	0.0382552
0.620488	0.0697977	0.0921324	0.0218161
0.597004	0.0476754	0.0840881	0.0225762
0.59529	0.0920484	0.0725235	0.0284626
0.588402	0.0594685	0.08539	0.0252814
0.586028	0.0679219	0.0852456	0.0227223
0.585892	0.0792811	0.0849398	0.0274429
0.598944	0.083773	0.0928738	0.0277038
0.587188	0.054834	0.0957206	0.0256216
0.596601	0.0348394	0.0996655	0.028983
0.582292	0.0434303	0.0813389	0.0237944
0.603407	0.0759883	0.0933177	0.0245127
0.592046	0.0763239	0.0849788	0.0304599
0.601747	0.044985	0.0895291	0.0160078
0.588943	0.0750539	0.0869713	0.0201728
0.577144	0.0765048	0.0962543	0.0261801
0.566934	0.0688124	0.0946333	0.0202379
0.588113	0.0576437	0.101704	0.0283781
0.599515	0.102503	0.0974474	0.0425936
0.586622	0.0706027	0.0881007	0.0237611
0.564769	0.0824464	0.0986181	0.0217372
0.587939	0.0661607	0.106653	0.0185248
0.570335	0.0777134	0.0920985	0.022579
0.553993	0.085934	0.095584	0.027125
0.57041	0.0619335	0.0889983	0.0286439
0.545679	0.0766136	0.0859753	0.0242995
0.576599	0.0707556	0.0850835	0.0284862
0.578462	0.0339122	0.0883752	0.024741
0.569357	0.078581	0.0887247	0.0341046
0.57299	0.0878575	0.0788762	0.0310826
0.597759	0.0676747	0.091432	0.0274518
0.575766	0.0944394	0.0836504	0.0322072
0.55447	0.0542254	0.0862424	0.0306541
0.553164	0.0717074	0.0809743	0.0265526
0.555897	0.0575713	0.0851001	0.0246441
0.551678	0.076578	0.0798589	0.0248909
0.587649	0.0529839	0.0854823	0.0173847
0.585585	0.0599573	0.0936739	0.0235533
0.561756	0.0686867	0.083191	0.0244452
0.557681	0.0698869	0.0842067	0.0315688
0.554584	0.0469981	0.082942	0.0220296
0.571076	0.0729859	0.0998008	0.0249993
0.538183	0.0774036	0.0808253	0.0309717
0.540101	0.05616	0.0975312	0.0213811
0.557723	0.0774768	0.0974083	0.0282768
0.561121	0.0925133	0.0997855	0.0309025
0.565446	0.0411516	0.115731	0.0218861
0.552079	0.0662289	0.112493	0.0270906
0.551965	0.0859459	0.106155	0.0302895
0.55361	0.0680789	0.0985207	0.0284054
0.548593	0.0938079	0.0960049	0.0354857
0.557032	0.0912962	0.0994153	0.0390574
0.526365	0.0653048	0.0849646	0.029596
0.525946	0.0473263	0.0853268	0.0236446
0.524458	0.0708048	0.0816225	0.0307169
0.542289	0.0814874	0.0963885	0.0361481
0.555879	0.0669903	0.0935055	0.0326165
0.526333	0.0625088	0.0852543	0.0355029
0.536337	0.0815133	0.0823218	0.0303746
0.555409	0.0696472	0.0917964	0.0253053
0.534465	0.0873099	0.084658	0.0419539
0.534668	0.0601337	0.0859542	0.0334799
0.543795	0.0759856	0.0853368	0.0342635
0.525365	0.0704385	0.0863197	0.0287683
0.54528	0.0814792	0.0877689	0.0227434
0.531747	0.0776085	0.081177	0.0334927
0.523909	0.0582299	0.0877685	0.0273131
0.541798	0.0614395	0.0854004	0.0275661
0.53894	0.0865733	0.0955505	0.0249991
0.535018	0.0666446	0.0983116	0.0193955
0.547348	0.0392528	0.0951133	0.0235674
0.547318	0.0525979	0.0878173	0.0207668
0.533528	0.0567755	0.082372	0.0342652
0.553251	0.0784135	0.0990342	0.0272836
0.538148	0.0928808	0.094957	0.0307675
0.532441	0.0797963	0.0968121	0.0329921
0.521623	0.0815329	0.0950935	0.029671
0.499023	0.0564374	0.0876689	0.020945
0.508405	0.0481404	0.0940686	0.0270123
0.548435	0.0679259	0.101776	0.0242764
0.504144	0.0705775	0.0980645	0.0234235
0.52814	0.0729085	0.104224	0.030122
0.490427	0.0720068	0.0834396	0.0284947
0.512051	0.0469225	0.0972953	0.0152018
0.508642	0.0762505	0.0856291	0.0279717
0.507445	0.0532536	0.100636	0.0247041
0.518295	0.0814566	0.0976282	0.0320679
0.510563	0.0641774	0.0989565	0.0259076
0.499883	0.0635195	0.0942129	0.0180963
0.544216	0.0601488	0.0971154	0.0295219
0.530774	0.0802886	0.0906389	0.0268581
0.498129	0.0711169	0.0904626	0.0382141
0.513077	0.0470331	0.0830368	0.0237239
0.511615	0.0618837	0.0913496	0.0190695
0.493296	0.0667961	0.0800313	0.0238662
0.515446	0.0726377	0.096361	0.0309983
0.494403	0.0925716	0.0819266	0.0340672
0.517897	0.0756385	0.0984425	0.0261224
0.506675	0.0483731	0.0894898	0.0218325
0.513932	0.0588446	0.103093	0.0270428
0.50911	0.062738	0.100274	0.0208644
0.519452	0.0818257	0.0953729	0.028567
0.493811	0.0862547	0.0938296	0.0367422
0.501223	0.0817164	0.101213	0.0318184
0.491458	0.0675267	0.0907828	0.0319383
0.481246	0.0521505	0.0993201	0.023519
0.492895	0.0505439	0.100659	0.0261104
0.505574	0.074386	0.0890501	0.0210539
0.489169	0.0868032	0.109156	0.0359825
0.485889	0.0685324	0.0947834	0.0248269
0.509597	0.0877256	0.0987166	0.0369572
0.486991	0.0781933	0.0875349	0.0316233
0.484449	0.0850932	0.0938031	0.0427496
0.485889	0.07654	0.0933123	0.0290413
0.492313	0.0585966	0.0884007	0.0308122
0.504331	0.0738995	0.0934137	0.0388977
0.507966	0.0877793	0.0952249	0.0292167
0.487181	0.0578927	0.0935093	0.0165932
0.486805	0.0496259	0.089657	0.019756
0.469291	0.0485666	0.0906674	0.0196258
0.47454	0.0868941	0.0889975	0.0336819
0.482517	0.0620038	0.0944096	0.0381628
0.502348	0.0424928	0.0902483	0.0327105
0.491882	0.0540138	0.106007	0.0217683
0.471171	0.0708758	0.0949548	0.0298645
0.47766	0.0803456	0.0913902	0.0385393
0.486273	0.0669106	0.10125	0.0391785
0.493679	0.0779692	0.0976303	0.0299643
0.485381	0.0754635	0.0858306	0.0345975
0.478455	0.0616908	0.0885422	0.0280598
0.481112	0.0473014	0.0975306	0.0394792
0.479501	0.0987118	0.0784612	0.0408407
0.479319	0.0665963	0.0822465	0.0316735
0.467822	0.0694157	0.0716167	0.0267327
0.46246	0.0774002	0.0800488	0.0306243
0.461831	0.0961342	0.0794645	0.0343776
0.465222	0.0737406	0.0883839	0.0346559
0.460679	0.0760883	0.0982708	0.0290995
0.43764	0.0687302	0.0990427	0.0364541
0.459623	0.0804731	0.0952413	0.0293251
0.449569	0.0967499	0.102461	0.0412144
0.450846	0.0870031	0.102485	0.0383402
0.454264	0.0741646	0.106533	0.0412018
0.464028	0.0593798	0.107133	0.0242405
0.455705	0.0843784	0.103941	0.0353231
0.439756	0.0819787	0.104544	0.0345322
0.447201	0.083568	0.108708	0.0262733
0.457115	0.0683222	0.118371	0.0332134
0.434838	0.0772977	0.10493	0.0240246
0.449417	0.0756369	0.118173	0.0333306
0.459774	0.0851715	0.107893	0.0297925
0.436468	0.0932323	0.104926	0.0435447
0.433405	0.0647376	0.103271	0.027817
0.444936	0.0884134	0.0961923	0.0330336
0.440014	0.0691628	0.102759	0.032368
0.424232	0.0711997	0.0815118	0.0252689
0.433055	0.0791519	0.0951234	0.0388301
0.409069	0.0859033	0.0820994	0.0282076
0.413867	0.0795043	0.097411	0.0370336
0.434374	0.0641649	0.083677	0.0205539
0.440557	0.085445	0.0929273	0.0351655
0.414847	0.100378	0.0924363	0.0348871
0.441445	0.0771699	0.0968824	0.0334979
0.427102	0.0771011	0.090166	0.0241205
0.423425	0.0776386	0.0945789	0.0334137
0.439075	0.0650297	0.0869998	0.0382326
0.434227	0.0707549	0.0928127	0.0270063
0.426827	0.072856	0.0981273	0.0268352
0.437232	0.0987794	0.0911196	0.0369528
0.459291	0.0941759	0.108091	0.0326249
0.443748	0.0669045	0.0902229	0.0262762
0.453293	0.0625872	0.0991837	0.0272679
0.443543	0.098562	0.0936633	0.0339997
0.446361	0.106838	0.0911906	0.0356338
0.437458	0.0764766	0.0941349	0.0311942
0.436766	0.0938182	0.0920444	0.0308712
0.438115	0.0820663	0.0912427	0.0257369
0.417614	0.0975742	0.0935794	0.0378084
0.4275	0.0765585	0.0896757	0.0269904
0.436519	0.0889002	0.0970682	0.027766
0.421301	0.0980431	0.102391	0.0349635
0.417791	0.0850961	0.0938564	0.0307963
0.429181	0.0953769	0.10195	0.0357487
0.44041	0.0901419	0.104098	0.029557
0.414064	0.0697736	0.103511	0.025342
0.414001	0.0719269	0.101079	0.0242562
0.417167	0.058844	0.0974357	0.0243236
0.427819	0.0763116	0.106239	0.0289145
0.404429	0.0941833	0.0853503	0.0328228
0.396828	0.0792798	0.0993826	0.0266269
0.410835	0.0787839	0.105488	0.0322256
0.383482	0.111105	0.101366	0.0409977
0.436179	0.103673	0.106615	0.0372169
0.429506	0.0855978	0.121162	0.0354113
0.409094	0.0581626	0.0972074	0.0297063
0.400829	0.0689449	0.0984056	0.0277007
0.399234	0.0642265	0.100415	0.0254104
0.400708	0.104773	0.103418	0.0370005
0.405986	0.0698323	0.084882	0.0348704
0.402281	0.0847903	0.0968611	0.03568
0.406583	0.0800143	0.10063	0.0352801
0.401349	0.0875167	0.07918	0.0394605
0.39562	0.0949656	0.0912112	0.04144
0.39594	0.0841484	0.0973329	0.0385717
0.399039	0.10584	0.0924239	0.0422569
0.408901	0.0931963	0.0966676	0.0350762
0.425924	0.104371	0.0969342	0.0326579
0.378676	0.077507	0.096836	0.0295932
0.410538	0.0972811	0.107242	0.031997
0.403372	0.0793536	0.10536	0.0302936
0.386753	0.0883508	0.0844312	0.0257794
0.392055	0.0879453	0.0941481	0.0363422
0.403999	0.0869868	0.0927654	0.0415925
0.377373	0.0867722	0.0847728	0.0370217
0.383587	0.0860819	0.0935766	0.0329982
0.383725	0.0881747	0.0888711	0.0333583
0.377578	0.0787143	0.0936665	0.0360329
0.392807	0.0748357	0.0931305	0.0270558
0.382014	0.0983909	0.0820562	0.035984
0.372312	0.0593717	0.102528	0.0249152
0.369879	0.0802005	0.0899562	0.039706
0.371051	0.0911581	0.0963227	0.0386772
0.370036	0.0872915	0.100083	0.0399204
0.391202	0.0875974	0.0995056	0.0289136
0.380041	0.0874454	0.0969602	0.0393326
0.39041	0.0833788	0.112834	0.0326357
0.395532	0.089573	0.111498	0.0328683
0.38679	0.0960497	0.0916474	0.0344762
0.390731	0.0753189	0.0948667	0.0303114
0.366735	0.0915775	0.0966868	0.0351052
0.354859	0.0762037	0.0951764	0.029999
0.360584	0.0820846	0.0928994	0.0283977
0.361431	0.0867018	0.0954456	0.0288651
0.369683	0.0839546	0.0898612	0.0343211
0.354553	0.0799905	0.0908862	0.0301273
0.362205	0.084168	0.0913759	0.0296492
0.369687	0.0952314	0.0992011	0.0375329
0.358934	0.0662612	0.0954571	0.0227447
0.380212	0.063796	0.108229	0.0246856
0.366754	0.102217	0.102802	0.0471684
0.392571	0.0886076	0.113002	0.0311563
0.368563	0.104223	0.103618	0.0394506
0.364942	0.101013	0.100583	0.0391966
0.382179	0.0994611	0.107543	0.0384494
0.376849	0.092792	0.114895	0.0354721
0.35656	0.0825218	0.0948584	0.0327475
0.370706	0.0748825	0.103753	0.0395714
0.336657	0.0860767	0.0980902	0.0288404
0.352006	0.0805446	0.100324	0.0267538
0.360895	0.0852802	0.103862	0.0458033
0.345186	0.109911	0.108934	0.0416569
0.339805	0.0996913	0.11606	0.0334667
0.337772	0.085439	0.110071	0.0313466
0.332433	0.101819	0.102937	0.0367113
0.345952	0.0898819	0.105837	0.0353495
0.338161	0.0745896	0.118214	0.0419987
0.343594	0.0724049	0.0910989	0.0299696
0.35364	0.0861229	0.114913	0.0348397
0.355632	0.0779485	0.112791	0.0313087
0.348719	0.0900681	0.101484	0.0318572
0.355885	0.0804835	0.109218	0.0300917
0.365272	0.070374	0.113489	0.0235086
0.345734	0.0814558	0.111656	0.0370953
0.318481	0.0825169	0.0937767	0.0370517
0.35566	0.0709074	0.102472	0.0365384
0.353997	0.0827876	0.108646	0.0310892
0.341006	0.0978735	0.112979	0.0346945
0.346184	0.0879589	0.103368	0.030357
0.313976	0.0896409	0.11047	0.0234706
0.333651	0.108861	0.10433	0.0411626
0.337372	0.107907	0.0920415	0.0427788
0.354194	0.0739967	0.104578	0.0264036
0.34929	0.0794384	0.0981062	0.0416813
0.337549	0.0995247	0.0993648	0.0381861
0.358727	0.0814268	0.0978353	0.0362718
0.344619	0.094812	0.0912775	0.0352289
0.346222	0.0965619	0.0923516	0.0394673
0.328301	0.0967812	0.100702	0.0382589
0.327791	0.0694018	0.102131	0.0269638
0.33857	0.0863283	0.108472	0.0395346
0.300081	0.0950493	0.109581	0.0309985
0.317264	0.0887227	0.113763	0.0399715
0.325326	0.0861713	0.120016	0.0353642
0.311886	0.0980711	0.109129	0.0390895
0.332499	0.0844837	0.11396	0.0284907
0.335275	0.0951556	0.111833	0.0345884
0.305292	0.0902633	0.0992918	0.0392497
0.338301	0.102473	0.123808	0.0342991
0.335407	0.0856655	0.121839	0.0316694
0.327733	0.103337	0.109157	0.0445599
0.321162	0.0786833	0.116563	0.0316482
0.336121	0.0890384	0.114153	0.0337076
0.336928	0.10379	0.109488	0.0384332
0.342265	0.0887274	0.123178	0.0352583
0.328074	0.0802381	0.11872	0.0287099
0.310633	0.0970017	0.114735	0.033107
0.311356	0.110266	0.124094	0.0390552
0.314029	0.0856634	0.114373	0.0362368
0.313099	0.0960014	0.105115	0.0347208
0.306079	0.0752147	0.103948	0.0303499
0.315191	0.0976914	0.110231	0.0298214
0.31103	0.0747519	0.113374	0.027451
0.315522	0.0564526	0.10582	0.0260989
0.328309	0.0978382	0.106861	0.0417864
0.327789	0.0853009	0.117277	0.0456312
0.310885	0.0732837	0.102759	0.0384272
0.314948	0.092628	0.117253	0.0409488
0.319802	0.0946456	0.11821	0.0426724
0.300118	0.0803871	0.122019	0.0338804
0.311297	0.100371	0.128373	0.0403623
0.308568	0.0826108	0.122344	0.036364
0.316336	0.0838899	0.122724	0.0419256
0.314112	0.104919	0.122714	0.0464802
0.306842	0.0850121	0.107805	0.0401249
0.296666	0.0889983	0.118378	0.0316188
0.322367	0.105097	0.131287	0.0446395
0.312595	0.0682139	0.105978	0.0366188
0.307647	0.0962031	0.11786	0.0344488
0.316768	0.0863684	0.117504	0.0389191
0.316823	0.0819052	0.117166	0.0336807
0.290383	0.108416	0.11553	0.0473899
0.323635	0.0932856	0.11521	0.0337227
0.330352	0.100668	0.112427	0.0451809
0.309436	0.0997006	0.113673	0.0466172
0.304574	0.0792042	0.115465	0.0345953
0.310481	0.0960948	0.103006	0.0349367
0.30279	0.0832495	0.107057	0.0298254
0.318291	0.0845203	0.114263	0.0437275
0.305454	0.0934549	0.122455	0.0365586
0.28044	0.116625	0.123031	0.0498373
0.291134	0.105143	0.119416	0.0380657
0.304259	0.0964189	0.106159	0.037656
0.312286	0.0891617	0.10537	0.0370758
0.300078	0.0990976	0.0927282	0.0430148
0.295516	0.0947791	0.104521	0.0360401
0.310254	0.0802142	0.112323	0.0340196
0.279581	0.101708	0.106008	0.0438101
0.264717	0.096626	0.106993	0.0383926
0.30484	0.0978927	0.108377	0.0398798
0.293051	0.0714048	0.116775	0.0386116
0.285052	0.0996985	0.100228	0.0364395
0.273884	0.0604058	0.0990444	0.032073
0.268063	0.0880874	0.101654	0.0370422
0.299099	0.0946038	0.111103	0.0415052
0.305424	0.091691	0.0971716	0.0417699
0.304023	0.101474	0.0941787	0.0415697
0.300066	0.0960005	0.115665	0.0369921
0.296402	0.105553	0.0968888	0.041769
0.29388	0.0924278	0.105889	0.0324011
0.320658	0.0842379	0.0975563	0.0300935
0.279752	0.105101	0.0979423	0.0385006
0.311549	0.0782797	0.113462	0.0413137
0.294357	0.0897664	0.101691	0.0454707
0.279372	0.0660893	0.101129	0.0220443
0.291567	0.123532	0.0944226	0.046101
0.300076	0.0942949	0.0986491	0.0400347
0.299206	0.0725943	0.0871319	0.0349587
0.294449	0.0716875	0.0942309	0.030671
0.312796	0.109148	0.0953647	0.0450548
0.306322	0.103883	0.100533	0.0399199
0.32181	0.0702576	0.0994841	0.0334534
0.316545	0.0657956	0.099912	0.0316024
0.318075	0.113919	0.106322	0.0433836
0.317348	0.0939684	0.101378	0.04432
0.297111	0.102785	0.101047	0.0483143
0.303827	0.104941	0.110261	0.0392382
0.295155	0.0867743	0.0944338	0.0405918
0.309329	0.0932781	0.0897511	0.0386204
0.285852	0.0832512	0.0936037	0.0291975
0.298081	0.071285	0.110334	0.0364585
0.305622	0.105573	0.101308	0.0419588
0.281536	0.115718	0.0964408	0.0441656
0.299536	0.106824	0.102376	0.0343304
0.289469	0.10697	0.114142	0.035455
0.274207	0.0860441	0.101984	0.0306682
0.295159	0.0876099	0.107063	0.0371128
0.29853	0.107553	0.112125	0.0417323
0.301022	0.0674841	0.104265	0.0426276
0.300394	0.092625	0.0875489	0.0340723
0.304664	0.102848	0.112697	0.0440193
0.297095	0.104205	0.104938	0.0397198
0.291623	0.0913625	0.0972428	0.0451638
0.296136	0.0963912	0.110954	0.0437049
0.280656	0.0929681	0.116176	0.0301163
0.283929	0.101115	0.112068	0.0396565
0.261544	0.0769749	0.102031	0.032818
0.26437	0.102433	0.109714	0.0396996
0.268862	0.0970437	0.114096	0.0380454
0.264535	0.083052	0.108341	0.0393001
0.259584	0.0740971	0.101709	0.0334646
0.289555	0.0938511	0.109832	0.0449678
0.280989	0.101641	0.0978455	0.0338424
0.27573	0.096455	0.101982	0.0372295
0.287722	0.0801933	0.0970605	0.039111
0.27168	0.09275	0.0980842	0.0348774
0.264527	0.0990183	0.0923616	0.0377617
0.254521	0.0813549	0.0994716	0.0355971
0.274326	0.0836623	0.104364	0.027001
0.276536	0.0716377	0.103879	0.0440515
0.272248	0.0860161	0.0992472	0.0327988
0.269117	0.0986327	0.0987712	0.0465936
0.295583	0.0577446	0.103554	0.0308405
0.26827	0.0732096	0.110907	0.0380906
0.243921	0.0821751	0.0991588	0.0421128
0.255274	0.102465	0.108702	0.0396483
0.248962	0.0759463	0.101124	0.0444982
0.266994	0.0954774	0.111901	0.0449271
0.258069	0.0777948	0.107808	0.0382416
0.252169	0.0826454	0.113278	0.0325703
0.248945	0.0988999	0.121319	0.0419581
0.257555	0.0756017	0.109164	0.0365009
0.260595	0.104564	0.115541	0.0486297
0.263284	0.087988	0.110542	0.0381866
0.249461	0.0919387	0.102927	0.0461288
0.255436	0.0995864	0.100019	0.0434858
0.26086	0.097181	0.0934265	0.0377346
0.275235	0.0939508	0.0952857	0.0398051
0.280383	0.0907745	0.0965973	0.0333735
0.279949	0.0840662	0.0916121	0.0339114
0.265779	0.103957	0.0969293	0.0457319
0.25716	0.0725291	0.105596	0.0327431
0.259615	0.0878518	0.0930997	0.0414311
0.252672	0.0969247	0.102322	0.03792
0.260705	0.0798651	0.108816	0.034047
0.229526	0.100013	0.0962626	0.0425726
0.258067	0.107999	0.109626	0.0455999
0.249249	0.0891304	0.111845	0.0474808
0.243152	0.0385658	0.100314	0.027275
0.243307	0.0769245	0.0995266	0.04527
0.255662	0.102653	0.0959737	0.0480444
0.248722	0.0856941	0.107201	0.0345239
0.228468	0.100377	0.113352	0.0465543
0.234446	0.0909626	0.104826	0.0384745
0.26101	0.105178	0.112117	0.0574138
0.255783	0.118502	0.102583	0.045632
0.244287	0.0913434	0.107696	0.0465485
0.245305	0.10136	0.117212	0.0423102
0.274274	0.0945073	0.112905	0.0409731
0.259835	0.0834166	0.109923	0.0372877
0.248482	0.0885862	0.0921365	0.0435942
0.220677	0.0727526	0.0960144	0.0394091
0.255643	0.101478	0.0996752	0.0337381
0.254688	0.0987846	0.108095	0.0566532
0.256433	0.126266	0.117607	0.0426228
0.261958	0.0890076	0.102806	0.0391841
0.229854	0.104837	0.0994781	0.0331444
0.253343	0.0853118	0.117596	0.038931
0.248992	0.0777024	0.116971	0.0288443
0.235617	0.0890898	0.108124	0.0451393
0.235943	0.100831	0.101652	0.0416262
0.256042	0.113753	0.103559	0.043706
0.23087	0.0979187	0.0977683	0.0376097
0.236433	0.109413	0.103187	0.0436475
0.230208	0.0707381	0.0993798	0.0301693
0.246999	0.100231	0.1024	0.0464059
0.229261	0.120366	0.10094	0.043214
0.23025	0.0892382	0.11446	0.0465978
0.203717	0.0924777	0.105513	0.0372843
0.236783	0.0800416	0.123026	0.0368995
0.257212	0.0796146	0.112411	0.0399527
0.220206	0.11869	0.103309	0.0473517
0.239599	0.0709086	0.100745	0.0251175
0.240987	0.118133	0.106532	0.0496811
0.227849	0.0958005	0.0879533	0.0366085
0.227745	0.0714612	0.0945312	0.0342949
0.228576	0.0828822	0.0974017	0.0369157
0.20822	0.0939472	0.0963755	0.0391855
0.225307	0.0973779	0.100224	0.0324934
0.23516	0.0915237	0.0937912	0.0367626
0.220054	0.0860028	0.101258	0.039203
0.216099	0.0971695	0.10522	0.042364
0.246139	0.102723	0.101683	0.0334384
0.240844	0.0945493	0.104448	0.0369541
0.217519	0.0792785	0.108979	0.0381117
0.221107	0.0967274	0.106497	0.0433829
0.223574	0.10878	0.104228	0.0408546
0.215065	0.0955157	0.109889	0.0332646
0.203534	0.0925398	0.110043	0.0403756
0.230623	0.0969457	0.0968308	0.0450722
0.230988	0.0875258	0.109106	0.0283876
0.232218	0.0971263	0.10153	0.0388391
0.225049	0.087255	0.106676	0.0381951
0.237633	0.100575	0.0947863	0.0437595
0.242618	0.0872672	0.0866311	0.0395742
0.238589	0.0868074	0.100427	0.036696
0.264547	0.0922515	0.0873458	0.0380004
0.232345	0.0814156	0.101345	0.046467
0.22743	0.112628	0.0955453	0.0520998
0.233478	0.100727	0.0984426	0.0480379
0.229073	0.106393	0.098981	0.0506694
0.22855	0.0764674	0.0965554	0.0377642
0.25912	0.119262	0.0992983	0.0428512
0.235131	0.0866349	0.07957	0.0334771
0.235694	0.0820651	0.0927953	0.0399412
0.235986	0.0894711	0.0946026	0.0326017
0.232058	0.0789129	0.0941335	0.0354312
0.220636	0.0910681	0.0884671	0.0384795
0.231236	0.101444	0.0857173	0.047271
0.20074	0.0831287	0.098757	0.0323469
0.223702	0.0840314	0.0999427	0.0391121
0.223627	0.111174	0.102207	0.0465626
0.221212	0.0966632	0.103266	0.0415497
0.215025	0.0950086	0.103579	0.0343751
0.228632	0.101707	0.102011	0.038857
0.205365	0.095542	0.109225	0.0405242
0.223114	0.0847637	0.102637	0.0318834
0.219872	0.115005	0.102119	0.0515368
0.224029	0.0848868	0.104229	0.0250211
0.213624	0.0912686	0.10067	0.0426903
0.206294	0.123056	0.097467	0.0480428
0.22023	0.0988695	0.0954378	0.0398008
0.213104	0.0707979	0.0898865	0.0260347
0.205715	0.10263	0.103104	0.0408373
0.219253	0.117345	0.11067	0.0459062
0.214576	0.112145	0.115755	0.0412169
0.208315	0.0727718	0.100811	0.0440218
0.222694	0.0883267	0.108416	0.045599
0.219604	0.0945764	0.113948	0.0422612
0.221696	0.0881424	0.102428	0.0438561
0.213142	0.0982306	0.110979	0.0495029
0.206168	0.0908614	0.104665	0.0400682
0.19092	0.0956515	0.102422	0.0320908
0.190132	0.0680739	0.113955	0.0310775
0.20966	0.107487	0.108463	0.042646
0.207405	0.117783	0.112958	0.0422383
0.21161	0.122111	0.112548	0.0468561
0.22191	0.0830787	0.108552	0.0381781
0.234532	0.0901379	0.10092	0.0346145
0.235463	0.0818829	0.100903	0.031445
0.211458	0.0877383	0.0937408	0.044785
0.214676	0.0956688	0.0952588	0.0388881
0.214805	0.0864306	0.0898643	0.0294509
0.209901	0.0988775	0.0770313	0.0357673
0.211094	0.0983688	0.0904033	0.0486904
0.212028	0.0920657	0.0957454	0.039454
0.215386	0.107263	0.0910137	0.0346541
0.218157	0.0997046	0.0966839	0.0440965
0.203927	0.0777598	0.109738	0.0382988
0.205554	0.098581	0.0909059	0.041378
0.182856	0.0700596	0.102625	0.0248519
0.200563	0.111723	0.105551	0.0472023
0.205659	0.0941202	0.108196	0.0355033
0.210872	0.107776	0.101495	0.0329039
0.193565	0.0934274	0.114215	0.0300048
0.211073	0.0982101	0.101143	0.0484267
0.201696	0.112393	0.102198	0.0515435
0.217144	0.0936966	0.0948403	0.0461722
0.218427	0.0655281	0.101365	0.0285971
0.220765	0.0972932	0.0925885	0.0435653
0.200971	0.0913987	0.0951047	0.0372967
0.205064	0.0791409	0.101284	0.0469921
0.21003	0.10101	0.0819988	0.044134
0.22322	0.0910502	0.101595	0.0488117
0.231947	0.102922	0.0842698	0.046904
0.219583	0.102605	0.0938159	0.0514813
0.230868	0.0796932	0.0944267	0.0389296
0.211624	0.076514	0.0872514	0.0428976
0.220383	0.0823812	0.10187	0.033952
0.208004	0.100317	0.0905468	0.0499253
0.22226	0.07818	0.0946062	0.0396637
0.215455	0.0822883	0.104429	0.0496555
0.218253	0.0918123	0.105726	0.0337768
0.213683	0.0626256	0.0984496	0.0358813
0.206417	0.0882969	0.110483	0.040471
0.223469	0.0883912	0.103622	0.034963
0.199587	0.0826486	0.104662	0.0441582
0.186276	0.0947791	0.0907576	0.0525572
0.19871	0.100019	0.108028	0.0397033
0.193504	0.0694256	0.0983342	0.0374282
0.190023	0.0882352	0.103878	0.0424238
0.181	0.0799629	0.102027	0.03647
0.182265	0.079582	0.1106	0.0510651
0.198031	0.105331	0.104162	0.0477471
0.19443	0.0952137	0.102604	0.0440854
0.174407	0.093824	0.101785	0.0390987
0.183383	0.105235	0.0987773	0.0494166
0.172469	0.0778992	0.101333	0.0399693
0.178141	0.113935	0.0984978	0.0501753
0.209213	0.104524	0.104402	0.0428307
0.195389	0.0810168	0.0908794	0.0343729
0.194543	0.0985429	0.0875599	0.0435895
0.199899	0.103388	0.0746526	0.044247
0.204817	0.0838616	0.0828665	0.0390975
0.202379	0.0805493	0.0750824	0.0441947
0.198303	0.0888572	0.0903151	0.0414536
0.201379	0.0853271	0.0871387	0.0447565
0.188864	0.0907029	0.0825402	0.0389818
0.207306	0.0878762	0.0878599	0.0468118
0.19884	0.0972664	0.0857414	0.036288
0.223067	0.104766	0.0907547	0.0521688
0.208128	0.0582182	0.0889378	0.0284355
0.206779	0.0877124	0.0857191	0.0383462
0.24001	0.116611	0.086439	0.0491384
0.203339	0.074899	0.0900752	0.0294186
0.197269	0.0779797	0.0920072	0.0390815
0.179312	0.0906739	0.0924507	0.0452378
0.190449	0.117807	0.0959327	0.0482167
0.178616	0.0850694	0.0982495	0.0438102
0.204549	0.0737277	0.089769	0.0334124
0.181283	0.0990224	0.0978136	0.0448462
0.200237	0.069447	0.0857801	0.0285574
0.186407	0.0836678	0.0942473	0.043421
0.190668	0.107127	0.106591	0.046335
0.194302	0.117101	0.102355	0.0520631
0.182664	0.0824653	0.110536	0.0399037
0.185577	0.11474	0.101143	0.0461611
0.179205	0.0783369	0.103035	0.0489209
0.199165	0.102258	0.111319	0.0441001
0.179974	0.0877654	0.108755	0.0349253
0.183973	0.107065	0.102068	0.0450983
0.183322	0.103713	0.104672	0.0443405
0.195328	0.085475	0.0996862	0.0420744
0.161723	0.0932466	0.0954096	0.0373464
0.187825	0.101674	0.112758	0.0530687
0.170076	0.0943122	0.111295	0.0472706
0.176199	0.0477802	0.108754	0.0329443
0.197449	0.0682376	0.10702	0.0271323
0.183846	0.090759	0.111706	0.037944
0.192413	0.0884468	0.0963602	0.0372756
0.194539	0.0917799	0.105665	0.0367668
0.190577	0.0769614	0.0971451	0.0386807
0.206782	0.0868803	0.103331	0.0496481
0.201109	0.0738197	0.101629	0.0347868
0.188037	0.091964	0.0955704	0.04125
0.206594	0.0712139	0.103518	0.0418358
0.206321	0.0739657	0.097075	0.0336379
0.180632	0.0710857	0.111419	0.0476751
0.18793	0.1022	0.120152	0.0462194
0.168175	0.0847165	0.113581	0.0356226
0.175217	0.0803662	0.11025	0.0503769
0.181658	0.090667	0.105224	0.0465448
0.164211	0.0918095	0.110055	0.0462574
0.173127	0.0896122	0.109689	0.0377489
0.164293	0.0699759	0.107995	0.0361845
0.180741	0.0776137	0.102064	0.0367131
0.172358	0.0780746	0.0997122	0.0433989
0.175868	0.0727702	0.107515	0.035503
0.18523	0.0807207	0.102622	0.0457496
0.152246	0.0703435	0.10875	0.0379839
0.172167	0.0675354	0.105831	0.0429767
0.181243	0.0670651	0.102006	0.0316344
0.18248	0.0859499	0.100378	0.0430278
0.158945	0.0801896	0.102584	0.0411032
0.179409	0.0852996	0.110118	0.0408818
0.176835	0.085311	0.100604	0.0408399
0.189546	0.0943071	0.101265	0.0362854
0.188728	0.0875556	0.105281	0.0375063
0.178744	0.0745608	0.0975528	0.0344233
0.158244	0.100276	0.108185	0.0457145
0.171413	0.108461	0.10715	0.0420114
0.18798	0.0761723	0.100491	0.0375386
0.204768	0.0795544	0.112864	0.0397539
0.180395	0.0755964	0.0981968	0.0336505
0.194655	0.075441	0.0980393	0.0415681
0.181089	0.067736	0.104024	0.0397712
0.14727	0.0885555	0.0999341	0.0346917
0.176805	0.095638	0.10497	0.0478254
0.187554	0.0870411	0.104187	0.0322901
0.171739	0.103644	0.0997057	0.0421215
0.167504	0.0753439	0.104912	0.0313206
0.166306	0.0766312	0.103602	0.039974
0.167901	0.0838297	0.0950755	0.0381778
0.177009	0.0734912	0.094602	0.0413622
0.167051	0.0883018	0.0975207	0.0437636
0.190708	0.0977892	0.102133	0.0370018
0.157498	0.0997419	0.101898	0.0455162
0.154532	0.0780416	0.0968551	0.0419155
0.170791	0.0899091	0.110299	0.0484013
0.155014	0.0866668	0.109638	0.0413546
0.154234	0.0793382	0.103631	0.0354819
0.159998	0.076104	0.110538	0.0421934
0.150396	0.0832952	0.102846	0.041455
0.175354	0.104413	0.103938	0.0399967
0.179982	0.0659898	0.101171	0.0301439
0.17704	0.096594	0.110974	0.04737
0.169093	0.0876291	0.101133	0.0429615
0.164594	0.0722307	0.091767	0.0323192
0.174544	0.0883418	0.0998762	0.0414898
0.192704	0.0682959	0.0911774	0.0385215
0.176851	0.075439	0.082317	0.0410911
0.184917	0.0731975	0.0975993	0.0458593
0.191928	0.0891281	0.0925737	0.0470326
0.191613	0.0847744	0.0972512	0.0465205
0.200177	0.0882385	0.0937593	0.037062
0.179004	0.108447	0.10025	0.0482501
0.179665	0.0913447	0.0911436	0.0447066
0.172878	0.0977753	0.0892473	0.054076
0.183627	0.099738	0.0922223	0.0489348
0.173758	0.0911622	0.0879899	0.0378013
0.161236	0.0967368	0.10354	0.0441043
0.180055	0.0986728	0.102656	0.0496721
0.175288	0.0881538	0.0973757	0.0450355
0.173663	0.075143	0.096379	0.0316604
0.173272	0.0738983	0.0976177	0.0417243
0.177006	0.0715087	0.0874153	0.0479388
0.17783	0.0581364	0.0996174	0.0285218
0.184739	0.0940694	0.0987417	0.0472359
0.157141	0.0828557	0.0932464	0.0389102
0.177134	0.0667371	0.104675	0.040285
0.163083	0.0852703	0.0991939	0.0393345
0.181262	0.0977325	0.0905017	0.0471913
0.183893	0.0786912	0.0974399	0.0348778
0.16711	0.0946756	0.0899704	0.0429391
0.168486	0.094516	0.0926439	0.0516148
0.2028	0.0990197	0.0954776	0.0485375
0.172964	0.0786515	0.0904136	0.0506497
0.180564	0.0524921	0.087798	0.0297477
0.178407	0.0751174	0.0916069	0.0391911
0.193808	0.0943876	0.100119	0.0656553
0.186698	0.0729372	0.0900865	0.0411378
0.173971	0.092344	0.0890315	0.0535484
0.16579	0.0841911	0.100668	0.0443755
0.16011	0.095895	0.105814	0.0528435
0.142599	0.0716479	0.112428	0.0434998
0.148909	0.0752961	0.103215	0.0364623
0.138108	0.0589931	0.0992179	0.0342732
0.153425	0.095217	0.117083	0.0483145
0.160708	0.0931622	0.109898	0.0551595
0.156876	0.0738167	0.103027	0.0440652
0.166192	0.104564	0.0951972	0.0559192
0.171751	0.0928745	0.0947433	0.0434878
0.16187	0.0854652	0.0891568	0.0496243
0.150512	0.116637	0.0982011	0.0480384
0.170395	0.0735027	0.0878445	0.0331075
0.169061	0.105847	0.0961935	0.0452326
0.166449	0.085279	0.0972095	0.0359938
0.149407	0.0901042	0.0961581	0.041511
0.180226	0.0805694	0.0859194	0.0452366
0.185646	0.0916265	0.0860264	0.0401426
0.180671	0.0813055	0.0850745	0.0578464
0.187027	0.0781956	0.0933725	0.0369595
0.167616	0.070202	0.101745	0.0405257
0.163562	0.0756476	0.0995277	0.0505288
0.167732	0.0831085	0.0983554	0.0427716
0.161728	0.100945	0.103047	0.0522877
0.18443	0.0859602	0.102885	0.0629406
0.155525	0.0865867	0.10495	0.0376911
0.138045	0.100678	0.119337	0.0545149
0.151008	0.082616	0.104599	0.0531518
0.16	0.0901024	0.109186	0.0515198
0.164582	0.109155	0.113495	0.046345
0.154285	0.0628482	0.109407	0.0358127
0.148472	0.0847042	0.102313	0.0446846
0.147913	0.0969454	0.101949	0.0510107
0.161124	0.0822558	0.0970909	0.0431304
0.177858	0.0809114	0.082326	0.0492714
0.174213	0.0844165	0.0958783	0.0369001
0.169033	0.0829869	0.101336	0.040528
0.154947	0.0791724	0.0949395	0.0449823
0.186712	0.0939551	0.0995399	0.0543311
0.144812	0.090692	0.0985281	0.0453209
0.150404	0.08734	0.0908647	0.0473427
0.176535	0.0900154	0.0955186	0.0409231
0.168203	0.101292	0.101561	0.0540597
0.131192	0.0985391	0.0973193	0.0509963
0.156424	0.0881717	0.103132	0.0457089
0.157872	0.106122	0.0860889	0.0494573
0.154575	0.101193	0.0925711	0.0490567
0.16326	0.116402	0.0896093	0.0521725
0.168314	0.103138	0.0857833	0.0499469
0.168111	0.0924994	0.0969518	0.0563573
0.164719	0.0799141	0.0889224	0.0408823
0.170713	0.0664195	0.0961498	0.0388148
0.177053	0.0918551	0.0888231	0.0572006
0.181139	0.107583	0.0971457	0.0488351
0.153007	0.0893036	0.0948593	0.0437596
0.177611	0.0921953	0.0932924	0.0575479
0.165485	0.0800478	0.0990896	0.0458432
0.171882	0.0897714	0.0902947	0.0494627
0.170129	0.0805318	0.0973881	0.048587
0.169504	0.07107	0.0976046	0.0494132
0.181429	0.0824198	0.0995187	0.0506509
0.185992	0.0590127	0.100833	0.0346812
0.155202	0.108346	0.0975612	0.0582073
0.173163	0.0741365	0.10468	0.0517527
0.175711	0.0784622	0.0982434	0.0375235
0.184854	0.0717861	0.101491	0.0494755
0.170267	0.0821773	0.0963207	0.0571242
0.179944	0.0965678	0.0813469	0.0545459
0.169924	0.0850734	0.0930104	0.0424811
0.186909	0.111845	0.0853204	0.0593803
0.187431	0.0947872	0.0820463	0.0469503
0.176723	0.0903639	0.0920798	0.0488557
0.157807	0.0818291	0.0964048	0.044942
0.178997	0.0970801	0.0929764	0.0538537
0.151421	0.100887	0.106475	0.0476665
0.14528	0.105513	0.100544	0.0494622
0.176743	0.104303	0.10975	0.0474857
0.168747	0.0825115	0.106963	0.0457804
0.166529	0.105815	0.102953	0.050426
0.168826	0.090915	0.0995811	0.0536947
0.148963	0.104158	0.0897509	0.0538452
0.181179	0.0816723	0.0950366	0.0437278
0.170762	0.0876971	0.0948674	0.0481025
0.179207	0.0673717	0.0840032	0.0444746
0.148704	0.0798936	0.11195	0.0382032
0.142341	0.0688814	0.0980055	0.03928
0.173645	0.0722818	0.0867463	0.0428228
0.166908	0.100667	0.0939546	0.0508326
0.155023	0.0893074	0.0943135	0.0459558
0.151651	0.0973146	0.0960196	0.0440765
0.148703	0.0871047	0.112509	0.047344
0.151623	0.103451	0.102632	0.046481
0.165503	0.115751	0.117229	0.0583305
0.160626	0.0934407	0.108202	0.042727
0.160656	0.0921726	0.10476	0.0431449
0.136573	0.0876499	0.11594	0.0416227
0.15562	0.100183	0.0976144	0.0485809
0.158261	0.106255	0.101498	0.0550002
0.157887	0.0970456	0.0928613	0.0487321
0.147621	0.103698	0.0917041	0.0538002
0.140484	0.0980298	0.0916754	0.0536674
0.163141	0.102541	0.0905074	0.0523183
0.164589	0.0920549	0.0893619	0.0473074
0.147561	0.110439	0.110429	0.0516547
0.157572	0.0953649	0.0906608	0.0481495
0.161653	0.0886982	0.0974278	0.05026
0.169698	0.0995868	0.104491	0.0548577
0.146314	0.0927108	0.103227	0.0479945
0.155957	0.0724351	0.0912306	0.0500558
0.159566	0.102026	0.106163	0.0554005
0.162927	0.110164	0.0906784	0.0569151
0.188968	0.101615	0.0926274	0.0584518
0.15493	0.115891	0.0950822	0.0606932
0.188482	0.107883	0.102476	0.0558062
0.177803	0.0804895	0.110433	0.0378112
0.176694	0.081425	0.105085	0.0355064
0.199523	0.0833529	0.0963386	0.0406173
[truncated: 2 more rows]

## Sheet: f
control	clonidine
1	0.2963
1	0.2787
1	0.0563
1	0.062
1	0.2734

## Sheet: h
preinject	inject+1	inject+4
-0.0104387	0.0117198	0.0105637
-0.00244685	0.0123363	0.0165943
0.00772923	0.00818526	0.00524695
0.0468314	0.0179231	0.00323613
-0.00296649	-0.00506874	-0.00486727
-0.0187558	0.00600193	0.0143979
0.0155441	0.0164673	0.00259201
-0.00569386	0.0167654	-0.00325317
-0.00295245	-0.0127564	-0.00786644
0.0268246	-0.0208606	-0.0075364
0.00515228	-0.0202928	-0.0063739
0.0270444	0.0185041	-0.00895815
0.00949914	0.00567221	-0.0111986
0.0173531	-0.00817843	-0.00157211
0.0111709	-0.0104115	-0.00355984
0.0118291	-0.00707295	0.00448857
0.00747553	0.0207702	-0.00714801
0.0242052	-0.0144491	-0.00296641
-0.0139151	0.00378003	-0.00544766
0.0207339	-1.76161e-06	-0.00195068
0.0257091	0.0152057	-0.0184592
0.015244	-0.00750695	-0.0119273
0.00513493	-0.00946823	0.013936
-0.0183438	0.00354535	0.00431338
-0.00742898	-0.0056013	-0.0180015
-0.00849833	-0.0179327	-0.0175865
0.0344391	-0.0219392	-0.0189748
0.0321867	-0.00550398	-0.0143155
-0.00627353	-0.00464036	-0.00908374
0.0187907	-0.0203316	0.00337097
0.0152056	0.000109655	-0.0196958
-0.00024662	-0.0040671	-0.00714844
-0.00695676	0.00318629	0.00830526
-0.0137571	0.0243059	0.00169981
-0.0104187	-0.0157619	-0.0129912
-0.0119171	-0.0132774	-0.0171721
-0.0117061	-0.00758365	-0.00178157
-0.0105702	0.0113924	0.00559088
0.0225612	-0.0113606	0.00987921
-0.0131066	-0.00126742	0.000423246
0.0187435	-0.0104197	6.78999e-05
0.000184173	0.0115219	0.00242639
0.0113813	-0.0322362	-0.0131406
0.000675873	-0.010503	-0.0064315
0.000278063	0.00739443	-0.00745694
0.0213387	-0.00292082	-0.022412
-0.00612545	-0.0312038	0.00168935
-0.00165233	-0.0200273	-0.00166249
0.00194376	0.0059345	0.00525588
0.00231001	-0.0106781	-0.00329388
-0.0174977	0.00220733	-0.00418792
0.00459126	-0.0110119	-0.00624671
-0.0267545	-0.00790378	-0.00497989
-0.00268544	0.00293488	-0.0163686
-0.000864101	-0.0269382	-0.00231421
-0.00335738	-0.0248197	0.000802495
-0.00719217	-0.039825	0.00703293
-0.00202323	-0.00923208	-0.0165009
-0.000792569	-0.0101908	-0.0103114
0.0133872	-0.030274	0.00412591
-0.0172462	-0.018766	-0.00033487
0.0078134	-0.018059	-0.00346305
-0.00240518	-0.0264167	0.0100222
-0.0167808	0.00314331	0.00522887
0.010354	-0.027597	-0.00554195
0.0231082	-0.010904	0.000193717
0.00768607	-0.0210236	-0.0214951
0.025539	0.000119023	-0.0056614
0.000149087	0.00708646	0.00853271
0.00874506	-0.0248624	-0.0116244
-0.0255855	-0.00850927	0.019707
0.01138	-0.00892752	0.0123884
-0.0252915	0.0138431	0.00696677
-0.0064831	-0.025878	0.0117014
0.00112261	0.0150748	0.000821707
-0.00718376	0.0045616	0.00067776
-0.0111285	0.00629335	0.00253762
-0.0226057	-0.0116957	0.00812186
0.0576139	0.0187962	0.00898822
-0.00792654	-0.00126967	-0.00189934
0.0128117	0.0163431	0.0165143
0.00240628	0.0038266	-0.00353772
0.00836282	-0.0014511	0.0147416
-0.000548665	0.0216538	0.00345418
-0.0257389	0.0102974	-0.00104086
-0.0244586	0.0112359	-0.00130875
-0.0066676	0.000718118	-0.00469062
-0.00323719	0.00224402	0.00857913
-0.0326691	0.0108724	-0.0102413
0.0293388	-0.0174484	0.0130613
0.0170308	0.0204721	0.00455306
0.011769	0.0195122	3.43722e-05
0.00898901	-0.00499563	-0.00429016
-0.0231276	0.00760703	-0.0113785
0.0179516	0.00763329	0.0133149
0.00225159	0.0131309	-0.00161283
0.0175968	0.0154154	-0.000518758
0.00068438	0.00584799	-0.000961027
-0.02295	0.0177098	0.00402365
-0.0202361	-0.00433095	0.00745209
0.00684795	0.0162673	0.00314277
0.0234398	0.0111402	-0.000995406
-0.0135295	-0.00145755	-0.00326621
-0.00216688	-0.00113283	0.00280135
0.0231947	0.0211231	0.00615351
-0.000388417	0.0120044	-0.00154413
0.0118796	-0.00842447	-0.0017053
0.00541477	0.00536977	0.0142674
-0.0315096	0.015953	0.00151208
-0.00288713	-0.0103733	0.0164902
0.0367734	-0.0024069	0.00443864
0.0204981	0.0181869	0.00799414
0.0104058	0.00909401	0.00498877
0.0137912	-0.000847409	0.00119199
0.0174662	0.0139825	-0.00939969
0.00500899	0.00303161	0.00413523
0.00202832	0.00107604	0.00953032
0.000537144	0.00875902	6.97654e-05
-0.0106868	0.00809846	-0.0094518
-0.025113	-0.0109722	-0.00865632
0.00704035	0.0255618	-0.0177193
0.0214351	-0.00177275	-0.00999506
-0.0268605	0.00244	-0.016607
-0.00181434	0.00734244	-0.0168304
0.000804992	-0.00184815	-0.00706694
-0.000756784	0.00137828	-0.00615205
-0.00290144	0.0162915	-0.00187187
-0.012878	-0.0115445	-0.00753918
0.00090893	0.00291881	0.00160379
0.0114043	0.00268421	0.00202392
0.00500936	-0.00597414	0.00242676
0.00670602	0.00899862	-0.00830925
0.000653362	0.00670854	-0.00521857
-0.0183779	-0.0116236	0.0112401
0.00662195	-0.00221126	0.0130147
-0.00525263	-0.0323819	0.00170856
0.012717	0.0016798	-0.013225
-0.0409029	-0.000781152	-0.00834359
-0.011162	-0.0230972	-0.007536
0.0142202	-0.00372917	-0.0010361
-0.00655764	0.00853065	-0.00200467
-0.0031725	4.0881e-05	0.00927737
-0.0192426	-0.00499377	0.00374077
0.00434634	-0.00159684	0.00123778
0.0106449	-0.00316539	-0.00315869
0.00552669	-0.0182334	-0.0100461
0.0216492	-0.0220781	-0.000925315
0.0177397	-0.00149734	0.00604374
-0.0042811	-0.00646644	0.0200483
0.00948242	0.015949	0.0238818
0.0105854	0.00179539	0.0105953
-0.0137002	0.0143826	0.00890381
0.0135785	0.00222339	0.00799952
0.00591378	0.0138473	-0.00216594
-0.00797021	0.00769989	0.00331285
-0.000843422	0.00300916	0.00241066
-0.0146953	-0.00399181	0.0080156
-0.00426952	0.0347961	-0.00898939
-0.0210417	0.0195625	0.0170942
0.0109922	0.0152493	-0.00846563
0.0105793	0.0168402	-0.00686593
-0.0348242	0.00600786	0.00803249
0.00519398	-0.00706589	0.00275574
-0.00112852	0.0179638	0.0163113
-0.0350676	0.0116381	0.00679125
0.00658498	0.00784568	-0.00935831
0.0179777	0.0223735	-0.000239763
0.0349412	0.0123689	0.00251064
0.012433	-0.00323197	-0.00156257
0.00876323	0.0165663	-0.0117012
-0.0232113	0.0223172	0.00550223
-0.0280723	0.01414	0.00492796
-0.00415292	-0.0106937	-0.0117271
-0.0325064	-0.020617	-0.00469362
-0.0362573	-0.0114619	-0.0013533
-0.0244603	-0.000321736	0.00929406
-0.00161942	-0.00439694	0.00790029
-0.0117168	-0.00907552	0.0073009
-0.00855816	0.0118052	-0.00994311
0.00467148	-0.00276329	-0.00707186
-0.00250618	-0.00694079	0.00548321
0.00425976	0.0079274	0.000118435
-0.019982	0.000806523	-0.00207722
-0.021702	-0.0013532	-0.0138598
0.00255004	0.011751	-5.7928e-06
-0.00128313	0.00187496	-0.00185997
0.00668879	0.0166121	0.0042404
-0.00364775	-0.00077192	0.00832235
-0.0205139	0.0060691	0.000737674
-0.0237133	0.012798	-0.00424492
-0.0171868	-0.0240877	0.0123127
0.0157365	0.00815979	0.00828374
-0.0162627	-0.00696478	-0.00230478
-0.0112468	0.0252549	0.00692496
0.00633148	-0.015646	0.00775089
-0.0306748	-0.00153965	0.00976356
0.00712389	-0.00415522	0.00833287
0.0103483	-0.00653615	0.00895616
-0.0376642	0.000589778	0.00693888
-0.0192755	0.0062811	0.00992074
0.0301518	-0.0085907	0.0234732
-0.00710599	-0.00300207	0.00680404
-0.0156221	0.013329	0.0129097
0.0111109	-0.000570512	0.00530836
-0.0145486	-0.0488293	0.0109193
-0.00843522	0.0202503	0.00571845
-0.0284608	-0.0168582	0.0150188
0.011525	-0.0112297	0.00178453
-0.0312895	-0.0163744	0.0010911
0.00165784	-0.00124187	-0.000277748
-0.0786325	-0.0260953	-0.000954708
-0.01633	-0.0191398	-0.00249906
0.000403822	0.000991654	0.0176102
-0.041731	-0.0210922	-0.00468172
-0.0229748	0.0166305	0.00190521
-0.00162518	-0.0494827	0.00162032
-0.00975342	0.0065505	0.0131392
-0.00541331	-0.0097971	0.0035786
0.00194392	-0.00267609	-0.00783872
0.0335285	-0.00661543	0.00362871
-0.000604465	0.00569068	0.0108748
0.0072624	0.0319516	0.00942175
0.0404995	0.00448582	0.0184139
0.0209945	0.0118759	0.0271986
0.0341058	0.0256103	0.0257036
0.0262968	0.0317791	0.0219204
0.0524736	0.019491	0.0214878
0.0589268	0.0251882	0.0216617
0.0870961	0.0287608	0.0265017
0.0416419	0.0219974	0.0207827
0.0816052	0.0311349	0.0399457
0.024665	0.057119	0.0403304
0.0699461	0.0258468	0.0225286
0.0627684	0.0485608	0.0223303
0.100367	0.0600248	0.0288728
0.0773896	0.0279313	0.0430551
0.0965216	0.0409769	0.0305931
0.101948	0.0708935	0.0438846
0.0791363	0.075903	0.0453833
0.107944	0.0427428	0.055788
0.093831	0.0489504	0.0398819
0.0937583	0.0666982	0.0597416
0.127484	0.0766062	0.0566821
0.0997875	0.065881	0.0393644
0.131554	0.0582083	0.0589839
0.123847	0.0611317	0.0416514
0.119972	0.0782758	0.0433347
0.147239	0.0607001	0.0544652
0.123385	0.0566277	0.0715841
0.138251	0.054753	0.0612622
0.164152	0.0665746	0.0583436
0.153229	0.0874788	0.0681388
0.155025	0.0600647	0.0553845
0.14903	0.0725112	0.0539039
0.178518	0.0822133	0.0565549
0.168362	0.0634287	0.0642521
0.157173	0.0612346	0.0547371
0.167364	0.0744773	0.0687848
0.173169	0.0940589	0.0715242
0.182606	0.0620653	0.0607271
0.173123	0.0624983	0.0758601
0.176183	0.0750358	0.0790059
0.147445	0.0786939	0.0721114
0.185775	0.0888777	0.0810443
0.152814	0.11666	0.0699503
0.163205	0.132816	0.0756352
0.162504	0.0842445	0.0812031
0.132738	0.0956091	0.0728875
0.139657	0.11868	0.089177
0.124551	0.115203	0.0773922
0.153775	0.0997244	0.0898505
0.14236	0.121723	0.0794223
0.154081	0.13175	0.0963848
0.163353	0.095578	0.0777524
0.176637	0.119707	0.091385
0.15476	0.0890506	0.0913492
0.206228	0.0867587	0.0845504
0.218488	0.103368	0.0879513
0.18658	0.0677279	0.0950422
0.170952	0.105396	0.100466
0.214402	0.0679498	0.0718249
0.222527	0.0945739	0.092629
0.200201	0.0964179	0.086868
0.221209	0.109723	0.094415
0.202102	0.100126	0.090034
0.221411	0.0828668	0.106719
0.205679	0.0916076	0.102649
0.205892	0.10487	0.117504
0.194442	0.0887763	0.10684
0.206257	0.106139	0.1202
0.218904	0.122676	0.110183
0.195248	0.133085	0.10871
0.219823	0.104461	0.108904
0.193943	0.114652	0.110947
0.200717	0.114431	0.115824
0.228927	0.117649	0.126776
0.18984	0.100429	0.116443
0.235933	0.117996	0.11752
0.229327	0.115101	0.118242
0.214566	0.107014	0.126663
0.253665	0.0970461	0.125193
0.218263	0.129573	0.134451
0.229348	0.129018	0.132026
0.232288	0.123256	0.136649
0.25049	0.116371	0.134558
0.219216	0.129745	0.142277
0.229159	0.12536	0.134331
0.239078	0.115184	0.137761
0.208414	0.120732	0.141189
0.202476	0.135638	0.153578
0.188212	0.123018	0.143932
0.220265	0.1156	0.139777
0.229987	0.112139	0.144703
0.227676	0.116318	0.150715
0.253605	0.133404	0.152458
0.251984	0.134009	0.15217
0.25873	0.129199	0.145204
0.246935	0.127397	0.160285
0.248321	0.120067	0.139376
0.251967	0.167184	0.140663
0.254273	0.139187	0.152581
0.246641	0.14419	0.158856
0.269718	0.15624	0.153604
0.281383	0.117414	0.137663
0.282619	0.132779	0.142623
0.284036	0.16457	0.144067
0.288221	0.187166	0.157017
0.300152	0.180907	0.149396
0.287281	0.130742	0.144324
0.264896	0.155588	0.151127
0.30915	0.182088	0.136427
0.260968	0.164914	0.156716
0.233263	0.156083	0.160289
0.273966	0.174786	0.160996
0.30344	0.158876	0.160275
0.288487	0.164153	0.169991
0.30836	0.146839	0.17862
0.275764	0.156924	0.167332
0.286129	0.173802	0.166097
0.296145	0.163244	0.163213
0.273811	0.162524	0.173544
0.282027	0.159054	0.171107
0.291925	0.177787	0.167342
0.268547	0.162208	0.182675
0.290116	0.203343	0.184584
0.277104	0.180148	0.16706
0.253189	0.203946	0.187296
0.29697	0.177799	0.178907
0.255733	0.184469	0.189135
0.286599	0.177375	0.192117
0.282802	0.149614	0.20462
0.288329	0.174742	0.188144
0.297881	0.183652	0.195406
0.300911	0.180767	0.198768
0.305355	0.188338	0.214932
0.272769	0.192918	0.188684
0.302232	0.191637	0.208114
0.294969	0.149407	0.220437
0.275726	0.174497	0.217547
0.279509	0.220888	0.207359
0.282557	0.194377	0.197058
0.29468	0.20515	0.205063
0.314849	0.203944	0.209245
0.315739	0.167635	0.208662
0.319238	0.208381	0.2205
0.294873	0.221344	0.219145
0.322111	0.188583	0.21006
0.307877	0.205577	0.20682
0.338615	0.188653	0.210841
0.311885	0.194082	0.208226
0.307701	0.213701	0.201885
0.324894	0.213829	0.216701
0.332368	0.200108	0.228109
0.311479	0.213466	0.216184
0.338876	0.196038	0.219271
0.330499	0.230842	0.232816
0.339952	0.209923	0.242461
0.32678	0.222558	0.20665
0.338173	0.222298	0.216918
0.330443	0.212177	0.221917
0.331627	0.210417	0.223025
0.353587	0.213763	0.205478
0.34083	0.220526	0.217667
0.342865	0.219296	0.233836
0.378371	0.197452	0.224465
0.364034	0.217793	0.230353
0.356051	0.225572	0.247327
0.354238	0.222664	0.239719
0.321263	0.213177	0.24643
0.336259	0.218126	0.249453
0.350805	0.230884	0.239766
0.350893	0.20454	0.240507
0.376271	0.248166	0.245447
0.381886	0.233121	0.25277
0.396203	0.216702	0.256484
0.389201	0.229227	0.238615
0.367016	0.222033	0.238781
0.387002	0.234894	0.243774
0.373149	0.226287	0.26409
0.395883	0.247203	0.246325
0.39271	0.230446	0.244095
0.366008	0.239905	0.226267
0.386904	0.237149	0.251222
0.374379	0.255521	0.24291
0.349376	0.235395	0.258827
0.395568	0.246141	0.248123
0.375747	0.249446	0.252547
0.4224	0.242419	0.265901
0.397294	0.24821	0.258921
0.381179	0.247604	0.255598
0.407677	0.22439	0.263539
0.436134	0.242552	0.284462
0.428486	0.24504	0.276675
0.396609	0.2551	0.259873
0.420865	0.243152	0.276973
0.411245	0.272835	0.28544
0.390202	0.252511	0.293
0.412519	0.268068	0.28581
0.453845	0.268697	0.295329
0.435235	0.24162	0.293745
0.425576	0.262419	0.279616
0.422219	0.247401	0.262388
0.426824	0.247595	0.284014
0.432869	0.247225	0.291173
0.439243	0.275672	0.300078
0.436919	0.267951	0.293453
0.439107	0.266914	0.293864
0.435652	0.238414	0.295845
0.452299	0.2594	0.297891
0.433717	0.267789	0.297529
0.441631	0.262679	0.290632
0.43801	0.276977	0.293961
0.444524	0.255052	0.295678
0.427677	0.258414	0.293591
0.4602	0.259365	0.297825
0.460236	0.26819	0.304271
0.460274	0.246639	0.31091
0.47515	0.280761	0.306828
0.472068	0.268086	0.322075
0.464867	0.268697	0.305295
0.465267	0.268462	0.323441
0.469582	0.274884	0.307631
0.432849	0.274208	0.328943
0.484551	0.282035	0.310309
0.468823	0.26745	0.31775
0.485778	0.301183	0.312669
0.447236	0.279431	0.317974
0.428695	0.256356	0.316603
0.462436	0.270828	0.326825
0.476536	0.282556	0.325241
0.469233	0.262046	0.331025
0.483506	0.260227	0.32839
0.461902	0.284433	0.334179
0.487812	0.278106	0.317957
0.477792	0.303011	0.324287
0.506165	0.271177	0.329297
0.483109	0.303948	0.336758
0.501566	0.307277	0.33201
0.536786	0.278194	0.334655
0.505714	0.280458	0.336347
0.503043	0.289829	0.334682
0.483147	0.287802	0.343669
0.496904	0.290058	0.328366
0.525729	0.302797	0.348061
0.510479	0.304702	0.347637
0.488631	0.286322	0.333277
0.508855	0.285668	0.342399
0.525656	0.308391	0.353726
0.494278	0.313898	0.346678
0.505749	0.303301	0.344836
0.538304	0.301311	0.339196
0.517535	0.316482	0.353169
0.514939	0.309387	0.343428
0.54643	0.337981	0.362242
0.526417	0.290968	0.361971
0.518469	0.314174	0.348524
0.487988	0.304696	0.368847
0.541123	0.299771	0.349272
0.530884	0.310552	0.349596
0.538645	0.303143	0.356945
0.525547	0.320568	0.365591
0.505637	0.322579	0.363549
0.564642	0.311427	0.359469
0.560581	0.330657	0.36247
0.529778	0.318209	0.365416
0.555763	0.320446	0.361832
0.527702	0.31652	0.359614
0.540922	0.36325	0.369748
0.524328	0.33257	0.362609
0.55667	0.340764	0.362019
0.553565	0.327832	0.37296
0.525737	0.344689	0.368032
0.56094	0.347388	0.365086
0.540775	0.330232	0.382256
0.543729	0.348179	0.367886
0.557526	0.334439	0.363215
0.54493	0.370258	0.370522
0.576423	0.340839	0.372213
0.5916	0.360008	0.362059
0.587137	0.366875	0.379586
0.587028	0.346938	0.374044
0.569552	0.346888	0.38149
0.59211	0.337926	0.381846
0.604667	0.372014	0.372738
0.560792	0.371258	0.375991
0.603591	0.353328	0.378718
0.575475	0.366354	0.372081
0.583943	0.356415	0.371177
0.581558	0.372648	0.391421
0.610599	0.381667	0.393423
0.5797	0.35204	0.389449
0.584487	0.350923	0.398477
0.573567	0.363377	0.401919
0.612445	0.367497	0.390337
0.60169	0.362245	0.396398
0.615463	0.387448	0.409113
0.626695	0.371331	0.396733
0.617628	0.358592	0.40323
0.600361	0.375779	0.409416
0.599085	0.375054	0.406606
0.606043	0.360862	0.404106
0.621268	0.373025	0.403765
0.604236	0.368388	0.404827
0.617272	0.363646	0.399307
0.624778	0.384596	0.39826
0.615589	0.367402	0.416014
0.61719	0.394598	0.398526
0.612302	0.403895	0.400202
0.639802	0.384348	0.398957
0.631018	0.394391	0.400761
0.60231	0.373755	0.414833
0.611157	0.382633	0.399655
0.642563	0.380983	0.41878
0.640339	0.388797	0.407736
0.633078	0.383407	0.40831
0.63117	0.386373	0.421386
0.641009	0.411249	0.405096
0.644404	0.413352	0.405762
0.618231	0.413234	0.406115
0.655771	0.419896	0.426807
0.65781	0.405253	0.416182
0.632402	0.418942	0.423064
0.652722	0.421249	0.424952
0.618687	0.405704	0.419572
0.640458	0.404822	0.421104
0.647158	0.375607	0.427874
0.646518	0.416858	0.423117
0.645949	0.411499	0.435598
0.658174	0.391343	0.419224
0.65177	0.36923	0.433107
0.650899	0.383264	0.440109
0.63115	0.383319	0.431303
0.660083	0.40582	0.429145
0.646347	0.445384	0.416355
0.65176	0.414744	0.425379
0.679822	0.411408	0.416034
0.711856	0.432016	0.418172
0.651261	0.420346	0.430272
0.669046	0.435577	0.432276
0.661622	0.400391	0.425155
0.665157	0.438723	0.420118
0.678428	0.420738	0.426222
0.657192	0.404713	0.426989
0.667148	0.41867	0.415142
0.650056	0.406362	0.425923
0.685476	0.429392	0.423605
0.692011	0.434591	0.426194
0.661286	0.42641	0.4417
0.679754	0.423761	0.435343
0.675069	0.419658	0.448355
0.681985	0.452204	0.442959
0.706174	0.445367	0.446195
0.670989	0.405149	0.443085
0.684444	0.435696	0.437544
0.698005	0.448788	0.453198
0.665148	0.450745	0.452263
0.686486	0.43367	0.459518
0.653825	0.425506	0.43974
0.70116	0.4386	0.466051
0.67218	0.444409	0.460181
0.679845	0.453116	0.449459
0.68604	0.433429	0.461323
0.713404	0.433165	0.468059
0.701566	0.438609	0.458928
0.688709	0.438205	0.469141
0.690807	0.438021	0.460933
0.720697	0.428218	0.453329
0.690902	0.462635	0.463304
0.71644	0.460266	0.465272
0.714149	0.444244	0.442783
0.702015	0.453337	0.451265
0.685533	0.450339	0.46289
0.723268	0.440167	0.460603
0.682579	0.451927	0.472811
0.686944	0.443581	0.46666
0.70625	0.458629	0.488163
0.680646	0.448534	0.474444
0.688219	0.452382	0.489388
0.74052	0.481199	0.476419
0.701991	0.457156	0.477761
0.697886	0.460544	0.486524
0.70039	0.495409	0.488015
0.711878	0.43089	0.487548
0.699939	0.481437	0.47548
0.711216	0.461773	0.472264
0.708643	0.493104	0.491712
0.738437	0.445184	0.484722
0.721574	0.473854	0.489926
0.754111	0.43638	0.487722
0.72626	0.46652	0.481676
0.710777	0.45151	0.480928
0.722689	0.475789	0.482884
0.732348	0.442428	0.489913
0.722784	0.479708	0.483283
0.724743	0.451539	0.48486
0.717221	0.460436	0.489225
0.710858	0.458451	0.473267
0.747883	0.476772	0.498598
0.730419	0.479346	0.498238
0.74234	0.460085	0.49166
0.717597	0.458044	0.482482
0.709281	0.474924	0.482777
0.752099	0.489048	0.489123
0.720459	0.488235	0.479276
0.718401	0.506095	0.496097
0.730606	0.4875	0.500391
0.754936	0.483375	0.503153
0.734605	0.466335	0.494648
0.708622	0.492804	0.491122
0.742173	0.491668	0.481775
0.743124	0.48199	0.490042
0.736957	0.46648	0.492863
0.735444	0.48498	0.493065
0.769213	0.493688	0.487457
0.767906	0.509862	0.502121
0.722293	0.462694	0.493143
0.769257	0.489316	0.496027
0.74136	0.475544	0.484263
0.777964	0.484388	0.499207
0.730729	0.516316	0.485613
0.767999	0.493287	0.497131
0.761204	0.490779	0.496978
0.749101	0.496308	0.509301
0.786348	0.53577	0.508624
0.770739	0.519807	0.510363
0.73842	0.502644	0.513449
0.797803	0.5115	0.516208
0.789604	0.488602	0.500117
0.779313	0.505951	0.515808
0.766643	0.486179	0.498295
0.778206	0.515969	0.515667
0.764799	0.507815	0.514595
0.760477	0.517647	0.518741
0.749571	0.514044	0.518903
0.801059	0.4963	0.522817
0.798405	0.497919	0.520982
0.753246	0.513943	0.524221
0.786614	0.509254	0.509034
0.761559	0.502043	0.519699
0.806102	0.500827	0.518703
0.783124	0.517178	0.516929
0.792583	0.513362	0.526994
0.807394	0.489146	0.522671
0.834376	0.529402	0.51406
0.821826	0.525397	0.529173
0.79239	0.502375	0.525485
0.786167	0.510525	0.525848
0.770908	0.494848	0.538939
0.816266	0.516941	0.525406
0.794219	0.494385	0.528242
0.787159	0.522297	0.528788
0.769604	0.504848	0.535085
0.772262	0.522081	0.523778
0.76991	0.514888	0.519419
0.793962	0.531256	0.536611
0.804819	0.511115	0.532987
0.799248	0.518657	0.542106
0.797682	0.535745	0.533682
0.831243	0.512496	0.521378
0.80548	0.502382	0.534963
0.78995	0.50262	0.539065
0.802105	0.486521	0.541915
0.813645	0.522781	0.534518
0.772661	0.519873	0.540759
0.766813	0.528372	0.539117
0.782445	0.50188	0.543063
0.780099	0.536898	0.534331
0.79666	0.495164	0.528797
0.804051	0.522674	0.534493
0.820422	0.519429	0.548822
0.831443	0.549269	0.533043
0.803208	0.531989	0.534592
0.813972	0.533236	0.535444
0.82337	0.508395	0.538048
0.796071	0.563172	0.540445
0.837056	0.525517	0.549013
0.813494	0.547662	0.536829
0.815004	0.548203	0.519648
0.830289	0.555848	0.524507
0.786019	0.556889	0.524713
0.834133	0.519608	0.534461
0.820536	0.573711	0.540102
0.809294	0.568223	0.547331
0.802027	0.560491	0.555043
0.800677	0.541562	0.528323
0.825053	0.531064	0.534437
0.794159	0.525256	0.539825
0.807203	0.532214	0.540982
0.826752	0.528311	0.542147
0.83958	0.531847	0.551586
0.812585	0.561989	0.559803
0.800555	0.530998	0.547501
0.822067	0.584239	0.555285
0.821302	0.549192	0.551865
0.808833	0.55922	0.55314
0.84836	0.574011	0.551032
0.805955	0.543947	0.56352
0.847455	0.559966	0.564388
0.833878	0.550588	0.564615
0.869069	0.547744	0.561756
0.809438	0.555424	0.558909
0.807025	0.539844	0.552173
0.859146	0.555739	0.562373
0.833983	0.564757	0.563789
0.827156	0.550461	0.566263
0.815708	0.549562	0.559491
0.802336	0.547587	0.56108
0.800512	0.580929	0.565149
0.86524	0.56817	0.560086
0.833701	0.570908	0.56694
0.867938	0.566763	0.562169
0.890442	0.544819	0.566244
0.825663	0.569259	0.577542
0.84033	0.540835	0.572171
0.823834	0.538795	0.573457
0.876624	0.567911	0.573924
0.825623	0.567895	0.56527
0.840114	0.558237	0.575701
0.881548	0.574676	0.567025
0.879448	0.53713	0.561078
0.817546	0.57343	0.56199
0.829414	0.535417	0.568957
0.841188	0.574688	0.577499
0.870994	0.580276	0.569701
0.845686	0.592881	0.575605
0.847337	0.58197	0.572715
0.849431	0.556567	0.583024
0.882792	0.582432	0.577647
0.85577	0.584464	0.571355
0.861468	0.585983	0.577301
0.853044	0.584355	0.57168
0.872652	0.562086	0.591505
0.831007	0.565618	0.577395
0.856256	0.581623	0.574947
0.872868	0.55491	0.580847
0.859845	0.571093	0.571383
0.832147	0.559793	0.579524
0.865691	0.571658	0.582621
0.869655	0.567848	0.582533
0.888676	0.575891	0.576287
0.876164	0.571976	0.587143
0.879635	0.599677	0.576255
0.867851	0.577585	0.575004
0.880603	0.57442	0.596183
0.88203	0.573568	0.593995
0.866462	0.56026	0.587825
0.873127	0.562003	0.592891
0.863151	0.562724	0.593091
0.85628	0.565374	0.584917
0.824844	0.572351	0.59432
0.873869	0.593688	0.601607
0.869061	0.596981	0.590137
0.898303	0.583657	0.598053
0.876691	0.584527	0.605346
0.892177	0.555794	0.59882
0.891167	0.577093	0.592043
0.88171	0.581057	0.599404
0.842187	0.596429	0.589684
0.852588	0.576495	0.585487
0.903565	0.581309	0.590934
0.890598	0.599311	0.603627
0.877084	0.59811	0.594759
0.88423	0.573212	0.594752
0.859925	0.584615	0.600029
0.856562	0.587544	0.583719
0.894559	0.579772	0.581455
0.872065	0.580833	0.602945
0.861432	0.580162	0.597341
0.884246	0.610177	0.605112
0.903593	0.61263	0.609886
0.921927	0.585435	0.609027
0.915564	0.607876	0.61351
0.920832	0.601711	0.601301
0.905424	0.597794	0.60304
0.894105	0.615479	0.595799
0.896857	0.590828	0.606175
0.898003	0.571859	0.604348
0.908126	0.626869	0.605898
0.891152	0.614	0.606488
0.912201	0.58996	0.597557
0.90031	0.611684	0.580505
0.923194	0.613938	0.595792
0.928111	0.61876	0.592388
0.900287	0.602298	0.597681
0.955608	0.612436	0.604888
0.903395	0.601702	0.60788
0.920569	0.605143	0.613747
0.923459	0.584145	0.601469
0.94838	0.608609	0.611721
0.908883	0.580123	0.611695
0.896704	0.581433	0.614615
0.945485	0.591809	0.623043
0.937665	0.596336	0.615321
0.906856	0.607974	0.612132
0.875027	0.607185	0.613275
0.947938	0.588113	0.610122
0.934782	0.59464	0.61545
0.909158	0.61029	0.607013
0.942329	0.610255	0.611391
0.882189	0.581731	0.609568
0.916935	0.611746	0.598029
0.938296	0.61055	0.605896
0.93688	0.610576	0.606307
0.924264	0.616292	0.618343
0.926483	0.586483	0.622552
0.938405	0.599597	0.605882
0.928973	0.572063	0.613478
0.945114	0.581333	0.605182
0.91604	0.603059	0.609451
0.914383	0.608853	0.612236
0.936581	0.599652	0.616038
0.903682	0.579455	0.601798
0.93431	0.584611	0.592631
0.924744	0.586559	0.603935
0.913629	0.57987	0.604384
0.915906	0.610114	0.607817
0.950088	0.589374	0.609905
0.870218	0.598447	0.625048
0.896914	0.601081	0.614418
0.888979	0.586497	0.603438
0.897779	0.615178	0.617866
0.876038	0.623289	0.611404
0.883693	0.603142	0.612055
0.914539	0.595473	0.613802
0.915507	0.60776	0.603352
0.87932	0.579613	0.604112
0.888423	0.601527	0.600507
0.880398	0.616945	0.606901
0.887898	0.593513	0.612776
0.916772	0.583957	0.610026
0.868411	0.587679	0.599937
0.905392	0.587176	0.603092
0.862802	0.575371	0.604817
0.895737	0.588515	0.597661
0.904192	0.591032	0.600785
0.929016	0.571556	0.602379
0.885862	0.613949	0.597063
0.903497	0.582251	0.590046
0.891156	0.614163	0.596006
0.904155	0.581886	0.606995
0.880635	0.604752	0.597017
0.872849	0.594973	0.6011
0.864542	0.58378	0.609276
0.839403	0.57875	0.611696
0.880043	0.586975	0.59405
0.841099	0.587239	0.583719
0.842746	0.590557	0.595521
0.823939	0.586755	0.590088
0.853042	0.576933	0.585225
0.846563	0.571158	0.598412
0.839637	0.56869	0.598221
0.842119	0.569979	0.593302
0.848955	0.57312	0.59613
0.854227	0.581737	0.603248
0.859511	0.566095	0.600655
0.849427	0.557819	0.590553
0.830213	0.575772	0.596153
0.850344	0.593836	0.594222
0.833429	0.573116	0.600131
0.838038	0.571613	0.608119
0.863338	0.575341	0.597217
0.840881	0.579519	0.598501
0.822582	0.558274	0.595539
0.817172	0.582448	0.592232
0.818224	0.575974	0.59218
0.833104	0.546711	0.593791
0.84426	0.577594	0.597551
0.856405	0.543548	0.600005
0.838148	0.551169	0.606285
0.834175	0.566649	0.591012
0.825846	0.593933	0.591185
0.837532	0.58145	0.59116
0.857925	0.575758	0.597006
0.813761	0.6015	0.58963
0.821017	0.581905	0.588967
0.84852	0.553809	0.584563
0.833994	0.581246	0.594104
0.778066	0.561356	0.589986
0.803644	0.579178	0.579673
0.80806	0.581023	0.596641
0.822807	0.562281	0.590753
0.796118	0.563341	0.58192
0.80362	0.555938	0.578278
0.840588	0.583619	0.584439
0.80895	0.571397	0.582981
0.763914	0.569393	0.586962
0.825868	0.586148	0.578894
0.77808	0.582232	0.577692
0.807594	0.557847	0.584402
0.799046	0.584548	0.576897
0.818923	0.596654	0.579664
0.794752	0.55369	0.581214
0.805668	0.559546	0.58179
0.772906	0.57627	0.591532
0.800272	0.58319	0.580947
0.827487	0.557468	0.574428
0.794389	0.548242	0.583797
0.783032	0.563528	0.577359
0.751239	0.556586	0.591882
0.784986	0.53654	0.594464
0.786086	0.539621	0.583906
0.784414	0.546439	0.574499
0.798591	0.571003	0.576327
0.766756	0.544924	0.586615
0.783993	0.559916	0.579184
0.773725	0.54407	0.5836
0.78223	0.552217	0.592887
0.769644	0.534048	0.574672
0.803294	0.55941	0.575411
0.788642	0.555334	0.568255
0.825286	0.553974	0.581581
0.785923	0.553325	0.578134
0.782669	0.582509	0.575874
0.790011	0.549329	0.58421
0.784291	0.561591	0.573453
0.805532	0.551751	0.579833
0.79232	0.574921	0.578986
0.772438	0.546135	0.585364
0.762504	0.542787	0.572255
0.764136	0.565687	0.565821
0.788925	0.574603	0.572311
0.748867	0.555316	0.577905
0.766771	0.58922	0.552538
0.744181	0.557179	0.57372
0.7484	0.538772	0.574804
0.7265	0.556674	0.572638
0.777734	0.556415	0.586127
0.751839	0.5545	0.578978
0.767202	0.553476	0.562884
0.787776	0.57219	0.572087
0.772379	0.562628	0.568453
0.768517	0.551478	0.575243
0.783691	0.531662	0.558702
0.785298	0.545572	0.572218
0.756314	0.542781	0.564561
0.747436	0.563201	0.56106
0.717373	0.554838	0.555219
0.7798	0.551656	0.556657
0.74876	0.54171	0.563222
0.758377	0.567251	0.554112
0.761095	0.537037	0.564081
0.776632	0.533267	0.545076
0.725876	0.541409	0.566547
0.721559	0.554857	0.565321
0.764137	0.540734	0.554134
0.749579	0.548111	0.551118
0.744119	0.572788	0.552633
0.748726	0.560615	0.57067
0.711387	0.523813	0.553923
0.787725	0.54313	0.551315
0.760601	0.531826	0.543741
0.711714	0.528659	0.534611
0.756167	0.547993	0.542333
0.724528	0.562022	0.548897
0.716998	0.540913	0.537662
0.749703	0.523181	0.544732
0.77457	0.565423	0.529233
0.723333	0.554713	0.541997
0.775507	0.536077	0.53039
0.752701	0.548596	0.53817
0.750352	0.552412	0.538634
0.713694	0.538338	0.539342
0.733737	0.542196	0.537123
0.747917	0.54071	0.534507
0.758797	0.534673	0.526248
0.757348	0.546321	0.523945
0.692717	0.552365	0.536623
0.713371	0.568686	0.538342
0.746033	0.551457	0.530143
0.727525	0.555886	0.529607
0.770639	0.531192	0.528249
0.74796	0.510109	0.531557
0.756741	0.553153	0.542416
0.712208	0.535196	0.541749
0.710152	0.549699	0.532574
0.705544	0.519377	0.540534
0.715755	0.499897	0.526233
0.699998	0.52124	0.538641
0.709457	0.544213	0.536586
0.694014	0.509828	0.511073
0.735471	0.536803	0.518808
0.683291	0.544811	0.511835
0.712039	0.522956	0.522975
0.702841	0.54835	0.528511
0.699896	0.539994	0.526278
0.727803	0.546278	0.541319
0.674347	0.530207	0.529753
0.695964	0.528255	0.521025
0.670151	0.516786	0.51978
0.712294	0.549436	0.531356
0.726162	0.534223	0.511935
0.711542	0.524372	0.525504
0.693616	0.499356	0.509021
0.695421	0.529527	0.511618
0.659652	0.488684	0.510557
0.705773	0.503523	0.512179
0.675272	0.507479	0.520695
0.698459	0.515915	0.491458
0.715044	0.50238	0.495447
0.678576	0.514817	0.497228
0.695929	0.511369	0.494883
0.67041	0.511027	0.49943
0.678811	0.487625	0.494311
0.686467	0.528801	0.482281
0.672935	0.492353	0.501507
0.685677	0.532815	0.500927
0.654989	0.510771	0.503643
0.683144	0.523098	0.505097
0.655331	0.511018	0.482559
0.662535	0.523762	0.502694
0.67792	0.48933	0.503668
0.689531	0.529608	0.502503
0.701071	0.526882	0.499645
0.661966	0.524095	0.497769
0.655994	0.509953	0.505607
0.655937	0.522329	0.507381
0.648547	0.516708	0.499039
0.673321	0.502127	0.504124
0.666826	0.495677	0.507966
0.671447	0.527337	0.498277
0.64292	0.548284	0.5107
0.654297	0.5183	0.502989
0.647705	0.492221	0.496918
0.662003	0.499909	0.503592
0.658318	0.515025	0.480256
0.653295	0.513835	0.499119
0.651811	0.47786	0.495296
0.645125	0.496224	0.481337
0.662515	0.49831	0.486951
0.641256	0.503456	0.485108
0.670736	0.493242	0.475593
0.683916	0.502055	0.48545
0.63055	0.496945	0.471015
0.631751	0.50416	0.476674
0.641916	0.513736	0.472663
0.66233	0.487028	0.479593
0.615996	0.505796	0.473195
0.618456	0.495181	0.471458
0.62848	0.508559	0.477042
0.611174	0.526565	0.47654
0.624469	0.497336	0.474528
0.605871	0.508199	0.468429
0.61467	0.519127	0.466928
0.6537	0.507361	0.468828
0.61708	0.493693	0.46782
0.628297	0.504535	0.466368
0.648332	0.481578	0.467858
0.615996	0.492571	0.478894
0.627386	0.483211	0.477127
0.604048	0.506898	0.472148
0.611163	0.490989	0.46213
0.641643	0.497411	0.463615
0.638034	0.502437	0.46085
0.603579	0.473393	0.466266
0.614499	0.490261	0.465287
0.618611	0.465638	0.462984
0.632693	0.473052	0.45849
0.632482	0.493948	0.454324
0.646565	0.49186	0.457021
0.610914	0.500955	0.461255
0.606508	0.47683	0.456922
0.611239	0.489387	0.465875
0.649442	0.478372	0.463271
0.628323	0.460338	0.459274
0.621327	0.480533	0.452883
0.627784	0.481667	0.452694
0.612014	0.485052	0.443454
0.626375	0.482193	0.451238
0.641733	0.487772	0.453029
0.601016	0.470605	0.451585
0.61523	0.469591	0.431469
0.609507	0.445019	0.437068
0.622851	0.491592	0.456246
0.606936	0.45359	0.458014
0.615736	0.489521	0.460382
0.606902	0.464012	0.45415
0.606129	0.480948	0.453312
0.593219	0.467768	0.443408
0.619819	0.463346	0.458286
0.621926	0.493119	0.445736
0.621414	0.480298	0.446815
0.616209	0.474901	0.441089
0.576003	0.485277	0.443784
0.571645	0.461902	0.44136
0.589156	0.456827	0.434289
0.614179	0.459205	0.438859
0.591589	0.485155	0.428307
0.585604	0.453026	0.447354
0.597685	0.474609	0.419235
0.616392	0.444147	0.430268
0.602232	0.473083	0.423364
0.596673	0.470252	0.415453
0.577035	0.461027	0.424325
0.579303	0.477757	0.417348
0.593118	0.478506	0.428075
0.5767	0.472215	0.416806
0.558674	0.469319	0.426595
0.576691	0.448045	0.424543
0.562573	0.445877	0.427771
0.606194	0.451805	0.42292
0.594782	0.455533	0.429883
0.550427	0.443978	0.425826
0.574238	0.456187	0.428627
0.551798	0.466937	0.429697
0.593928	0.450549	0.42062
0.571392	0.457058	0.433319
0.543514	0.473767	0.415209
0.551398	0.452001	0.40176
0.557272	0.454257	0.412671
0.559252	0.44688	0.420015
0.574795	0.427712	0.409715
0.542321	0.473885	0.403761
0.539615	0.456653	0.418481
0.567808	0.48038	0.426111
0.534748	0.466648	0.422944
0.524478	0.458454	0.424865
0.578177	0.45862	0.404611
0.541031	0.451429	0.40396
0.553064	0.47319	0.411466
0.546499	0.451949	0.408993
0.536852	0.469808	0.407041
0.515193	0.453542	0.411332
0.584981	0.449009	0.407598
0.56396	0.439244	0.410917
0.556452	0.469596	0.408221
0.588507	0.455317	0.411881
0.573408	0.432803	0.40031
0.54885	0.472585	0.397488
0.548443	0.457894	0.406037
0.545735	0.442222	0.397773
0.548697	0.468819	0.393394
0.564629	0.462381	0.405819
0.544918	0.470281	0.407605
0.521881	0.434916	0.393637
0.562496	0.436329	0.405714
0.537704	0.441234	0.403543
0.555125	0.448726	0.394978
0.534673	0.451632	0.390362
0.540232	0.428762	0.395816
0.510875	0.429087	0.389896
0.510403	0.446129	0.403185
0.531679	0.433817	0.394125
0.515258	0.442004	0.38728
0.524531	0.443801	0.38891
0.504297	0.420198	0.397534
0.538727	0.423256	0.38335
0.528347	0.437675	0.384063
0.539056	0.41782	0.391826
0.512854	0.436469	0.388097
0.499401	0.454536	0.384846
0.5008	0.430575	0.376016
0.492258	0.429779	0.368493
0.52491	0.42839	0.38015
0.512182	0.430327	0.368005
0.480969	0.42515	0.375676
0.516537	0.436706	0.374904
0.528205	0.447207	0.380447
0.535651	0.427522	0.365916
0.471151	0.442397	0.36878
0.512024	0.449034	0.36086
0.499051	0.416878	0.357368
0.476009	0.445255	0.369154
0.501734	0.429109	0.367235
0.525699	0.419435	0.373476
0.497578	0.421374	0.363101
0.515135	0.413326	0.364188
0.52393	0.430923	0.375836
0.49475	0.408965	0.368719
0.500613	0.42026	0.381256
0.48823	0.41069	0.36204
0.475181	0.440978	0.371658
0.496563	0.411379	0.367255
0.51357	0.417369	0.369906
0.563822	0.434075	0.368456
0.484272	0.424765	0.350315
0.494117	0.397321	0.366159
0.49731	0.427472	0.356709
0.507056	0.425758	0.360508
0.477465	0.416437	0.346055
0.473223	0.435769	0.359368
0.500739	0.431392	0.35571
0.500759	0.421047	0.344992
0.472744	0.437146	0.350058
0.465514	0.447775	0.349726
0.475975	0.405725	0.357687
0.486871	0.423787	0.357378
0.479423	0.403464	0.348469
0.461451	0.427004	0.364936
0.493967	0.418127	0.3502
0.476388	0.419532	0.357297
0.475219	0.414606	0.366757
0.465189	0.406971	0.361829
0.461396	0.438616	0.373559
0.46334	0.416812	0.378921
0.460099	0.438053	0.360576
0.473959	0.426272	0.338839
0.459629	0.422342	0.350703
0.494611	0.447324	0.354288
0.459026	0.396943	0.340723
0.45637	0.394728	0.357696
0.467595	0.412484	0.348992
0.449983	0.415964	0.34435
0.452886	0.419379	0.343905
0.450918	0.393925	0.347871
0.455531	0.418769	0.345856
0.464371	0.391456	0.348931
0.459678	0.391941	0.343261
0.455096	0.401727	0.344724
0.472264	0.407887	0.355382
0.486234	0.407457	0.345134
0.449474	0.384619	0.342308
0.48408	0.395469	0.340512
0.458718	0.399268	0.330968
0.443923	0.398903	0.335348
0.443138	0.414439	0.346557
0.455646	0.400205	0.35544
0.436925	0.410586	0.341304
0.435298	0.37742	0.342151
0.451902	0.391797	0.342089
0.443183	0.379115	0.326201
0.4457	0.408837	0.326031
0.430579	0.399638	0.328221
0.45968	0.388751	0.337426
0.433068	0.395136	0.339483
0.441066	0.388844	0.324875
0.447973	0.391033	0.333865
0.446794	0.39534	0.332282
0.450986	0.393199	0.327623
0.433041	0.375028	0.330508
0.439836	0.414671	0.316277
0.41839	0.420557	0.333378
0.413441	0.406756	0.32565
0.462304	0.379653	0.336959
0.439011	0.378126	0.32301
0.428327	0.414568	0.329413
0.430897	0.4072	0.33101
0.440441	0.385234	0.324546
0.414188	0.407496	0.318619
0.429524	0.382417	0.331699
0.457208	0.394164	0.321685
0.406345	0.366246	0.320916
0.438966	0.391271	0.329483
0.425648	0.392579	0.322888
0.476921	0.389059	0.32987
0.429561	0.377865	0.323036
0.426154	0.400911	0.312837
0.429487	0.380416	0.323652
0.425282	0.391669	0.316687
0.431477	0.375453	0.324298
0.417556	0.391565	0.310235
0.417743	0.367902	0.326558
0.399552	0.373461	0.330226
0.415726	0.368828	0.333144
0.419015	0.390288	0.317888
0.411799	0.373047	0.298839
0.418068	0.37473	0.312429
0.417222	0.380723	0.310763
0.405655	0.380501	0.320827
0.432197	0.376648	0.303999
0.419668	0.361925	0.31549
0.412882	0.360563	0.304038
0.406128	0.368439	0.289966
0.414169	0.370172	0.289419
0.423392	0.359294	0.302289
0.408305	0.360953	0.295473
0.417644	0.382563	0.307432
0.397201	0.368368	0.306764
0.419144	0.345847	0.296864
0.406078	0.360648	0.30926
0.388523	0.380802	0.300528
0.398863	0.370678	0.292476
0.393772	0.367598	0.287969
0.404166	0.36223	0.294524
0.410694	0.369138	0.287321
0.391368	0.356228	0.285937
0.416509	0.37572	0.286903
0.404656	0.359238	0.305995
0.388353	0.352749	0.304044
0.404812	0.384785	0.310508
0.401438	0.376081	0.287794
0.417419	0.349725	0.290832
0.385274	0.363356	0.289242
0.417503	0.365612	0.285365
0.409473	0.369385	0.303998
0.391231	0.373282	0.306635
0.354693	0.365567	0.303839
0.365823	0.357185	0.298476
0.394241	0.375485	0.291188
0.368009	0.350533	0.277662
0.374619	0.363347	0.292302
0.388133	0.347943	0.28888
0.396533	0.331434	0.286102
0.369497	0.369647	0.289775
0.391825	0.350752	0.295612
0.378112	0.371055	0.290551
0.371145	0.346449	0.297312
0.352913	0.3514	0.284467
0.354827	0.356079	0.288324
0.373267	0.351512	0.281756
0.370239	0.347567	0.295997
0.381247	0.341427	0.29399
0.357173	0.318427	0.289359
0.389215	0.334751	0.292607
0.357687	0.340521	0.292202
0.373633	0.360261	0.294308
0.356525	0.349476	0.283327
0.364309	0.340016	0.282836
0.351722	0.356472	0.289306
0.361471	0.341292	0.292489
0.3647	0.346364	0.293039
0.357767	0.345488	0.286345
0.373073	0.356274	0.283835
0.386453	0.337535	0.29075
0.380433	0.333554	0.277076
0.374131	0.343963	0.271737
0.373468	0.350614	0.285345
0.379169	0.353099	0.267017
0.361084	0.322955	0.275368
0.347298	0.345638	0.286351
0.372308	0.333983	0.288217
0.344306	0.333294	0.268836
0.354984	0.353049	0.280197
0.340779	0.343537	0.271269
0.341614	0.327947	0.278449
0.363406	0.33835	0.276327
0.363356	0.330427	0.282628
0.362675	0.336381	0.273575
0.359565	0.351489	0.271557
0.363274	0.330345	0.259977
0.357161	0.343376	0.266742
0.379061	0.338303	0.272858
0.344536	0.347207	0.279577
0.347481	0.341896	0.271984
0.362393	0.31511	0.273918
0.324712	0.322921	0.280978
0.347103	0.306508	0.29163
0.346576	0.315672	0.281131
0.343093	0.327321	0.289829
0.351997	0.331401	0.278948
0.355918	0.336236	0.281341
0.335958	0.308736	0.280891
0.343978	0.314826	0.287897
0.380464	0.315476	0.282439
0.319191	0.282794	0.27693
0.354164	0.301482	0.269418
0.339061	0.318915	0.276135
0.341086	0.313279	0.280019
0.330196	0.282317	0.273881
0.332491	0.282256	0.268544
0.338056	0.304363	0.268063
0.339463	0.302863	0.273578
0.350574	0.308788	0.277089
0.341891	0.314851	0.271336
0.368902	0.302361	0.269011
0.369601	0.335698	0.275256
0.339651	0.319333	0.281254
0.324233	0.320307	0.26309
0.364772	0.326083	0.260274
0.333961	0.320779	0.256249
0.320904	0.32137	0.258241
0.298156	0.325818	0.265235
0.305728	0.320892	0.25487
0.319206	0.310605	0.273529
0.306152	0.304859	0.261622
0.310026	0.300028	0.264416
0.321011	0.287813	0.259114
0.327376	0.320617	0.268459
0.312994	0.289955	0.254719
0.319836	0.302156	0.261514
0.330848	0.273673	0.265618
0.341165	0.282817	0.25588
0.294861	0.288483	0.258359
0.349101	0.281909	0.257432
0.326833	0.294029	0.249545
0.317692	0.305437	0.255428
0.304933	0.296572	0.249062
0.3248	0.263304	0.239835
0.331808	0.287039	0.252206
0.31199	0.277568	0.247605
0.332733	0.300964	0.24472
0.316074	0.277778	0.255228
0.324945	0.294961	0.247927
0.30609	0.271294	0.25152
0.321989	0.275447	0.23748
0.304952	0.287734	0.238909
0.296781	0.284809	0.241084
0.305103	0.285587	0.238226
0.31822	0.302251	0.230849
0.308842	0.298337	0.253267
0.286445	0.292395	0.230183
0.312105	0.293469	0.236635
0.301459	0.317022	0.234278
0.290951	0.31508	0.237282
0.298162	0.314859	0.241485
0.299588	0.29847	0.249243
0.321807	0.280844	0.234649
0.300927	0.286507	0.240137
0.291894	0.306053	0.236258
0.274169	0.3075	0.246033
0.30942	0.289964	0.227489
0.320808	0.30016	0.230156
0.290198	0.304596	0.237859
0.301669	0.28838	0.24632
0.28984	0.296763	0.222193
0.286396	0.287943	0.236045
0.287786	0.289608	0.240931
0.273862	0.301967	0.227507
0.263235	0.282766	0.232246
0.285205	0.302565	0.222069
0.275185	0.283489	0.219481
0.284205	0.280379	0.223774
0.266182	0.301557	0.226182
0.269944	0.289696	0.23237
0.266068	0.295598	0.227401
0.297854	0.28525	0.217427
0.260829	0.28281	0.231895
0.267824	0.281412	0.212383
0.271903	0.291694	0.216325
0.280641	0.282509	0.217624
0.285931	0.26728	0.215253
0.266347	0.287794	0.200221
0.280995	0.295527	0.221014
0.297055	0.309138	0.21029
0.296657	0.306717	0.221752
0.266506	0.282337	0.214839
0.270641	0.274538	0.213162
0.264381	0.282949	0.210224
0.271688	0.297063	0.227344
0.290843	0.267066	0.216665
0.278184	0.279407	0.228493
0.264825	0.284607	0.216232
0.287226	0.28284	0.213805
0.271314	0.289574	0.21735
0.247368	0.301181	0.226743
0.294152	0.297442	0.226582
0.290843	0.287983	0.221313
0.281459	0.267212	0.218259
0.318341	0.273273	0.21764
0.286972	0.29074	0.21031
0.271955	0.278134	0.209551
0.286841	0.269407	0.209603
0.251062	0.297208	0.219754
0.271699	0.272299	0.20735
0.24371	0.255134	0.212329
0.264445	0.259276	0.197402
0.271102	0.246385	0.204021
0.255962	0.28036	0.196504
0.254924	0.26358	0.20323
0.237703	0.276337	0.198587
0.259316	0.260228	0.201159
0.300036	0.27539	0.204322
0.252995	0.272765	0.202305
0.280664	0.265612	0.209721
0.245017	0.270716	0.209241
0.287131	0.277823	0.211356
0.256709	0.275963	0.205126
0.252357	0.258944	0.215585
0.273335	0.267502	0.203473
0.253812	0.270365	0.197413
0.268578	0.288937	0.208773
0.267178	0.269603	0.197078
0.264891	0.281225	0.200365
0.248731	0.260246	0.197014
0.256059	0.263164	0.201292
0.247233	0.278199	0.201653
0.239963	0.274693	0.182619
0.240593	0.275861	0.194644
0.243138	0.265475	0.20037
0.281222	0.279153	0.188525
0.273534	0.286239	0.179788
0.22312	0.241411	0.195872
0.247212	0.250872	0.190312
0.270531	0.287892	0.197945
0.235865	0.283412	0.19716
0.275508	0.275874	0.195985
0.248175	0.273779	0.179817
0.235347	0.267017	0.206455
0.234629	0.257533	0.186049
0.259495	0.247726	0.18014
0.211065	0.249017	0.191067
0.259843	0.24535	0.183535
0.262323	0.253425	0.193318
0.240498	0.258282	0.196312
0.256446	0.244837	0.190029
0.236804	0.243532	0.187395
0.264514	0.241457	0.197591
0.265609	0.244072	0.195546
0.208226	0.266827	0.204227
0.252894	0.265461	0.198765
0.255141	0.254528	0.202702
0.272296	0.26164	0.203279
0.228341	0.254585	0.20077
0.263835	0.242092	0.200309
0.247639	0.250562	0.206666
0.240282	0.251035	0.192626
0.235762	0.23735	0.200529
0.242202	0.251379	0.194224
0.2444	0.256928	0.185217
0.240649	0.26677	0.183832
0.245635	0.241377	0.191926
0.213264	0.245774	0.177613
0.233558	0.246403	0.191719
0.225503	0.254389	0.194664
0.244076	0.246791	0.19405
0.245987	0.25897	0.167419
0.209369	0.248239	0.180676
0.213618	0.231112	0.179646
0.213388	0.264982	0.181913
0.217032	0.232515	0.184487
0.220129	0.244915	0.189758
0.243543	0.236382	0.191474
0.230713	0.226158	0.167218
0.216899	0.239577	0.175808
0.214843	0.239625	0.184843
0.19696	0.234698	0.177433
0.231873	0.226825	0.182847
0.226934	0.2294	0.171534
0.23623	0.23506	0.171946
0.259612	0.240567	0.183086
0.222345	0.241511	0.182501
0.210114	0.2418	0.173958
0.198903	0.255215	0.170931
0.208041	0.215324	0.187578
0.217317	0.231183	0.179948
0.208335	0.2355	0.173059
0.211349	0.220512	0.183284
0.23188	0.233018	0.192175
0.213486	0.248657	0.191394
0.249219	0.219354	0.167698
0.210652	0.229634	0.172157
0.234292	0.220644	0.187248
0.224063	0.235597	0.173541
0.221611	0.250033	0.174555
0.212405	0.223654	0.169857
0.213945	0.233841	0.175174
0.211923	0.215826	0.179078
0.196348	0.235774	0.181786
0.233849	0.234922	0.166735
0.180499	0.235074	0.175811
0.225175	0.228927	0.179283
0.20914	0.217947	0.173286
0.250772	0.208478	0.171524
0.198658	0.220312	0.164037
0.212244	0.231691	0.160701
0.215199	0.236483	0.156176
0.203658	0.235372	0.150372
0.21718	0.234409	0.161464
0.245055	0.213262	0.166252
0.209275	0.227379	0.168272
0.196518	0.213813	0.156621
0.229295	0.230571	0.163173
0.196482	0.219298	0.170047
0.221367	0.220882	0.156565
0.217934	0.211081	0.169014
0.225432	0.213578	0.157364
0.229763	0.209523	0.156313
0.207944	0.238978	0.176213
0.172424	0.212668	0.171964
0.188813	0.226132	0.165295
0.210202	0.215444	0.161694
0.201269	0.227112	0.169307
0.199401	0.215751	0.150758
0.188061	0.235009	0.15995
0.199471	0.225888	0.160507
0.169825	0.222702	0.159872
0.200203	0.236898	0.167504
0.183191	0.222475	0.158554
0.176588	0.217748	0.165463
0.197933	0.235067	0.165661
0.176266	0.238125	0.157987
0.195808	0.24143	0.165727
0.186578	0.261479	0.164383
0.22824	0.240421	0.159439
0.167975	0.237884	0.167265
0.191688	0.238145	0.15564
0.191382	0.257009	0.146155
0.196692	0.227541	0.150164
0.183472	0.220374	0.164023
0.164089	0.208018	0.148718
0.20412	0.222692	0.166115
0.206461	0.228173	0.158433
0.190791	0.228351	0.146121
0.170192	0.210313	0.152855
0.194013	0.204575	0.141788
0.180172	0.227724	0.149447
0.183249	0.248069	0.147112
0.182513	0.231712	0.152982
0.199395	0.220691	0.143607
0.1778	0.234211	0.139067
0.183526	0.222336	0.157454
0.173403	0.204737	0.144961
0.174457	0.224351	0.146679
0.184321	0.219267	0.158099
0.188918	0.200499	0.153459
0.19786	0.211391	0.148683
0.178372	0.223582	0.157272
0.163876	0.219242	0.146975
0.175528	0.226685	0.146915
0.189584	0.205896	0.140937
0.177337	0.228251	0.148383
0.208767	0.228806	0.152171
0.180784	0.187867	0.149417
0.180455	0.210354	0.149342
0.17781	0.21496	0.155931
0.171361	0.223404	0.148922
0.163013	0.215416	0.160146
0.16632	0.187915	0.150585
0.184581	0.21187	0.14029
0.158588	0.203703	0.153157
0.169773	0.225618	0.146789
0.182773	0.221033	0.155175
0.166529	0.2007	0.140945
0.186065	0.220285	0.145687
0.165667	0.217771	0.134379
0.165849	0.218825	0.140578
0.186493	0.210409	0.143544
0.180249	0.218243	0.129314
0.176667	0.215137	0.154014
0.191949	0.211532	0.144714
0.190318	0.216157	0.140026
0.192432	0.220628	0.133754
0.165533	0.231872	0.141117
0.164616	0.213683	0.133584
0.182446	0.210629	0.133034
0.179298	0.195924	0.127687
0.208834	0.190508	0.127021
0.169862	0.208318	0.13112
0.187912	0.205927	0.113046
0.158986	0.204215	0.122537
0.173339	0.206333	0.127716
0.175372	0.183706	0.137438
0.155603	0.170233	0.136948
0.162993	0.196485	0.141755
0.170779	0.202521	0.134632
0.164618	0.192916	0.139165
0.18262	0.211433	0.14186
0.177516	0.206924	0.128731
0.171532	0.198772	0.1261
0.173218	0.198707	0.132442
0.224523	0.185852	0.119616
0.16789	0.201598	0.125007
0.184576	0.200568	0.133362
0.16931	0.184323	0.119453
0.148855	0.183492	0.123174
0.222755	0.20275	0.127787
0.185865	0.199472	0.140463
0.170746	0.221086	0.122223
0.151136	0.199749	0.113511
0.168548	0.187164	0.119491
0.1718	0.197975	0.126432
0.174982	0.193932	0.137491
0.161343	0.190172	0.127726
0.192239	0.195543	0.112778
0.198792	0.197246	0.123115
0.156587	0.192689	0.128902
0.17074	0.201441	0.119158
0.172457	0.184324	0.120807
0.189369	0.18541	0.130512
0.163265	0.203168	0.130005
0.157181	0.193618	0.124114
0.171922	0.177121	0.127153
0.16777	0.201046	0.112447
0.168027	0.209052	0.119972
0.164706	0.198338	0.113066
0.154045	0.184287	0.113951
0.138429	0.172627	0.129823
0.180468	0.192339	0.12697
0.16388	0.182479	0.125706
0.150969	0.16507	0.127305
0.132894	0.204872	0.109107
0.155389	0.17415	0.134047
0.127641	0.192975	0.117789
0.160198	0.17809	0.113535
0.169269	0.195141	0.119472
0.166166	0.189105	0.119909
0.154984	0.193715	0.12035
0.137395	0.19599	0.12936
0.143846	0.169565	0.122609
0.180605	0.193577	0.132929
0.161266	0.169559	0.130345
0.146339	0.172787	0.122009
0.152119	0.184099	0.122521
0.146225	0.178321	0.110192
0.14143	0.185306	0.126596
0.158425	0.186905	0.139712
0.120666	0.175906	0.116104
0.116091	0.206841	0.123989
0.141038	0.19052	0.135086
0.128864	0.170713	0.118333
0.110775	0.19037	0.126302
0.132704	0.192595	0.115517
0.107814	0.193978	0.111313
0.121769	0.20617	0.128186
0.114663	0.19097	0.118773
0.145291	0.199674	0.135066
0.150124	0.215818	0.11888
0.125295	0.199554	0.129596
0.16141	0.181109	0.106682
0.131799	0.174756	0.115166
0.115807	0.195873	0.119363
0.136355	0.179338	0.126749
0.149639	0.181597	0.117904
0.11964	0.182588	0.130752
0.122659	0.18034	0.125014
0.130836	0.140734	0.117523
0.13593	0.138589	0.127387
0.116534	0.155236	0.12151
0.132351	0.154686	0.111493
0.144819	0.158766	0.113652
0.114952	0.162371	0.127958
0.13257	0.112512	0.100826
0.0942635	0.171031	0.101572
0.129399	0.164851	0.10605
0.137393	0.168129	0.105957
0.10443	0.175877	0.111467
0.154224	0.173595	0.105071
0.128829	0.175963	0.106241
0.133426	0.178316	0.115618
0.159194	0.199556	0.114455
0.13658	0.209909	0.125454
0.127703	0.172929	0.126183
0.141622	0.19215	0.107759
0.0892468	0.188635	0.110688
0.128265	0.197386	0.106246
0.115374	0.153934	0.102358
0.142956	0.172499	0.0999501
0.138412	0.166177	0.11088
0.135097	0.160117	0.10435
0.106162	0.191253	0.107885
0.122316	0.170827	0.110213
0.108203	0.167338	0.112497
0.102706	0.182268	0.116383
0.134637	0.182299	0.106819
0.140872	0.164092	0.1032
0.118884	0.174123	0.0980204
0.133827	0.152312	0.100681
0.136077	0.166319	0.107233
0.096954	0.188071	0.112833
0.146007	0.159658	0.101
0.126332	0.186343	0.104597
0.112499	0.19458	0.105579
0.108919	0.169973	0.0998055
0.125125	0.163512	0.0950272
0.135547	0.18069	0.100762
0.106604	0.167023	0.102234
0.112725	0.141058	0.112386
0.111168	0.177575	0.103715
0.0975103	0.17541	0.105914
0.0955345	0.158691	0.101761
0.0852586	0.174375	0.101625
0.117237	0.168826	0.107263
0.107854	0.180746	0.0968477
0.123146	0.171971	0.0957046
0.11514	0.162895	0.0973046
0.117833	0.165491	0.115266
0.0956167	0.164641	0.103603
0.120506	0.165446	0.105807
0.100514	0.180391	0.115108
0.114309	0.171185	0.105873
0.135139	0.152369	0.102589
0.119678	0.147125	0.102239
0.105149	0.150221	0.103956
0.0922999	0.163565	0.105362
0.103517	0.151296	0.104923
0.114356	0.15198	0.104597
0.105746	0.16121	0.101913
0.0989102	0.158226	0.113328
0.0948479	0.172734	0.0896178
0.107418	0.185058	0.0950358
0.12158	0.161469	0.0863612
0.0840117	0.148696	0.104491
0.0999563	0.166394	0.108631
0.0967119	0.163248	0.101471
0.135016	0.152995	0.109201
0.0793815	0.160973	0.099676
0.0891253	0.173097	0.118676
0.0932872	0.168075	0.114015
0.0888477	0.150708	0.0916229
0.101632	0.152503	0.108468
0.09242	0.157227	0.103312
0.109012	0.136983	0.0975134
0.0853243	0.156311	0.101875
0.0744184	0.146415	0.10207
0.0948328	0.148468	0.106763
0.0944827	0.170023	0.098574
0.0801026	0.14465	0.0928764
0.0719125	0.133428	0.0996853
0.0971726	0.162208	0.108573
0.0962385	0.136255	0.100575
0.0866268	0.134542	0.099411
0.101808	0.152578	0.0980261
0.105101	0.146611	0.101508
0.0958099	0.131865	0.101012
0.0758791	0.148182	0.100566
0.0815795	0.137848	0.0837915
0.0915391	0.131761	0.0925584
0.0782673	0.153156	0.100292
0.0755731	0.147733	0.0943019
0.0766694	0.148523	0.100472
0.100946	0.125651	0.0948226
0.0955538	0.157218	0.106147
0.0944443	0.125664	0.10079
0.0667714	0.160732	0.0873135
0.0945271	0.176807	0.103836
0.1069	0.146299	0.0992781
0.0689408	0.129197	0.0977328
0.113224	0.123573	0.0999518
0.0720359	0.137529	0.0947418
0.0688514	0.139748	0.0993003
0.0808386	0.135915	0.0928757
0.0674062	0.135185	0.0858966
0.0618568	0.11164	0.0872928
0.0687634	0.137745	0.091583
0.0512549	0.15496	0.109049
0.0726986	0.13005	0.0992386
0.0759489	0.113498	0.0991653
0.0704521	0.142967	0.0963662
0.0670864	0.129402	0.0967959
0.103525	0.117372	0.110277
0.0988836	0.107618	0.102222
0.0605238	0.109577	0.0988093
0.0878459	0.130723	0.0914742
0.0719496	0.123307	0.0930638
0.101872	0.127189	0.106853
0.0768273	0.134516	0.0969588
0.0729912	0.118647	0.0830709
0.0672259	0.125723	0.097871
0.0981257	0.119536	0.105203
0.0786779	0.126479	0.0957854
0.0665905	0.130513	0.0947396
0.043989	0.114886	0.0873276
0.0798072	0.126227	0.0909504
0.0525692	0.102833	0.0961384
0.0535659	0.120941	0.0955473
0.0640316	0.127853	0.0758884
0.0643666	0.113653	0.0790448
0.0564347	0.109234	0.0748654
0.0466765	0.113192	0.0892982
0.0471462	0.125959	0.0850696
0.0227343	0.117314	0.0915711
0.0838716	0.127931	0.0733894
0.0762216	0.0807565	0.0712838
0.0576284	0.128145	0.079838
0.0721388	0.103825	0.0831794
0.0640551	0.104474	0.0892688
0.0375741	0.107328	0.0868083
0.0412654	0.130075	0.098325
0.0216706	0.0996311	0.0744127
0.0633812	0.101985	0.0909111
0.0641579	0.107671	0.0723977
0.0529237	0.119345	0.0821858
0.0530513	0.103319	0.081778
0.0748764	0.116421	0.0903206
0.063679	0.125299	0.0775974
0.0888149	0.102783	0.0743437
0.065827	0.101756	0.0787113
0.0401651	0.0948992	0.0869612
0.0850261	0.107597	0.0891662
0.0727663	0.0963663	0.0713879
0.0306631	0.0990204	0.0848756
0.0613588	0.0984441	0.086897
0.0744258	0.105079	0.0758205
0.0453631	0.101819	0.0801007
0.0877613	0.10685	0.0766255
0.0698294	0.0997117	0.0770117
0.077374	0.108287	0.0761953
0.0532367	0.0857921	0.0831121
0.0571764	0.0961747	0.0697766
0.0503186	0.105705	0.0668344
0.0279333	0.0980258	0.0714727
0.0458444	0.114126	0.0621125
0.0640481	0.0898641	0.0782731
0.0426839	0.100942	0.0810657
0.0277705	0.0910788	0.0668982
0.0467837	0.130297	0.0715693
0.0596916	0.0981596	0.0736651
0.0581762	0.118728	0.0750186
0.0548055	0.0979483	0.0702532
0.0396212	0.0978143	0.0759409
0.0482363	0.103488	0.0828143
0.0501316	0.118541	0.0774673
0.0511235	0.0948526	0.076652
0.0659255	0.0910135	0.0708654
0.0587714	0.0994123	0.0697587
0.0635761	0.111999	0.0791247
0.0439836	0.0851419	0.0821301
0.0391858	0.0957645	0.0521548
0.0442611	0.113102	0.0613365
0.0617947	0.106627	0.0657273
0.0163026	0.10794	0.0626057
0.0396125	0.109861	0.0693667
0.0447499	0.114526	0.0814489
0.0686108	0.106436	0.0707453
0.0476549	0.104924	0.0864453
0.0576736	0.104788	0.0761385
0.0297781	0.0971447	0.0674079
0.0257612	0.116175	0.0811033
0.0518582	0.0812559	0.0672358
0.0245357	0.100744	0.0701116
0.010836	0.0936013	0.0737533
0.0558413	0.113294	0.0817262
0.0304236	0.086359	0.0771464
0.0370904	0.094823	0.0773719
0.0405087	0.112635	0.0675403
0.0554986	0.0700964	0.0671
0.0192592	0.0924482	0.0755877
0.0620208	0.0777167	0.0824493
0.0338809	0.0849544	0.061061
0.0334545	0.106537	0.0649283
0.0398363	0.0780673	0.0746309
0.0374235	0.0994785	0.07252
0.0299626	0.0860049	0.073497
0.0462164	0.0969963	0.0627208
0.0688827	0.0948739	0.0703227
0.0427936	0.0959349	0.057629
0.0297171	0.0897231	0.0694778
0.0413924	0.094669	0.0633158
0.030233	0.0897834	0.0843617
0.010791	0.0928728	0.0744803
0.0445379	0.0924226	0.0627415
0.0198098	0.107316	0.0720912
0.0511516	0.113716	0.0747793
0.018788	0.0784436	0.0684924
0.0228492	0.0960018	0.066809
0.0502292	0.0871884	0.0654553
0.0140462	0.107064	0.0671653
0.0227554	0.0889042	0.0679801
0.0320854	0.0884223	0.0695175
0.013327	0.100959	0.0783794
0.00507483	0.0770088	0.0687883
0.047445	0.0925015	0.0708145
0.022812	0.101207	0.0562218
0.0206352	0.111422	0.0645145
0.0260247	0.0887614	0.0815344
-0.00527688	0.0934684	0.0644618
0.0269784	0.0890278	0.0679463
0.025484	0.0828451	0.0730166
0.015216	0.0696793	0.0734411
0.0388704	0.094867	0.0665843
0.0274513	0.0679328	0.0675753
0.0162636	0.0645141	0.0489862
0.00323435	0.0843552	0.0543684
0.0330092	0.110747	0.0737831
0.0222156	0.0820659	0.0606675
0.0130604	0.0809181	0.0719779
0.0168465	0.0712724	0.061303
0.00984255	0.104391	0.0565097
0.0169281	0.0840742	0.055045
-0.00861432	0.0772324	0.0668639
0.0279419	0.0783128	0.0468889
0.0460162	0.0876412	0.0562947
-0.00665066	0.0775509	0.0645425
-0.00144973	0.0953908	0.0570245
0.0364601	0.0757366	0.0589754
0.0212501	0.0751277	0.0581
0.0204767	0.0695455	0.0683644
0.0308247	0.0922905	0.0634161
0.00940243	0.0588476	0.057124
-0.0209302	0.0679669	0.0526566
0.00428917	0.0478661	0.0780603
0.023665	0.0640741	0.0569267
-0.00527826	0.0643661	0.0691008
0.0285353	0.0709707	0.0628894
0.00341723	0.0684223	0.066793
0.0148234	0.0558567	0.0645345
0.0274146	0.0608626	0.0713314
0.0196438	0.0684009	0.064143
0.0318075	0.0612799	0.0706605
0.00164361	0.0836018	0.0669552
-0.00736602	0.0561924	0.0632488
0.0278224	0.0721896	0.0438689
-0.00331221	0.0695552	0.0774978
0.0278481	0.0575103	0.0600073
0.00660996	0.0654606	0.0601203
0.0016254	0.0746059	0.0601741
0.000915571	0.0806091	0.0633316
0.00442944	0.0720173	0.0585986
0.00640571	0.0641597	0.0542895
0.0181335	0.0635754	0.0609749
[truncated: 2 more rows]

## Sheet: i
preinject	inject+1	inject+4
1	0.872533	0.478033
1	0.677453	0.882423
1	0.653256	0.571728
1	0.316348	0.580678
1	0.804435	0.731576

## Sheet: k
preinject	inject+1	inject+4
-0.0133711	0.00381945	0.0153685
0.0011729	0.0165696	0.0137409
0.00899975	0.00692412	0.0247725
0.0355355	-0.000977693	0.0103358
0.0312994	0.00642512	0.0546173
0.00798787	0.00879043	0.0106584
0.0218467	-0.00872491	0.0116669
0.0418309	0.00412543	0.00644148
0.0273197	0.00473529	0.0183242
0.0214309	-0.00334471	0.0098893
0.0227711	-0.00865672	0.0129527
0.0145593	0.0192432	0.0108585
0.0125993	0.00710165	0.0305465
0.0247792	0.023032	0.0183757
0.0216974	-0.0139604	0.0114479
0.0192525	-0.00393501	0.00353411
0.0053904	0.00682862	0.0123289
0.0237644	0.02118	0.0229643
0.0334573	-0.00673567	0.0141613
0.02052	0.0211488	0.00758014
0.0252821	0.00695889	0.0154472
0.017026	0.00177188	0.0312877
0.00408659	-0.00131249	0.0184579
0.03395	-0.00134378	0.00360276
0.0122124	-0.00533139	0.0299664
0.00671936	0.00270871	0.0176512
0.0329104	-0.0133918	0.0240595
0.019191	-0.0102638	0.0297693
0.0189546	0.00208257	0.00721564
0.00926562	-0.0118942	0.00640214
-0.00300842	-0.0113714	0.0159706
0.00489555	-0.00656024	-0.00964515
0.0151494	0.00554762	0.024101
0.0198536	-0.0153139	0.0172787
-0.00778884	0.0113085	0.00338144
0.0227739	0.00200872	0.0157023
-0.00220294	-0.0251617	0.028077
0.0122215	0.00465624	0.0079454
0.0296015	-0.0223779	0.0251282
0.0217221	-0.0221001	-0.00561714
0.0166012	-0.0145947	0.0242162
0.0110636	0.00561718	0.00240095
0.000507465	-0.0218393	0.00837674
0.0226146	0.00150851	0.00991747
0.0194164	0.00842606	0.0136565
0.0159311	-0.00892335	0.0204919
0.00919584	-0.0141174	0.0172997
0.0272807	-0.00444469	0.00765126
0.0308566	-0.010643	0.0205687
0.0356128	-0.0182585	0.00550463
0.0397272	-0.00233897	0.014016
0.0263806	-0.00308991	-0.0110262
0.0139076	0.00409656	-0.00846653
0.0217418	-0.010111	-0.0170639
0.0116527	0.0122077	0.000515874
0.0107821	0.00487898	0.01359
0.0225365	-1.5783e-05	0.0163907
0.027267	-0.000863935	0.0304351
0.0221796	-0.0133574	0.000209246
0.00882713	0.00946947	0.0179646
0.00126715	0.00581326	0.000869462
0.0053568	0.00183256	0.00850387
0.0138638	0.00973039	0.00629182
0.00895085	0.0180806	0.0104352
-0.00571057	-0.00018857	-0.00486571
0.00976402	-0.0194468	0.00484263
0.0120448	0.000900388	-0.0150495
0.00542658	0.0103061	-0.0211818
0.0295087	-0.0151339	-0.0106991
0.00935957	-0.000471706	0.00503156
0.02562	0.0242698	0.0104441
0.0100248	0.0116998	0.00492273
0.0124373	0.00895234	0.0198723
0.0116514	0.0137415	0.00374913
0.0104886	-0.00595716	0.00584688
0.00788387	-0.009462	0.00537937
0.0136911	-0.000776739	0.0108876
-0.0087127	-0.00652656	0.00663723
0.00598717	0.00348123	0.0126246
0.00949071	0.0126344	-0.00624936
-0.00582939	-0.0165938	0.00181507
0.00729835	0.0236789	0.000612778
0.0030138	0.00310573	0.0197637
0.006186	0.00078855	-0.0220045
-0.00690218	0.0147601	-0.0010989
-0.0151938	0.0056983	-0.0121836
-0.00106548	0.00355866	-0.0010415
0.0321518	0.000942307	0.0040964
-0.000971517	-0.0226425	0.0127948
0.00150541	-0.0188881	0.00959722
-0.00199097	0.0126414	-0.0126608
0.00607286	-0.0211572	0.00368802
0.0074098	-0.00592573	-0.00049075
0.0120969	0.0158784	-0.00225777
-0.0032913	-0.0019271	0.00334514
0.0143322	0.0190804	-0.0128673
0.00543294	0.0377161	-0.000378229
0.019731	0.0311701	0.0481266
0.0124111	0.00527704	-0.00610355
0.00603486	0.0137517	0.00337165
0.00982553	0.0113669	-0.00656648
-0.0206041	0.0151681	-0.01151
-0.00437062	0.00952433	0.00346417
-0.0014436	0.010863	-0.00768677
-0.0056442	0.00163844	0.0283367
-0.0354218	0.0241377	-0.00372564
-0.00310303	0.0171923	-0.00146544
0.0043433	0.0262771	-0.01302
-0.0136183	0.000559575	-0.00881064
0.00953033	0.0113975	0.013013
-0.0128966	0.00862347	-0.0158561
-0.0085126	-0.0197864	0.00625329
-0.0265977	0.00848729	-0.00991883
-0.00576332	0.00689265	-0.000327477
-0.00544472	-0.00916087	-0.00422088
-0.0104325	-0.0084315	-0.0154069
-6.93998e-05	0.00444984	-0.00167133
-0.00271702	-0.00187231	-0.0195676
-0.0229904	0.00297227	-0.00671429
-0.00998	-0.0125885	-0.0127676
0.00376638	0.0154951	0.0118914
-0.00558372	-0.0250067	-0.0119296
-0.00925393	0.000587645	0.0255879
0.000440869	-0.0109488	0.00289941
-0.0026152	0.00312917	-0.0181556
0.00364851	0.00872958	0.00211075
0.00257899	-0.0434698	-0.0121481
1.52564e-05	-0.00749276	-0.0133908
0.0184658	-0.00700569	-0.0113952
-0.0152686	0.0156285	-0.0348305
-0.00349119	0.00598987	0.0120791
-0.0362638	-0.00692829	-0.0304952
-0.000177665	0.000679118	0.0183676
0.0113108	-0.0169277	-0.0135589
-0.0336911	-0.00643185	-0.0094468
0.00418589	0.00605169	-0.00664329
-0.0188041	0.0175162	-0.017581
-0.00663957	-0.00121066	0.000148345
-0.0130683	0.00313722	-0.00288493
-0.00193804	0.0204188	-0.0115694
0.00164746	0.0032972	-0.0223894
-0.00289732	-0.00578499	-0.00783026
0.00189059	0.0116389	-0.0118447
-0.0100589	0.00976608	-0.0256135
-0.0106242	0.00127925	-0.00484824
-0.00941186	0.00525653	-0.0380998
0.00937303	0.0106795	-0.00710336
-0.0167152	-0.00836371	0.00886505
-0.0131937	0.00706922	-0.00285831
-0.0186243	-0.00138427	-0.00380992
-0.027632	-0.00655137	0.00250489
-0.0125465	0.00962975	-0.0402654
-0.0200177	-0.00824101	-0.011217
-0.00332107	0.0082294	-0.0231987
-0.000997602	-0.012855	0.00599388
-0.018854	0.0188846	-0.0127556
-0.0473443	-0.00306693	-0.0273972
-0.0184242	0.0169404	-0.00329267
-0.0105035	-0.012842	-0.018715
-0.0217273	-0.000138076	-0.00920028
-0.0293539	-0.00112043	0.00106894
-0.0342227	-0.0141467	-0.00300041
-0.0217636	-0.00376271	0.00587257
-0.0245558	-0.00307962	-0.00771108
-0.0221756	0.00529064	-0.011986
-0.0337512	0.00233846	0.00290922
-0.0228626	0.00496729	-0.0107662
-0.0254715	0.0106787	-0.0143617
-0.0085034	0.00172593	-0.0137537
-0.0234888	-0.0131038	0.00298663
-0.0428565	-0.00877577	0.00156209
-0.0197053	-0.00910334	-0.0141308
-0.0333033	-0.0054968	-0.0152417
-0.00835056	-0.00932575	-0.0193088
-0.0171061	-0.0349495	0.00972673
-0.0113778	-0.0262936	-0.0197394
-0.00311062	-0.0109618	-0.014177
-0.0139422	-0.0393181	-0.0098713
-0.011867	-0.0112595	-0.0211737
-0.0300569	-0.0304691	-0.00856181
-0.0389859	-0.0116636	-0.00347326
-0.0208687	-0.0156138	-0.00223575
-0.022893	-0.0129887	-0.0145402
-0.0237287	-0.00364755	-0.00859404
-0.0095732	-0.00149845	-0.0291484
-0.0305921	-0.00165342	-0.014718
-0.015297	-0.00757531	-0.00109564
-0.00960436	-0.00300836	-0.0176096
-0.0266996	0.0110566	-0.0120752
-0.03203	0.00345996	-0.01705
-0.0082402	0.0425414	-0.0245212
-0.01501	0.00332809	-0.0060298
-0.00857534	-0.000104239	-0.00917051
-0.0306272	0.010037	-0.00563826
-0.0137732	0.00270732	-0.00787424
-0.0275703	-0.0035532	-0.0172572
0.00521825	-0.0148024	-0.0317798
-0.0230835	-0.00225175	-0.00509825
-0.0209004	0.00741014	-0.0176739
-0.00354439	-0.00204597	-0.019127
-0.0240875	-0.00927102	-0.021257
-0.0289514	0.00138048	-0.0241756
-0.00163348	-0.00397019	-0.0213581
-0.015617	0.00753618	-0.0115615
-0.00776654	-0.0101507	-0.0116084
-0.0151434	0.0154151	-0.010449
-0.0244097	-0.0197535	-0.0126919
-0.0412411	0.000161319	-0.0302893
-0.057177	-0.0145468	-0.0452294
-0.0403524	-0.0167301	-0.0503419
-0.0713086	-0.0427474	-0.0648547
-0.0731408	-0.0380832	-0.0844936
-0.061182	-0.0282223	-0.111486
-0.0638561	-0.0401426	-0.0911189
-0.0520352	-0.0195791	-0.0686522
-0.0446524	-0.00240245	-0.030734
-0.0378382	-0.00222499	-0.0239079
-0.0182235	0.000420251	-0.0072692
0.0166447	0.0454624	0.00894766
0.0155505	0.0142619	0.0428832
0.0256158	0.039887	0.0472464
0.0347569	0.0726943	0.0560883
0.0658773	0.0541847	0.073843
0.0652424	0.0500391	0.0868554
0.0899307	0.0689123	0.0945603
0.0956275	0.0760061	0.118389
0.0856284	0.0655303	0.116985
0.116197	0.102318	0.119566
0.124012	0.11379	0.147484
0.145434	0.114344	0.126819
0.151842	0.100646	0.139262
0.142571	0.13879	0.137855
0.1741	0.109567	0.137973
0.157493	0.126307	0.183307
0.186443	0.14203	0.163573
0.173626	0.138862	0.17725
0.182182	0.143075	0.166054
0.170546	0.139788	0.157918
0.189867	0.159189	0.178616
0.180939	0.167773	0.197522
0.188211	0.165606	0.19147
0.188654	0.161554	0.188873
0.186624	0.173854	0.227198
0.186955	0.190436	0.21059
0.217586	0.176311	0.1914
0.20908	0.193919	0.22117
0.210529	0.18575	0.217646
0.220636	0.175922	0.223179
0.219542	0.202556	0.227151
0.240719	0.185297	0.238833
0.234685	0.207242	0.237029
0.203149	0.194683	0.233442
0.253366	0.223048	0.249758
0.243871	0.22753	0.248504
0.253898	0.249032	0.263871
0.252121	0.2349	0.268478
0.255289	0.238442	0.266298
0.259012	0.228214	0.272286
0.259345	0.25756	0.274872
0.251754	0.242816	0.287768
0.264629	0.220612	0.307317
0.270563	0.246101	0.306065
0.270959	0.231339	0.301524
0.26647	0.252522	0.300897
0.260464	0.252616	0.324947
0.266009	0.246223	0.312189
0.269077	0.257456	0.329136
0.289449	0.268535	0.312203
0.276833	0.238168	0.325729
0.273051	0.260387	0.330187
0.295897	0.266575	0.331995
0.278668	0.268323	0.33451
0.28769	0.267187	0.336581
0.279435	0.267992	0.322149
0.289797	0.263694	0.31902
0.31685	0.272062	0.330268
0.309001	0.286822	0.325228
0.31899	0.291309	0.330358
0.308657	0.282465	0.326914
0.297388	0.298562	0.325266
0.290992	0.314646	0.325275
0.303299	0.291904	0.332282
0.300652	0.311565	0.33074
0.31921	0.319762	0.327328
0.30762	0.306577	0.344844
0.327661	0.303487	0.36592
0.324534	0.29727	0.346565
0.32439	0.290972	0.350793
0.309358	0.303075	0.352533
0.315149	0.321982	0.374449
0.313402	0.332536	0.380493
0.325007	0.309902	0.356818
0.298557	0.325108	0.376537
0.303662	0.325804	0.374051
0.335031	0.303642	0.391984
0.315469	0.33648	0.366836
0.345856	0.329948	0.359141
0.330232	0.327354	0.374854
0.344913	0.337342	0.384049
0.347441	0.322934	0.376422
0.348067	0.331552	0.375631
0.342174	0.332048	0.386169
0.34052	0.35259	0.409136
0.350914	0.323192	0.399792
0.336501	0.350036	0.398009
0.349733	0.351541	0.386966
0.351111	0.366454	0.408417
0.334245	0.365776	0.403851
0.36174	0.371812	0.395815
0.320496	0.391899	0.382447
0.353626	0.376521	0.400958
0.352083	0.376333	0.376045
0.353263	0.387706	0.407256
0.354508	0.369956	0.40257
0.341278	0.366989	0.407331
0.351872	0.376463	0.43082
0.366061	0.388676	0.428188
0.371306	0.367938	0.415818
0.369765	0.37548	0.424351
0.379844	0.398378	0.408735
0.386603	0.387358	0.403002
0.351642	0.395761	0.423385
0.358628	0.408205	0.439773
0.370403	0.410536	0.427459
0.35158	0.408043	0.43799
0.371639	0.41428	0.440884
0.375232	0.420002	0.4377
0.394589	0.413994	0.438135
0.354251	0.420873	0.442571
0.376146	0.420656	0.457744
0.378716	0.416308	0.425753
0.372676	0.454445	0.415953
0.392349	0.437918	0.458131
0.395699	0.448915	0.429657
0.394965	0.423318	0.430465
0.393288	0.410777	0.446071
0.409434	0.441239	0.461121
0.393914	0.438393	0.459472
0.40325	0.431373	0.445267
0.395736	0.42966	0.463785
0.394893	0.441487	0.464267
0.38671	0.443064	0.482359
0.396527	0.459496	0.457218
0.392328	0.451664	0.464969
0.385591	0.460059	0.486977
0.383324	0.46081	0.482681
0.37663	0.462679	0.483917
0.391972	0.481752	0.475717
0.395832	0.472936	0.49145
0.379721	0.456071	0.479594
0.387356	0.457947	0.469046
0.398744	0.471035	0.494884
0.415849	0.488201	0.477616
0.384622	0.483382	0.484908
0.398606	0.483771	0.501375
0.425333	0.466109	0.48801
0.421746	0.490725	0.485824
0.411241	0.491196	0.495008
0.423093	0.480991	0.497095
0.420088	0.494664	0.492131
0.435544	0.495882	0.486399
0.427883	0.507378	0.505467
0.450709	0.50687	0.508278
0.434804	0.51342	0.493031
0.450695	0.486724	0.484956
0.435953	0.506369	0.510126
0.454995	0.503479	0.51564
0.447274	0.520174	0.488937
0.436063	0.510798	0.520794
0.43743	0.53129	0.516321
0.448317	0.527095	0.500163
0.433407	0.540143	0.535443
0.470829	0.514659	0.509339
0.451754	0.522166	0.499469
0.456652	0.541676	0.523638
0.474889	0.548975	0.531399
0.449277	0.542505	0.520771
0.455114	0.526828	0.528624
0.454714	0.557243	0.50224
0.45718	0.542109	0.540585
0.462293	0.551777	0.547413
0.475646	0.531553	0.540422
0.478589	0.553287	0.540818
0.476684	0.54896	0.56533
0.471249	0.5337	0.545427
0.477463	0.567525	0.529573
0.468212	0.56638	0.544587
0.463377	0.542213	0.526929
0.470087	0.53587	0.53189
0.477478	0.572936	0.555645
0.48946	0.561188	0.58619
0.501868	0.573725	0.581259
0.499143	0.552824	0.554976
0.507994	0.564082	0.564789
0.50849	0.55908	0.539618
0.492851	0.572217	0.564139
0.506298	0.562567	0.578264
0.500671	0.596523	0.56295
0.505389	0.570372	0.595018
0.497028	0.583354	0.593361
0.521087	0.585748	0.582417
0.536816	0.609793	0.588235
0.50846	0.582053	0.576216
0.514	0.607384	0.558051
0.50975	0.597828	0.587484
0.5126	0.608262	0.591154
0.510976	0.614471	0.556143
0.52767	0.613166	0.573782
0.5226	0.604019	0.566444
0.528591	0.613375	0.597201
0.522345	0.636503	0.597769
0.547181	0.620322	0.605547
0.529077	0.612711	0.606022
0.548915	0.64545	0.637505
0.539726	0.636599	0.595707
0.522778	0.617095	0.609328
0.540657	0.64819	0.605492
0.534626	0.64262	0.614268
0.553071	0.642138	0.635454
0.529032	0.61943	0.640838
0.537983	0.648831	0.600268
0.529443	0.613933	0.599847
0.554019	0.623444	0.602125
0.547465	0.630622	0.612252
0.557568	0.643128	0.610877
0.561106	0.652605	0.613485
0.538132	0.659844	0.605951
0.541936	0.660912	0.636044
0.563652	0.661647	0.64342
0.538329	0.654461	0.619373
0.546496	0.651945	0.616155
0.55902	0.662424	0.615805
0.552493	0.657328	0.626061
0.578677	0.666215	0.638715
0.567485	0.658406	0.64604
0.563493	0.672901	0.619756
0.582669	0.670743	0.622059
0.572825	0.679656	0.633628
0.575678	0.681301	0.64322
0.581199	0.67243	0.644883
0.566352	0.663549	0.674493
0.576751	0.687998	0.652047
0.589827	0.671456	0.650504
0.572814	0.686209	0.647285
0.568547	0.696426	0.655586
0.59775	0.68904	0.667679
0.553946	0.691382	0.661398
0.561036	0.701892	0.642824
0.570763	0.700755	0.655117
0.578721	0.696473	0.658838
0.577342	0.701695	0.659953
0.592563	0.689749	0.654447
0.586306	0.702548	0.667507
0.588859	0.703971	0.661977
0.574394	0.709473	0.656861
0.605511	0.673038	0.641076
0.597453	0.704436	0.670793
0.609385	0.691594	0.649948
0.617207	0.698116	0.672181
0.627562	0.706915	0.668873
0.625766	0.698847	0.679775
0.589443	0.70515	0.680068
0.627682	0.710386	0.673232
0.615315	0.711752	0.683315
0.614357	0.723479	0.707496
0.629716	0.704571	0.668263
0.615493	0.723325	0.686465
0.600222	0.741378	0.685237
0.613165	0.732217	0.696317
0.627189	0.745815	0.703157
0.611966	0.741239	0.7018
0.607685	0.716725	0.691036
0.627179	0.734477	0.683197
0.597478	0.73909	0.703239
0.621009	0.744493	0.688855
0.627693	0.736788	0.714435
0.627155	0.761122	0.718857
0.636989	0.744378	0.719122
0.637466	0.751052	0.69724
0.635495	0.754922	0.714271
0.643215	0.751058	0.71523
0.634888	0.766778	0.713397
0.64481	0.764587	0.696469
0.632242	0.756288	0.712993
0.652203	0.757236	0.72418
0.622218	0.771251	0.706918
0.662574	0.776857	0.708377
0.66071	0.76166	0.732347
0.647937	0.773851	0.736202
0.644226	0.767819	0.727533
0.65491	0.771102	0.733552
0.660199	0.787595	0.712978
0.665081	0.769708	0.741644
0.64376	0.779374	0.731367
0.659762	0.794461	0.747964
0.64762	0.76427	0.739251
0.639549	0.807942	0.738404
0.671155	0.802023	0.773181
0.682704	0.757472	0.746301
0.667288	0.807416	0.766671
0.660047	0.788245	0.741873
0.686171	0.794564	0.752366
0.679401	0.797926	0.742913
0.704812	0.796719	0.732748
0.682559	0.791039	0.746986
0.678667	0.814449	0.748173
0.70002	0.82235	0.752777
0.694298	0.809627	0.758077
0.667977	0.819709	0.766886
0.68665	0.812693	0.775603
0.669172	0.808704	0.761921
0.656852	0.826758	0.758676
0.682311	0.803298	0.768381
0.699163	0.802048	0.761059
0.681443	0.792388	0.775464
0.697457	0.810579	0.763793
0.696636	0.806059	0.787538
0.688093	0.829118	0.761089
0.689882	0.799792	0.78934
0.694356	0.832429	0.782568
0.709178	0.80768	0.774746
0.719773	0.837253	0.790693
0.702277	0.840802	0.788867
0.701855	0.841885	0.766158
0.70874	0.823736	0.774444
0.718547	0.844335	0.79335
0.72252	0.839608	0.815264
0.723659	0.837515	0.771579
0.691336	0.8409	0.801766
0.716786	0.822845	0.810234
0.699831	0.83879	0.811621
0.685637	0.819914	0.80192
0.724271	0.826327	0.805332
0.7138	0.831384	0.797481
0.733187	0.834698	0.779964
0.732425	0.834492	0.801344
0.723913	0.830299	0.789938
0.73085	0.835197	0.793235
0.738014	0.840078	0.803711
0.722926	0.842095	0.781847
0.728425	0.847089	0.82494
0.726824	0.856867	0.820072
0.72601	0.860122	0.812676
0.721859	0.836986	0.810856
0.711473	0.862067	0.800433
0.728143	0.855099	0.831594
0.711473	0.859295	0.828476
0.742217	0.866745	0.825853
0.747544	0.881153	0.812703
0.746502	0.878887	0.835403
0.74141	0.847537	0.817465
0.740805	0.857223	0.826736
0.724769	0.858759	0.809217
0.73357	0.864715	0.836225
0.740393	0.869797	0.834484
0.734411	0.862052	0.824863
0.742665	0.870435	0.840465
0.768831	0.890899	0.823439
0.75933	0.898083	0.860268
0.75229	0.863347	0.856585
0.749586	0.889432	0.837078
0.763813	0.871575	0.821526
0.759362	0.877089	0.86051
0.772176	0.897033	0.850688
0.761156	0.894853	0.861791
0.761215	0.890577	0.827627
0.743514	0.883728	0.857915
0.749682	0.885416	0.852087
0.769099	0.877934	0.868574
0.741186	0.897434	0.848077
0.773576	0.886727	0.844232
0.761595	0.907626	0.843771
0.748135	0.867777	0.857539
0.7687	0.888829	0.888137
0.761988	0.88126	0.86208
0.787666	0.88595	0.853161
0.755378	0.896576	0.846192
0.755857	0.904678	0.84896
0.762637	0.904123	0.859448
0.790157	0.923997	0.832191
0.787629	0.906435	0.867302
0.774802	0.910808	0.85783
0.769266	0.897095	0.866565
0.791638	0.920248	0.867393
0.800635	0.922058	0.872078
0.789312	0.917619	0.856918
0.794499	0.92121	0.845694
0.791865	0.902462	0.871539
0.783057	0.917107	0.865626
0.78671	0.913062	0.854632
0.768797	0.904587	0.858165
0.773811	0.913155	0.870438
0.77521	0.916636	0.867928
0.771129	0.913559	0.863728
0.76815	0.931022	0.873994
0.793385	0.926425	0.889014
0.782713	0.94812	0.87725
0.771539	0.93073	0.894119
0.798224	0.938205	0.868328
0.779995	0.933866	0.864611
0.800682	0.922264	0.888263
0.799277	0.929934	0.897312
0.807516	0.904408	0.882652
0.803528	0.924833	0.858143
0.806151	0.944907	0.889869
0.804496	0.933006	0.880341
0.788699	0.928596	0.875128
0.805885	0.930692	0.885312
0.814924	0.939959	0.871568
0.79339	0.922048	0.881402
0.788017	0.950361	0.88381
0.811657	0.937071	0.902986
0.801187	0.939983	0.872312
0.814171	0.950244	0.868179
0.81351	0.957819	0.886256
0.803579	0.957126	0.879641
0.806075	0.950491	0.893831
0.797197	0.9453	0.892197
0.817851	0.960478	0.871019
0.798654	0.946556	0.88743
0.803368	0.961292	0.876765
0.798817	0.947829	0.88721
0.813116	0.966173	0.868568
0.794972	0.95341	0.912362
0.81834	0.959965	0.875573
0.81799	0.968408	0.885532
0.835944	0.959171	0.872562
0.812036	0.940408	0.891241
0.826806	0.956926	0.873404
0.827711	0.956193	0.884503
0.827117	0.946855	0.876928
0.818751	0.943381	0.891702
0.819049	0.958692	0.885883
0.826056	0.950369	0.889988
0.835165	0.949615	0.878957
0.843853	0.953399	0.880614
0.819431	0.966212	0.876009
0.843037	0.948084	0.887785
0.834759	0.970797	0.891836
0.846284	0.95465	0.896274
0.812781	0.960793	0.910616
0.827638	0.975869	0.917267
0.841117	0.966246	0.897625
0.830842	0.956558	0.922478
0.815261	0.957783	0.895144
0.835721	0.949617	0.885168
0.846747	0.957807	0.908593
0.838778	0.950774	0.89665
0.833799	0.95819	0.928731
0.84243	0.963275	0.884959
0.828738	0.947813	0.896071
0.823391	0.957601	0.91111
0.835197	0.959225	0.901207
0.828383	0.977076	0.9007
0.829061	0.982956	0.902986
0.820074	0.976194	0.890105
0.816523	0.980216	0.890488
0.843493	0.988029	0.922039
0.843209	0.985075	0.913324
0.851535	0.962197	0.904253
0.8447	0.965121	0.88737
0.848221	0.962549	0.9079
0.817886	0.972984	0.882175
0.821742	0.990177	0.904555
0.834212	0.975958	0.889994
0.82829	0.977899	0.898791
0.845632	0.991074	0.905429
0.84975	0.972275	0.905258
0.855269	0.978672	0.907285
0.835783	0.99247	0.897659
0.871726	0.980285	0.901294
0.831516	1.00475	0.90861
0.850126	0.974226	0.901869
0.865656	0.999664	0.892029
0.857168	0.988144	0.924354
0.841072	0.982628	0.941036
0.875879	0.973686	0.919021
0.877825	0.997355	0.918845
0.871404	0.968044	0.89826
0.845203	0.979458	0.925626
0.855445	0.989429	0.929665
0.870405	0.993831	0.921995
0.836305	1.00804	0.94019
0.862719	0.983782	0.932732
0.868585	0.991835	0.929162
0.863272	0.978435	0.932276
0.855298	0.991066	0.917562
0.833476	0.970304	0.927593
0.843047	0.992288	0.928812
0.861827	1.00563	0.928238
0.862762	0.998951	0.920994
0.842583	1.00156	0.933315
0.845103	0.9827	0.919494
0.827022	0.966671	0.926894
0.837463	0.981526	0.93768
0.864316	0.991968	0.917804
0.840578	1.00333	0.937951
0.856411	0.984711	0.924436
0.853956	0.974303	0.932452
0.870149	1.01355	0.926852
0.875312	0.994652	0.934313
0.86189	0.993182	0.923297
0.856327	1.01493	0.9404
0.873801	1.01449	0.92477
0.880716	1.02407	0.921882
0.868647	1.02906	0.941677
0.890354	0.994166	0.922634
0.891042	1.0074	0.933647
0.89084	1.0108	0.934858
0.856105	1.00432	0.926239
0.891631	1.01357	0.938346
0.871944	0.994375	0.915161
0.867791	1.02643	0.916975
0.881844	1.012	0.946928
0.891375	1.00909	0.926156
0.871136	1.00295	0.926688
0.88588	1.02197	0.946543
0.866402	1.01396	0.939085
0.887539	1.00625	0.952894
0.861591	0.990439	0.94329
0.882651	0.99586	0.955072
0.905749	1.01153	0.938074
0.895453	1.00913	0.922324
0.870772	1.01301	0.956462
0.894283	1.02708	0.951819
0.880653	1.02787	0.964259
0.890703	1.01675	0.962362
0.890995	1.00868	0.961063
0.872528	1.01289	0.959055
0.911034	0.992285	0.954292
0.87398	1.00973	0.945844
0.852665	1.03047	0.941338
0.896308	1.02737	0.931123
0.900957	1.00921	0.932934
0.904381	1.01581	0.918353
0.904788	1.00902	0.925073
0.891799	1.02798	0.931195
0.89205	1.02074	0.945342
0.878113	1.01507	0.923341
0.898955	1.04654	0.932911
0.883639	1.01593	0.939494
0.893849	1.04079	0.9451
0.881136	1.02513	0.948543
0.902992	1.03497	0.915377
0.919503	1.03083	0.922663
0.909255	1.0393	0.925031
0.914315	1.04314	0.933242
0.900235	1.03589	0.932404
0.896082	1.03452	0.911586
0.908181	1.04223	0.9446
0.903998	1.05994	0.946931
0.8726	1.02936	0.936269
0.914463	1.06568	0.97257
0.888284	1.0211	0.962192
0.904247	1.03837	0.969878
0.889261	1.0378	0.949825
0.904642	1.05521	0.930009
0.888899	1.03785	0.945274
0.882377	1.0475	0.949295
0.904231	1.02732	0.958281
0.893188	1.03556	0.955461
0.884073	1.0356	0.951611
0.901515	1.01824	0.948783
0.901785	1.05742	0.944359
0.905417	1.02775	0.938094
0.92103	1.01737	0.955834
0.910027	1.05517	0.936006
0.901991	1.03586	0.939939
0.907595	1.03795	0.962913
0.894278	1.0401	0.955143
0.913339	1.01745	0.966662
0.914504	1.03975	0.953693
0.91516	1.05122	0.968191
0.881617	1.04742	0.941014
0.922393	1.05604	0.972704
0.889101	1.03396	0.951753
0.918131	1.03494	0.955528
0.89444	1.02386	0.950831
0.905539	1.04746	0.929592
0.87152	1.04671	0.967343
0.899685	1.0383	0.959043
0.920179	1.04026	0.947351
0.906166	1.0326	0.963214
0.884972	1.0549	0.933782
0.901634	1.05376	0.940315
0.914242	1.03428	0.959057
0.906609	1.06721	0.969012
0.91407	1.04961	0.982722
0.941254	1.05866	0.947425
0.92134	1.06606	0.963473
0.937095	1.04214	0.9598
0.928444	1.03247	0.997467
0.927535	1.04337	0.942919
0.928656	1.04519	0.968884
0.92622	1.02732	0.960956
0.939974	1.04826	0.965402
0.907811	1.04873	0.951017
0.926329	1.04417	0.95519
0.909661	1.05114	0.96885
0.931326	1.05183	0.964946
0.899472	1.03297	0.956151
0.926997	1.03235	0.972557
0.917538	1.03367	0.957168
0.927023	1.05939	0.983256
0.927854	1.06696	0.987066
0.922954	1.06228	0.947453
0.927897	1.05397	0.964714
0.930632	1.04979	0.975981
0.927138	1.05197	0.965013
0.924769	1.05503	0.963133
0.946961	1.06993	0.975952
0.948707	1.06454	0.952091
0.92143	1.08755	0.969296
0.942541	1.03299	0.945773
0.958089	1.04953	0.96225
0.945308	1.06725	0.969524
0.941192	1.04255	0.966912
0.936613	1.05137	0.946765
0.925804	1.05562	0.959117
0.914753	1.03244	0.962959
0.914337	1.06609	0.96167
0.926309	1.03553	0.944574
0.947454	1.05595	0.946621
0.938961	1.0338	0.963382
0.912587	1.04983	0.936338
0.923336	1.02081	0.946871
0.901189	1.04774	0.933496
0.925507	1.03552	0.944713
0.880965	1.01557	0.930655
0.872047	1.01032	0.955947
0.909655	1.01901	0.9329
0.895031	1.03036	0.924345
0.904197	1.0205	0.923591
0.886175	1.03139	0.911743
0.89996	1.02332	0.900869
0.853518	1.01521	0.887028
0.854107	1.01603	0.893423
0.863723	1.00481	0.90033
0.854674	1.00648	0.90308
0.861317	1.0081	0.89859
0.854398	1.02141	0.889427
0.880236	0.99517	0.896453
0.859585	0.99832	0.866102
0.872566	1.00438	0.874792
0.852627	1.01033	0.857923
0.854051	0.997925	0.8619
0.836673	0.998169	0.880587
0.848128	0.982553	0.878987
0.834046	0.986595	0.855769
0.825394	0.99399	0.835695
0.833893	0.982861	0.84646
0.84458	0.99879	0.841613
0.835647	0.992946	0.84374
0.827437	0.980527	0.835818
0.821069	0.977305	0.84315
0.810835	0.963454	0.838071
0.814172	0.967303	0.832576
0.799107	0.967463	0.832776
0.787408	0.967377	0.839621
0.798318	0.964174	0.837175
0.814938	0.948608	0.840411
0.810534	0.944957	0.829849
0.809111	0.964011	0.826483
0.790472	0.943302	0.801343
0.800348	0.95906	0.818965
0.79205	0.936772	0.819699
0.778485	0.946077	0.799538
0.767136	0.950399	0.809266
0.758582	0.940281	0.81051
0.777178	0.94495	0.800974
0.780807	0.95469	0.819297
0.775453	0.928553	0.8115
0.794637	0.9318	0.790001
0.784082	0.934958	0.806216
0.765132	0.901874	0.795063
0.771241	0.896704	0.779866
0.771245	0.932041	0.769509
0.76366	0.931984	0.780281
0.747954	0.918114	0.788634
0.771338	0.912638	0.774456
0.76328	0.897339	0.772718
0.726363	0.908825	0.766262
0.736329	0.891513	0.751028
0.734413	0.892592	0.764065
0.740435	0.905757	0.732313
0.737728	0.900478	0.773682
0.751119	0.89495	0.76555
0.743587	0.891525	0.775311
0.738323	0.886517	0.774644
0.724274	0.878989	0.76739
0.708512	0.864027	0.768021
0.726378	0.878027	0.742955
0.720765	0.883798	0.735517
0.717923	0.870821	0.747442
0.725989	0.896735	0.740967
0.707806	0.860061	0.704751
0.722633	0.869475	0.730147
0.726649	0.883629	0.748903
0.722838	0.871741	0.72581
0.719637	0.863401	0.725513
0.707419	0.859717	0.720791
0.712182	0.860913	0.744126
0.703826	0.867776	0.72184
0.717934	0.863186	0.719357
0.673759	0.829283	0.70274
0.695109	0.855596	0.736008
0.700791	0.849499	0.712081
0.685262	0.862845	0.698456
0.706592	0.847381	0.683206
0.70306	0.857183	0.699465
0.707614	0.826534	0.697164
0.69012	0.86837	0.713885
0.667542	0.845183	0.690853
0.664549	0.839262	0.693177
0.683594	0.832054	0.668786
0.665776	0.851438	0.678633
0.686146	0.840342	0.682578
0.694616	0.830551	0.690697
0.698238	0.814876	0.693195
0.663065	0.843697	0.675163
0.681869	0.831231	0.693242
0.691166	0.824507	0.691778
0.68168	0.824267	0.6638
0.665592	0.822935	0.70249
0.668138	0.817093	0.672699
0.669762	0.822932	0.677112
0.657672	0.809085	0.663706
0.663005	0.815877	0.69598
0.659002	0.826133	0.677137
0.651196	0.812583	0.657685
0.655486	0.813955	0.671401
0.647181	0.813215	0.651666
0.646994	0.804641	0.667728
0.639814	0.809601	0.673631
0.636418	0.816408	0.657907
0.635829	0.801462	0.679766
0.645192	0.790709	0.64995
0.612083	0.792171	0.655941
0.618301	0.792928	0.640376
0.634356	0.784418	0.626455
0.634666	0.787167	0.647475
0.626441	0.795696	0.631812
0.650786	0.781974	0.642878
0.643686	0.780139	0.635306
0.625229	0.77092	0.65812
0.645321	0.784171	0.65169
0.619399	0.795577	0.644124
0.626246	0.757737	0.624151
0.609135	0.77311	0.61463
0.593471	0.774279	0.605674
0.604615	0.773104	0.625897
0.609829	0.769339	0.60862
0.600057	0.757574	0.614569
0.616705	0.768806	0.614342
0.632839	0.797331	0.612017
0.620312	0.762054	0.616996
0.618308	0.739704	0.629391
0.610448	0.760264	0.602469
0.611005	0.738555	0.601248
0.594117	0.753341	0.61584
0.601639	0.749544	0.615175
0.602705	0.739854	0.59951
0.583074	0.733628	0.608897
0.599905	0.759734	0.62559
0.567868	0.726615	0.584095
0.585656	0.744519	0.595179
0.574973	0.738526	0.618674
0.57518	0.74175	0.601494
0.581464	0.75626	0.614339
0.588594	0.739854	0.603195
0.57126	0.717401	0.586463
0.583585	0.728536	0.577785
0.560245	0.71088	0.581591
0.56245	0.709209	0.571297
0.576004	0.693125	0.570143
0.570776	0.708326	0.581702
0.551148	0.707281	0.568018
0.58203	0.724235	0.561314
0.574707	0.709094	0.582228
0.551055	0.709994	0.589433
0.553663	0.693115	0.563579
0.539272	0.714052	0.564701
0.547823	0.696514	0.573833
0.541205	0.711322	0.571079
0.534624	0.684309	0.569843
0.53378	0.693969	0.565384
0.53068	0.696088	0.559531
0.541352	0.668997	0.567959
0.54925	0.669428	0.557566
0.52972	0.689434	0.544066
0.543109	0.685783	0.539833
0.53405	0.679921	0.560186
0.535075	0.690961	0.538991
0.528386	0.668918	0.537002
0.516465	0.677396	0.521818
0.519766	0.668645	0.543985
0.512125	0.65432	0.553078
0.505577	0.655802	0.535301
0.509127	0.667895	0.525892
0.474692	0.66104	0.52883
0.475539	0.67049	0.548545
0.489663	0.662953	0.518182
0.510644	0.643242	0.517347
0.517438	0.662046	0.506679
0.508398	0.645138	0.512285
0.511932	0.635144	0.520302
0.481065	0.663479	0.512175
0.507476	0.657777	0.508144
0.477456	0.656445	0.503742
0.478463	0.624518	0.514698
0.477345	0.64208	0.506579
0.481298	0.641495	0.494372
0.477424	0.624786	0.499225
0.487762	0.626405	0.501494
0.465326	0.614835	0.508105
0.470077	0.612707	0.491396
0.468886	0.620521	0.482358
0.476028	0.642683	0.491332
0.468094	0.620907	0.482564
0.46064	0.614828	0.491778
0.464802	0.628306	0.510689
0.456944	0.610558	0.493255
0.493817	0.623361	0.486889
0.479719	0.607693	0.488376
0.468006	0.612379	0.488999
0.479689	0.623525	0.491265
0.468961	0.624925	0.462751
0.45098	0.603287	0.486962
0.452454	0.613871	0.477962
0.470243	0.618824	0.476024
0.471649	0.608698	0.476029
0.443423	0.585629	0.49313
0.452375	0.601806	0.479025
0.43967	0.600009	0.479132
0.425059	0.613291	0.481423
0.448691	0.582228	0.461519
0.449918	0.60194	0.47981
0.434414	0.603655	0.458922
0.408841	0.593023	0.482344
0.441245	0.591536	0.454637
0.426659	0.601035	0.458744
0.426099	0.573786	0.458496
0.448004	0.57352	0.46839
0.458263	0.589897	0.438829
0.42815	0.586028	0.470296
0.433112	0.57708	0.44561
0.41919	0.552614	0.463189
0.441151	0.580832	0.454647
0.424133	0.581105	0.451547
0.394657	0.57339	0.445206
0.426263	0.563158	0.448629
0.430146	0.562276	0.462911
0.421412	0.578346	0.435276
0.406088	0.553902	0.430045
0.397247	0.556647	0.434687
0.373302	0.572965	0.437881
0.412291	0.569	0.440572
0.417702	0.563751	0.430281
0.409635	0.562378	0.425376
0.400449	0.540605	0.436352
0.402048	0.555143	0.435696
0.406339	0.551661	0.418976
0.410178	0.555051	0.450874
0.419921	0.566596	0.437257
0.414863	0.563212	0.439449
0.389154	0.540124	0.432329
0.371972	0.514778	0.425178
0.377699	0.553102	0.415765
0.392758	0.5451	0.424974
0.376966	0.55277	0.430102
0.38641	0.543089	0.419666
0.406648	0.520344	0.423791
0.39225	0.534272	0.411304
0.413816	0.533957	0.421414
0.403158	0.550804	0.415853
0.409581	0.540023	0.425584
0.395417	0.550834	0.404627
0.37701	0.532288	0.415042
0.372422	0.536345	0.411555
0.381682	0.540674	0.417237
0.394565	0.529779	0.406748
0.394221	0.540517	0.402839
0.392083	0.540622	0.41808
0.369323	0.522732	0.405284
0.375471	0.52483	0.383749
0.389911	0.531927	0.396706
0.383833	0.502193	0.408318
0.366451	0.534275	0.388521
0.371807	0.504105	0.403909
0.37874	0.498756	0.379818
0.390854	0.528966	0.403918
0.351385	0.522555	0.385797
0.35379	0.501664	0.390508
0.374485	0.509478	0.401468
0.369368	0.521441	0.383853
0.356374	0.507284	0.399168
0.341125	0.497793	0.387867
0.361499	0.50839	0.390922
0.342939	0.512181	0.380493
0.344116	0.491033	0.383563
0.33217	0.515068	0.389126
0.353127	0.508442	0.372803
0.321833	0.474267	0.381418
0.361794	0.487378	0.374798
0.350789	0.477698	0.369247
0.327951	0.486394	0.374376
0.330846	0.493647	0.364977
0.365003	0.474022	0.372577
0.341884	0.463618	0.372495
0.339182	0.474856	0.337967
0.344542	0.476576	0.354475
0.354135	0.478606	0.360939
0.349168	0.451424	0.334733
0.339853	0.458872	0.362078
0.321366	0.456322	0.35682
0.315123	0.4531	0.344116
0.335109	0.443788	0.339232
0.302219	0.463162	0.32452
0.304907	0.457713	0.344084
0.326433	0.460721	0.358404
0.292824	0.444911	0.343539
0.326858	0.467824	0.331606
0.292279	0.453996	0.331193
0.324796	0.475342	0.337361
0.337352	0.46068	0.34754
0.299857	0.439977	0.333876
0.325394	0.450606	0.329402
0.30792	0.433495	0.333707
0.307241	0.444428	0.332921
0.289075	0.446283	0.353474
0.306927	0.428684	0.306106
0.301242	0.462305	0.317875
0.310758	0.440398	0.315169
0.308692	0.432974	0.314894
0.318561	0.470177	0.326847
0.324093	0.454081	0.335303
0.291544	0.452348	0.314371
0.31414	0.462085	0.334152
0.289615	0.461403	0.328887
0.301849	0.461093	0.308694
0.282642	0.442256	0.327238
0.309684	0.433716	0.300903
0.279878	0.434597	0.303898
0.30006	0.444113	0.298904
0.267636	0.430912	0.302092
0.26861	0.423202	0.287366
0.27197	0.429172	0.293634
0.283707	0.417566	0.296973
0.270196	0.434435	0.306533
0.281957	0.426864	0.310922
0.291319	0.433027	0.317294
0.291025	0.421646	0.29055
0.258977	0.425657	0.305756
0.293008	0.42502	0.30751
0.249087	0.440093	0.314652
0.29835	0.418256	0.289837
0.268014	0.434587	0.294416
0.255073	0.404274	0.301326
0.285707	0.404202	0.282127
0.272966	0.394292	0.298162
0.28582	0.423727	0.29354
0.258494	0.388376	0.313204
0.262017	0.390012	0.295423
0.267396	0.406724	0.28654
0.242481	0.411526	0.290318
0.281049	0.411088	0.308748
0.27862	0.408192	0.280457
0.258878	0.41003	0.298007
0.252073	0.410188	0.271398
0.243386	0.418216	0.296734
0.259008	0.412317	0.289981
0.240598	0.400816	0.292142
0.254132	0.40718	0.301015
0.261054	0.40973	0.268267
0.23823	0.397554	0.273682
0.254568	0.414926	0.254757
0.257335	0.408841	0.270097
0.248533	0.401523	0.29173
0.260715	0.415882	0.281655
0.226342	0.409462	0.280436
0.235682	0.40013	0.273191
0.2343	0.379879	0.27009
0.242798	0.388614	0.27316
0.240024	0.406478	0.247655
0.248333	0.392999	0.266944
0.232268	0.417698	0.273508
0.258445	0.373875	0.269351
0.251666	0.37103	0.272209
0.250871	0.391107	0.266435
0.227954	0.390234	0.263398
0.220659	0.375514	0.260151
0.237022	0.371334	0.273973
0.225626	0.364408	0.261563
0.221153	0.359898	0.252112
0.210734	0.377141	0.246857
0.223482	0.391458	0.276136
0.207173	0.391887	0.258358
0.221374	0.3926	0.285607
0.231618	0.382599	0.261789
0.229651	0.370416	0.246985
0.233494	0.357054	0.260584
0.224862	0.370881	0.254497
0.241688	0.370601	0.253734
0.206015	0.346036	0.25449
0.219354	0.35307	0.257536
0.174384	0.373009	0.257664
0.199147	0.350562	0.231426
0.205259	0.350679	0.265974
0.213063	0.348436	0.244807
0.235749	0.363403	0.239504
0.220275	0.355683	0.240916
0.200519	0.345546	0.24087
0.208741	0.354081	0.266558
0.207912	0.360551	0.26601
0.208235	0.335497	0.254961
0.230977	0.365207	0.239666
0.226563	0.338067	0.274656
0.203795	0.338648	0.259358
0.222411	0.345713	0.238469
0.222296	0.336229	0.247222
0.206959	0.339181	0.237505
0.214913	0.319729	0.253471
0.204448	0.329065	0.240213
0.172668	0.32395	0.252515
0.201987	0.333914	0.237314
0.219872	0.318705	0.240559
0.185676	0.313566	0.248153
0.198678	0.353158	0.242825
0.19084	0.316802	0.246065
0.198511	0.318687	0.254951
0.205047	0.333988	0.240398
0.172605	0.313032	0.231086
0.209529	0.318115	0.243128
0.188978	0.312059	0.226388
0.193791	0.323391	0.224603
0.192047	0.321224	0.21365
0.181184	0.305671	0.263038
0.161632	0.312758	0.22172
0.167545	0.300217	0.222206
0.171548	0.318849	0.231019
0.166295	0.30379	0.245184
0.181695	0.316752	0.228018
0.181179	0.332841	0.221216
0.17631	0.326121	0.248723
0.179542	0.317864	0.23934
0.149606	0.271377	0.223784
0.175303	0.326228	0.222916
0.172336	0.310289	0.202396
0.165597	0.30539	0.221196
0.16375	0.307424	0.218636
0.148419	0.317998	0.233953
0.182177	0.310383	0.225784
0.175278	0.3039	0.232112
0.182248	0.302294	0.21926
0.174009	0.295868	0.201339
0.187636	0.291237	0.225313
0.165984	0.284092	0.232038
0.148949	0.32839	0.236922
0.174809	0.297938	0.223054
0.167266	0.295996	0.232642
0.196787	0.29435	0.239177
0.173962	0.305022	0.237826
0.165579	0.295331	0.231159
0.170204	0.274497	0.219517
0.163298	0.302773	0.216723
0.171862	0.289807	0.223418
0.160394	0.281359	0.222264
0.184049	0.261089	0.218454
0.161238	0.291582	0.240605
0.177805	0.282049	0.212116
0.183199	0.292198	0.244697
0.185242	0.25609	0.222598
0.165444	0.278423	0.243069
0.171257	0.280223	0.217701
0.163537	0.286075	0.227601
0.143137	0.292626	0.243498
0.139965	0.282823	0.23292
0.149221	0.2753	0.229894
0.150311	0.296453	0.224968
0.152642	0.293306	0.203545
0.173856	0.252902	0.218942
0.157819	0.268418	0.239486
0.163643	0.253745	0.20542
0.1742	0.277228	0.216083
0.175238	0.260005	0.212644
0.153619	0.253763	0.221954
0.145349	0.267296	0.19373
0.177598	0.245071	0.198981
0.149816	0.243656	0.226076
0.141259	0.253672	0.211337
0.149953	0.260399	0.222815
0.137082	0.259484	0.239945
0.151531	0.2652	0.226047
0.148563	0.25746	0.20521
0.137782	0.256322	0.229796
0.146695	0.261031	0.217989
0.147314	0.263212	0.222919
0.162021	0.253033	0.208003
0.138378	0.260911	0.227821
0.157003	0.223133	0.24511
0.146218	0.229671	0.219742
0.160737	0.250184	0.21749
0.159883	0.241255	0.248593
0.140705	0.249151	0.209923
0.154928	0.236982	0.218781
0.150952	0.22882	0.195301
0.141081	0.242446	0.221262
0.130232	0.237369	0.223814
0.154643	0.23914	0.215352
0.132298	0.238248	0.209792
0.156281	0.237338	0.220022
0.127831	0.244451	0.201849
0.144672	0.23895	0.199305
0.130562	0.240263	0.202942
0.131994	0.246126	0.203361
0.115504	0.227396	0.208069
0.153242	0.222076	0.2116
0.103285	0.241856	0.199789
0.138578	0.245953	0.218205
0.128507	0.242298	0.199667
0.130701	0.226777	0.186749
0.134984	0.212951	0.206285
0.134641	0.229351	0.204957
0.152689	0.221522	0.206451
0.13602	0.2316	0.192502
0.126554	0.252774	0.200702
0.137472	0.255307	0.2127
0.126578	0.224878	0.208417
0.149813	0.243173	0.202027
0.146669	0.246342	0.210777
0.116738	0.242632	0.189567
0.126136	0.247182	0.176124
0.14691	0.225118	0.167832
0.128442	0.23528	0.213772
0.126575	0.229583	0.1992
0.136475	0.226726	0.18261
0.162294	0.239942	0.205969
0.119957	0.219242	0.21265
0.124936	0.214795	0.193566
0.111257	0.199497	0.207669
0.131338	0.224247	0.217868
0.116842	0.223993	0.227355
0.0861369	0.208778	0.201061
0.13038	0.18409	0.186288
0.130491	0.197263	0.200767
0.129513	0.210169	0.19601
0.127706	0.224176	0.198722
0.120784	0.208508	0.209694
0.127882	0.200547	0.19697
0.153032	0.20658	0.202014
0.131999	0.215985	0.200305
0.103818	0.211964	0.194727
0.137001	0.199593	0.182414
0.105476	0.203113	0.193384
0.133506	0.2302	0.17908
0.128703	0.214477	0.184812
0.117934	0.205929	0.191594
0.114803	0.217582	0.176879
0.116072	0.221768	0.190062
0.11439	0.209411	0.208417
0.11185	0.19827	0.199014
0.101098	0.205271	0.202739
0.13558	0.20599	0.180445
0.11604	0.23423	0.1923
0.111258	0.219509	0.207461
0.09888	0.231966	0.165828
0.106421	0.21	0.203669
0.0906607	0.203462	0.178413
0.0992029	0.216918	0.180101
0.129903	0.21306	0.185079
0.114794	0.220366	0.180352
0.120581	0.219514	0.189179
0.105221	0.197771	0.205963
0.0907751	0.22626	0.192916
0.131156	0.206468	0.173692
0.0850216	0.201227	0.188605
0.114566	0.220327	0.181435
0.10264	0.184583	0.196785
0.11253	0.189346	0.203147
0.0913317	0.196141	0.186898
0.0955913	0.194863	0.193294
0.108402	0.208328	0.171196
0.0963884	0.166719	0.190453
0.0992104	0.196742	0.178728
0.106355	0.17796	0.182517
0.110356	0.178879	0.186133
0.104501	0.1774	0.175745
0.0990868	0.18706	0.193678
0.116089	0.184618	0.182139
0.0965503	0.177042	0.199164
0.0704272	0.191359	0.177685
0.100117	0.161628	0.161688
0.105206	0.169261	0.172672
0.0794444	0.187049	0.18334
0.0993615	0.176927	0.187932
0.07058	0.189841	0.179832
0.0469592	0.175809	0.174461
0.0994775	0.180198	0.174316
0.0989999	0.162797	0.210514
0.0863652	0.176722	0.166053
0.101805	0.187552	0.203196
0.0915883	0.180625	0.184759
0.113979	0.166554	0.176804
0.111685	0.166103	0.178305
0.102661	0.187999	0.17969
0.0994978	0.168758	0.174389
0.134723	0.165175	0.193731
0.110019	0.169994	0.175132
0.100427	0.172055	0.159405
0.108589	0.163911	0.173892
0.0866718	0.160248	0.20619
0.0874548	0.152244	0.192508
0.0811433	0.172304	0.177458
0.103165	0.17079	0.191257
0.102528	0.16299	0.205531
0.0824687	0.146388	0.17614
0.0777475	0.167399	0.168185
0.0994718	0.186963	0.174847
0.101339	0.167771	0.184572
0.0852288	0.182034	0.172617
0.0834621	0.15964	0.181128
0.100077	0.162327	0.170108
0.0789058	0.165562	0.156554
0.106275	0.156605	0.177939
0.0995306	0.142512	0.171435
0.0832364	0.166763	0.155743
0.0725993	0.182731	0.159466
0.0531672	0.141534	0.188276
0.0830214	0.14411	0.17457
0.0837368	0.176351	0.198231
0.0985042	0.141099	0.180584
0.101646	0.147014	0.168884
0.05785	0.169077	0.172726
0.0901745	0.147304	0.193642
0.0855198	0.15455	0.19019
0.0847629	0.178479	0.170649
0.100253	0.165801	0.18146
0.103401	0.160719	0.19349
0.0778851	0.163427	0.179222
0.0756239	0.160059	0.184021
0.0811057	0.172018	0.187712
0.0911814	0.16451	0.174803
0.106668	0.166526	0.192318
0.0895756	0.148287	0.176313
0.08865	0.132804	0.200854
0.0875073	0.139573	0.173276
0.0626861	0.157855	0.171207
0.092673	0.141208	0.209274
0.0850489	0.138295	0.168992
0.0733771	0.149106	0.193565
0.0826311	0.140739	0.184365
0.0940565	0.156323	0.191843
0.0752668	0.16099	0.168777
0.083072	0.142211	0.184126
0.070695	0.149011	0.196504
0.0704387	0.149902	0.197718
0.0867902	0.179695	0.201885
0.065744	0.147318	0.197595
0.0714511	0.157577	0.197983
0.0650483	0.161922	0.195389
0.0664378	0.147283	0.185837
0.0801635	0.153672	0.196271
0.0804212	0.15104	0.189098
0.0735178	0.15588	0.202014
0.077025	0.161517	0.175589
0.0901634	0.135663	0.190378
0.0714478	0.150904	0.200217
0.0758454	0.13124	0.19094
0.0725515	0.156958	0.207232
0.0514901	0.144664	0.216357
0.0536937	0.139058	0.199899
0.0804896	0.156752	0.206139
0.0806548	0.164833	0.204585
0.0977431	0.135002	0.184784
0.0709771	0.17137	0.196933
0.084075	0.134651	0.197551
0.0742991	0.16697	0.193426
0.0706428	0.128594	0.219561
0.0615228	0.131896	0.189911
0.0842327	0.146	0.197101
0.0806025	0.150494	0.210479
0.070224	0.149821	0.200531
0.0837993	0.113622	0.215026
0.0608292	0.141949	0.213838
0.055077	0.14842	0.202033
0.0651849	0.146188	0.204488
0.0777903	0.135938	0.209136
0.0612654	0.153484	0.215391
0.0494003	0.140249	0.19994
0.0482601	0.136913	0.192207
0.0533334	0.146607	0.160921
0.0518216	0.124895	0.192406
0.053315	0.124791	0.196478
0.055691	0.140256	0.173602
0.0614808	0.135493	0.205251
0.0627892	0.120797	0.191578
0.0718207	0.14095	0.210246
0.0699203	0.125591	0.18591
0.0622599	0.149673	0.184123
0.0667917	0.139718	0.222853
0.050255	0.121601	0.203848
0.0774657	0.122339	0.219289
0.0665506	0.123245	0.209129
0.0582301	0.138596	0.216128
0.0697585	0.116049	0.197303
0.0572907	0.127578	0.196693
0.0529324	0.125931	0.202912
0.055522	0.112728	0.202612
0.0611094	0.143373	0.228103
0.0573636	0.149106	0.229462
0.0573664	0.123853	0.200383
0.051183	0.126214	0.182549
0.0372926	0.144705	0.196852
0.0504832	0.112259	0.197424
0.0451634	0.134075	0.210243
0.0414601	0.135887	0.205545
0.0467703	0.129195	0.211056
0.063433	0.121694	0.221133
0.0560656	0.134526	0.211295
0.0422228	0.133355	0.205268
0.0481152	0.129663	0.22262
0.0476289	0.151727	0.176763
0.071719	0.120313	0.214833
0.0492744	0.120044	0.195798
0.0666923	0.12217	0.171683
0.0688681	0.128367	0.183426
0.0620405	0.122653	0.211038
0.0745567	0.119443	0.202776
0.045292	0.108425	0.207204
0.0678766	0.11994	0.209933
0.0540234	0.115828	0.189303
0.0663173	0.109036	0.208532
0.0595122	0.117063	0.195673
0.0765228	0.123911	0.204464
0.0459256	0.0997259	0.203185
0.0724911	0.12314	0.206012
0.0383038	0.117283	0.196866
0.0545466	0.108578	0.216748
0.080988	0.124478	0.215212
0.0821339	0.12658	0.223433
0.0471465	0.108659	0.206969
0.0407785	0.121078	0.190463
0.0263591	0.106689	0.205494
0.0399409	0.119517	0.214107
0.0458104	0.109042	0.20573
0.0344966	0.116851	0.200047
0.0587448	0.0953644	0.223544
0.0721435	0.131601	0.21582
0.0716375	0.117624	0.198371
0.0749282	0.102733	0.203106
0.0552714	0.0980462	0.199226
0.0722865	0.094048	0.223052
0.0550075	0.0975039	0.200291
0.066296	0.10014	0.221144
0.0743166	0.0959355	0.228136
0.0706765	0.127533	0.194289
0.0511791	0.107436	0.210063
0.0451099	0.103359	0.232806
0.0553369	0.0921116	0.22003
0.0628517	0.130345	0.192543
0.0498647	0.124463	0.246353
0.04706	0.109064	0.210001
0.067383	0.107682	0.225523
0.0395267	0.116552	0.201929
0.0531187	0.104105	0.211068
0.0342136	0.107242	0.233615
0.0458552	0.0991989	0.236542
0.0625489	0.10916	0.21444
0.0755736	0.0973924	0.220004
0.0585366	0.100095	0.232377
0.0471302	0.108631	0.231827
0.0516853	0.101311	0.232747
0.0362155	0.129656	0.227169
0.0693135	0.102422	0.211807
0.0517226	0.101608	0.220098
0.0599373	0.114935	0.223787
0.0480245	0.104042	0.227818
0.0334312	0.0967942	0.229226
0.0214197	0.103737	0.244377
0.0455187	0.10433	0.203911
0.0358701	0.103965	0.224645
0.0400274	0.103522	0.214249
0.00869115	0.0924572	0.223578
0.0491304	0.110647	0.233995
0.0621158	0.0959235	0.226397
0.0361907	0.0988549	0.231649
0.0305639	0.0922644	0.218428
0.0337577	0.0815842	0.241345
0.0555007	0.101677	0.241844
0.0336813	0.0894667	0.238111
0.0628645	0.104189	0.247879
0.0589394	0.116681	0.239886
0.0628849	0.110756	0.245975
0.0593178	0.0958375	0.23012
0.0656384	0.108927	0.230331
0.052435	0.11407	0.226685
0.0462098	0.101661	0.227714
0.049483	0.0936378	0.216911
0.0895623	0.109631	0.233523
0.0948101	0.0931404	0.250107
0.0587374	0.119839	0.23705
0.0756952	0.0900758	0.236979
0.0471765	0.102491	0.233655
0.0441799	0.107721	0.216543
0.0561193	0.10876	0.228902
0.0469523	0.0884345	0.254289
0.0400002	0.0927508	0.236642
0.0279771	0.109226	0.245751
0.0577606	0.0881486	0.256406
0.052597	0.101246	0.25042
0.0743505	0.107179	0.231962
0.083218	0.107879	0.261136
0.0462131	0.114007	0.230875
0.040723	0.0992409	0.233304
0.0486921	0.0986507	0.249702
0.0600131	0.0952902	0.262225
0.043868	0.111756	0.231348
0.0623173	0.0964614	0.23214
0.0287356	0.109794	0.223778
0.0394691	0.0991496	0.263159
0.0300076	0.0893651	0.254344
0.0627623	0.09918	0.224483
0.0508557	0.113875	0.205701
0.0428376	0.0932239	0.258245
0.0668428	0.0610739	0.223681
0.0490311	0.09771	0.247455
0.0431006	0.109311	0.254919
0.0487707	0.0866961	0.245328
0.0772047	0.0884691	0.262877
0.0543459	0.101329	0.252187
0.0678307	0.109771	0.275543
0.0572075	0.105107	0.270496
0.0563139	0.0992952	0.263235
0.0478873	0.109722	0.259198
0.0388023	0.0974934	0.263241
0.0542489	0.0904353	0.2437
0.0540476	0.0806845	0.266787
0.0366746	0.0960277	0.255705
0.0631451	0.0987501	0.242089
0.0404227	0.0906114	0.245409
0.0604249	0.103578	0.252336
0.0470226	0.107133	0.25105
0.043387	0.0983463	0.243133
0.0569569	0.0962662	0.261647
0.0597452	0.0912875	0.26758
0.0535149	0.0894485	0.247005
0.0570564	0.0714935	0.25324
0.040913	0.0980238	0.223557
0.0464863	0.0892819	0.255887
0.0397123	0.0882372	0.248795
0.0574664	0.109149	0.251554
0.0390052	0.0901071	0.261854
0.0456782	0.0891991	0.258567
0.0354139	0.099045	0.256784
0.0306767	0.0676447	0.244246
0.0242896	0.0882717	0.25952
0.0565208	0.0880597	0.253647
0.0308918	0.0968639	0.256352
0.0447955	0.10865	0.235829
0.0576453	0.0808533	0.263109
0.0633205	0.0843487	0.240254
0.04994	0.108491	0.246052
0.0645003	0.0847047	0.281736
0.0789674	0.0602207	0.272177
0.0539149	0.0662072	0.281325
0.0590314	0.0855117	0.270712
0.0559725	0.0632424	0.245736
0.054766	0.0798219	0.274036
0.0470915	0.0693215	0.271807
0.0710669	0.0789873	0.26734
0.0434472	0.0747415	0.278385
0.0561269	0.0884671	0.287287
0.0856009	0.0811656	0.282044
0.0325074	0.09566	0.263061
0.0536805	0.100547	0.267676
0.0596315	0.0701857	0.267196
0.0432714	0.0989384	0.264484
0.0455978	0.0751144	0.27218
0.0706909	0.0784109	0.267178
0.0575202	0.0661119	0.251224
0.0688037	0.0767788	0.278661
0.0585276	0.0610645	0.250988
0.0540377	0.0686411	0.267609
0.0611247	0.0925447	0.258148
0.0646028	0.0828984	0.27339
0.051381	0.0881276	0.266467
0.0640395	0.102253	0.240304
0.074817	0.0688186	0.241398
0.075554	0.0876132	0.269329
0.0856151	0.0728801	0.257828
0.0843027	0.0731933	0.261273
0.0550232	0.0691055	0.255175
0.0641499	0.0691514	0.271426
0.0671089	0.0702844	0.266591
0.0774699	0.0645081	0.247074
0.0786962	0.0799921	0.26807
0.0730324	0.0798137	0.254826
0.0680145	0.066737	0.255213
0.0621887	0.0837516	0.254118
0.0608311	0.0923438	0.268766
0.0468017	0.0811924	0.256829
0.0852023	0.0835792	0.261371
0.0662974	0.086045	0.259734
0.0420048	0.0777887	0.289714
0.0697464	0.0908774	0.279153
0.0518079	0.0709088	0.2543
0.0472104	0.0886284	0.255911
0.0478469	0.0762099	0.28618
0.0771862	0.0802059	0.26937
0.0899063	0.0731611	0.252523
0.0494565	0.0788567	0.290234
0.0354736	0.0827321	0.260321
0.0655806	0.07995	0.262642
0.0396693	0.0824464	0.277593
0.057518	0.0990888	0.281084
0.0497368	0.0816965	0.260231
0.0711615	0.079604	0.311007
0.0678525	0.0574549	0.291776
0.0377368	0.0736253	0.266847
0.0520467	0.0925394	0.281728
0.0687393	0.0852851	0.258325
0.0692041	0.0816512	0.265434
0.0882986	0.057609	0.284926
0.053839	0.0713935	0.260926
0.0655471	0.0689128	0.278079
0.0896859	0.0818912	0.252723
0.0583262	0.0777912	0.281637
0.0672261	0.0629815	0.284863
0.0655961	0.0859521	0.292152
0.0509075	0.0676823	0.287804
0.0695881	0.0848613	0.284444
0.0802656	0.08958	0.273891
0.0625721	0.089718	0.277744
0.0647551	0.0697549	0.287055
0.0522589	0.0979751	0.281568
0.0626621	0.0540532	0.293879
0.0661938	0.0904401	0.271539
0.0608088	0.0449366	0.29027
0.0487382	0.0786277	0.280018
0.0328729	0.0868766	0.282819
0.048946	0.0898175	0.274168
0.0528031	0.0979282	0.281487
0.0404894	0.0939902	0.291611
0.0669678	0.0908228	0.282427
0.0680379	0.0955303	0.304698
0.0951605	0.0888686	0.306511
0.0545179	0.0802636	0.296544
0.0887863	0.0649142	0.272512
0.0692876	0.0741312	0.311841
0.0758387	0.0733056	0.28375
0.0833794	0.0768147	0.289394
0.0862926	0.0891748	0.284123
0.0681661	0.061972	0.293558
0.0595651	0.082584	0.290955
0.070354	0.0860811	0.293947
0.0857514	0.0643784	0.286151
0.0662649	0.0819379	0.278291
0.045859	0.0815383	0.275918
0.0676156	0.059688	0.288873
0.05779	0.0735014	0.256533
0.0688859	0.0832495	0.246473
0.0793679	0.0799503	0.28472
0.071324	0.0739134	0.277668
0.0608162	0.0705116	0.269424
0.0719285	0.0598217	0.285443
0.0699099	0.0954224	0.282821
0.0660463	0.0777421	0.27318
0.0624701	0.0789814	0.260339
0.0564807	0.0747684	0.268286
0.0419035	0.0861888	0.291418
0.074397	0.101253	0.284006
0.0776869	0.0895671	0.264984
0.0469541	0.0925083	0.294108
0.0643789	0.0694408	0.281436
0.0765488	0.08275	0.288232
0.0743946	0.0790143	0.279208
0.0739195	0.0967819	0.28724
0.0676824	0.0797781	0.288327
0.0717411	0.0655718	0.25955
0.0667986	0.0945938	0.297198
0.0788703	0.0904134	0.299912
0.0642323	0.0764584	0.298856
0.0531496	0.0791912	0.283652
0.0768376	0.0554896	0.309336
0.0815471	0.069571	0.294539
0.053105	0.078408	0.264109
0.0635565	0.0899103	0.260277
0.087971	0.0918151	0.255853
0.0329631	0.0733576	0.280049
0.0740286	0.080592	0.296342
0.0830408	0.0857745	0.258247
0.0677792	0.0671537	0.281472
0.0654834	0.0845056	0.281905
0.0563525	0.0775394	0.272141
0.0591113	0.068528	0.261644
0.0891249	0.0663662	0.280554
0.0776903	0.0754491	0.287123
0.0752629	0.0831743	0.274307
0.0710589	0.0776008	0.273465
0.0807431	0.0910017	0.273636
0.0821847	0.0640765	0.291216
0.0391254	0.0958398	0.276053
0.0843907	0.0786035	0.295371
0.0716031	0.0920547	0.284539
0.0749491	0.0854172	0.277414
0.0919438	0.0821507	0.29516
0.0937779	0.0851523	0.305523
0.0793493	0.0989679	0.305509
0.0636414	0.0850112	0.31861
0.091885	0.0587235	0.290291
0.0951675	0.0918663	0.314233
0.0657413	0.0760325	0.296686
0.0996408	0.0764737	0.296804
0.0660016	0.0600077	0.296894
0.0653953	0.0838049	0.304065
0.0994663	0.0881058	0.307563
0.0886973	0.0912501	0.278412
0.0757198	0.0830542	0.287959
0.0702564	0.0781515	0.305458
0.0827066	0.0698775	0.313316
0.0672392	0.0897254	0.297185
0.0825456	0.0757255	0.324499
0.0647662	0.0840637	0.314663
0.0597026	0.0659806	0.283129
0.0726331	0.0736711	0.309418
0.0650634	0.0678744	0.312326
0.0599684	0.0866547	0.312373
0.0959072	0.07506	0.276914
0.0671024	0.0800221	0.326631
0.0787695	0.0820471	0.298667
0.0896105	0.0709499	0.302275
0.0847166	0.0783599	0.295046
0.065022	0.0764911	0.28542
0.0585479	0.0792108	0.279088
0.0862163	0.0644278	0.310841
0.0830644	0.100021	0.314631
0.0945565	0.0950094	0.280397
0.0775569	0.0817436	0.285619
0.0898137	0.0728371	0.324697
0.0710757	0.0687581	0.319809
0.0541371	0.0635584	0.302141
0.0961634	0.086474	0.315952
0.0724385	0.101485	0.305852
0.0659855	0.0919908	0.319283
0.0898243	0.0644619	0.340147
0.0552818	0.0839179	0.324235
0.103095	0.0676258	0.299411
0.0866433	0.0866191	0.322902
0.105088	0.0777046	0.319136
0.0792436	0.064564	0.310286
0.058911	0.0791855	0.288032
0.0843353	0.0782923	0.323994
0.0879525	0.0758302	0.324359
0.0725754	0.0516568	0.304619
0.0818277	0.0717808	0.321108
0.0882222	0.104711	0.322026
0.0771096	0.0820239	0.305995
0.0948739	0.0800604	0.321262
0.0693405	0.0817381	0.309354
0.0902027	0.0654128	0.31476
0.0902724	0.0785142	0.322459
0.0562512	0.0854919	0.299915
0.0755408	0.0788227	0.292788
0.0778236	0.0569153	0.322493
0.0799498	0.103026	0.304804
0.0794954	0.0762093	0.319455
0.0671805	0.0810095	0.301326
0.0527936	0.0867994	0.31715
0.0742851	0.0842383	0.299513
0.0663747	0.0735882	0.312957
0.0888669	0.0854535	0.310265
0.093354	0.0673021	0.332127
0.0808555	0.0867041	0.316839
0.0703556	0.0749392	0.317528
0.0510591	0.068876	0.317641
0.0684688	0.0787226	0.331137
0.0797482	0.0850888	0.302111
0.075749	0.0960893	0.328765
0.0735757	0.0736497	0.327702
0.070475	0.0780283	0.322191
0.0921862	0.073923	0.329087
0.0657321	0.0813662	0.314113
0.0691861	0.0516712	0.32845
0.0604853	0.0724626	0.325301
0.0581	0.0636718	0.326282
0.0651871	0.0580557	0.325323
0.0587209	0.0757272	0.317781
0.0728104	0.0720885	0.311955
0.0861701	0.0663671	0.315091
0.0791608	0.0949899	0.338034
0.0616811	0.0837247	0.312764
0.0646868	0.053544	0.324997
0.0345928	0.0968386	0.334711
0.0484997	0.0913826	0.32899
0.0672163	0.0766551	0.327893
0.0613361	0.0835625	0.314362
0.0376029	0.0946846	0.311081
0.0496318	0.0744116	0.309468
0.0506792	0.0760053	0.312734
0.0870304	0.0685997	0.302032
0.0178873	0.0715945	0.32618
0.0687452	0.0972317	0.321869
0.0847465	0.110177	0.335522
0.0624038	0.0748882	0.343986
0.0786608	0.0936504	0.349712
0.0740142	0.0998693	0.346366
0.0626153	0.0855625	0.351934
0.0737349	0.100902	0.347816
0.0349251	0.0870249	0.329226
0.0686097	0.091419	0.339356
0.0574042	0.0829977	0.320528
0.034596	0.107667	0.309949
0.0425109	0.104906	0.33541
0.0577254	0.0790881	0.315612
0.0754602	0.0766181	0.31979
0.0514533	0.0876884	0.367692
0.0679332	0.0654323	0.356776
0.0531355	0.0779785	0.325729
0.0606044	0.101951	0.330862
0.0730745	0.0784645	0.323682
0.0665206	0.0726938	0.32039
0.0639665	0.0939553	0.308657
0.0425634	0.0944347	0.338718
0.0274419	0.0909979	0.331579
0.0491668	0.0898858	0.353998
0.0684058	0.0808602	0.32613
0.0468569	0.0857448	0.353331
0.0434219	0.0843775	0.3243
0.0539062	0.0832684	0.322823
0.0777756	0.092328	0.340825
0.0458633	0.0840266	0.350268
0.0611314	0.109022	0.329061
0.070291	0.0870658	0.350897
0.0597978	0.090051	0.323941
0.0649839	0.105725	0.314877
0.0511596	0.0830841	0.337846
0.0802133	0.0965236	0.334534
0.0666614	0.0962783	0.351292
0.0864237	0.0861528	0.329295
0.0924224	0.113875	0.350451
0.0736089	0.0905097	0.301852
0.0735982	0.0786775	0.342324
0.0535872	0.0585928	0.353545
0.0700599	0.106212	0.356578
0.065639	0.0771552	0.358383
0.0497866	0.081862	0.328615
0.062948	0.0865815	0.324014
0.0627831	0.0889974	0.351693
0.0507705	0.0877743	0.362034
0.0586956	0.0931631	0.356609
0.0574643	0.0683235	0.357785
0.0670408	0.0897344	0.336692
0.033028	0.0799621	0.356865
0.0656415	0.0930563	0.333266
0.0691298	0.10335	0.343608
0.0774633	0.086369	0.330623
0.070309	0.090243	0.330405
0.0574162	0.0926529	0.319421
0.041019	0.0878675	0.334138
0.0647092	0.0953358	0.319899
0.0551745	0.105151	0.306544
0.0285493	0.0934081	0.337124
0.0593824	0.0963072	0.3304
0.0908079	0.0837022	0.335088
0.0606759	0.0942681	0.340942
0.0591963	0.103923	0.330262
0.0879561	0.112969	0.332792
0.0869712	0.117943	0.315447
0.0532771	0.0989343	0.323686
0.0769908	0.0933924	0.325978
0.0614127	0.0998457	0.311126
0.0635274	0.121534	0.3291
0.0753722	0.117837	0.315068
0.0735962	0.110155	0.340917
0.0529498	0.113363	0.334603
0.0665778	0.105353	0.320162
0.0644212	0.10737	0.327779
0.0686195	0.0895624	0.324433
0.0616616	0.0823342	0.352306
0.0583943	0.106513	0.324868
0.0462055	0.106094	0.325511
0.0736158	0.11189	0.328249
0.0627843	0.113796	0.332014
0.0703565	0.0923195	0.313034
0.0919101	0.0966155	0.353857
0.0765722	0.113033	0.331028
0.0965199	0.117676	0.330082
0.0690208	0.104264	0.334854
0.056589	0.111418	0.318963
0.0932457	0.106441	0.326223
0.0746802	0.111591	0.312255
0.0719554	0.109178	0.318206
0.017992	0.0848388	0.314731
0.0441156	0.107304	0.323994
0.0605723	0.0912382	0.323959
0.0435386	0.122916	0.334275
0.0776224	0.0822494	0.318495
0.0744406	0.109107	0.331288
0.0481831	0.106226	0.324368
[truncated: 2 more rows]

## Sheet: l
preinject	inject+1	inject+4
1	1.75442	1.02047
1	1.85676	1.13972
1	1.00692	1.21735
1	1.33905	1.35198
1	0.175288	0.799776
1	0.68483	0.748283
